# Supplementary material for: Resveratrol intervention attenuates chylomicron secretion via repressing intestinal FXR-induced expression of scavenger receptor SR-B1
Source: Nat Commun. 2023 May 9;14:2656. doi: 10.1038/s41467-023-38259-1 (PMC10169763; doi:10.1038/s41467-023-38259-1)
Supplement: Supplementary file 4 — Supplementary Data 1 [file 41467_2023_38259_MOESM4_ESM.xlsx]

## Sheet: Sheet1
Index	Compounds	Class I	Class II	Standard	Precursor ion (Da)	Molecular weight (Da)	Ionization model	Formula	HFD1	HFD2	HFD3	HFD4	HFD5	HFR1	HFR2	HFR3	HFR4	HFR5	HRH1	HRH2	HRH3	HRH4	HRH5	QC1	QC2	QC3	CV	cpd_ID	HMDB	PubChem CID	CAS	ChEBI	Metlin	kegg_map
MEDN2032	(+)-Camphoric acid	Organic acid And Its derivatives	Organic acid And Its derivatives	Y	199.1	200.23	[M-H]-	C10H16O4	275683	451378	260024	318044	408439	466762	372674	369852	540083	422131	231249	303493	258753	389446	401320	364865	471217	449970	13.1287	-	-	101807	124-83-4	-	-	-
MW0012968	1-Palmitoyl-2-linoleoyl-sn-glycero-3-phosphocholine	GP	PC	-	758.566	757.562	[M+H]+	C42H80NO8P	122059	1036.44	35020.7	20972.5	12475.4	6784.28	6774.42	3603.54	2265.32	1484.88	2186.4	2497.7	4285.17	1562.34	1375.2	536.327	612.316	560.725	6.80901	-	-	2896	35404-50-3	-	-	-
MEDP1040	N-(2-hydroxyethyl)stearamide	Alcohol and amines	Amines	Y	328.3	327.314	[M+H]+	C20H41NO2	7116.31	19262.6	73345	7629.08	4126.91	3168.02	28297.7	10090.6	13044.6	2866.51	2435.37	3048.89	1690.65	3895.74	1327.75	1643.99	1551.69	1689.52	4.31255	-	-	44819697	1202580-59-3	-	-	-
MEDP2285	NSC-23766	Benzene and substituted derivatives	Benzene and substituted derivatives	Y	422.3	421.295	[M+H]+	C24H35N7	5935.92	2002.63	3906.42	3000.13	5173.92	4187.82	3964.61	4199.89	1965.38	3010.08	4013.66	2555.86	2174.14	3680.51	2791.71	2258.77	2649.23	3931.56	29.7002	-	HMDB0006203	44263365	42037-24-1	89417	-	-
MEDN0611	6β-hydroxytestosterone	Hormones and hormone related compounds	Hormones and hormone related compounds	Y	303.2	304.204	[M-H]-	C19H28O3	7956.3	6611.99	8335.63	5856.72	6162.19	7542.3	5820.59	4773.7	8595.82	8149.73	21534.5	16009.4	13603.8	11567.5	13556.1	3935.82	5169.36	5455.59	16.6391	C14497	HMDB0006259	65543	62-99-7	34477	-	-
MEDN1236	Cyclic ADP ribose	Nucleotide And Its metabolites	Nucleotide And Its metabolites	Y	540.1	541.061	[M-H]-	C15H21N5O13P2	31140.8	43562.1	45492.2	46604.7	36233.6	16171.2	32139.1	49984.3	24913.1	18695.8	73303.1	36410.9	28140.9	112318	96796	10185.4	5032.04	5864.69	39.3665	C13050	-	583439	119340-53-3	-	-	ko04020,ko04921,ko04970,ko04972
MEDN0494	8,15-Dihete	FA	FFA	Y	335.2	336.23	[M-H]-	C20H32O4	16651.6	9499.92	50022.7	8934.44	8319.96	6249.37	22311.7	12472.6	11993.2	5059.04	3821.14	4498.73	6564.16	5696.8	3449.16	4991.45	5523.68	6071.02	9.76362	-	HMDB0010219	53480358	80234-65-7	88456	-	-
MEDN1961	Gly-Met	Amino acid and Its metabolites	Small Peptide	Y	205.1	206.26	[M-H]-	C7H14N2O3S	130450	29001.4	47608	61586	144814	114655	50823.8	105131	54809.1	87180	139079	100280	137789	188765	122430	5119.23	9641.63	6147.07	34.0159	-	-	6918848	935881-37-1	-	-	-
MEDN2110	Ala-Met	Amino acid and Its metabolites	Small Peptide	Y	219.1	220.089	[M-H]-	C8H16N2O3S	45573.1	23396.2	14841.9	18112.5	35815.2	37715	21280.8	31733.1	26504.5	20954	213664	154774	246396	200963	171703	9727.3	8713.25	6660.1	18.6767	C21422	-	6424189	7382-59-4	-	-	-
MW0114388	Embelin	Aldehyde,Ketones,Esters	Ketones	-	293.179	294.183	[M-H]-	C17H26O4	5415.36	5386.48	6206.8	4176.36	17937	4826.4	6768.7	5905.3	15527.2	8026.81	4472.22	3647.12	17272.7	15699.1	8552.48	8825.05	8293.1	7249.76	9.86577	-	-	-	-	-	-	-
MEDN0807	FFA(14:0)	FA	FFA	Y	227.2	228.37	[M-H]-	C14H28O2	18166.6	11792.1	60326.6	8639.96	12558.3	14528.2	40904.8	30822.1	18261	9692.3	11859.4	11701.9	10368.9	10902.1	5139.88	14226.1	10647.3	7974.18	28.6495	C06424	HMDB0000806	11005	544-63-8	28875	196	ko00061,ko01100
MEDP1188	Testosterone	Hormones and hormone related compounds	Hormones and hormone related compounds	Y	413.3	412.298	[M+H]+	C27H40O3	9592.6	23455	47617	12687.9	3562.01	2354.34	16922.8	9688.1	4264.03	3763.55	3439.48	4934.31	5307.68	3129.24	2377.34	8219.17	8245.7	8305	0.532238	-	-	5283032	240405-20-3	-	-	-
MEDN1912	His-Ala	Amino acid and Its metabolites	Small Peptide	Y	225.1	226.1	[M-H]-	C9H14N4O3	15709.9	9039.53	8886.52	52924.8	65476.3	53779.2	96088	64966.1	76741.9	24868.8	34661.2	41962.6	65476.5	62746.4	51085.2	11413	9442.85	9160.05	12.2662	-	-	449265	20016-85-7	-	-	-
MEDN0398	AA	FA	Oxidized lipids	Y	303.2	304.24	[M-H]-	C20H32O2	50861.2	36693.2	187218	44963.8	19773.9	16980.7	68779.3	25243.5	51493.6	18666	15842.2	16576	12738.4	18862.2	7655.18	8467.65	9076.04	9487.73	5.69548	C00219	HMDB0001043	444899	506-32-1	15843	193	ko00590,ko00591,ko01040,ko01100,ko04216,ko04217,ko04270,ko04611,ko04664,ko04666,ko04723,ko04726,ko04730,ko04745,ko04750,ko04912,ko04913,ko04921,ko04923,ko04925,ko05140,ko05146
MEDN1543	Gly-Gly	Amino acid and Its metabolites	Small Peptide	Y	131	132.053	[M-H]-	C4H8N2O3	17082.1	10718.3	13835.7	27530.5	64067.7	21407.4	16794.7	39681.2	21589.8	10017.1	7034.61	11845.9	17295.4	11131.1	8855.31	7620.42	9962.3	9965.7	14.7348	C02037	HMDB0011733	11163	556-50-3	17201	-	-
MW0137394	Apiin	Flavonoids	Flavonoid	-	563.152	564.148	[M-H]-	C26H28O14	3.10145e+06	5.23115e+06	1.01271e+07	5.29997e+06	3.32136e+06	2.95982e+06	2.58644e+06	1.1101e+06	1.76984e+06	1.37461e+06	580429	1.10755e+06	1.92249e+06	531544	267810	20679.7	10130.7	10877	42.3642	-	-	-	-	-	-	-
MEDL02723	Resveratrol-3-O-sulfate	Others	Stilbene	Y	307.028	308.035	[M-H]-	C14H12O6S	42794.9	55875.9	66987.9	265348	306845	76114	169746	189110	148924	158802	49799.7	38677.6	101833	67137	49846.6	13096	23767.8	11082.5	42.656	-	HMDB0041772	25113755	-	84040	-	-
MW0011067	(2R)-2,4-Dihydroxy-3,3-dimethylbutanoic acid	Organic acid And Its derivatives	Organic acid And Its derivatives	-	129.055	148.074	[M-H2O-H]-	C6H12O4	8777.27	18263.2	16152.6	11361.7	24023.8	4542.28	6516.84	15886	15931.7	3502.99	720.552	3577.5	5321.32	3219.03	3732.42	17586.1	18003	11598	22.7837	-	HMDB0030366	-	-	-	-	-
MEDN1269	LPE(0:0/22:6)	GP	LPE	Y	524.3	525.286	[M-H]-	C27H44NO7P	4376.62	10456.3	16497.1	8038.57	7309.2	12917.1	8184.7	12781.8	8827.54	6215.44	6206.98	7179.21	8230.48	12688.2	7647.61	11417.9	9531.86	12761.8	14.4388	-	-	-	-	-	-	-
MEDN1270	LPE(22:6/0:0)	GP	LPE	Y	524.3	525.286	[M-H]-	C27H44NO7P	4376.62	10456.3	16497.1	8038.57	7309.2	12917.1	8184.7	12781.8	8827.54	6215.44	6206.98	7179.21	8230.48	12688.2	7647.61	11417.9	9531.86	12761.8	14.4388	-	-	-	-	-	-	-
MEDN1995	Asn-Phe	Amino acid and Its metabolites	Small Peptide	Y	278.1	279.29	[M-H]-	C13H17N3O4	69005	61975.1	65808.8	34849.6	58178.3	94154.7	33794.7	59998.5	27497.7	96864.9	254939	165935	314669	127310	207353	17916.6	20475.5	13551.8	20.2191	-	-	11471482	22849-01-0	-	-	-
MEDN0298	4-Oxopentanoate	Organic acid And Its derivatives	Organic acid And Its derivatives	Y	115	116.047	[M-H]-	C5H8O3	22278.1	14116.1	27002.5	14156.9	22063.3	13783.5	16548.1	13002.1	14086	22305.6	14828.4	24159.9	27106.8	15274.9	25668.1	15441.7	24551.3	15676.3	27.9849	-	HMDB0000720	11579	123-76-2	45630	2195	-
MW0144666	Ala-Lys-Leu-Asp	Amino acid and Its metabolites	Small Peptide	-	444.239	445.254	[M-H]-	C19H35N5O7	23683.6	14896	21200.7	17149.7	16290.7	17687.4	18735	23743.7	22868.9	15474.5	14078.5	18042.4	21307.7	23005.4	21294.6	16354.2	22801.1	15860.7	21.1161	C10377	-	442757	52934-83-5	-	-	-
MEDN1985	Met-Val	Amino acid and Its metabolites	Small Peptide	Y	247.1	248.12	[M-H]-	C10H20N2O3S	155866	118466	81705.8	149979	56914.1	30662.6	76384	44417.9	115382	65548.2	333350	454168	914375	246956	370227	41513.3	29928.3	16604.6	42.4702	-	-	-	-	-	-	-
MEDN0172	Β-Nicotinamide Mononucleotide	Nucleotide And Its metabolites	Nucleotide And Its metabolites	Y	333	334.057	[M-H]-	C11H15N2O8P	34332	32863.1	228262	37239.7	13962.8	18203	45264.3	46704.9	23898.3	24785	431181	69333	45772.6	35530	24760.7	17395.4	20258.4	16885.1	10.0016	-	HMDB0035919	44559173	-	91218	-	-
MEDN0768	13-oxoODE	FA	Oxidized lipids	Y	293.2	294.219	[M-H]-	C18H30O3	12522.5	14104.7	17982.9	11868.1	10711.8	9003.7	15178.6	14308.8	10886.8	5986.72	6040.54	5754.89	7590.64	7349.71	4886.18	13923.1	16879.4	17608.5	12.0941	C14765	HMDB0004668	6446027	54739-30-9	68947	-	ko00591
MEDN0784	9-oxoODE	FA	Oxidized lipids	Y	293.2	294.219	[M-H]-	C18H30O3	12522.5	14104.7	17982.9	11868.1	10711.8	9003.7	15178.6	14308.8	10886.8	5986.72	6040.54	5754.89	7590.64	7349.71	4886.18	13923.1	16879.4	17608.5	12.0941	C14766	HMDB0004669	9839084	54232-59-6	72842	-	ko00591
MEDN2188	4-Amino-3-phenylbutanoic acid	Benzene and substituted derivatives	Benzene and substituted derivatives	Y	178.1	179.22	[M-H]-	C10H13NO2	9	3320.24	3560.06	7067.65	5259.57	14736.9	7088.36	13315.9	16772.2	27002.6	6497.8	6983.65	5632.02	8932.8	27918.6	13716.5	15548.5	18457.4	15.029	C13674	-	129695	122306-11-0	-	-	-
MEDP1993	Tetramethylthiuram disulfide	Others	Others	Y	241	239.988	[M+H]+	C6H12N2S4	17434.4	20891.2	17607.8	18019.3	17236.4	15187.2	15479.5	16706.3	11411.2	13362.4	19839.7	17553.8	13610.1	16853.9	17993.6	18403.3	17090.6	18539.5	4.44245	-	-	616267	60547-97-9	-	-	-
MEDP0696	Octadecanamide	Alcohol and amines	Amines	Y	284.2	283.288	[M+H]+	C18H37NO	7361.69	5539.24	7015.04	10768.9	12070.8	14321.6	14718.2	13857.7	8299.62	10960.8	10992.9	12925.1	8345.4	11494.4	12020.4	19832.6	21501.7	18685.7	7.07789	C13846	HMDB0034146	31292	124-26-5	34900	-	-
MEDN0287	3,5-Dimethoxy-4-Hydroxycinnamic Acid	Organic acid And Its derivatives	Organic acid And Its derivatives	Y	223.1	224.069	[M-H]-	C11H12O5	12342.4	19179.2	11534.3	19749.6	29553.3	20912	15793.4	172614	13179.7	28590.7	5648.36	15660.2	130629	10915	19039.8	16608.7	16979.8	19661.6	9.38498	C00482	HMDB0032616	637775	530-59-6	15714	-	ko01100
MEDN0345	1,3,7-Trimethyluric Acid	Amino acid and Its metabolites	Amino acid derivatives	Y	209.1	210.075	[M-H]-	C8H10N4O3	45917.2	43142.5	45936.8	38366.5	26698.5	9	9	12541.3	9	9	9	9114.1	6966.48	9119.7	14694	18993.6	21836	19753.5	7.2872	-	HMDB0002123	79437	5415-44-1	691622	-	-
MEDP0006	L-Glycine	Amino acid and Its metabolites	Amino acids	Y	76	75.032	[M+H]+	C2H5NO2	6000.46	8315.54	6245.07	4365.27	10538.2	9	9864.55	11081.5	5453.45	15586.8	9	3835.45	9	21816.2	9	20140.6	13082.5	20059.5	22.8128	-	-	49840264	1150153-86-8	-	-	-
MEDN1933	Asp-Gly	Amino acid and Its metabolites	Small Peptide	Y	189.1	190.15	[M-H]-	C6H10N2O5	53434.9	30617.4	13992	68187.3	86108.7	34046.8	48030	85591.5	39804.2	35806.2	22598.5	24925.5	51068.4	48127	31496	30324.6	21056.2	20207.6	23.5184	-	HMDB0030717	4484949	27213-18-9	605421	-	-
MEDP0409	Cys-Gly	Amino acid and Its metabolites	Small Peptide	Y	179	178.041	[M+H]+	C5H10N2O3S	22600.2	27025.6	17122.1	19986.7	17242.5	19176.1	15829.9	27449.8	9651.33	20546.2	23970.2	22062.6	20671.6	35919.8	23284.1	16058	6725.38	20423.9	48.5872	-	-	71684584	-	-	-	-
MEDN1583	Tert-Butylhydroquinone	Benzene and substituted derivatives	Benzene and substituted derivatives	Y	165.1	166.099	[M-H]-	C10H14O2	18094.8	46611.9	34978.7	36030.6	27730	20506.5	13389.9	13993.7	13106.3	23073.1	17094.5	19008	10719.4	12289.4	16925.3	18044.9	21426	20532.5	8.75979	-	HMDB0031380	73880583	-	-	-	-
MEDN0364	LPE(18:0/0:0)	GP	LPE	Y	480.3	481.317	[M-H]-	C23H48NO7P	609887	552895	6.87264e+06	686618	178987	229018	3.54301e+06	758860	1.83216e+06	690137	1.23375e+06	1.69863e+06	207091	762852	290740	17873.5	19990.4	20623.1	7.38631	-	HMDB0011130	9547068	-	75036	-	-
MEDN1279	LPE(0:0/18:0)	GP	LPE	Y	480.3	481.317	[M-H]-	C23H48NO7P	609887	552895	6.87264e+06	686618	178987	229018	3.54301e+06	758860	1.83216e+06	690137	1.23375e+06	1.69863e+06	207091	762852	290740	17873.5	19990.4	20623.1	7.38631	-	-	-	-	-	-	-
MEDN2140	Arg-Asp	Amino acid and Its metabolites	Small Peptide	Y	288.1	289.139	[M-H]-	C10H19N5O5	56561.8	31604.9	35115.6	31796.8	33241.6	33037.4	43035.3	62246.7	27594.6	28529.2	26625.4	26270	40055.3	27306.2	31404.1	22399.9	29295.9	21053.9	18.2332	-	HMDB0033067	45360332	-	-	-	-
MEDN0137	1-Methyladenine	Nucleotide And Its metabolites	Nucleotide And Its metabolites	Y	148.1	149.07	[M-H]-	C6H7N5	11777.5	6483.12	18513.6	10160.5	24745.1	6479.45	10147.5	43088.9	9444.72	5301.53	7759.65	9	35932.4	9	9	22652.6	17309.3	21485.4	13.7156	C02216	HMDB0011599	78821	5142-22-3	18083	-	-
MW0147046	Cancentrine	Heterocyclic compounds	Heterocyclic compounds	-	605.243	606.237	[M-H]-	C36H34N2O7	39010.7	9	8480.06	1.48775e+06	1.78033e+06	644436	206786	1.05e+06	200847	192474	186853	158926	231805	134987	158899	22752.8	10308.6	21732.9	37.8272	-	-	76808	3303-55-7	-	-	-
MEDP1657	PC(O-16:0/0:0)	GP	PC O	Y	482.4	481.353	[M+H]+	C24H52NO6P	164937	93627.7	2.55983e+06	422426	258618	122710	983990	1.01416e+06	365400	106813	146857	297717	494479	175455	68433.4	20252.7	22887.8	22385.6	6.40559	-	-	70976	1198-47-6	-	-	-
ZINC3979028	Bilobetin	Flavonoids	Flavonoid	-	551.104	552.106	[M-H]-	C31H20O10	332389	95050.7	87312.6	120312	197480	47512.2	38430.1	59912.2	67740.4	55972.8	64254.7	103147	94676.8	125589	90592.9	26256.5	20116.7	22438	13.516	-	-	94780	1990-29-0	-	-	-
MW0141409	15(R)-15-methyl PGF2	Hormones and hormone related compounds	Hormones and hormone related compounds	-	367.248	368.256	[M-H]-	C21H36O5	18193.2	22477.6	17326.5	17418	17198.1	17528.7	20628.2	27046.5	24299	20986.1	15880.1	21498.5	32865.7	22612.8	25060.1	20129.2	23548.6	22570.4	7.97506	-	HMDB0040698	9975970	-	-	-	-
MW0149838	Gln-Tyr-Glu	Amino acid and Its metabolites	Small Peptide	-	439.183	438.175	[M+H]+	C19H26N4O8	683802	121356	149722	1.50125e+06	1.6401e+06	506304	68678.9	264517	968024	9	597560	434079	583795	2.24633e+06	767954	24479	34497.4	22697	23.366	C14310	-	15965	1918-02-1	-	-	-
MW0055499	Ophiopogonin D	Steroids	Steroidal saponins	-	855.489	854.466	[M+H]+	C44H70O16	41875.5	12295.1	30112.3	47465.5	46485.2	9	16110.1	38656.8	23321.3	17626.1	14140	13640.2	19097	25449.9	9	26756.1	33288.6	22932.5	18.9333	-	HMDB0028797	6992691	2650-65-9	73848	-	-
MW0000341	Morphine-6-glucuronide	Alkaloids	Isoquinoline alkaloids	-	442.16	461.169	[M-H2O-H]-	C23H27NO9	179701	152404	90522	471903	260458	335083	36913.5	27279.7	361147	210384	336754	119733	94709.7	361685	254748	29313.7	22757.2	23236.3	14.5602	-	-	-	-	-	-	-
MEDP2524	3-Methylthiopropylamine	Alcohol and amines	Amines	Y	106.1	105.061	[M+H]+	C4H11NS	5443.44	8807.87	9	17227.6	10881.4	4976.96	4896.85	13105.6	9071.2	3625.98	6873.91	1819.68	6658.77	9979.68	6873.91	21113	25198.6	23472.8	8.81705	-	-	-	-	-	-	-
MEDN1719	Tetradecyl phosphonic acid	Organic acid And Its derivatives	Organic acid And Its derivatives	Y	277.2	278.201	[M-H]-	C14H31O3P	74796.9	79500.7	98839	78027.7	62820.9	62886.3	70313.9	59167.6	53851.3	53275.1	69039.8	49963.8	33316.7	31691.8	31586.1	64316.7	59793	24792.4	43.5831	-	-	78401	4671-75-4	-	-	-
MEDP0882	Thiamine-Monophosphate	Heterocyclic compounds	Heterocyclic compounds	Y	345	345.079	[M]+	C12H18N4O4PS	333754	243128	443060	28735.7	10905.5	32559.9	36279.9	47481.9	57848.7	25856.6	256027	341476	609660	124527	93892.5	23290.8	31766.3	24830.9	16.9546	-	-	53477502	155976-53-7	-	-	-
MW0062241	Prostaglandin E2 methyl ester	Hormones and hormone related compounds	Hormones and hormone related compounds	-	401.204	366.241	[M+Cl]-	C21H34O5	472762	330420	267264	595101	1.09682e+06	472316	285837	1.07916e+06	837772	746536	543037	339885	706923	1.09873e+06	711287	29812.7	24443.8	25990.8	10.3315	-	-	-	-	-	-	-
MEDN1415	13(S)-HOTrE(γ)	FA	Oxidized lipids	Y	293.2	294.219	[M-H]-	C18H30O3	26012.8	37924.3	24372	38236	36931.6	47587.7	41383.2	49145.6	30886.2	51447.7	34220.9	45481.7	41431.1	47558.9	49512.9	31339.4	31687.2	26418.6	9.88285	-	-	5282971	74784-20-6	-	-	-
MEDN1186	Formamide	Alcohol and amines	Polyamines	Y	243.1	244.082	[M-H]-	C9H16N4S2	5577.16	2534.56	8623.39	4690.81	85571	22728.2	1482.96	161799	5389.31	6896.96	11192.8	4278.41	115992	6096.58	5083.9	27055.1	31916.5	26480.4	10.4849	C00488	HMDB0001536	713	75-12-7	16397	4182	ko00910,ko01100,ko01200
MW0010017	Urea,N-[2-methyl-5-(1-piperidinylsulfonyl)-3-furanyl]-N'-phenyl-	Benzene and substituted derivatives	Benzene and substituted derivatives	-	362.118	363.125	[M-H]-	C17H21N3O4S	65792.2	223054	142199	592260	369907	371147	200540	84213.6	372239	388534	307460	189680	139021	346968	449487	12088	21973.4	26559	36.5991	C07580	-	2543	521-35-7	-	-	-
MEDL00401	Confertifoline	Aldehyde,Ketones,Esters	Esters	Y	233.154	234.162	[M-H]-	C15H22O2	22285.3	22328	25298.5	22738.4	23388.6	24592.6	23464.3	31623.6	22651.2	24593.2	23996.6	24123.7	28474.5	24546	23761	25109.7	24568	26645.4	4.2357	C09376	-	435751	1811-23-0	-	-	-
MW0143591	5-cis-15(R)-Iloprost	Hormones and hormone related compounds	Hormones and hormone related compounds	-	359.221	360.23	[M-H]-	C22H32O4	74760.2	36691.9	235454	52980.1	36800.6	37455.8	180888	84689.2	96181.3	32732.7	26263.7	27606.2	35924.2	35697.3	18456.6	26059.8	26581.2	26978	1.73512	-	HMDB0060536	135409468	6104-71-8	64050	-	-
MEDP0173	Nicotinic Acid Adenine Dinucleotide	Nucleotide And Its metabolites	Nucleotide And Its metabolites	Y	664.1	663.109	[M+H]+	C21H27N7O14P2	183776	42550.4	56697.7	109032	87536.2	97967.4	91794.8	126856	96173.4	63513.4	38064.9	189475	124497	312049	214787	20998.4	21249.4	27310.8	15.4153	C00003	HMDB0000902	5893	53-84-9	15846	5858	ko00190,ko00730,ko00760,ko00983,ko01100,ko01240,ko04152,ko04211,ko04212,ko04925,ko04977
MEDP2506	Inosine 5'-monophosphate	Nucleotide And Its metabolites	Nucleotide And Its metabolites	Y	349.1	348.21	[M+H]+	C10H13N4O8P	3.40284e+07	4.09328e+06	1.19782e+07	3.09243e+06	1.78007e+06	1.02248e+06	132195	186526	1.8211e+06	3.80463e+06	1.11414e+07	5.5936e+07	7.73354e+07	4.71126e+07	5.02365e+07	27716.6	30235.6	27382.5	5.48342	C00130	HMDB0000175	135398640	131-99-7	17202	5196	ko00230,ko01100,ko01240,ko01523,ko04742
MEDN0036	Ala-Ala	Amino acid and Its metabolites	Small Peptide	Y	159.1	160.085	[M-H]-	C6H12N2O3	133214	34175.5	25659.6	57991.1	201779	46549.8	57190	102151	44517.4	34164.1	51353.8	128615	314525	84963.2	85795.5	56819.4	44515.7	27424.2	34.3954	C00993	HMDB0003459	5484352	1948-31-8	16576	6937	ko01100
MEDN1503	3-(4-Hydroxyphenyl)-1-propanol	Organic acid And Its derivatives	Organic acid And Its derivatives	Y	151.1	152.084	[M-H]-	C9H12O2	12228.8	11578.6	14155.7	12370.7	51017.6	25073.3	5134.8	105708	4857.44	5630.88	9316.33	6708.7	65861.9	3755.24	8845.52	22440.7	32032.2	27459.6	17.5662	-	HMDB0032599	82452	10210-17-0	-	-	-
MW0011432	(6beta,7alpha,12beta,13beta)-7-Hydroxy-11,16-dioxo-8,14-apianadien-22,6-olide	Aldehyde,Ketones,Esters	Ketones	-	383.19	384.194	[M-H]-	C23H28O5	9	9	9	9	5689.68	40064.5	41760.4	92852.7	42250.4	53733.8	46998.2	39665.4	79589.8	54772.4	47265.2	38408.1	39098.8	27718.2	18.1912	-	-	5489090	35595-03-0	-	-	-
MW0157513	Thiobinupharidine	Heterocyclic compounds	Heterocyclic compounds	-	493.292	494.297	[M-H]-	C30H42N2O2S	28949.7	27947.3	27647.8	33046	32848	36357.6	35078.4	39232.7	39873.7	39120.3	42119.1	38896.4	34452.7	32525.9	30834.1	29603.4	41269.4	28188	21.741	-	-	-	-	-	-	-
MEDN1916	Cysteine ​​sulfinic acid	Amino acid and Its metabolites	Amino acid derivatives	Y	152	153.01	[M-H]-	C3H7NO4S	28453	42821.8	41866.3	33315.2	42475.3	35108.1	41149.1	28060.4	28758.1	33693.7	34714.5	22017.7	35781.4	28059.3	29960.4	37175.3	35732.4	28514.1	13.7262	C00606	HMDB0000996	1549098	1115-65-7	16345	-	ko00270,ko00430,ko01100
MEDN1920	Asn-Gly	Amino acid and Its metabolites	Small Peptide	Y	188.1	189.17	[M-H]-	C6H11N3O4	26569.6	20619.8	22688	38500.2	69272.2	24864.8	13629.2	36706	36899	16340.9	14323.6	32369.8	38274	37773.6	29003	20559.1	18677.9	28616.4	23.3417	-	HMDB0028731	9899050	67576-72-1	73422	-	-
MEDN1193	Acetaminophen	Benzene and substituted derivatives	Phenolics	Y	150.1	151.063	[M-H]-	C8H9NO2	9141.52	1831.99	15969	9	131334	12884.8	1171.5	133197	5248.52	3690.75	7179.68	1135.27	105733	5244.23	1120.85	37027.4	38989.4	28848.1	15.3881	C06804	HMDB0001859	1983	103-90-2	46195	6353	ko04976
MW0104829	2-Oxooctanoic acid	Organic acid And Its derivatives	Organic acid And Its derivatives	-	157.087	158.094	[M-H]-	C8H14O3	39110.3	73391.4	43014.9	36230.5	35927	27672.5	27991.5	14274.5	13885	29898	14062.8	25264.2	18547.9	14963	21432.1	36170.6	29100.3	28878.5	13.2158	C09673	-	442371	55051-94-0	-	-	-
MW0054196	Karacoline	Alcohol and amines	Amines	-	436.281	377.257	[M+CH3COO]-	C22H35NO4	443930	208784	2.64057e+06	841415	230442	210141	1.81546e+06	750927	1.45067e+06	554891	769752	1.06758e+06	196684	577669	157711	22788.3	24769.6	29076	12.5846	C07805	HMDB0015118	3410	67346-49-0	63082	-	-
MW0116826	11-nor-9-carboxy-Delta(9)-tetrahydrocannabinol	Heterocyclic compounds	Heterocyclic compounds	-	343.199	344.199	[M-H]-	C21H28O4	401980	336003	119327	1.98734e+06	154548	783847	241328	618738	811597	890485	1.19728e+06	1.68536e+06	3.25081e+06	1.4506e+06	2.19487e+06	32129.5	32504.4	29101.5	5.97184	C18471	-	86211	125225-28-7	-	-	-
MW0146196	Asp-Lys-Thr-Glu	Amino acid and Its metabolites	Small Peptide	-	490.217	491.223	[M-H]-	C19H33N5O10	136579	107811	111650	202416	149291	246361	103107	301223	180828	196678	527677	1.02881e+06	635175	743330	309868	26871	23988.9	29656.2	10.5588	-	-	-	-	-	-	-
MEDN2017	cyclo(Pro-Tyr)	Amino acid and Its metabolites	Small Peptide	Y	259.1	260.29	[M-H]-	C14H16N2O3	45400.5	35138.6	40972.3	29175.2	33130.6	25783.3	21386.2	16013.2	26884.8	20492.3	22489.1	20704.9	28451.4	27828	32521.3	28713.6	45965.1	29981.8	27.5606	-	-	4277	2387-23-7	-	-	-
MW0155344	Phe-Thr-Arg-Lys	Amino acid and Its metabolites	Small Peptide	-	550.322	550.323	[M+]+	C25H42N8O6	45571.3	9	42989.3	122866	96668	101692	9	113638	131840	172624	588405	427501	490270	790474	9	56308.3	78570.6	30154.4	44.0533	-	-	-	-	-	-	-
MEDP2343	D-Maltopentaose	Carbohydrates and Its metabolites	Sugars	Y	829.3	828.275	[M+H]+	C30H52O26	78249	20193	24334.7	51791.5	61808.4	42752	36274.5	38996.5	61332.5	33663.2	13012.1	61841.7	51944.5	32220.5	21916.2	49500.1	35452	30193.4	26.0051	-	-	5486554	49625-89-0	-	-	-
MEDP1034	Stachyose	Carbohydrates and Its metabolites	Sugars	Y	689.2	666.222	[M+Na]+	C24H42O21	38098.6	38191.2	65307.1	32427.1	37560	53515.8	55853.6	33291.3	62887.3	51072.6	34562.1	50256.1	18927.1	47756.7	58777.6	17402.5	47334.7	31005.9	46.9594	C01613	HMDB0003553	439531	470-55-3	17164	6951	ko00052,ko01100
MEDP2604	Met-Arg	Amino acid and Its metabolites	Small Peptide	Y	306.2	305.152	[M+H]+	C11H23N5O3S	35796.9	28771.8	29454.2	39281.6	31837	23956.2	33352.5	34149.3	11501.2	17618.9	13650.9	21335	12256.5	31075.6	24989.2	29637.6	13711.1	31565.9	39.2422	C07514	HMDB0014328	3007	300-62-9	132233	-	-
MEDN0319	4-Hydroxy-3-methoxyphenylacetic acid	Organic acid And Its derivatives	Organic acid And Its derivatives	Y	181.1	182.058	[M-H]-	C9H10O4	18150.7	6022.39	11359.1	12056.4	20693.1	17107.6	59847.8	71126	7940.21	16265.7	9	71628.2	56814.7	8436.06	10416.8	36255	35705.4	32219.7	6.30184	C05582	HMDB0000118	1738	306-08-1	545959	971	ko00350,ko01100,ko04728
MEDN1919	Asn-Ala	Amino acid and Its metabolites	Small Peptide	Y	202.1	203.2	[M-H]-	C7H13N3O4	75840.7	58787.2	29632.6	179294	208103	89384	40025.8	63131.8	114149	79960.9	57416.4	57491.8	88181.5	149307	74099.2	29462.8	33051.2	32230.7	5.95349	-	HMDB0028724	9942455	20917-57-1	-	-	-
MEDN1555	Isohomovanillic acid	Organic acid And Its derivatives	Organic acid And Its derivatives	Y	181.1	182.058	[M-H]-	C9H10O4	16847.5	8194.6	9918.67	9	30810.2	12645.7	60022.3	87854.2	17697.4	25656.8	8386.37	46683	54673.1	6634.43	17575.6	26425.3	37221.2	32400.2	16.8924	-	HMDB0000333	160562	1131-94-8	70818	5322	-
MEDP1795	Palmitoylethanolamide（(PEA）	Alcohol and amines	Amines	Y	300.3	299.5	[M+H]+	C18H37NO2	36069.5	81242.7	219865	45094	33879.1	27464.3	113620	48809.3	64999.4	27511.5	25335.7	29933.2	24135.1	34921.1	24529.7	33062.1	33567.4	32492.3	1.62783	C16512	HMDB0002100	4671	544-31-0	71464	-	ko04080
MEDP2435	L-Phenylalaninol	Amino acid and Its metabolites	Amino acid derivatives	Y	152.1	151.21	[M+H]+	C9H13NO	46801.6	20919.6	22420.4	18146	23704.1	9	9	28253.5	9	9	9	9	9	9	9	52333.4	52880.4	33584.8	23.7448	-	-	-	-	-	-	-
MW0110483	Zanamivir	Heterocyclic compounds	Heterocyclic compounds	Y	663.244	332.133	[2M-H]-	C12H20N4O7	111233	81865.3	85870.9	39944.7	24246.2	11923.7	51010.3	32637.9	15818.9	15615.6	30110	44850.8	39702.5	29986.6	25682.1	27140	31879.8	33824.2	11.1094	-	HMDB0014698	58753595	139110-80-8	50663	-	-
MW0151463	Ile-His-Val-Leu-Glu	Amino acid and Its metabolites	Small Peptide	-	610.353	609.349	[M+H]+	C28H47N7O8	349802	24440	25489.8	384703	263148	744998	687123	220028	1.68499e+06	620743	479175	1.75911e+06	568606	1.10242e+06	446845	27902.4	19452.4	34329.6	27.4036	-	HMDB0031641	31268	123-75-1	33135	-	-
MEDN1861	N-Myristoylglycine	Amino acid and Its metabolites	Amino acid derivatives	Y	284.2	285.42	[M-H]-	C16H31NO3	22463	28100.1	28929.2	29591.3	27781.8	30752.6	31416.9	33608.2	39503	30176.8	30365.9	31557.2	22061.4	26423.3	35288.4	30264.6	31501	34619.2	6.98471	-	HMDB0013250	72348	14246-55-0	87142	-	-
MEDN0748	Methylparaben	Benzene and substituted derivatives	Phenolic acids	Y	151	152.047	[M-H]-	C8H8O3	28898.1	23052.4	35250.8	27548	30981.4	35329.9	50047	49251.9	30813.3	27743.6	25355.5	28055.9	43725	43395.7	25636.3	33737.7	33976.3	34949.1	1.87513	-	HMDB0032572	7456	99-76-3	31835	-	-
MEDN0856	2',4'-Dihydroxyacetophenone	Benzene and substituted derivatives	Benzene and substituted derivatives	Y	151	152.047	[M-H]-	C8H8O3	28898.1	23052.4	35250.8	27548	30981.4	35329.9	50047	49251.9	30813.3	27743.6	25355.5	28055.9	43725	43395.7	25636.3	33737.7	33976.3	34949.1	1.87513	C03663	HMDB0029659	6990	89-84-9	18414	-	-
MEDN1720	Monobenzyl Phthalate	Aldehyde,Ketones,Esters	Esters	Y	255.1	256.074	[M-H]-	C15H12O4	11408.1	22877.9	13827.5	13796.8	15556.5	5763.39	16235.1	27868.3	5430.39	685.512	9	9	3053.28	9	9	31297.2	34228.2	34993.2	5.82253	-	-	31736	2528-16-7	-	-	-
MEDN1112	16-Hydroxyhexadecanoic acid	FA	FFA	Y	271.2	272.235	[M-H]-	C16H32O3	576466	173443	3.19608e+06	121586	56160	38703.4	403627	375254	488064	141403	65006.9	74670.4	46228.9	94078.1	28692.6	34129	36153	35091.3	2.88236	-	HMDB0006294	10466	506-13-8	55328	-	-
MEDN1148	2-hydroxyhexadecanoic acid	FA	FFA	Y	271.2	272.235	[M-H]-	C16H32O3	576466	173443	3.19608e+06	121586	56160	38703.4	403627	375254	488064	141403	65006.9	74670.4	46228.9	94078.1	28692.6	34129	36153	35091.3	2.88236	-	HMDB0031057	92836	764-67-0	75972	-	-
MEDP2040	Ancitabine	Heterocyclic compounds	Heterocyclic compounds	Y	226.1	225.075	[M+H]+	C9H11N3O4	60350.2	60129.7	49999.3	45850	113443	108223	97932.6	50329.9	140699	93061.8	56517.7	35007.2	34398.5	66079	58436.8	26630.9	28961.5	35495.8	15.1356	-	-	69141	611-36-9	-	-	-
MEDP2589	Met-Met	Amino acid and Its metabolites	Small Peptide	Y	281.1	280.092	[M+H]+	C10H20N2O3S2	247217	121033	235628	84454.8	83595.4	66187.9	57600.7	100260	79872.2	99036.2	887601	1.47645e+06	2.57767e+06	1.64687e+06	1.43222e+06	32532.2	30615.8	36026.9	8.29934	-	-	-	-	-	-	-
MEDN0337	N-γ-Acetyl-N-2-Formyl-5-Methoxykynurenamine	Amino acid and Its metabolites	Amino acid derivatives	Y	263.1	264.111	[M-H]-	C13H16N2O4	27136	9	22201.3	26838.2	9	10596	33878.9	109811	9	17285.7	9	26431.1	86084.4	13510.7	14392.3	39187.4	33194.5	36388	8.27054	C05642	HMDB0004259	171161	52450-38-1	-	-	ko00380
MW0125750	Neferine	Heterocyclic compounds	Heterocyclic compounds	-	623.306	624.32	[M-H]-	C38H44N2O6	383663	415566	392588	260844	415390	302785	334964	2.24976e+06	362721	273448	229815	268691	1.46281e+06	275137	239205	23659.2	39773.8	36426.9	25.5474	-	-	7010529	36077-39-1	-	-	-
MEDP0020	L-Methionine	Amino acid and Its metabolites	Amino acids	Y	150	149.051	[M+H]+	C5H11NO2S	41480.1	54819.2	30836.6	37822.7	43517.6	25663.1	41644.3	33289.9	29106.9	37533.2	376722	16388.2	7729.72	31742.4	39541.7	34748.8	43674.4	37003.5	12.0631	C00073	HMDB0000696	6137	63-68-3	16643	5664	ko00270,ko00970,ko01100,ko01210,ko01230,ko01240,ko01523,ko04974,ko04978,ko05230
MEDN1331	4-Methoxyphenylacetic acid	Organic acid And Its derivatives	Organic acid And Its derivatives	Y	165	166.063	[M-H]-	C9H10O3	45183.8	61684.9	71293.3	35517	52556.8	25555.8	19790.7	25126.1	14785.2	22879.2	13296.6	12436.6	20553.2	16446.6	19042.6	38731.7	42099.1	37070.4	6.51936	-	HMDB0002072	7690	104-01-8	55501	6472	-
MEDN2037	3-Methoxyphenylacetic acid	Organic acid And Its derivatives	Organic acid And Its derivatives	Y	165.1	166.063	[M-H]-	C9H10O3	45183.8	61684.9	71293.3	35517	52556.8	25555.8	19790.7	25126.1	14785.2	22879.2	13296.6	12436.6	20553.2	16446.6	19042.6	38731.7	42099.1	37070.4	6.51936	-	-	11565518	55778-02-4	-	-	-
MW0157680	Thr-Ile-Gln-Asp	Amino acid and Its metabolites	Small Peptide	-	474.223	475.228	[M-H]-	C19H33N5O9	522884	590181	378865	384043	490315	490096	417967	629671	573858	492583	283286	305312	453970	414868	411382	47819.7	37477.5	37071.1	14.9346	-	-	-	-	-	-	-
MEDN1931	L-lyxose	Carbohydrates and Its metabolites	Carbohydrates and Its metabolites	Y	149	150.13	[M-H]-	C5H10O5	9	9	132571	21805.2	9	61244.9	67297.6	300042	9	9	86184.1	24465.7	170321	13828.6	9	65972.4	56924	37232.1	27.5309	-	-	644176	1949-78-6	-	-	-
MEDP1405	Carnitine C14:0	FA	CAR	Y	372.3	371.304	[M+H]+	C21H41NO4	19133.2	4386.85	22206	37113	60095.5	41055.3	26781.4	34401.3	22577.5	25668.1	19910.7	35477.6	36482.2	24913.1	20330.4	34303.6	33162.6	37415.7	6.29669	C00672	HMDB0001351	439287	17210-42-3	28542	6182	ko00030,ko00240,ko01100
MW0011798	1-(2,6,6-Trimethyl-2-cyclohexen-1-yl)-1,6-heptadien-3-one	Aldehyde,Ketones,Esters	Ketones	-	231.175	232.183	[M-H]-	C16H24O	41326.3	36942.8	19784.1	36601.8	47922.9	50965.3	47346.8	49702.8	56660.6	64836.2	43577.4	56865.4	31008.6	77398.4	80140.3	43555.6	52208.3	37544.4	16.589	-	HMDB0002522	21252308	-	-	6709	-
MW0106855	Gln-Ile	Amino acid and Its metabolites	Small Peptide	-	258.145	259.153	[M-H]-	C11H21N3O4	1.76146e+06	1.12566e+06	698391	4.14386e+06	876461	1.22081e+06	244896	170421	2.00753e+06	1.25026e+06	2.27395e+06	1.51319e+06	2.83256e+06	2.1454e+06	1.8204e+06	39590.4	27212.1	38023.2	19.2889	-	HMDB0028853	92829	658-79-7	73517	-	-
MW0149878	Gln-Leu	Amino acid and Its metabolites	Small Peptide	-	258.146	259.153	[M-H]-	C11H21N3O4	1.76146e+06	1.12566e+06	698391	4.14386e+06	876461	1.22081e+06	244896	170421	2.00753e+06	1.25026e+06	2.27395e+06	1.51319e+06	2.83256e+06	2.1454e+06	1.8204e+06	39590.4	27212.1	38023.2	19.2889	-	HMDB0030339	9974595	-	534822	-	-
MW0012462	15-keto Iloprost	Hormones and hormone related compounds	Hormones and hormone related compounds	-	339.199	358.214	[M-H2O-H]-	C22H30O4	41917.8	31981.9	31703.3	24832.5	37068.6	36055.2	26970.9	30894.8	22910.6	30470.7	19255.5	18226.6	32300.6	25589.9	36930.4	52274.2	38560.6	38221.8	18.6363	C08858	-	441852	508-75-8	-	-	-
MW0151151	His-Val-Leu-Lys	Amino acid and Its metabolites	Small Peptide	-	494.314	495.317	[M-H]-	C23H41N7O5	12236.4	12634.1	20672.7	60601	38963.5	79739.5	19641.2	24175.7	35524	34440.2	55198.4	26002.8	29649.4	47691.7	33914.3	29536.3	37501	38667.8	14.1042	-	-	5458174	31753-17-0	-	-	-
MEDP2076	Sterigmatocystin	Benzene and substituted derivatives	Benzene and substituted derivatives	Y	325.1	324.063	[M+H]+	C18H12O6	25389.6	12958	21569.5	33599.8	41997.5	33101.7	28897.1	33985.3	25480.4	18239.1	17719.1	32761.5	42289.5	27212	19936.8	30445.6	26752.5	38803.9	19.2945	-	-	222114	-	-	-	-
MW0124717	L-Stercobilinogen	Heterocyclic compounds	Heterocyclic compounds	-	595.35	596.357	[M-H]-	C33H48N4O6	6.54329e+06	3.68454e+06	3.37836e+06	1.84416e+06	1.62464e+06	2.46263e+06	1.4786e+06	3.1556e+06	3.60206e+06	2.9624e+06	1.77943e+06	961916	4.00843e+06	2.22928e+06	2.22716e+06	36268	41436.5	39326.9	6.6617	-	-	-	-	-	-	-
MEDN1648	CMPentylF	Organic acid And Its derivatives	Organic acid And Its derivatives	Y	267.1	268.136	[M-H]-	C12H20N4OS	32334.4	40909.5	44173.6	26813.2	32119.3	42261.9	39178.3	47932.3	41268.6	33276.6	31337.2	42427.5	63855.4	37973.4	43271.6	35866.5	39108.6	39334.8	5.09252	C19107	-	194501	73248-95-0	-	-	-
MW0012777	1b,3a,7b-Trihydroxy-5b-cholanoic acid	Organic acid And Its derivatives	Organic acid And Its derivatives	-	849.574	424.282	[2M+H]+	C24H40O6	35384.6	9	10888.1	15519.3	22830.9	45917.3	13674.8	25518.3	29515.7	37048.9	9	44731.8	27969.3	33433.9	12051.8	31364.4	29114.2	39933.8	17.0569	C11847	-	443440	3705-26-8	-	-	-
MEDP2316	Trp-Thr	Amino acid and Its metabolites	Small Peptide	Y	306.1	305.33	[M+H]+	C15H19N3O4	24116.2	18202.8	45114.7	32388.8	41530.5	27839.2	23957.9	43221.9	19860	31506.6	24811.8	13789.1	12181.3	31502.9	21325.7	25302.4	31545.8	40694.8	23.8103	-	-	17773480	-	-	-	-
MEDN1759	3,3''-thiodipropionic acid	Organic acid And Its derivatives	Organic acid And Its derivatives	Y	177	178.21	[M-H]-	C6H10O4S	118541	30027.8	117346	72010	32015.7	13487.5	34552.9	126597	22271.2	33529.7	21084.3	27965.5	84478.3	12938.2	31716.2	52240.2	64058.6	40940.1	22.056	-	HMDB0031162	8096	111-17-1	1093323	-	-
MW0139819	Theaflavin	Heterocyclic compounds	Heterocyclic compounds	-	563.105	564.127	[M-H]-	C29H24O12	2.1512e+06	2.70878e+06	2.00761e+06	6.75564e+06	7.61672e+06	2.33299e+06	2.26247e+06	2.83776e+06	3.81951e+06	2.92617e+06	856663	2.19182e+06	2.30963e+06	1.34825e+06	1.36037e+06	37776.6	40683.9	41029.8	4.48597	-	-	6993082	7349-78-2	-	-	-
MEDN2004	Trp-Ala	Amino acid and Its metabolites	Small Peptide	Y	274.1	275.3	[M-H]-	C14H17N3O3	35633.7	42810.8	27920.1	65693.6	116799	54415.3	24258.1	50525.4	61471.5	53267.1	245291	276202	295260	232590	215155	34083.1	33769.8	41426.9	11.8958	-	-	6993401	24046-71-7	-	-	-
MEDP2606	Met-Tyr	Amino acid and Its metabolites	Small Peptide	Y	313.1	312.114	[M+H]+	C14H20N2O4S	86866.4	90231.3	134546	69964.7	100292	28188.6	48074.1	119823	34631.3	45945.7	981032	1.14236e+06	1.69678e+06	3.21454e+06	1.66888e+06	61905.1	37856.4	42731.8	26.7655	C09335	-	161741	32221-59-3	-	-	-
MEDN1914	Arg-Pro	Amino acid and Its metabolites	Small Peptide	Y	270.2	271.32	[M-H]-	C11H21N5O3	84945.8	126882	39101.3	101964	118860	213314	153791	144251	324678	210633	92996.5	97899.6	97975.9	145851	116288	53393.2	50729	42862.1	11.1758	-	HMDB0028717	151003	2418-69-1	141419	-	-
MW0006716	D-Aspartic acid	Organic acid And Its derivatives	Organic acid And Its derivatives	-	173.056	133.038	[M-H+CH3CN]-	C4H7NO4	237891	112986	120582	144990	156000	119545	296139	354623	270619	93382.9	49519.2	65402.4	125870	102787	71831	28872.5	55906.3	43169.4	31.7106	-	-	18219352	-	-	-	-
MEDN1515	5-hydroxymethyl-2'-deoxycytidine	Nucleotide And Its metabolites	Nucleotide And Its metabolites	Y	256.1	257.101	[M-H]-	C10H15N3O5	27605.4	9	10748.1	40745.8	33936.3	15429.3	30161.8	40217	12795.8	7162.25	15193.1	7198.06	20314.2	9	24429.3	52459.5	52313.2	43660.7	10.1829	-	-	25200966	-	-	-	-
MEDP2098	4-Amino-3-methylphenol	Benzene and substituted derivatives	Benzene and substituted derivatives	Y	124.1	123.068	[M+H]+	C7H9NO	31881	58250.7	73554	9	6208.3	19355.1	48228.1	20393.2	9	3866.9	9	21479.4	9	9	9	55739.7	63150	43778.3	18.0267	-	-	12017578	3965-97-7	-	-	-
MW0157474	Thalmidine	Lignans and Coumarins	Lignans	-	621.292	622.304	[M-H]-	C38H42N2O6	213166	350882	293306	263839	357707	239462	286093	1.45725e+06	230854	205167	144638	196191	849803	164128	184944	21630.3	49712.1	43889.4	38.5855	-	-	-	-	-	-	-
MEDN1658	N-Acetyldopamine	Alcohol and amines	Polyamines	Y	194.1	195.09	[M-H]-	C10H13NO3	9	9	9	38208.4	9	9	25622.2	9	9	9	21280.6	29016.1	26630.2	8283.77	17595.2	38061	49958.7	44397.9	13.487	-	HMDB0041943	100526	2494-12-4	-	-	-
MW0114775	Lusitanicoside	Benzene and substituted derivatives	Benzene and substituted derivatives	-	487.18	442.184	[M+HCOO]-	C21H30O10	95893.1	46089	36106	133920	346287	67091.2	55008.5	106577	33945.7	26520.4	36069.4	37428	43818.1	21834.9	21462.1	84724.4	87212.4	44407	33.3188	-	-	-	-	-	-	-
MEDP1954	N6-(2-Hydroxyethyl)adenosine	Nucleotide And Its metabolites	Nucleotide And Its metabolites	Y	312.1	311.123	[M+H]+	C12H17N5O5	9	382039	438765	49371.7	53453.8	87499.6	118126	83177.4	113072	93270.2	66281.2	126593	157165	127441	112048	89762.4	89989.8	44591.2	34.9626	-	HMDB0040615	-	-	-	-	-
MEDN2147	Glu-Arg	Amino acid and Its metabolites	Small Peptide	Y	302.1	303.155	[M-H]-	C11H21N5O5	29848.6	50068	30944.2	182183	161672	53201.1	78187	72397.9	122436	78516.5	20647	43133.3	60306.5	35881.7	71772.4	42680.4	35284.1	45456.8	12.7812	-	HMDB0001563	96373	2140-65-0	19062	6324	-
MW0155887	Pro-His-Trp	Amino acid and Its metabolites	Small Peptide	-	439.207	438.202	[M+H]+	C22H26N6O4	55515.1	19124.3	40061.4	33585.8	31719.5	35917	32186.8	29010.7	43102.5	29908.7	21180.4	33129.7	50198	49488.6	39651.9	65331.5	21655.9	45555.2	49.5015	-	HMDB0029073	11778518	145295-02-9	-	-	-
MW0124671	Licofelone	Aldehyde,Ketones,Esters	Ketones	-	378.133	379.134	[M-H]-	C23H22ClNO2	519107	254892	330444	1.58479e+06	1.21959e+06	3.47304e+06	1.16585e+06	619589	1801089	1.84729e+06	879669	971184	652588	738498	640579	54889.1	46939.3	45559.9	10.2494	-	-	-	-	-	-	-
MW0006883	Dioctyl phthalate	Benzene and substituted derivatives	Benzene and substituted derivatives	-	391.283	390.277	[M+H]+	C24H38O4	73147.5	40884.1	60838.8	50486	64594.7	50271.9	65433.4	41197.6	46709.1	38553.2	53288.9	50048.8	48488.9	31056.3	41233.3	45147.7	49803.7	46235.6	5.17523	-	-	-	-	-	-	-
MEDP2021	4-Hydroxy-L-phenylglycine	Amino acid and Its metabolites	Amino acid derivatives	Y	168.1	167.058	[M+H]+	C8H9NO3	316108	138954	187186	235276	183552	204892	213713	165677	92614.8	168987	189175	74759.2	158687	144146	166734	40361.9	38277.6	46590.1	10.3608	-	-	71684698	1011268-23-7	-	-	-
MEDN0810	4-Hydroxycyclohexylcarboxylic acid	Organic acid And Its derivatives	Organic acid And Its derivatives	Y	143.1	144.079	[M-H]-	C7H12O3	25103.4	54444.8	51411.6	33588.6	32824.1	65385.7	39131.9	23992.2	40292.9	25494.2	57046.6	26495.2	34679.1	26930.9	30906.9	37188.7	44618	46703.9	11.6754	-	HMDB0001988	151138	3685-26-5	16817	-	-
MW0169964	TRIPTOPHENOLIDE	Aldehyde,Ketones,Esters	Esters	-	311.168	312.173	[M-H]-	C20H24O3	43492.3	51690.5	59635.4	47264.5	56744	46046.3	39283	74977.7	60280.5	54598.4	55013.7	34512.2	48994.2	48725.1	44732.3	52943	49449.2	46932.7	6.06401	-	-	73942	122-85-0	-	-	-
MEDN1876	4-Hydroxy-3-methoxyphenyl glycol	Benzene and substituted derivatives	Benzene and substituted derivatives	Y	183.1	184.074	[M-H]-	C9H12O4	29078.3	13297.3	39650.2	27250.7	42787.1	48025.5	27347.2	149098	15410.9	26185.8	62272.8	9	124510	14975	20009.6	40061.2	44621.3	47363.7	8.38057	C05594	HMDB0001490	10805	534-82-7	846276	6274	ko00350,ko01100
MEDN1409	12-Hydroxyoctadecanoic acid	FA	FFA	Y	299.3	300.266	[M-H]-	C18H36O3	240240	12306.8	176344	119895	55152.5	80397.2	211611	187970	203714	51369.8	52402.5	41912.2	65509.6	46040.7	36375.1	43711.1	44499.6	47936.4	4.95067	-	HMDB0061706	7789	106-14-9	85208	-	-
MW0156647	Ser-Arg-Lys-Glu-Ser	Amino acid and Its metabolites	Small Peptide	-	606.322	605.313	[M+H]+	C23H43N9O10	30831.4	9	49024.8	46512.7	56552.1	69005.1	9	31924.4	24927.5	82503.9	306937	1.22954e+06	4.15165e+06	638243	464435	65794.9	56127.9	48200.7	15.5383	-	-	5565	112-24-3	-	-	-
MEDN1947	6'-Sialyllactose	Nucleotide And Its metabolites	Nucleotide And Its metabolites	Y	632.2	633.6	[M-H]-	C23H39NO19	35979.9	35979.9	6627.87	34284.1	43125.5	42232.2	14151.1	9407.72	27595.3	33241.3	9	9	16944.2	9	9	37446.2	60902.2	48274.6	24.0197	-	-	9963743	157574-76-0	-	-	-
MEDN0539	3'-Sialyllactose	Carbohydrates and Its metabolites	Sugars	Y	632.2	633.212	[M-H]-	C23H39NO19	35979.9	35979.9	6627.87	34284.1	43125.5	42232.2	14151.1	9407.72	27595.3	33241.3	9	9	16944.2	9	9	37446.2	60902.2	48274.6	24.0197	-	HMDB0000825	123914	35890-38-1	-	5788	-
MW0143900	7-HYDROXY-7-DESACETOXYKHIVORINIC ACID,METHYL ESTER	Aldehyde,Ketones,Esters	Esters	-	571.241	536.262	[M+Cl]-	C28H40O10	124401	89938.2	114330	75056.8	48740.9	31986.5	34427.4	64510	68204.7	35294.4	31980.4	53185.4	75516.5	67336.8	53662.4	41819.8	52227.3	48616.4	11.1123	C21197	-	10058590	147852-83-3	-	-	-
MEDP1810	TriacetonaMine	Heterocyclic compounds	Heterocyclic compounds	Y	156.1	155.131	[M+H]+	C9H17NO	47637.8	39727.1	38432.4	32387.1	28265	40780.3	34891.9	23410.9	16646.5	48088.8	9	52540.4	28991.3	53907.3	43155.7	49128.1	43377.8	48658	6.78555	-	HMDB0128671	131834972	-	-	-	-
MW0157774	Thr-Phe-Val-Arg	Amino acid and Its metabolites	Small Peptide	-	520.292	521.296	[M-H]-	C24H39N7O6	45851	9	24396.5	35589.8	60642.8	54464.5	50090.9	73283.8	50501.1	57779.8	48300.9	51092.2	88023.8	31637.9	36531	53132.3	50600.1	49271.8	3.84557	-	-	14717800	7390-78-5	-	-	-
MEDN0739	4-Hydroxybenzyl alcohol	Benzene and substituted derivatives	Benzene and substituted derivatives	Y	123	124.052	[M-H]-	C7H8O2	18828.4	14675	11718.7	26421.3	24376.3	30852.4	26474.6	32193.4	11214.6	8416.28	24937.9	6944.8	16642.6	7155.58	21274.3	59422.9	65534.4	49499.7	13.9161	C17467	HMDB0011724	125	623-05-2	67410	-	-
MW0144204	Abu-HoPhe-OH	Others	Others	-	371.13	372.132	[M-H]-	C19H20N2O6	60972.6	69819.2	63453.5	49001.3	75765.6	23570.4	53741.3	108150	23893.3	16103.1	9	9	9	9	9	55302.7	59467.3	49978	8.66133	-	-	560437	-	-	-	-
MEDN1921	(2R)-Glycerol-O-β-D-galactopyranoside	Carbohydrates and Its metabolites	Carbohydrates and Its metabolites	Y	253.1	254.23	[M-H]-	C9H18O8	65647.4	59511.4	103687	70151.1	103456	67568.9	37657.7	197355	76166	54178	80919.7	60895	171604	54563	38881.6	68793.5	86992.5	50029	26.9405	-	HMDB0038664	16048618	16232-91-0	-	-	-
MEDP0338	LPC(16:0/0:0)	GP	LPC	Y	496.3	495.332	[M+H]+	C24H50NO7P	117822	63796.8	279950	698253	240573	100810	294941	83029.2	168721	105594	180401	463870	197711	668018	353366	50989.3	50285.3	50339.4	0.775271	C14777	-	5283155	54397-83-0	-	-	ko00590,ko04913,ko04925
MEDP1346	LPC(0:0/16:0)	GP	LPC	Y	496.3	495.332	[M+H]+	C24H50NO7P	117822	63796.8	279950	698253	240573	100810	294941	83029.2	168721	105594	180401	463870	197711	668018	353366	50989.3	50285.3	50339.4	0.775271	-	-	8406	119-67-5	-	-	-
MEDN1980	Ala-Ile	Amino acid and Its metabolites	Small Peptide	Y	201.1	202.25	[M-H]-	C9H18N2O3	1.21754e+06	767232	621621	1.31724e+06	1.16038e+06	1.10524e+06	550339	699649	944011	1.21924e+06	1.43204e+06	1.48147e+06	2.21249e+06	1.53618e+06	1.33524e+06	40675.6	53352.9	50347.7	13.7649	-	-	45356845	7083-09-2	-	-	-
MEDP2667	3-Aminophenol	Benzene and substituted derivatives	Benzene and substituted derivatives	Y	110.1	109.13	[M+H]+	C6H7NO	43891.6	69600	49160.9	62253.3	37668	56179.8	38726.2	61732.4	41491.6	34155.8	47393.4	16124.4	37693.5	126122	73509.6	30913.7	19449.6	50853.2	47.1009	-	-	35026079	1175954-87-6	-	-	-
MEDN1614	D-Arabinose 5-phosphate	Carbohydrates and Its metabolites	Phosphate sugars	Y	229	230.019	[M-H]-	C5H11O8P	242159	363061	843141	116769	69340.9	88285.9	279070	105028	97205.3	98893.7	1.00112e+06	383816	408683	195099	183871	57276.2	56970.1	51353.3	6.04121	C01112	HMDB0011734	188324	13137-52-5	16241	-	ko01100
MEDP2647	4-(Hydroxyamino)quinoline 1-oxide	Benzene and substituted derivatives	Benzene and substituted derivatives	Y	177.1	176.17	[M+H]+	C9H8N2O2	302439	112937	206798	86373.7	25877.2	147735	136919	107228	151774	151937	54635.4	85017.2	46386.2	213080	230696	55438.8	97129.6	51387.5	37.2446	-	-	5280704	-	-	-	-
MEDP0228	D-Melezitose	Carbohydrates and Its metabolites	Sugars	Y	505.2	504.169	[M+H]+	C18H32O16	28080.2	25048.6	23286.2	47944.5	21232.2	31504.3	24200.9	30979.6	29464.6	11181.2	17097.2	21242.5	33535.8	20834	12330.2	54423.1	27426	51641.1	33.3709	C08243	HMDB0011730	92817	597-12-6	6731	-	-
MEDP1039	Maltotriose	Carbohydrates and Its metabolites	Sugars	Y	505.2	504.169	[M+Na]+	C18H32O16	28080.2	25048.6	23286.2	47944.5	21232.2	31504.3	24200.9	30979.6	29464.6	11181.2	17097.2	21242.5	33535.8	20834	12330.2	54423.1	27426	51641.1	33.3709	C01835	HMDB0001262	439586	1109-28-0	140999	3585	ko02010,ko04973
MEDP0233	Raffinose	Carbohydrates and Its metabolites	Sugars	Y	505.2	504.169	[M+H]+	C18H32O16	28080.2	25048.6	23286.2	47944.5	21232.2	31504.3	24200.9	30979.6	29464.6	11181.2	17097.2	21242.5	33535.8	20834	12330.2	54423.1	27426	51641.1	33.3709	C00492	HMDB0003213	10542	512-69-6	16634	-	ko00052,ko01100,ko02010
MEDP1468	Pantothenol	CoEnzyme and vitamins	CoEnzyme and vitamins	Y	206	205.25	[M+H]+	C9H19NO4	24501	21495	68836.3	10940.2	14558.9	15213.3	14979	17108.4	14877.8	22591.6	10564.3	15535.5	10446.5	21679.2	19470.5	46464	70857.6	51951.8	22.68	C05944	HMDB0004231	4678	16485-10-2	895821	7032	ko00770
MEDN0498	Ribulose-5-Phosphate	Carbohydrates and Its metabolites	Phosphate sugars	Y	229	230.019	[M-H]-	C5H11O8P	277218	307068	840220	111756	93611.4	134254	298627	89940.8	124618	133027	1.05443e+06	407898	373264	184444	161514	46604.7	50826.2	52469.9	6.05505	C00117	HMDB0000618	439184	4300-28-1	17363	-	ko00030,ko00230,ko00440,ko00750,ko01100,ko01200,ko01230,ko01240,ko04918
MEDN0657	D-Xylulose 5-phosphate	Carbohydrates and Its metabolites	Phosphate sugars	Y	229	230.019	[M-H]-	C5H11O8P	277218	307068	840220	111756	93611.4	134254	298627	89940.8	124618	133027	1.05443e+06	407898	373264	184444	161514	46604.7	50826.2	52469.9	6.05505	C00231	HMDB0000868	439190	4212-65-1	16332	5829	ko00030,ko00040,ko00053,ko01100,ko01200,ko01230,ko04918
MEDN1716	Ubenimex	Amino acid and Its metabolites	Small Peptide	Y	307.2	308.174	[M-H]-	C16H24N2O4	56414	34317.8	29977.6	26309.6	9	9	59541.4	207167	24087.8	33976.1	23447.5	42320.2	182577	33209.1	29954.1	48357.2	56430.2	53647.2	7.76515	-	-	11957481	65391-42-6	-	-	-
MEDP1106	Lithocholic acid	Bile acids	Bile acids	Y	359.3	376.298	[M-H2O+H]+	C24H40O3	352380	354726	1.56544e+06	350734	100833	42297.5	147812	89105.4	85311.8	18910.5	14935.7	30750	71905.6	44456	7709.28	47746.7	51333.6	53895.1	6.05666	C03990	HMDB0000761	9903	434-13-9	16325	209	ko04976
MEDN1490	FFA(16:2)	FA	FFA	Y	251.2	252.209	[M-H]-	C16H28O2	50859.6	94679.7	66475.5	83759.3	78871.3	79396.6	88173.5	56172.9	45955.1	46307	63758.2	78286.1	47305.6	75185.3	92210.6	50744	53244.1	54020.1	3.25055	C06451	-	89954	22987-21-9	-	-	ko00440,ko01100
MW0000246	Ergocornine	Alkaloids	Alkaloids	-	562.302	561.295	[M+H]+	C31H39N5O5	314788	41616.8	44872.2	215820	333942	226953	160212	105432	522630	512632	830801	5.7748e+06	1.08071e+07	2.85488e+06	1.76093e+06	54698.2	34904.1	54596.6	23.715	-	-	-	-	-	-	-
MEDN1516	6-Hydroxyflavone (6-HF)	Benzene and substituted derivatives	Benzene and substituted derivatives	Y	237.1	238.063	[M-H]-	C15H10O3	35847.1	53187.6	33620.3	49378.5	37653.8	40477.6	85407	76144.1	65851.1	79595.7	74875	54878.8	42711.8	58720.9	66430.3	60209.1	65141.8	54717.7	8.68764	C14137	HMDB0141530	72279	6665-83-4	34472	-	-
MW0123673	Dihydroferuperine	Heterocyclic compounds	Heterocyclic compounds	-	288.156	289.168	[M-H]-	C17H23NO3	108605	118045	57946.3	244312	160391	170305	76971.1	149310	216568	216933	217455	193287	196052	350376	272043	52389.8	56258.7	55881.6	3.88962	C00328	HMDB0000684	161166	343-65-7	16946	72	ko00380,ko01100,ko01240,ko05143
MW0123675	Dihydrogambogic acid	Organic acid And Its derivatives	Organic acid And Its derivatives	-	629.303	630.319	[M-H]-	C38H46O8	158049	63412.4	138553	44357.7	112937	51088	15502.9	118294	50312.5	51326.9	30328	27482.3	106322	52533.7	32283.9	45772.5	62893.1	55978.2	15.6936	-	-	6602429	6422-34-0	-	-	-
MEDN1076	N6-isopentene adenine	Nucleotide And Its metabolites	Nucleotide And Its metabolites	Y	202.1	203.117	[M-H]-	C10H13N5	78358.1	28468	19347.7	30025.7	32749.5	31968.5	33120.8	71105.2	63935	20991.1	9	1201.4	7019.85	4237.63	1159.31	59680.1	64440.1	56545.3	6.60089	-	-	92180	2365-40-4	-	-	-
MEDN0483	3-Methyl-2-Oxobutanoic Acid	Organic acid And Its derivatives	Organic acid And Its derivatives	Y	115	116.047	[M-H]-	C5H8O3	44109.5	64022.1	69641.8	43278.7	51846.7	14246.9	28324.3	55377.8	27141.2	18311.5	9	12543.8	9	9	9	57148.3	52141	57977.6	5.66352	C00141	HMDB0000019	49	759-05-7	16530	5091	ko00280,ko00290,ko00770,ko01100,ko01210,ko01230,ko01240
MW0156770	Ser-His-Asp	Amino acid and Its metabolites	Small Peptide	-	358.132	357.128	[M+H]+	C13H19N5O7	325714	66284	121933	183362	154878	301314	163411	146541	307957	223211	130709	204655	200800	319095	201196	60812.4	90804.9	58219.3	25.8933	-	-	-	-	-	-	-
MW0104052	[(3S)-3-Amino-4-[(3-hexylphenyl)amino]-4-oxobutyl]phosphonic acid	Others	Others	-	341.162	342.171	[M-H]-	C16H27N2O4P	90739.7	66179.9	50694.3	78460.1	67976.8	56894.6	50904.9	76279	51879.4	50306	49577.8	29066.2	72470.4	61504	64987.9	56867.8	50455.6	58884.8	7.94444	-	-	-	-	-	-	-
MW0121052	5-[3-(4-Methoxybenzoyl)indol-1-yl]pentanoic acid	Organic acid And Its derivatives	Organic acid And Its derivatives	-	350.135	351.147	[M-H]-	C21H21NO4	73281.4	86507.4	72961.9	70959.7	65431.1	77034.1	30751.6	41897.9	138906	106337	47297.4	80841.9	100340	87314.6	131155	50535.2	50666.2	59151.3	9.23676	C18680	-	12160163	-	-	-	-
MEDN0180	Norepinephrine	Hormones and hormone related compounds	Hormones and hormone related compounds	Y	168.1	169.074	[M-H]-	C8H11NO3	37463.5	31890.4	25081.2	41575.1	57875.7	41350.6	39227.3	60899.7	45090.4	30279.7	11029.5	27694.8	27189.5	31396.1	24896.1	70926.5	59735.2	61512.6	9.38875	C00547	HMDB0000216	439260	51-41-2	18357	5226	ko00350,ko01100,ko04024,ko04080,ko04261,ko04270,ko04540,ko04714,ko04721,ko04742,ko04923,ko04924,ko04970,ko05207
MEDP1914	N-(1-Deoxy-1-fructosyl)phenylalanine	Amino acid and Its metabolites	Amino acid derivatives	Y	358	327.131	[M+H]+	C15H21NO7	47874.8	35797.8	53752.1	29869.9	28392.9	30752.7	25071.6	40573.5	36727.1	36753.8	22155.7	23121.1	32513.6	35920.3	39639.7	56296.7	78073	62665.2	17.0474	-	-	221786	-	-	-	-
MW0139091	N1-Caffeoyl-N10-feruloylspermidine	Heterocyclic compounds	Heterocyclic compounds	-	482.232	483.237	[M-H]-	C26H33N3O6	269787	170699	234391	186738	146253	273727	180516	224498	396826	296969	402548	307138	287212	394686	504730	67922.9	69233.6	62684.3	5.20226	C13736	HMDB0015177	4054	19982-08-2	64312	-	-
MEDN1697	3-Hydroxybenzyl alcohol	Alcohol and amines	Alcohols	Y	123	124.052	[M-H]-	C7H8O2	47233.5	17061.8	24601.5	9	418591	42062.4	16499.8	87995.3	15106	20017.7	29829.9	9	67712.4	9231.03	20688.3	44117.4	58982.1	63232.4	18.1024	-	HMDB0059712	102	620-24-6	17069	-	-
MW0063711	Suxibuzone	FA	Others	Y	437.168	438.179	[M-H]-	C24H26N2O6	93925.8	93182.5	84700.6	182878	456348	110755	115015	239412	161306	200568	118137	71595	125535	172463	110311	66117.5	80555.1	63340.1	13.2024	D01289	HMDB0042019	5362	27470-51-5	32173	-	-
MW0139586	Rifamycin	Heterocyclic compounds	Heterocyclic compounds	-	696.306	697.31	[M-H]-	C37H47NO12	302041	99411.5	98281.5	140879	73885.2	320748	195046	242895	417720	322260	369322	228314	366360	409015	432640	69860	61659.1	64135.5	6.44957	-	-	25216498	60461-10-1	-	-	-
MEDP2177	N-Phenylacetylphenylalanine	Benzene and substituted derivatives	Benzene and substituted derivatives	Y	284.1	283.12	[M+H]+	C17H17NO3	31607	11955.3	29948.6	79892	123586	75425.2	27965.2	43779.2	59297.1	27137.1	35088.5	29430.3	27166.1	72404.9	32810.3	64339.4	62007	64235.4	2.07413	-	HMDB0002372	47579	738-75-0	975589	-	-
MEDN2199	2-Chloro-5-nitro-N-phenylbenzamide	Benzene and substituted derivatives	Benzene and substituted derivatives	Y	275	276.67	[M-H]-	C13H9ClN2O3	136800	101928	140951	35752.1	35694.7	17615.4	127024	193244	100533	41408	10056.4	39291.6	46594	40309.9	14228.6	62132.6	63855.2	64363	1.84247	-	-	10347222	-	-	-	-
MW0009648	Ractopamine	Benzene and substituted derivatives	Phenolics	-	300.157	301.168	[M-H]-	C18H23NO3	94308.5	37115.6	12816.6	333560	429307	207847	126261	333805	283930	301237	290403	236410	341818	378404	270504	32754.5	29507.1	64376.1	45.6326	C10649	-	5338262	21059-47-2	-	-	-
MEDN1999	Leu-Tyr	Amino acid and Its metabolites	Small Peptide	Y	293.1	294.35	[M-H]-	C15H22N2O4	166810	150085	123269	128275	142573	56174.3	42347.3	197991	93078.9	122168	331937	190051	329025	432722	388818	54517.3	54650.2	64401.8	9.79803	-	-	222572	632-89-3	-	-	-
MEDN2000	Ile-Tyr	Amino acid and Its metabolites	Small Peptide	Y	293.1	294.35	[M-H]-	C15H22N2O4	166810	150085	123269	128275	142573	56174.3	42347.3	197991	93078.9	122168	331937	190051	329025	432722	388818	54517.3	54650.2	64401.8	9.79803	C15179	-	254886	-	-	-	-
MEDP1900	Caffeine	Heterocyclic compounds	Heterocyclic compounds	Y	195.1	194.08	[M+H]+	C8H10N4O2	26694.9	23751.2	11587	6999.52	12799.3	13696.5	18183.2	28349.6	29479.4	18283.3	9	9	9	19121.5	9	54500.4	45109.5	64700.8	17.8901	C02572	-	9799386	1899-29-2	-	-	-
MEDN1081	12,13-DiHOME	FA	Oxidized lipids	Y	313.2	314.246	[M-H]-	C18H34O4	9	9	71461.3	9	9	37486.6	36296.1	74074.3	57472.2	32041.1	25228	37860.5	72278	43357.4	25694.7	63518.7	67548.2	64743.2	3.16492	-	-	10236635	263399-35-5	-	-	-
MEDP2377	3-pyridyl-amidoxime	Heterocyclic compounds	Pyridine and pyridine derivatives	Y	138.1	137.14	[M+H]+	C6H7N3O	12861.6	29769.5	9	20348	4976.96	31234.1	12438.2	6390.76	12930	18920.1	31492.2	15906.6	37648.5	61063.1	51701.9	53718.8	54111.7	65166.8	11.2703	C17495	-	168114	77398-92-6	-	-	-
MEDN2173	4-Acetylbutyric acid	Organic acid And Its derivatives	Organic acid And Its derivatives	Y	129.1	130.14	[M-H]-	C6H10O3	64104.1	91455.3	77517.4	72359.8	62856	50608.6	60788.3	64183.8	26327.9	55359.9	41107.2	61445.2	53664.6	43736.5	77501.8	75782.4	64368.7	65404.7	9.21202	C14090	HMDB0060325	6195	66-77-3	52367	-	-
MW0153005	Lys-Ile-Asp-Asn-Glu	Amino acid and Its metabolites	Small Peptide	-	618.309	617.302	[M+H]+	C25H43N7O11	1.33033e+06	150148	179796	666550	206218	1.39507e+06	761232	1.77656e+06	3.41749e+06	3.04852e+06	948115	1.74441e+06	3.72211e+06	4.59393e+06	2.99995e+06	85379.3	50404.7	65546.1	26.1357	C10822	HMDB0035282	442985	126-17-0	565242	-	-
MEDP1097	MG(18:2/0:0/0:0)	GL	MG	Y	355	354.277	[M+H]+	C21H38O4	48672.7	65671.2	48988	57684.8	53762.7	53199.3	49788.4	49017.7	55431.2	52907.6	49827.8	54085.7	48771.9	59400.7	63019.5	65678.2	66749.4	65647.9	0.950213	C14734	-	92346	53905-29-6	-	-	-
MW0154732	Oligomycin B	Heterocyclic compounds	Heterocyclic compounds	-	827.486	804.502	[M+Na]+	C45H72O12	145688	9630.5	9	540029	366977	410375	90749.7	73172.2	602167	117250	347046	1.0164e+06	971917	592847	227868	58290.5	50825.7	66720.7	13.5678	C11134	HMDB0003193	108192	1180-25-2	28835	2794	ko00140
MEDP2497	Arg-Thr	Amino acid and Its metabolites	Small Peptide	Y	276.2	275.31	[M+H]+	C10H21N5O4	74410.7	64746.8	51683.2	55662.4	73722.6	67971.9	56241.2	49441.1	78759	50296.6	51674.9	30259.9	18032	61318.4	60630.4	93232.8	77040	67239	16.5809	-	-	9943463	-	-	-	-
MEDN1938	Arg-Val	Amino acid and Its metabolites	Small Peptide	Y	272.2	273.33	[M-H]-	C11H23N5O3	63538.9	90609.1	72569	59744.9	41136.8	28825.7	30439	117143	48400.1	29441	30469.1	84107.8	177167	56707.2	66113	100399	96829	67450.8	20.4931	-	-	-	-	-	-	-
MEDP0430	2-Aminoadipic Acid	Organic acid And Its derivatives	Organic acid And Its derivatives	Y	162.1	161.069	[M+H]+	C6H11NO4	125510	9	105256	124012	128012	68951	9	125928	169013	103770	91008	9	221068	195043	120715	162144	148593	68034.7	40.2951	C00956	HMDB0000510	469	542-32-5	37024	5496	ko00300,ko00310,ko00311,ko01100,ko01210,ko01230
MEDP0878	N-Methyl-L-Glutamate	Amino acid and Its metabolites	Amino acid derivatives	Y	162.3	161.069	[M+H]+	C6H11NO4	125510	9	105256	124012	128012	68951	9	125928	169013	103770	91008	9	221068	195043	120715	162144	148593	68034.7	40.2951	C01046	HMDB0062660	439377	35989-16-3	16440	-	ko01100
MW0105602	Amastatin	Amino acid and Its metabolites	Amino acid derivatives	-	533.284	474.269	[M+CH3COO]-	C21H38N4O8	113261	90233.5	99250.7	96813.4	122989	58518.8	61945.6	80508	52292.1	35944.2	32286.6	55668	74647.1	45174.4	23613.9	83488.1	76134.2	69349.1	9.26502	-	-	-	-	-	-	-
MEDN1212	7alpha,12beta-Dihydroxy-5alpha-cholan-24-oic acid	Tryptamines,Cholines,Pigments	Cholines	Y	783.6	392.293	[2M-H]-	C24H40O4	387092	146899	304900	287554	224724	25940	35413.5	109215	43291.7	6291.42	2433.7	14248.1	124356	15142.6	546.53	76636.3	85768.5	70256.9	10.0529	-	-	5283842	-	-	-	-
MEDP0380	2-(Dimethylamino)Guanosine	Nucleotide And Its metabolites	Nucleotide And Its metabolites	Y	312	311.123	[M+H]+	C12H17N5O5	41212.9	333341	477759	96443.6	72842.4	56406.7	99560	89164.9	118443	82766.3	57332.9	96810.2	142616	51075.5	63354.7	71024.4	48858.3	70594.5	19.9635	-	HMDB0004824	92919	2140-67-2	19289	7086	-
MEDP1010	Coenzyme-II (β-NADP)	CoEnzyme and vitamins	CoEnzyme and vitamins	Y	744	743.075	[M+H]+	C21H28N7O17P3	84962	22364	49619.8	89960.4	57241.3	55979.6	28781.7	45303.6	86290.9	83564.1	16719.2	98023.8	86802.6	89851.8	71808.3	99988.4	142756	71558.4	34.2076	-	-	5283107	130209-76-6	-	-	-
MEDN0366	LPE(16:0/0:0)	GP	LPE	Y	452.3	453.286	[M-H]-	C21H44NO7P	51102.2	80061.8	442206	298466	187767	93835.9	234427	78353.1	137831	87557.3	544589	345036	122257	145620	112584	37474.7	62657	71621.5	30.9228	-	-	-	-	-	-	-
MEDN1285	LPE(0:0/16:0)	GP	LPE	Y	452.3	453.286	[M-H]-	C21H44NO7P	51102.2	80061.8	442206	298466	187767	93835.9	234427	78353.1	137831	87557.3	544589	345036	122257	145620	112584	37474.7	62657	71621.5	30.9228	-	-	-	-	-	-	-
MW0154667	O-2545(hydrochloride)	Benzene and substituted derivatives	Benzene and substituted derivatives	-	443.249	408.278	[M+Cl]-	C26H36N2O2	191324	89185	135833	97990.2	91729.5	32171	95226.1	91328.6	191809	174177	92503.5	107571	82629.9	133297	199522	76662	61916.2	71879.7	10.7239	-	HMDB0032062	16043	1948-33-0	78886	-	-
MEDN2207	10-Hydroxystearic Acid	FA	Oxidized lipids	Y	299.3	300.5	[M-H]-	C18H36O3	392707	76870.5	258086	107968	84958.3	118310	333117	307061	329422	65357.5	76723.8	59976.8	88394.2	69227.3	9378.02	63291.8	64064.2	72447.5	7.62418	-	-	11462546	857652-30-3	-	-	-
MEDN0604	Tetradecanedioic acid	FA	FFA	Y	257.2	258.183	[M-H]-	C14H26O4	89418.1	233448	242086	84043.3	82243.2	42388.8	57604.1	42040.7	34113.4	9	50878.4	58417.2	37452.2	36873.8	9	59274.9	78168.8	72588.7	13.8652	C11002	HMDB0000872	13185	821-38-5	76308	5833	-
MW0010768	(+)-Cloprostenol	Hormones and hormone related compounds	Hormones and hormone related compounds	-	423.151	424.165	[M-H]-	C22H29ClO6	114597	110666	90570.9	472400	1.06507e+06	148473	83600.3	212615	178157	189367	259629	143702	278681	432449	293385	44870.3	76785.2	72599.4	26.7861	-	-	-	-	-	-	-
MW0123751	Domperidone	Aldehyde,Ketones,Esters	Ketones	Y	441.178	425.162	[M+NH4-2H]-	C22H24ClN5O2	100452	98579.5	48789.3	77480.7	69394.9	77313.1	166546	54381.1	85673.9	105590	38283.9	39478.1	33284.5	61085.4	50305.4	97281.7	77484.1	73043.2	15.6225	D01745	HMDB0015315	3151	57808-66-9	31515	-	-
MEDN0627	Ellagic acid	Benzene and substituted derivatives	Phenolics	Y	301	302.006	[M-H]-	C14H6O8	69627.3	111367	76461.8	101317	85422.5	78628.6	65014.3	56932.2	65081.9	52344.4	42352.9	47222.5	56430	39987.2	63223.8	86048.1	92481	73494.9	11.4942	C10788	HMDB0002899	5281855	476-66-4	4775	3430	-
MW0144207	Abu-Lys-OH	Amino acid and Its metabolites	Amino acid derivatives	-	338.134	339.143	[M-H]-	C15H21N3O6	136494	146936	139362	112997	95415.6	84457.4	67649.9	58523.4	98730.8	70453	74319.4	85955	70703.2	90857	85577.9	80536.7	85215.9	73827.1	7.16815	-	-	25154868	959151-50-9	-	-	-
MW0126592	Stercobilin	Heterocyclic compounds	Heterocyclic compounds	-	593.334	594.342	[M-H]-	C33H46N4O6	1.10002e+07	7.8242e+06	6.88392e+06	4.26905e+06	5.11868e+06	5.66385e+06	3.50229e+06	1.32142e+07	5.76617e+06	5.4058e+06	3.54337e+06	2.17665e+06	1.29861e+07	3.94888e+06	4.2158e+06	79877.9	87402.2	74031.3	8.33313	D08140	-	3947	23047-25-8	-	-	-
MW0158444	Tyr-Gln-Thr-Lys	Amino acid and Its metabolites	Small Peptide	-	556.306	538.275	[M+NH4]+	C24H38N6O8	5.11532e+06	1.16846e+06	2.32208e+06	1.30548e+07	2.75078e+07	1.05705e+07	6.947e+06	2.55677e+07	8.39976e+06	7.50128e+06	4.12393e+06	1.60759e+07	3.41606e+07	9.84089e+06	5.88142e+06	53913.7	55570.9	75341.1	19.3505	-	-	-	-	-	-	-
MEDP2477	Trp-Trp	Amino acid and Its metabolites	Small Peptide	Y	391.2	390.4	[M+H]+	C22H22N4O3	83344	59170.7	31625.7	84339.4	77194.1	52693.8	30784.7	9	80948.7	58802.8	66062	192071	153445	108209	102223	76505.1	67584	75514.6	6.67991	-	-	88656	20696-60-0	-	-	-
MW0052959	Fusidic acid	Organic acid And Its derivatives	Organic acid And Its derivatives	-	539.339	516.345	[M+Na]+	C31H48O6	243950	104100	143384	226030	183329	297805	202476	109855	258756	205859	132199	181446	92448.1	213669	150735	49904.4	35251.8	75603	38.1179	-	-	-	-	-	-	-
MEDP2335	Gly-Thr	Amino acid and Its metabolites	Small Peptide	Y	177.1	176.17	[M+H]+	C6H12N2O4	79233.6	108859	75753.5	63440.5	71205.1	71672	111833	103911	131428	62008.6	89976.9	55148.2	91930	169639	157974	77856.4	118394	75828.6	26.4753	-	HMDB0041815	65096	-	-	-	-
MW0006068	ANTIMYCIN A(A1 shown)	Others	Others	-	533.25	534.258	[M-H]-	C27H38N2O9	124549	92114.5	119515	77423.4	78399.9	68125.2	65904.6	94573.6	84972.6	66227.5	87915.8	83413.6	81739.7	75510.7	77867.7	77033.4	73323.8	75950.1	2.52871	-	-	-	-	-	-	-
MEDP2180	Salicylhydroxamic acid	Benzene and substituted derivatives	Phenolics	Y	154	153.043	[M+H]+	C7H7NO3	103382	151846	103651	67652	67771.4	21531.9	35024.3	34932.7	39444.6	43906.8	20416.7	15630.5	24180.2	74707.3	71653.2	56469	87585.1	76103.8	21.4416	-	-	66644	89-73-6	-	-	-
MEDN0570	L-Erythrulose	Carbohydrates and Its metabolites	Sugars	Y	119	120.042	[M-H]-	C4H8O4	14131.5	22926.1	14929.8	87203.5	35847.5	58003.3	49440	92773.4	40417.7	46520.9	35808.5	46441	91934.7	50653.5	47114.7	90060.4	117890	78167.1	21.3767	C02045	HMDB0006293	5460032	533-50-6	27913	-	-
MEDN1129	Erythrose	Carbohydrates and Its metabolites	Sugars	Y	119	120.042	[M-H]-	C4H8O4	14131.5	22926.1	14929.8	87203.5	35847.5	58003.3	49440	92773.4	40417.7	46520.9	35808.5	46441	91934.7	50653.5	47114.7	90060.4	117890	78167.1	21.3767	C01796	HMDB0002649	94176	583-50-6	23956	289	-
MW0153198	Lys-Val-Glu-Ile-Asp	Amino acid and Its metabolites	Small Peptide	-	603.331	602.328	[M+H]+	C26H46N6O10	73250.4	68220.1	57818.7	75874	28084.3	142326	31809.3	17646.4	179763	319180	464316	2.70483e+06	3.66982e+06	2.72767e+06	1.33024e+06	48872.6	42005	78816.2	34.6047	C08711	-	11953914	60062-45-5	-	-	-
MEDP1339	LPC(18:1/0:0)	GP	LPC	Y	522.3	521.348	[M+H]+	C26H52NO7P	104072	84032	461879	1.16762e+06	519721	162845	555074	102947	341169	154856	81586.6	114120	100299	295558	162730	79405.1	81262.5	79404.9	1.34016	-	-	96670	52490-15-0	-	-	-
MEDP1701	LPC(0:0/18:1)	GP	LPC	Y	522.3	521.348	[M+H]+	C26H52NO7P	104072	84032	461879	1.16762e+06	519721	162845	555074	102947	341169	154856	81586.6	114120	100299	295558	162730	79405.1	81262.5	79404.9	1.34016	-	-	10027278	-	-	-	-
MW0126808	Tiagabine	Heterocyclic compounds	Heterocyclic compounds	Y	374.131	375.133	[M-H]-	C20H25NO2S2	491525	162519	2.00109e+06	199890	101524	198060	2.17598e+06	822808	1.23094e+06	280103	243387	176993	85765.6	135440	91620.8	72325.7	75315.4	79628.7	4.84637	-	HMDB0015042	40467242	115103-54-3	9586	-	-
MEDP1272	20,26-dihydroxyecdysone	Hormones and hormone related compounds	Hormones and hormone related compounds	Y	497.3	496.304	[M+H]+	C27H44O8	147600	115058	752707	634090	138210	136607	743197	138861	478945	199534	415689	1.22909e+06	320524	1.25655e+06	545331	71448.4	72519.1	79710.2	6.02591	-	HMDB0034846	95376	4371-50-0	-	-	-
MEDN2056	L-Iditol	Carbohydrates and Its metabolites	Carbohydrates and Its metabolites	Y	181.1	182.079	[M-H]-	C6H14O6	74758.6	83238.2	78883.1	68167.4	87548.4	76624.8	97430.5	100304	85139.3	75829.2	72457.7	101423	70290.3	72839	88874.2	97432.6	86371.1	79931.7	10.0687	-	HMDB0011632	5460044	488-45-9	18202	-	-
MW0114588	Heptyl ketone	Aldehyde,Ketones,Esters	Ketones	-	271.228	226.23	[M+HCOO]-	C15H30O	299471	236491	1.70815e+06	230353	127903	124993	496748	288181	325880	96342	139594	105096	91935.3	83126	60039.7	71358.5	78304	80276.5	6.11171	-	-	-	-	-	-	-
MW0007597	Metabolite M6	Benzene and substituted derivatives	Benzene and substituted derivatives	-	521.322	522.321	[M-H]-	C30H42N4O4	58233.2	103837	81698.4	132091	146206	130332	82569.6	175007	109375	87695.6	123833	56728.8	103906	89140.8	143572	97489.6	144328	80986.7	30.5378	C12417	-	443822	-	-	-	-
MEDP2279	15(S)-Latanoprost	Hormones and hormone related compounds	Hormones and hormone related compounds	Y	433.3	432.6	[M+H]+	C26H40O5	52445.9	16814.3	34242.4	54324.8	87810.5	68314.2	39978.6	90108.3	51246.1	41151.3	24865.6	47247.6	81541	48019.3	21815.6	79247	80622.3	81042.3	1.16939	C13737	-	180081	77086-21-6	-	-	-
MEDP2669	3,5-Dinitrobenzamide	Benzene and substituted derivatives	Benzene and substituted derivatives	Y	212	211.13	[M+H]+	C7H5N3O5	129534	73344.1	107044	89543.4	98706.4	97758.8	102797	103867	91453.9	65603.1	50544.2	61652.1	72327.5	105628	102289	137395	126201	81079.8	25.9481	-	-	-	-	-	-	-
MW0009611	Pyridaben	Benzene and substituted derivatives	Benzene and substituted derivatives	-	363.135	364.138	[M-H]-	C19H25ClN2OS	70286.7	40777.4	45954.5	95517.6	85351.7	89200.3	64691.5	78347.3	70746.7	53780.6	57270.6	79824	80368	70501.1	50914.7	67903.3	74059.3	81647.3	9.23627	-	-	-	-	-	-	-
MW0116753	1-[(1R,5S)-9-Methyl-9-azabicyclo[3.3.1]nonan-3-yl]-3H-indol-2-one	Aldehyde,Ketones,Esters	Ketones	-	307.121	270.173	[M+K-2H]-	C17H22N2O	171214	48329.1	55457.2	178448	220647	219337	119693	212093	115544	133246	112360	89910.3	199481	98344.2	99801.9	88508.4	96208.1	81787.9	8.12254	C01243	HMDB0001143	439455	98102-63-7	18228	6035	ko00562,ko01100,ko04070
MEDP1647	2-Amino-1-phenylethanol	Alcohol and amines	Alcohols	Y	138.1	137.084	[M+H]+	C8H11NO	110559	83400.4	125959	131506	142182	123051	40154.4	136746	112303	67969.4	68503.1	42169.1	69240.1	228566	118823	60340.3	76816.4	81789.1	15.3829	C02735	HMDB0001065	1000	7568-93-6	16343	59	-
MW0138410	Honyucitrin	Heterocyclic compounds	Heterocyclic compounds	-	405.17	406.178	[M-H]-	C25H26O5	88986.6	58033.2	59377.6	55591.4	58651.9	67076.3	63711.6	106488	94365.7	75109.2	60963.8	69189.1	110170	96242.3	85316.3	70822.3	78476.9	82427	7.63847	C07116	HMDB0014875	4034	569-65-3	569632	-	-
MW0140674	(S)-Autumnaline	Alkaloids	Isoquinoline alkaloids	-	372.185	373.189	[M-H]-	C21H27NO5	92832.7	60905.1	59606.8	96519.4	111120	50478.6	57732.4	95303.6	56698.4	40319.3	40631.1	50925.1	98477.6	58046.5	37368.2	70833.4	76570.8	82689.8	7.73063	-	-	9799417	432047-72-8	-	-	-
MW0149684	Gln-Glu-Met	Amino acid and Its metabolites	Small Peptide	-	407.159	406.152	[M+H]+	C15H26N4O7S1	759785	558015	2.28728e+06	1.14195e+07	4.23399e+06	1.50344e+07	1.67117e+06	2.19183e+06	3.59878e+06	2.02907e+06	1.08721e+06	6.81604e+06	8.52836e+06	6.3905e+06	3.50119e+06	89899.4	75896.4	85558.3	8.55527	-	-	-	-	-	-	-
MEDN0499	Argininosuccinic acid	Organic acid And Its derivatives	Organic acid And Its derivatives	Y	289.1	290.123	[M-H]-	C10H18N4O6	86973.7	119963	44302.9	65320.7	75298.9	75517	52495.1	76209.8	78735.5	76079.9	55063.5	84673.6	113314	128591	124560	80935.4	72946.8	85685.7	8.0616	C03406	HMDB0000052	16950	2387-71-5	15682	5115	ko00220,ko00250,ko01100,ko01230
MEDN0051	Methionine Sulfoxide	Amino acid and Its metabolites	Amino acid derivatives	Y	164	165.046	[M-H]-	C5H11NO3S	22375.2	21750.1	20304.6	60883.3	55299.5	34152.7	48944	50192.1	44168.2	35918.7	27196.6	30542.8	24141.2	27148.3	28647.2	100306	89553.7	86628.9	7.81478	-	HMDB0002005	847	62697-73-8	17016	6428	-
MEDN0326	L-Tartaric Acid	Organic acid And Its derivatives	Organic acid And Its derivatives	Y	149	150.016	[M-H]-	C4H6O6	199324	117310	1.41413e+06	61710.6	349524	122234	40691.3	752785	62244.9	43620.1	698093	68719.1	832840	31380	47875.5	132543	125467	86687.3	21.4857	C00898	HMDB0000956	444305	87-69-4	15671	-	ko00630,ko01100
MEDN1282	LPE(0:0/18:2)	GP	LPE	Y	476.3	477.286	[M-H]-	C23H44NO7P	69207.4	78678.4	133681	161396	112176	98016.5	117980	76070.5	89883.6	95377.3	97168.4	86406.4	78990.1	81760.1	86070.9	77881.1	78742.4	87481.5	6.5279	-	-	-	-	-	-	-
MEDP2071	Lapachol	Benzene and substituted derivatives	Benzene and substituted derivatives	Y	243.1	242.094	[M+H]+	C15H14O3	175355	66930.4	141562	138763	113263	57609.5	52744.7	89571.5	71444.7	44978.6	19877.2	48400.2	76827.8	86739.8	33482.6	108763	111262	88283.9	12.2674	-	-	6419753	301836-43-1	-	-	-
MW0154313	NBD-FTY720 phenoxy	Benzene and substituted derivatives	Benzene and substituted derivatives	-	472.22	473.227	[M-H]-	C23H31N5O6	80820.2	69557.3	69544.6	58814.1	50038.7	92523	60450.3	279769	22646.8	16084.4	68752.1	61355.2	232600	17092.1	15592.1	71094.8	86243.4	88655.7	11.609	C08441	-	5281143	28540-82-1	-	-	-
MW0143278	4-Chloro-alpha-[4-[2-(diethylamino)ethoxy]phenyl]-alpha-phenylbenzeneethanol	Benzene and substituted derivatives	Benzene and substituted derivatives	-	422.193	423.197	[M-H]-	C26H30ClNO2	516721	309559	246118	1.41799e+06	904343	1.12165e+06	212572	186943	1.2785e+06	981697	560219	280158	283446	874462	629641	84521.3	79957.1	88760.4	5.21563	C03139	HMDB0003157	439918	6133-30-8	17072	10	-
MW0141510	-17,18-DiHETE	FA	Others	-	335.221	336.23	[M-H]-	C20H32O4	158474	57763.8	54941.9	35904.7	51044.1	95258.9	58077.8	126624	111727	90681.5	41476.1	44525.2	76667	70134.8	77606.5	123231	114470	88832.6	16.4234	-	-	53238848	1298023-69-4	-	-	-
MEDP2093	4'-hydroxyflavone	Benzene and substituted derivatives	Phenolics	Y	239.1	238.063	[M+H]+	C15H10O3	9	9	9	9	9	116109	73455.8	84103.1	97770.5	122468	59047	99724.4	107162	128133	109163	61854.3	62990.5	89145.7	21.6447	-	-	229016	4143-63-9	-	-	-
MEDN1994	N-butylglycine	Amino acid and Its metabolites	Amino acid derivatives	Y	145.1	145.16	[M-H]-	C6H11NO3	23668.5	9	30245.3	4364.99	144230	80977.8	7565.1	309380	5942.38	4388.12	73742.7	4620.11	286489	11750.3	6808.62	77899.8	105737	89861.2	15.3173	-	-	24995215	1071000-98-0	-	-	-
MEDN0224	D-Trehalose	Carbohydrates and Its metabolites	Sugars	Y	341.1	342.116	[M-H]-	C12H22O11	283165	136181	294454	152641	141612	73954.4	92289.6	162813	93303.7	89097	303803	102517	148699	92674.8	111099	127210	109924	90361.3	16.8882	C01083	HMDB0000975	7427	99-20-7	16551	5913	ko00500,ko01100,ko02010
MEDN0230	Lactulose	Carbohydrates and Its metabolites	Sugars	Y	341.1	342.116	[M-H]-	C12H22O11	283165	136181	294454	152641	141612	73954.4	92289.6	162813	93303.7	89097	303803	102517	148699	92674.8	111099	127210	109924	90361.3	16.8882	C07064	HMDB0000740	11333	4618-18-2	6359	916	-
MEDN0472	1-Methyluric Acid	Amino acid and Its metabolites	Amino acid derivatives	Y	181	182.044	[M-H]-	C6H6N4O3	119595	60539.1	67576.3	120934	121115	168183	93810.3	173750	113852	77237.8	154521	94337.8	163420	83837.8	79199	98338	95896.3	90571.4	4.18339	C16359	HMDB0003099	69726	708-79-2	68441	2821	ko00232
MW0149874	Gln-Arg	Amino acid and Its metabolites	Small Peptide	-	301.166	302.17	[M-H]-	C11H22N6O4	140521	131960	153279	109017	102035	127702	111977	115588	157105	169844	388533	245912	226827	221152	234190	79290.5	81592.6	90947.4	7.35469	C17730	-	6465	77-03-2	-	-	-
MW0150993	His-Leu-Ile-Arg	Amino acid and Its metabolites	Small Peptide	-	536.322	537.339	[M-H]-	C24H43N9O5	179476	47631.9	69878.6	100057	146878	131010	57507.9	198712	63848	83031.8	117164	52664.1	183220	85327.6	88813.4	106115	103062	91100.5	7.92825	-	-	-	-	-	-	-
MEDN2201	N-Phenylanthranilic acid	Benzene and substituted derivatives	Benzene and substituted derivatives	Y	212.1	213.23	[M-H]-	C13H11NO2	71057.5	91798.7	72496.1	88896.3	91931.5	76434.1	99026.8	89317.2	84391	93780	73623.8	84709.3	91380.2	74121	109612	83927	98798.6	91146.5	8.14634	-	HMDB0007973	5287971	17708-90-6	73002	-	-
MW0152014	KDN2-3Gal1-3GlcNAcSp	Heterocyclic compounds	Heterocyclic compounds	-	701.251	702.244	[M-H]-	C25H42N4O19	268547	239417	273189	214349	170274	373809	223894	398389	284838	208378	416867	186958	214758	199561	251018	95617.3	117484	92257.3	13.4579	-	HMDB0032082	102586055	197799-63-6	-	-	-
MEDP2058	Phenethylamine	Alcohol and amines	Amines	Y	122.1	121.089	[M+H]+	C8H11N	95459.1	51574.3	56564.1	57716.4	99410	76919.2	46885.3	119245	135186	87190	43418.1	26671	74545.2	112436	76516.8	93678.6	117954	92671.1	14.1128	C05332	HMDB0012275	1001	64-04-0	18397	-	ko00360,ko01100
MEDP0236	D-Gluconic Acid	Carbohydrates and Its metabolites	Sugar acids	Y	197.1	196.058	[M+H]+	C6H12O7	181305	232134	106671	158679	130527	167015	244507	191324	106819	130761	317803	165163	127954	200822	70587.7	110345	92916	92969.3	10.1753	C00257	HMDB0000625	10690	526-95-4	33198	345	ko00030,ko01100,ko01200
MEDP2242	Benzisoxazole-Hsp90-inhibitor	Benzene and substituted derivatives	Benzene and substituted derivatives	Y	390.1	389.114	[M+H]+	C19H20ClN3O4	135506	44126.2	91322.2	111439	114737	72226.1	77339.1	114386	90962.8	87618.4	47254.9	92742.3	108353	105167	85007.9	106064	119387	93545.4	12.1534	-	HMDB0130121	131836326	-	-	-	-
MEDN1950	Met-Asp	Amino acid and Its metabolites	Small Peptide	Y	263.1	264.3	[M-H]-	C9H16N2O5S	595309	1.15776e+06	533116	664743	1.65479e+06	866679	979808	703416	840436	830009	697034	740999	343893	223879	469810	101414	113622	93788.8	9.71839	-	-	7009610	14595-65-4	-	-	-
MW0157621	Thr-Glu-Arg-Glu	Amino acid and Its metabolites	Small Peptide	-	532.244	533.245	[M-H]-	C20H35N7O10	143679	97062.1	61949.2	222921	234231	162911	76914.5	104158	213465	160050	239643	167142	352562	361208	266457	73907.1	62315.8	94562.9	21.2333	-	-	-	-	-	-	-
MEDN1880	Hydroferulic acid	Organic acid And Its derivatives	Organic acid And Its derivatives	Y	195.1	196.2	[M-H]-	C10H12O4	26770.9	18973.9	31910.4	63558.4	79849	46181.2	35823.1	163894	74220.9	109189	30378.9	20991.2	110143	50452.7	87442.5	95776.4	118770	94698.4	13.191	-	-	14340	1135-23-5	-	-	-
MEDP1448	MG(18:0/0:0/0:0)	GL	MG	Y	359.3	359.316	[M+H]+	C21H42O4	185271	100724	295432	96643.8	60845.9	69236.1	73480.6	101480	102411	53974.1	45160.2	71385.3	78457.3	59435.3	41508.2	97805.7	91200.4	94785.9	3.49552	-	HMDB0060952	108051	303-70-8	-	-	-
MEDN1035	13(R)-HODE	FA	Oxidized lipids	Y	295.2	296.235	[M-H]-	C18H32O3	52534.9	68473.6	88386.5	109579	86231.1	71065.3	81360.4	66686.3	46597.8	48490.2	35087.4	25269.2	31280.5	38698.9	40931.5	93148.7	98762.6	95004.1	2.99064	-	-	13723970	10219-69-9	-	-	-
MW0138292	Glycitin	Flavonoids	Isoflavones	-	445.113	446.121	[M-H]-	C22H22O10	141120	198550	137903	404551	371487	450932	220248	185989	239629	261036	139869	208295	240104	210930	268191	99818.6	91711.1	95252.9	4.25183	C09128	-	73401	465-92-9	-	-	-
MEDP1955	3'-Deoxyadenosine	Nucleotide And Its metabolites	Nucleotide And Its metabolites	Y	252.1	251.102	[M+H]+	C10H13N5O3	302102	177298	219281	575650	217510	325641	189284	134516	329179	148315	183159	251828	612183	129706	233867	64141.5	121101	95347.5	30.4962	-	-	14428012	121818-29-9	-	-	-
MEDP2231	(±)-α-CMBHC	Organic acid And Its derivatives	Organic acid And Its derivatives	Y	321.2	320.4	[M+H]+	C19H28O4	142826	121483	129509	127504	104509	133974	88137.2	93897.7	204771	176313	55609.6	101590	104243	197181	130123	96032	101751	96574.3	3.21741	C01059	-	21542654	59273-17-5	-	-	ko00760,ko01100
MEDP2598	Met-Phe	Amino acid and Its metabolites	Small Peptide	Y	297.1	296.119	[M+H]+	C14H20N2O3S	355066	165396	377085	195673	235768	130877	110155	256834	149767	129323	1.78849e+06	2.11297e+06	3.26997e+06	3.9008e+06	2.64155e+06	74941.3	82213.8	97349.8	13.4755	-	HMDB0001263	207	1962-83-0	17027	6118	-
MW0142501	2-Nitroestra-1,3,5(10)-triene-3,17beta-diol	Alcohol and amines	Alcohols	-	316.152	317.163	[M-H]-	C18H23NO4	2.34602e+06	2.18941e+06	1.82691e+06	3.54569e+06	3.18689e+06	1098342	759284	694127	3.07813e+06	1.70569e+06	373784	418611	548911	1.50757e+06	929311	101855	91118.7	98108.6	5.61607	-	-	57404059	1354631-26-7	-	-	-
MEDP0085	Tyramine	Benzene and substituted derivatives	Benzene and substituted derivatives	Y	138.1	137.084	[M+H]+	C8H11NO	38805.4	27901.5	30872.5	19791.6	28465.2	79991.8	31545.2	55488.1	32124.3	40110.8	80676.8	42220.7	133516	69823.4	90073.2	72447.5	60741.1	98828.2	25.2254	-	HMDB0037396	9561835	638-26-6	-	-	-
MEDTN03140	2-Phospho-D-glyceric acid	Organic acid And Its derivatives	Phosphoric acids	Y	230.988	185.993	[M+HCOO]-	C3H7O7P	297233	218899	1.05268e+06	249130	84482.9	123406	296117	127361	256449	189550	1.75757e+06	628331	130214	219261	273038	110041	101186	99411.1	5.49918	C00631	HMDB0003391	439278	-	17835	6915	ko00010,ko00030,ko00260,ko00561,ko00630,ko01100,ko01200,ko01230,ko04922,ko05230
MW0114810	Manumycin A	Aldehyde,Ketones,Esters	Ketones	-	549.251	550.268	[M-H]-	C31H38N2O7	145119	111114	187887	152813	130349	68877.4	94362.9	96169.8	57887.1	36208.8	40540.4	82771.3	130798	65955.8	30767.4	80411.3	86965.8	100013	11.1954	-	-	7019085	13589-06-5	-	-	-
MEDP1630	Pregnandiol	Hormones and hormone related compounds	Hormones and hormone related compounds	Y	303.3	320.272	[M+H]+	C21H36O2	112818	43781.3	98273.8	96931.1	111815	104036	85055.5	76509.8	102145	85038.7	21486.7	74336.2	72642.7	106441	26728.2	96093.7	97778.7	100117	2.06177	-	-	92225	6349-98-0	-	-	-
MW0124192	Furmecyclox	Heterocyclic compounds	Heterocyclic compounds	-	250.145	251.152	[M-H]-	C14H21NO3	94184	105478	124388	97670.8	108440	95461.4	109031	105482	86647.4	82378.2	102827	100788	95960.3	104169	126428	84354.3	92358.5	100186	8.57625	-	HMDB0010386	11005824	-	28733	-	-
MEDN0562	Indole 3-carbinol	Heterocyclic compounds	Indole and Its derivatives	Y	146.1	147.068	[M-H]-	C9H9NO	27955.5	41062.9	9	103084	151688	83719.8	54759.5	167804	68142.9	53663.8	38556.9	9	100048	32608.3	42674.8	125197	111134	100652	10.9644	-	HMDB0005785	3712	700-06-1	24814	-	-
MW0145576	Arg-Val-Tyr-Phe-Phe	Amino acid and Its metabolites	Small Peptide	-	731.37	730.38	[M+H]+	C38H50N8O7	199306	59026.4	158810	152791	103830	133405	146966	88868.1	174333	115518	140938	270369	226812	177819	205228	157764	104166	100702	26.4663	-	-	9797370	627512-69-0	-	-	-
MEDP1685	Phytosphingosine	SL	SM	Y	318.3	317.293	[M+H]+	C18H39NO3	541800	1.47099e+06	6.19173e+06	1.59309e+06	1.1357e+06	668797	1.53041e+06	541766	689774	418566	306826	275487	220167	200972	133508	105547	110388	102604	3.7015	C12144	HMDB0004610	122121	554-62-1	46961	7066	ko00600,ko01100
MEDN2098	Tiglylglycine	Amino acid and Its metabolites	Amino acid derivatives	Y	156.1	157.17	[M-H]-	C7H11NO3	53632.8	9	55324.8	9	170072	78336.4	9	357918	9	9	56852.4	9	336322	15739.4	26887.5	81373.3	96996.2	103119	11.9509	-	HMDB0138162	56776297	-	-	-	-
MEDP1791	Nicotinamide riboside chloride	Nucleotide And Its metabolites	Nucleotide And Its metabolites	Y	255.1	290.067	[M-Cl]+	C11H15ClN2O5	220477	236822	144679	147572	242524	215615	90493.7	143149	126440	80246.6	103468	94852.1	167664	260660	163879	96893.1	72874.4	103138	17.5645	-	-	185915	58438-03-2	-	-	-
MEDP0428	Cholesterol	Hormones and hormone related compounds	Hormones and hormone related compounds	Y	387.1	386.355	[M+H]+	C27H46O	96187.4	104028	83054.9	146097	75169.7	102438	219448	132902	71315.1	61139.7	38584.9	61391.7	228389	61642.8	38838.1	98673.3	105965	103292	3.59399	-	-	52224395	-	-	-	-
MW0152149	Laudanosine	Heterocyclic compounds	Heterocyclic compounds	-	356.183	357.194	[M-H]-	C21H27NO4	292744	187721	145182	511623	431181	1.12682e+06	326160	700763	595586	393268	750272	191312	275778	244390	790283	210344	226669	104539	36.7297	-	-	24721373	64849-39-4	-	-	-
MEDN1200	L-tyrosine methyl ester 4-sulfate	Amino acid and Its metabolites	Amino acid derivatives	Y	274	275.046	[M-H]-	C10H13NO6S	148558	107705	171075	123071	135207	102328	86501.6	153064	118055	99222.8	110632	105779	153001	148285	176107	119295	139200	105380	14.0141	C04201	-	440256	-	-	-	-
MW0103937	(4R)-2-Undecyl-1,3-thiazolidine-4-carboxylic acid	Organic acid And Its derivatives	Organic acid And Its derivatives	-	286.177	287.192	[M-H]-	C15H29NO2S	2.43757e+06	1.15673e+06	782429	7.71938e+06	6.3437e+06	3.24828e+06	2.01233e+06	3.21203e+06	5.78717e+06	3.6542e+06	1.4235e+06	1.8757e+06	2.72171e+06	3.32826e+06	2.36625e+06	119109	132566	105390	11.4167	-	HMDB0028827	11218768	41745-47-5	73508	-	-
MW0152313	Leu-Glu-Asp-Arg	Amino acid and Its metabolites	Small Peptide	-	530.246	531.265	[M-H]-	C21H37N7O9	243457	86054.2	92526.1	1.98641e+06	623377	1.25887e+06	116554	605355	983570	486106	2.34322e+06	890840	2.30208e+06	1.43429e+06	825208	121685	115185	105614	7.08158	C19015	-	9037	152-16-9	-	-	-
MEDN1592	Urolithin A	Benzene and substituted derivatives	Benzene and substituted derivatives	Y	227	228.042	[M-H]-	C13H8O4	9	9	9	9	9	131871	17577.3	62689.8	52351.3	88590	9	9	9	6618.12	9	103849	109388	105808	2.64134	-	HMDB0013695	5488186	1143-70-0	1280327	-	-
MW0152486	Leu-Ser-Glu-Lys	Amino acid and Its metabolites	Small Peptide	-	474.245	475.264	[M-H]-	C20H37N5O8	101794	70192.1	76602.3	85336.6	159934	36345	43932.7	85818.9	40928	23503.7	33334	64838.4	115959	43267.1	28003.8	80441.4	68850.1	105824	22.2377	-	-	71429009	91086-51-0	-	-	-
MEDP0617	2-Furoylglycine	Amino acid and Its metabolites	Amino acid derivatives	Y	170	169.038	[M+H]+	C7H7NO4	50711.1	9	66809.1	22665.9	67137.5	53025.4	12023.2	262447	9	9	9	9	240067	9	9	116497	122577	105856	7.36101	-	-	44423602	928853-86-5	-	-	-
MEDN1191	1,2-epoxy-3-(p-nitrophenoxy) propane	Benzene and substituted derivatives	Benzene and substituted derivatives	Y	194	195.053	[M-H]-	C9H9NO4	30698.9	15951.8	43858.7	7581.96	414536	50018.8	5576.12	425753	15226.3	6733.73	28962.5	6005.64	351655	9731.11	5253.75	119316	117360	106534	6.01791	C04274	-	21327	5255-75-4	-	-	-
MW0151121	His-Tyr-Arg-Lys	Amino acid and Its metabolites	Small Peptide	-	601.32	602.329	[M-H]-	C27H42N10O6	9	9	9	9	9	9	9	9	9	303280	920678	3.42216e+06	5.58402e+06	3.40978e+06	2.20362e+06	142386	111913	107121	15.8772	-	-	5040063	263717-53-9	-	-	-
MW0012443	15d-PGA1	Hormones and hormone related compounds	Hormones and hormone related compounds	-	363.216	318.219	[M+HCOO]-	C20H30O3	45600.2	214274	95250.8	77608.9	61578.1	77847.2	93463.3	69843.6	156827	169318	53686.6	78396.4	59255.1	124892	157643	87847.2	103947	107548	10.5136	C14183	-	173651	58889-19-3	-	-	-
MEDN0579	N-lactoyl-phenylalanine	Amino acid and Its metabolites	Amino acid derivatives	Y	236.1	237.1	[M-H]-	C12H15NO4	120391	193021	124286	99944.7	85454.7	85016.6	89106.8	113800	116798	112613	48660.5	78957.2	92524	95448.1	99579.2	125536	121182	107615	7.91357	-	HMDB0062175	102199091	-	-	-	-
MEDN1403	10-Hydroxy-2-Decenoic Acid	Organic acid And Its derivatives	Organic acid And Its derivatives	Y	185.1	186.126	[M-H]-	C10H18O3	44467	80715.4	138660	51654.8	132609	119513	52055.7	146522	53495.9	59482.1	68335.1	56090.8	36731.5	39554.8	73837	87915.1	104567	107937	10.7051	-	-	5312738	14113-05-4	-	-	-
MEDP1781	L-Thyronine	Hormones and hormone related compounds	Hormones and hormone related compounds	Y	274.1	273.1	[M+H]+	C15H15NO4	111762	74064.2	88698.4	116006	63660.4	65827.2	34758	62610.4	82363	57823.5	40000.5	49929.3	35191.9	83357.7	68953	81671.3	82887.4	107962	16.3367	-	HMDB0059729	124202122	-	89935	-	-
MEDP2575	Tyr-Ala	Amino acid and Its metabolites	Small Peptide	Y	253.1	252.111	[M+H]+	C12H16N2O4	1.53839e+06	329153	967036	746063	880747	590006	338365	421916	607880	1001415	7.08816e+06	1.13534e+07	1.52428e+07	1.0354e+07	7.88629e+06	131662	77258.9	108125	25.8167	-	-	-	-	-	-	-
MEDN0731	4-tert-Octylphenol	Benzene and substituted derivatives	Phenolics	Y	205.2	206.167	[M-H]-	C14H22O	141076	134713	267468	148488	129777	145627	165855	162506	169087	150220	216998	164425	215744	156891	131509	104476	103942	108790	2.5142	C14205	HMDB0013825	8814	140-66-9	-	-	-
MEDN0747	2,4-Di-tert-butylphenol	Benzene and substituted derivatives	Phenolics	Y	205.2	206.167	[M-H]-	C14H22O	141076	134713	267468	148488	129777	145627	165855	162506	169087	150220	216998	164425	215744	156891	131509	104476	103942	108790	2.5142	-	HMDB0013816	14339290	96-76-4	89188	-	-
MW0054016	Iloprost	FA	Others	-	395.2	360.23	[M+Cl]-	C22H32O4	1.93489e+07	991305	2.54872e+06	447672	654045	215888	1.00844e+06	613562	166701	116239	156737	888827	710393	142946	135445	99541.1	122881	108872	10.6382	C10939	-	443033	154025-04-4	-	-	-
MW0125963	O-Isobutyroylthiamine disulfide	Heterocyclic compounds	Heterocyclic compounds	-	703.31	702.298	[M+H]+	C32H46N8O6S2	162057	85099.7	156499	119810	105458	112082	90043.9	136484	124611	65262.5	63349.4	177799	216530	168817	91430.6	92750.9	154663	110865	26.6535	-	-	-	-	-	-	-
MW0006176	Benzeneacetic acid,3-[3-[[[2-chloro-3-(trifluoromethyl)phenyl]methyl](2,2-diphenylethyl)amino]propoxy]-	Benzene and substituted derivatives	Benzene and substituted derivatives	-	580.197	581.194	[M-H]-	C33H31ClF3NO3	424879	192335	280099	223268	222155	153794	163341	357677	204462	154957	182115	49583.7	438517	181738	190537	117456	144207	111023	14.1659	-	-	-	-	-	-	-
MEDP2499	Asn-Asn	Amino acid and Its metabolites	Small Peptide	Y	247.1	246.24	[M+H]+	C8H14N4O5	57258.2	51362.1	9	82784.9	118049	62444.6	11560.4	51559.9	68872.1	51469.1	19593.8	56628.1	33885.1	84986	81481.9	137423	175852	111164	22.9956	-	-	-	-	-	-	-
MEDP2662	Pentanamide	Alcohol and amines	Amines	Y	102.1	101.15	[M+H]+	C5H11NO	9	9	9	53656.6	9	95394.5	151322	78555.8	89993.3	52296.9	34947	38611.7	101200	148071	179294	122249	178690	111552	26.2355	-	HMDB0015099	2216	73218-79-8	2788	-	-
MW0152493	Leu-Ser-Leu-Glu-Glu	Amino acid and Its metabolites	Small Peptide	-	590.302	589.296	[M+H]+	C25H43N5O11	506090	86671.1	229167	4.03346e+06	1.46116e+06	7.60969e+06	2.12015e+06	6.16648e+06	1.5925e+06	1.75331e+06	599518	703603	1.57155e+06	948169	524431	67574	60772	111991	34.7221	-	-	-	-	-	-	-
MEDP1841	Zerumbone	Aldehyde,Ketones,Esters	Ketones	Y	219.2	218.33	[M+H]+	C15H22O	103385	85250.3	85784.2	72101.2	72452.5	101461	67396.1	76562.1	67212	67926.4	68698.8	72819.5	70666.9	114660	110701	114515	111525	112466	1.35502	-	HMDB0003640	193411	5699-54-7	86261	-	-
MEDP0150	2'-Deoxyinosine	Nucleotide And Its metabolites	Nucleotide And Its metabolites	Y	253.1	252.086	[M+H]+	C10H12N4O4	1.85781e+06	964997	1.60593e+06	4.44929e+06	1.38069e+06	2.97799e+06	1.22522e+06	504410	2.28298e+06	1.00553e+06	1.23432e+06	1.75128e+06	4.36257e+06	653123	715170	86512.5	133304	113916	21.1336	C05512	HMDB0000071	65058	890-38-0	28997	3383	ko00230,ko01100,ko02010
MEDN0065	O-Phospho-L-Serine	Amino acid and Its metabolites	Amino acid derivatives	Y	184	185.009	[M-H]-	C3H8NO6P	141096	134781	125428	92161	148538	75679.7	141465	253875	164603	106733	53385.1	9	129023	81449.7	63428.7	165336	106396	113946	24.9477	C01005	HMDB0000272	68841	407-41-0	15811	5270	ko00260,ko00270,ko00970,ko01100,ko01200,ko01230
MW0144612	Ala-Ile-Cys-Glu	Amino acid and Its metabolites	Small Peptide	-	433.174	434.184	[M-H]-	C17H30N4O7S	179843	144678	162320	590280	788201	274589	177299	308106	551159	381109	366285	305400	341689	531194	461504	140546	131682	113981	10.5061	C03795	-	168948	2002-35-9	-	-	-
MEDP1035	alpha-hexylcinnamaldehyde	Benzene and substituted derivatives	Benzene and substituted derivatives	Y	217.2	216.151	[M+H]+	C15H20O	68658.9	90438.9	70590.5	63462.2	65152.3	62120.5	62501.6	75795.1	59251.7	67026.3	70901.8	66070.2	65409.6	77349.2	78355.2	87753.6	87276	113983	15.8642	C05290	HMDB0003955	252379	510-64-5	27576	6990	ko00140,ko01100
MW0015225	7-Oxo-11-dodecenoic acid	FA	Oxidized lipids	-	257.14	212.141	[M+HCOO]-	C12H20O3	133720	146799	111574	111682	97507.5	75600.7	73608.9	89640.9	79840.3	56801.8	85675.1	86082.2	111412	60295.6	99974.5	87211.9	115457	114532	15.1767	-	-	11027759	69567-11-9	-	-	-
MEDP0281	1,3-Diaminopropane	Alcohol and amines	Amines	Y	75	74.084	[M+H]+	C3H10N2	297943	9	20437.6	113807	159991	69075.8	46521.9	145321	107876	47839.8	9	40219.1	107516	259614	26611.2	96461.8	125675	117258	13.2919	-	HMDB0062770	108207	56354-06-4	-	-	-
MEDN2100	Ala-Ser	Amino acid and Its metabolites	Small Peptide	Y	175.1	176.08	[M-H]-	C6H12N2O4	123928	43968.4	37996.5	210767	327691	228588	97747.7	187098	127601	95096	90008.6	145893	252505	229993	181607	141695	145347	117420	11.2593	-	HMDB0029704	5365976	-	-	-	-
MEDN0610	2,3-Dinor-TXB2	FA	FFA	Y	341.2	342.204	[M-H]-	C18H30O6	88959.2	95692.5	73931.6	134541	132336	98961.2	108629	109134	87418.1	101975	56531	120696	115304	95145.7	91194.1	97757.2	134099	117566	15.622	-	HMDB0002904	5283138	63250-09-9	89991	3829	-
MW0133166	3-methoxy-5-[7-methoxy-3-methyl-5-(prop-1-en-1-yl)-2,3-dihydro-1-benzofuran-2-yl]benzene-1,2-diol	Others	Others	-	341.143	342.147	[M-H]-	C20H22O5	213184	201769	176564	177006	184597	146759	102370	176459	133604	115755	96855	138639	197302	124144	132911	126815	131825	118159	5.50459	-	HMDB0028951	7022320	7563-03-3	-	-	-
MW0169519	N-acetyl-S-farnesyl-L-Cysteine	Amino acid and Its metabolites	Amino acid derivatives	-	366.214	367.218	[M-H]-	C20H33NO3S	160052	137540	134643	124648	93219.4	84031.2	75824.1	116780	103347	119619	9	95095.7	107290	111502	81864.5	125286	145728	119082	10.7224	C14156	-	5282350	25612-59-3	-	-	ko00130,ko01100
MEDN1751	2-Hexyldecanoic acid	FA	FFA	Y	255.2	256.24	[M-H]-	C16H32O2	24103.7	26919.7	24485.4	28140.8	27024.7	30144.2	33740.7	29437.8	29339.4	31870.7	34041.5	33438.5	36002.5	32184.6	34772.7	117021	120373	119283	1.43847	-	-	32912	25354-97-6	-	-	-
MW0141793	1-Naphthylacetylspermine	Benzene and substituted derivatives	Benzene and substituted derivatives	-	369.264	370.273	[M-H]-	C22H34N4O	9	9	9	9	9	102528	113900	198867	139904	116300	92646	124337	194433	136783	130518	106617	110722	119809	6.00722	C06179	HMDB0032358	8430	120-40-1	-	-	ko01100
MW0012522	16,16-Dimethylprostaglandin A1	Hormones and hormone related compounds	Hormones and hormone related compounds	-	363.251	364.261	[M-H]-	C22H36O4	489972	288791	817288	257739	150558	227916	827897	544603	671738	231418	385204	358282	150735	160730	49741.4	84391	73431.9	120125	26.3546	C08816	-	119444	17086-76-9	-	-	-
MEDP0081	Serotonin	Tryptamines,Cholines,Pigments	Tryptamines	Y	177	176.095	[M+H]+	C10H12N2O	137869	54468.8	36069.4	119870	166062	293752	185588	139419	225783	9	227616	209910	210524	610516	396778	162658	113061	120769	20.1945	C00780	HMDB0000259	5202	50-67-9	-	-	ko00380,ko01100,ko04024,ko04080,ko04361,ko04540,ko04721,ko04726,ko04742,ko04750,ko04976,ko05207
MW0108047	Lys-Glu	Amino acid and Its metabolites	Small Peptide	-	274.14	275.148	[M-H]-	C11H21N3O5	141530	174454	93661.6	721059	820566	502718	407379	395150	296374	312071	227223	154848	137944	224479	143942	139130	160284	121591	13.8059	-	HMDB0028878	101180	16874-75-2	-	-	-
MEDP1962	N-(3-Indolylacetyl)-L-alanine	Amino acid and Its metabolites	Amino acid derivatives	Y	247.1	246.1	[M+H]+	C13H14N2O3	43893.2	74283.2	101837	258930	111669	243150	73989.1	89736.9	134241	109709	142130	49085.3	97531.9	78387	111559	129268	124730	121849	2.9854	C02129	HMDB0061881	18407	3128-06-1	15888	-	-
MW0152299	Leu-Gln-Ser-Glu	Amino acid and Its metabolites	Small Peptide	-	474.22	475.228	[M-H]-	C19H33N5O9	122572	485827	573025	413630	415150	99696.1	270974	596838	238757	164031	129640	125949	467795	100729	97849.5	106775	118493	122098	6.91942	C12232	-	443722	-	-	-	-
MW0123749	Dodecahydro-8''-hydroxy-1'',2'(5'h)-furan-5',5''-[5h-1,4a](methanoxymethano)naphthalen]-2,9''-dione	Aldehyde,Ketones,Esters	Ketones	-	363.179	364.189	[M-H]-	C20H28O6	289097	90593.3	97955.9	188419	232254	145081	94256.6	165303	61174.3	62210.8	76290.6	67723.3	140288	58055.7	64350.1	143477	141030	122767	8.33616	C03618	-	440064	6061-13-8	-	-	ko00630,ko00660,ko01100,ko01200
MW0156788	Ser-Ile-Ala-Asp	Amino acid and Its metabolites	Small Peptide	-	403.183	404.191	[M-H]-	C16H28N4O8	573771	659862	370027	630583	1.29265e+06	795011	707629	1.31849e+06	1.07942e+06	991082	1.49803e+06	1.92032e+06	1.46527e+06	2.58033e+06	1.14078e+06	108891	135719	123573	10.9463	-	-	18231589	-	-	-	-
MW0141363	13,14-dihydro-15-keto-tetranor PGF1	Hormones and hormone related compounds	Hormones and hormone related compounds	-	299.186	300.194	[M-H]-	C16H28O5	219674	235574	203148	177974	150961	136086	127101	130862	117829	101278	112272	121470	135451	98486.5	118187	131798	147453	123762	8.96851	C19087	-	8800	150-68-5	-	-	-
MEDP1177	N-Methyl-α-aminoisobutyric acid	Amino acid and Its metabolites	Amino acid derivatives	Y	235.2	117.079	[2M+H]+	C5H11NO2	168154	130548	130043	142988	100011	138670	98688.6	108483	134613	148010	88124.7	79749.6	107046	144414	140831	163102	137083	124034	14.0657	-	-	322968	5608-24-2	-	-	-
MEDN1702	4-Methyloctanoic acid	Organic acid And Its derivatives	Organic acid And Its derivatives	Y	157.1	158.131	[M-H]-	C9H18O2	105586	157542	108094	139488	115638	138549	163865	141929	121976	145196	110134	123775	110791	135374	189688	125431	122976	124494	0.996566	-	HMDB0031557	62089	54947-74-9	-	-	-
MEDN0811	FFA(9:0)	FA	FFA	Y	157.1	158.131	[M-H]-	C9H18O2	105586	157542	108094	139488	115638	138549	163865	141929	121976	145196	110134	123775	110791	135374	189688	125431	122976	124494	0.996566	C01601	HMDB0000847	8158	112-05-0	29019	5810	-
MW0141413	15(R)-17-phenyl trinor PGF2 isopropyl ester	Hormones and hormone related compounds	Hormones and hormone related compounds	-	465.233	430.272	[M+Cl]-	C26H38O5	115855	196367	164004	107220	118335	164964	119735	99062.6	193821	186130	112712	126472	100967	184056	207256	106839	129310	124720	9.86993	-	-	14444486	65318-21-0	-	-	-
MW0141362	13,14-dihydro-15-keto-tetranor PGE2	Hormones and hormone related compounds	Hormones and hormone related compounds	-	297.17	298.178	[M-H]-	C16H26O5	42030.8	25837.1	35752.1	31328.2	32974.9	140719	115091	153093	156697	121169	110550	118450	154180	142084	143695	111328	107240	124843	8.04782	C00989	HMDB0015302	4235	71320-77-9	83531	-	ko00650,ko01100,ko01200
MEDN1854	9,10-dihydroxystearic acid	FA	FFA	Y	315.3	316.5	[M-H]-	C18H36O4	67401.7	69546.7	90074.7	50104	65506.5	62154.9	67762.9	85144.4	74410.3	57138.2	57297.1	64247.1	76301	66521.6	62984.3	99281.7	104131	125206	12.582	-	-	89377	120-87-6	-	-	-
MW0000726	(4E)-6-hydroxy-1-(4-hydroxy-3-methoxyphenyl)dodec-4-en-3-one	Benzene and substituted derivatives	Phenolics	-	319.193	320.199	[M-H]-	C19H28O4	268430	374983	261279	300487	222353	117271	100140	164635	197869	173311	88739.8	109268	151270	165282	183509	113930	143644	127038	11.6153	-	-	-	-	-	-	-
MW0152703	Linoleic Acid-biotin	Organic acid And Its derivatives	Organic acid And Its derivatives	-	519.329	520.345	[M-H]-	C28H48N4O3S	145343	93246.5	61905.6	305394	129114	998470	642670	336971	845939	956710	714843	533449	201221	619934	961216	127863	142311	127315	6.41839	-	-	16122513	-	-	-	-
MEDN1659	N-AcetyTryptophan	Amino acid and Its metabolites	Amino acid derivatives	Y	245.1	246.1	[M-H]-	C13H14N2O3	47055	50919	36346	288685	198342	353212	64388.9	65143.7	106745	120413	215918	54793.6	43575.8	80463.8	115219	128831	156892	128442	11.8173	C03137	-	439917	2280-01-5	-	-	-
MEDN1501	2'-O-methyluridine	Nucleotide And Its metabolites	Nucleotide And Its metabolites	Y	257.1	258.085	[M-H]-	C10H14N2O6	35086.4	31547.7	106395	78420.5	123154	26420.2	80315.8	214039	74212.6	20903.8	35031.6	29017.3	78327.7	37109.3	9	147638	131876	128949	7.38308	C00522	-	439251	1112-33-0	-	-	ko00770,ko01100,ko01240
MW0141019	1-(3,4-Dimethoxyphenyl)-2-(2-methoxyphenoxy)propane-1,3-diol	Lignans and Coumarins	Lignans	-	333.134	334.142	[M-H]-	C18H22O6	1.28877e+06	848655	1.06575e+06	1.42449e+06	655375	210974	185425	216123	201143	296775	156658	189950	255366	195802	261496	125930	115944	129399	5.64473	-	-	91738335	1537889-11-4	-	-	-
MW0006105	Averantin	Benzene and substituted derivatives	Benzene and substituted derivatives	-	353.102	372.121	[M-H2O-H]-	C20H20O7	242247	192673	252752	144258	102672	129823	171426	117078	211852	125582	277355	162921	120867	189436	151176	142026	161355	130407	10.8116	-	-	-	-	-	-	-
MEDN2153	(E)-3-(3-hydroxy-4-methoxyphenyl)acrylic acid	Benzene and substituted derivatives	Benzene and substituted derivatives	Y	193.1	194.18	[M-H]-	C10H10O4	202396	132937	54723.5	83163.1	244972	66477.7	66369.8	309445	101949	53994.7	20706.2	39126.9	194123	80407.5	48400.2	127362	143673	130933	6.39912	-	HMDB0007869	129657	69525-80-0	75062	-	-
MEDN1967	P-sulfanilic acid	Amino acid and Its metabolites	Amino acid derivatives	Y	172	173.19	[M-H]-	C6H7NO3S	98490.9	153990	135877	139674	141058	68142.3	98871.9	110514	75081.2	73046.3	32770.9	91604.6	68147.9	97737.6	116211	78949.5	126146	132902	26.0895	-	-	8479	121-57-3	-	-	-
MW0152475	Leu-Pro-Val-Leu-Glu	Amino acid and Its metabolites	Small Peptide	-	568.336	569.342	[M-H]-	C27H47N5O8	98469.3	72769.5	56521.3	76707	118608	174071	231435	138560	187714	188007	146913	265822	147675	165319	222034	121763	126269	133198	4.53271	-	-	-	-	-	-	-
MEDN1736	4-Hydroxyphthalic acid	Benzene and substituted derivatives	Phenolic acids	Y	181	182.022	[M-H]-	C8H6O5	143564	139321	184002	150962	141627	177465	135679	121441	185193	123125	217872	136744	129079	161446	127860	156914	163773	133299	10.5641	C06680	-	11881	610-35-5	-	-	-
MW0062211	Prostaglandin A1	Hormones and hormone related compounds	Hormones and hormone related compounds	-	381.229	336.23	[M+HCOO]-	C20H32O4	130799	156932	138683	174238	138579	120180	137503	168615	154486	140937	90134.9	143961	125793	129004	132236	122039	154494	133543	12.0379	-	-	-	-	-	-	-
MEDN1858	6,6'-Dihydroxy-5,5'-dimethoxybiphenyl-3,3'-dicarboxylic acid	Benzene and substituted derivatives	Benzene and substituted derivatives	Y	333.1	334.28	[M-H]-	C16H14O8	72554.7	46157.8	62842.5	188684	112738	236998	132084	98837.5	144846	76846	139246	138192	83167.5	102630	51307.9	112430	146803	134193	13.2591	C18347	-	16487	2134-90-9	-	-	-
MW0150127	Glu-Pro-Pro-Arg-Asp	Amino acid and Its metabolites	Small Peptide	-	613.297	612.287	[M+H]+	C25H40N8O10	575136	291044	223505	388762	297207	308917	193623	277472	355266	420270	32081.7	160007	255044	357863	295172	125260	134180	134219	3.93323	-	-	-	-	-	-	-
MW0012480	15-methyl-15R-PGE2	Hormones and hormone related compounds	Hormones and hormone related compounds	-	365.232	366.241	[M-H]-	C21H34O5	172464	311271	213333	158144	121186	106761	126265	142029	233155	178565	80384.5	104179	122836	181946	207689	134912	143592	134251	3.78864	-	-	160254	35825-57-1	-	-	-
MW0115492	Yucalexin P8	Heterocyclic compounds	Heterocyclic compounds	-	329.181	330.183	[M-H]-	C20H26O4	136414	120121	111520	142860	255559	154506	170663	142735	221045	224994	156476	117772	106649	199210	150803	124279	117418	134499	6.85431	-	-	449407	41017-96-3	-	-	-
MEDP0858	Phosphoenolpyruvate	Organic acid And Its derivatives	Phosphoric acids	Y	169.2	167.982	[M+H]+	C3H5O6P	140847	224961	155016	127686	124803	100774	135125	97517.9	122292	86704.7	132832	113798	113290	301241	191846	269128	272226	135948	34.4608	C00074	HMDB0000263	1005	138-08-9	-	-	ko00010,ko00020,ko00400,ko00440,ko00620,ko01100,ko01200,ko01230,ko01240,ko04922,ko04964,ko05230
MW0158608	Tyr-Ser-Lys-Glu-Ala	Amino acid and Its metabolites	Small Peptide	-	597.289	596.281	[M+H]+	C26H40N6O10	672960	426293	677191	796011	510042	1.07176e+06	1.13063e+06	537364	567371	878595	505440	1.4305e+06	579833	571299	584413	132466	114795	136451	9.0116	-	-	7408625	13589-07-6	-	-	-
MW0109588	Scopolamine N-oxide	Others	Others	-	337.175	319.142	[M+NH4]+	C17H21NO5	5.74928e+06	839055	1.2155e+06	836449	735424	1.20975e+06	732844	729331	1.62358e+06	1.48341e+06	561808	584397	715962	1.18697e+06	1.03563e+06	82980.7	187406	136489	38.5018	-	-	18221498	-	-	-	-
MW0150505	Gly-Trp-Ile	Amino acid and Its metabolites	Small Peptide	-	375.201	374.195	[M+H]+	C19H26N4O4	404009	399117	9	1.23847e+06	623776	545020	134756	458905	808298	572580	283122	299711	398409	681425	9	150448	129239	136584	7.76182	-	-	-	-	-	-	-
MEDN1276	LPE(20:4/0:0)	GP	LPE	Y	500.3	501.286	[M-H]-	C25H44NO7P	121920	113676	139187	148825	145474	132686	156459	108374	127627	137930	161091	144439	135925	135106	145009	119352	120495	137025	7.87258	-	-	-	-	-	-	-
MEDN1485	Glycerophospho-N-Arachidonoyl Ethanolamine	GP	LPE	Y	500.3	501.285	[M-H]-	C25H44NO7P	121920	113676	139187	148825	145474	132686	156459	108374	127627	137930	161091	144439	135925	135106	145009	119352	120495	137025	7.87258	-	-	71684654	201738-25-2	-	-	-
MW0142655	3,3'-Dihydroxyhexestrol	Aldehyde,Ketones,Esters	Esters	-	301.146	302.152	[M-H]-	C18H22O4	205502	232050	220970	373280	295714	98945.8	269785	89996.2	42433.2	63661	76474.2	268303	101253	35811.5	77991.8	132753	143446	138408	3.87067	-	HMDB0001138	70914	1188-37-0	17533	-	-
MW0151196	Homaline	Heterocyclic compounds	Heterocyclic compounds	-	489.322	490.331	[M-H]-	C30H42N4O2	382808	178300	182020	156561	129127	129914	195178	168087	160188	172668	151214	170930	306799	214175	188981	209749	210059	138545	22.1361	-	-	23725	7299-11-8	-	-	-
MW0002412	2,6-Di-tert-butyl-1,4-benzenediol	Benzene and substituted derivatives	Benzene and substituted derivatives	-	221.155	222.162	[M-H]-	C14H22O2	115976	129782	104479	134903	141373	135714	147876	161940	102508	141122	121918	127881	137258	110547	126306	128733	144637	138804	5.85579	-	HMDB0240267	6917864	88495-63-0	63918	-	-
MW0145900	Asn-Thr-Gln-Glu	Amino acid and Its metabolites	Small Peptide	-	489.196	490.202	[M-H]-	C18H30N6O10	251906	140005	156337	252430	422553	173541	133432	295031	158980	85722.7	100955	92847.8	215126	164626	283286	170942	225475	139718	24.2866	-	-	1641	114012-12-3	-	-	-
MEDP2315	Arg-Ala	Amino acid and Its metabolites	Small Peptide	Y	246.2	245.28	[M+H]+	C9H19N5O3	84393.1	61080.6	38793.9	86560.1	98397.3	107039	33400.8	53858.3	99169.4	70471.6	9	9	9	144803	9	156717	213054	141281	22.1772	-	-	7020333	40968-45-4	-	-	-
MW0061611	Phorbol 12-myristate 13-acetate	Heterocyclic compounds	Heterocyclic compounds	-	597.386	616.398	[M-H2O-H]-	C36H56O8	181447	136785	117054	109583	145757	143235	145593	217155	195987	179473	140305	158121	154586	170827	183278	148903	147936	142241	2.45955	-	-	-	-	-	-	-
MEDN1743	3-Hydroxy-4-methoxybenzoic acid	Benzene and substituted derivatives	Benzene and substituted derivatives	Y	167	168.042	[M-H]-	C8H8O4	38424.6	41743.7	33611.7	134633	113719	202480	39022.5	165153	108072	103166	22320.4	23890.5	103439	64829.8	57372.9	141780	135559	144565	3.27855	-	HMDB0060003	12575	645-08-9	63798	-	-
MW0052917	Flucythrinate	Aldehyde,Ketones,Esters	Esters	-	450.144	451.16	[M-H]-	C26H23F2NO4	371203	28144.6	37147.6	592873	812414	142038	202203	94609.2	129043	107282	168789	195421	85842.8	74319.9	99834.4	190073	185511	144739	14.3918	C08162	HMDB0015125	60198	107868-30-4	4953	-	-
MW0112702	3,4-Dimethoxyphenyl methyl ketone	Aldehyde,Ketones,Esters	Ketones	-	399.122	180.079	[2M+K]+	C10H12O3	548588	800495	519422	617562	1.12186e+06	939386	789801	1.61916e+06	973114	1.03758e+06	710702	1.58657e+06	3.18078e+06	1.04228e+06	980653	149078	230476	145403	27.4828	-	-	-	-	-	-	-
MEDN2027	Trp-Leu	Amino acid and Its metabolites	Small Peptide	Y	316.2	317.38	[M-H]-	C17H23N3O3	47316.2	113232	62445.5	170012	119973	198493	147913	160622	187156	154115	75963.1	130902	130081	141084	144832	149486	141871	145894	2.61379	C13709	-	1329	102146-07-6	-	-	-
MW0153147	Lys-Thr-Glu	Amino acid and Its metabolites	Small Peptide	-	376.195	376.196	[M+]+	C15H28N4O7	169047	44868.6	95142.8	84845.2	112961	87653.5	33984.5	72530.4	109858	60459.6	39802.8	93563.3	84856.1	118815	77139.9	99536.3	75609	146458	33.62	C08710	-	11953913	106777-13-3	-	-	-
MW0143014	3-Ketosucrose	Carbohydrates and Its metabolites	Carbohydrates and Its metabolites	-	375.069	340.101	[M+Cl]-	C12H20O11	258470	170493	116014	110741	156785	203449	155972	168129	226609	167608	187718	150359	153151	187657	166762	163690	170976	146986	7.66077	-	HMDB0002284	189087	32343-73-0	88824	-	-
MW0151686	Ile-Ser-OH	Amino acid and Its metabolites	Small Peptide	-	325.106	326.111	[M-H]-	C9H18N2O4	294468	291235	279121	173304	180560	192048	161735	156209	258952	203679	123040	134858	208792	173272	127874	206644	200367	147172	17.6882	C09715	HMDB0035593	108064	18178-54-6	-	-	-
MW0012401	15(R)-Pinane Thromboxane A2	Hormones and hormone related compounds	Hormones and hormone related compounds	-	435.311	376.298	[M+CH3COO]-	C24H40O3	1.0747e+06	983032	2.88897e+06	785874	266980	111495	314523	310209	311602	57248.6	63035.4	86824.3	254481	126902	24008.4	142157	139540	147582	2.86678	D01697	-	444028	138605-00-2	-	-	-
MW0015390	9(R)-HETE	FA	Oxidized lipids	-	365.232	320.235	[M+HCOO]-	C20H32O3	108298	292091	109939	90854.2	106211	100764	98991.3	138572	225733	188642	58996	81651.4	106477	182625	186735	152808	179566	147687	10.6983	C13763	-	65832	92302-55-1	-	-	-
MEDP1918	Farnesylacetone	Aldehyde,Ketones,Esters	Ketones	Y	263	262.4	[M+H]+	C18H30O	106664	372246	459162	175164	204736	156683	255372	184965	157957	116769	227915	144190	132243	155863	147106	132583	125609	147988	8.45794	-	HMDB0130863	131836611	-	-	-	-
MEDP1518	Carnitine C10:1	FA	CAR	Y	314.2	313.225	[M+H]+	C17H31NO4	41428.8	11045.2	82167.1	9283.25	262618	129291	59559.4	470067	84626.8	82617.7	76814.7	31473	587874	72324.1	60232.7	137727	144439	149861	4.22064	-	HMDB0002210	3866	2835-06-5	55484	6549	-
MEDP2413	Phe-Ala-Ser	Amino acid and Its metabolites	Small Peptide	Y	324.2	323.15	[M+H]+	C15H21N3O5	2.29533e+06	905650	991572	4.06446e+06	4.65904e+06	2.65042e+06	734640	1.18185e+06	3.23614e+06	2.70776e+06	2.79291e+06	1.90449e+06	2.48403e+06	6.65692e+06	3.40234e+06	139027	149872	150522	4.40848	D02726	-	5283060	61263-35-2	-	-	-
MEDP2414	Ser-Phe-Ala	Amino acid and Its metabolites	Small Peptide	Y	324.2	323.15	[M+H]+	C15H21N3O5	2.29533e+06	905650	991572	4.06446e+06	4.65904e+06	2.65042e+06	734640	1.18185e+06	3.23614e+06	2.70776e+06	2.79291e+06	1.90449e+06	2.48403e+06	6.65692e+06	3.40234e+06	139027	149872	150522	4.40848	-	HMDB0030965	5283381	5090-41-5	417823	-	-
MEDP2399	Val-Glu	Amino acid and Its metabolites	Small Peptide	Y	247.1	246.26	[M+H]+	C10H18N2O5	1.70577e+07	5.67035e+06	4.24833e+06	5.16594e+07	28157349	1.19906e+07	7.5065e+06	2.22994e+06	1.6802e+07	1.27832e+07	8.04827e+06	1.34594e+07	1.23464e+07	1.72129e+07	1.18729e+07	253780	198344	150861	25.628	C15148	-	235859	-	-	-	-
MEDN1771	4,4'-Dihydroxybenzophenone	Benzene and substituted derivatives	Benzene and substituted derivatives	Y	213.1	214.063	[M-H]-	C13H10O3	86949.6	125824	124408	128870	132787	119234	134936	138457	126602	153814	84771.5	94661	117995	125760	116627	128949	135766	151047	8.16537	C14220	-	69150	611-99-4	-	-	-
MEDP2432	Tyr-Tyr	Amino acid and Its metabolites	Small Peptide	Y	345.1	344.4	[M+H]+	C18H20N2O5	417523	265109	391700	278837	429082	9	133043	478048	298211	411103	2.73828e+06	3.85042e+06	4.17965e+06	6.86612e+06	4.21191e+06	127910	299117	151818	48.0535	-	-	70590	1050-28-8	-	-	-
MW0159075	Val-Leu-Ser-Asp	Amino acid and Its metabolites	Small Peptide	-	431.215	432.222	[M-H]-	C18H32N4O8	340034	349506	231086	603929	1.19122e+06	642643	415449	1.12556e+06	715800	808894	1.11778e+06	694781	1.29498e+06	1.264e+06	1.29411e+06	172713	187546	151857	10.5031	-	HMDB0036462	153910	-	-	-	-
MW0123169	Bucharaine	Heterocyclic compounds	Heterocyclic compounds	-	330.168	331.178	[M-H]-	C19H25NO4	4.48324e+06	2744496	3.19566e+06	7.3704e+06	7.11491e+06	3.21539e+06	1.51948e+06	2.13445e+06	7.53471e+06	4.74677e+06	2.59462e+06	1.77027e+06	2.17248e+06	4.45114e+06	3.53121e+06	169004	173529	151940	6.90752	-	-	447213	3182-95-4	-	-	-
MW0104004	Carglumic Acid	Organic acid And Its derivatives	Organic acid And Its derivatives	Y	229.118	190.059	[M+K]+	C6H10N2O5	295164	262751	235100	236983	259150	406586	390256	313571	327130	533422	573729	283929	199221	392936	349991	111805	127632	152171	15.5812	C05829	HMDB0015673	121396	1188-38-1	71028	-	ko00340
MEDN0704	Oxaloacetic acid	Organic acid And Its derivatives	Organic acid And Its derivatives	Y	131	132.07	[M-H]-	C4H4O5	95436.9	62459.9	71419.5	165822	185276	113159	70291.3	139561	138143	94923.7	45360.4	45598.8	192837	157643	93263.1	124790	149977	152292	10.7155	C00036	HMDB0000223	970	328-42-7	30744	123	ko00010,ko00020,ko00250,ko00620,ko00630,ko01100,ko01200,ko01210,ko01230,ko01240,ko04922,ko04964,ko05230
MEDP0393	Pyridoxine 5'-Phosphate	CoEnzyme and vitamins	CoEnzyme and vitamins	Y	250	249.04	[M+H]+	C8H12NO6P	303263	161877	263354	108276	420448	185069	292237	298991	198971	347647	126270	321737	546858	331797	287784	279176	201613	152670	30.2105	C00627	HMDB0001319	1055	447-05-2	28803	6156	ko00750,ko01100,ko01240
MW0139715	Simmondsin 2'-ferulate	Aldehyde,Ketones,Esters	Esters	-	550.185	551.2	[M-H]-	C26H33NO12	412753	206299	238078	161489	118556	199007	178590	281046	200244	196705	272715	292960	409599	273340	287579	157387	174255	153174	6.90284	-	-	333467	-	-	-	-
MEDN1654	Gemfibrozil	Others	Medicine	Y	249.2	250.157	[M-H]-	C15H22O3	123944	131146	129573	187483	160561	153046	143801	189937	169243	172369	183584	126994	145439	166942	189388	147369	151713	153254	2.02376	C07020	-	3463	25812-30-0	-	-	ko05207
MW0146296	Asp-Tyr-Asn-Leu-Leu	Amino acid and Its metabolites	Small Peptide	-	637.324	636.312	[M+H]+	C29H44N6O10	1.0096e+06	212279	514823	481732	173248	322907	252262	105716	600460	381735	140335	319524	245208	524544	345186	203172	166814	154493	14.4768	-	HMDB0028997	9966159	16874-81-0	-	-	-
MW0158874	Val-Ala-Ile-Glu	Amino acid and Its metabolites	Small Peptide	-	429.235	430.243	[M-H]-	C19H34N4O7	322806	270913	191853	146174	175571	135844	115694	131852	233912	210821	141711	147155	169172	214610	225459	150538	195748	157776	14.453	-	-	7009555	3061-91-4	-	-	-
MW0134121	5,7-Dihydroxy-2-phenyl-6-[3,4,5-trihydroxy-6-(hydroxymethyl)oxan-2-yl]-8-(3,4,5-trihydroxyoxan-2-yl)chromen-4-one	Aldehyde,Ketones,Esters	Ketones	-	547.151	548.153	[M-H]-	C26H28O13	12394.6	21583.5	7881.88	59415.5	51040.3	511508	213344	65960.5	260089	386786	439012	244898	62933.9	184706	417878	180378	191475	158086	9.62632	-	-	-	-	-	-	-
MW0158718	TyrMe-Val-OH	Amino acid and Its metabolites	Small Peptide	-	415.143	416.158	[M-H]-	C21H24N2O7	293187	471309	156644	333926	156040	415430	355360	218450	438212	482181	112404	162824	119675	231395	229090	182549	179050	158635	7.44797	-	-	-	-	-	-	-
MEDN0038	Glutathione Oxidized	Amino acid and Its metabolites	Small Peptide	Y	611.1	612.152	[M-H]-	C20H32N6O12S2	63450.9	135023	9	139096	114530	122727	14218.7	36070.4	107566	105349	9	31534.7	42139.8	114048	112571	141501	166743	158821	8.2917	-	-	65359	121-24-4	-	-	-
MEDP1720	2-Phenylglycine	Amino acid and Its metabolites	Amino acid derivatives	Y	152.1	151.063	[M+H]+	C8H9NO2	183992	100836	92712.9	90301	207432	95843.4	55503.9	145564	80700.3	89258.6	87292.6	80431.4	97151.6	130927	102676	279087	238250	159399	26.9714	-	HMDB0035895	131751880	-	-	-	-
MEDL00442	Soyasaponin I	Terpenoids	Triterpene Saponin	Y	960.55	942.519	[M+NH4]+	C48H78O18	299544	187843	372799	347282	255285	247113	107902	85878.8	227017	160874	152285	225104	123465	233357	217120	155460	192625	159732	12.014	-	HMDB0029444	123784	56879-46-0	-	-	-
MW0152239	Leu-Arg-Val-Glu	Amino acid and Its metabolites	Small Peptide	-	516.307	515.307	[M+H]+	C22H41N7O7	384441	163701	362164	163021	93526.6	91337.2	94458.1	172933	123080	80414.1	67851.6	165135	247591	116985	74478.9	146218	134306	160825	9.02829	-	HMDB0042011	2723735	4775-80-8	-	-	-
MW0153879	Met-Thr-OH	Amino acid and Its metabolites	Small Peptide	-	357.079	358.083	[M-H]-	C9H18N2O4S	323598	219186	259203	401240	431639	228470	224405	262171	269197	209297	206008	200584	232400	187783	212886	199181	188975	161348	10.6861	-	HMDB0015704	91746212	209860-87-7	66899	-	-
MW0062144	Potassium canrenoate	Hormones and hormone related compounds	Hormones and hormone related compounds	Y	357.214	358.214	[M-H]-	C22H30O4	2.55559e+06	387457	171048	1.17702e+06	340544	648854	158201	400885	659103	769843	1.43433e+06	1.05556e+06	1.94449e+06	2.39395e+06	1.78761e+06	137062	153272	161445	8.24079	D01943	-	23671691	2181-04-6	-	-	-
MEDP2473	N3-(4-fluorophenyl)-1H-pyrazolo[3,4-d]pyrimidine-3,4-diamine	Heterocyclic compounds	Heterocyclic compounds	Y	245.1	244.087	[M+H]+	C11H9FN6	196128	153048	156847	142200	110192	160538	101168	134002	145727	145024	75049.3	66518.9	67013.4	148552	104236	132196	156354	161841	10.5057	-	-	11644425	522629-08-9	-	-	-
MEDN1595	Xanthosine-5'-monophosphate	Nucleotide And Its metabolites	Nucleotide And Its metabolites	Y	363	364.042	[M-H]-	C10H13N4O9P	1.5828e+06	341196	406069	217086	282829	90404.1	95585.6	100520	35167.4	174464	1.14054e+06	2.24096e+06	2.01668e+06	3.79425e+06	1.76143e+06	164602	147464	164001	6.12901	-	HMDB0001554	73323	25899-70-1	15652	-	-
MEDP1333	LPC(0:0/20:4)	GP	LPC	Y	544.3	543.332	[M+H]+	C28H50NO7P	264405	171595	444545	606406	349605	266895	424279	266560	369018	306104	309477	326989	319996	583537	459714	166892	164389	164867	0.80337	-	-	96129	30709-67-2	-	-	-
MEDP1334	LPC(20:4/0:0)	GP	LPC	Y	544.3	543.332	[M+H]+	C28H50NO7P	264405	171595	444545	606406	349605	266895	424279	266560	369018	306104	309477	326989	319996	583537	459714	166892	164389	164867	0.80337	-	HMDB0015382	3047758	145375-43-5	-	-	-
MW0053832	Hecogenin acetate	Aldehyde,Ketones,Esters	Esters	-	473.326	472.319	[M+H]+	C29H44O5	247219	96859.5	165646	179392	223925	164348	158414	179040	130808	145221	120324	111134	119045	117619	115507	130019	80296.2	164886	33.9913	D01464	HMDB0014801	443980	2002-29-1	31620	-	-
MW0011693	(Z)-7-[(1R,2R,3S,5S)-2-[(E,3S)-3-(2,3-Dihydro-1H-inden-2-yl)-3-hydroxyprop-1-enyl]-3-fluoro-5-hydroxycyclopentyl]hept-5-enoic acid	FA	Oxidized lipids	-	401.204	402.221	[M-H]-	C24H31FO4	425093	380856	165121	541642	574545	307141	306426	563854	546175	481681	853297	196564	1.14983e+06	1.24708e+06	1.01804e+06	103123	184551	166158	28.2294	C01564	-	2680	34675-84-8	-	-	-
MW0126439	Reversine	Heterocyclic compounds	Heterocyclic compounds	-	409.244	393.228	[M+NH4-2H]-	C21H27N7O	139313	132341	118121	126387	127314	129829	159959	142528	146941	139894	154743	159906	169055	165771	142625	126634	134758	166384	14.7281	C06462	HMDB0006465	5280938	-	27491	-	ko00590,ko01100
MW0123812	Ellipticine	Heterocyclic compounds	Heterocyclic compounds	-	245.113	246.116	[M-H]-	C17H14N2	1.2746e+06	1.85389e+06	2.55352e+06	3.23742e+06	4.26333e+06	1.77456e+06	2.265e+06	1.44468e+06	1.84878e+06	501037	900089	1.11524e+06	881587	1.10847e+06	922971	225073	197663	166391	14.9523	-	-	-	-	-	-	-
MW0004046	3-Hydroxybenzo(a)pyrene	Benzene and substituted derivatives	Benzene and substituted derivatives	-	267.09	268.089	[M-H]-	C20H12O	240263	223049	105473	202657	109750	185036	190673	189907	237067	225715	120227	86490.2	199761	108414	160311	206539	184736	166936	10.6599	-	-	-	-	-	-	-
MW0140187	(10S)-Juvenile hormone III acid diol	Hormones and hormone related compounds	Hormones and hormone related compounds	-	269.176	270.183	[M-H]-	C15H26O4	9	9	9	9	9	9	9	81908.1	9	9	114924	149511	107315	130165	120651	173104	183280	167047	4.7016	-	HMDB0061034	131770010	-	-	-	-
MW0142027	2,3-Diphenylquinoxaline-6-carboxylic acid	Organic acid And Its derivatives	Organic acid And Its derivatives	-	325.096	326.106	[M-H]-	C21H14N2O2	640283	1.01111e+06	903575	820656	609761	771500	683385	633470	601298	527848	253368	319578	265771	278822	221974	185054	228229	167272	16.1988	-	-	27902	111-57-9	-	-	-
MW0154075	N-(6-Aminohexanoyl)-6-aminohexanoate	FA	Others	-	487.35	244.179	[2M-H]-	C12H24N2O3	824287	604679	498020	1.48625e+06	1.45032e+06	997346	610565	1.31127e+06	1.06577e+06	797357	1.31216e+06	830355	990381	866703	575807	133104	142757	167640	12.0533	C20152	-	167825	19605-80-2	-	-	-
MEDN1722	Piperic acid	Organic acid And Its derivatives	Organic acid And Its derivatives	Y	165	166.027	[M-H]-	C8H6O4	19922.2	26915.3	26455.7	34650.5	26547.2	34653	30567.6	41111.4	27284.7	36922.9	17400.1	25412.4	24704.1	25788.5	43720.1	180558	182056	167649	4.48126	C04599	HMDB0032613	7196	94-53-1	-	-	ko05012,ko05022
MW0145793	Asn-Ile-Lys-Asp	Amino acid and Its metabolites	Small Peptide	-	487.24	488.259	[M-H]-	C20H36N6O8	42489.4	26268.9	13173.8	3.53398e+06	8.32977e+06	429301	277978	785088	161812	134735	220935	163522	451861	197874	220392	158598	162598	167844	2.8443	C11012	-	91692	66063-05-6	-	-	-
MW0151149	His-Val-Ile-Arg	Amino acid and Its metabolites	Small Peptide	-	522.307	523.323	[M-H]-	C23H41N9O5	414899	70197.2	83770.2	105287	169778	151538	157021	441808	136682	102413	123362	150914	482418	147514	142472	169262	169194	168546	0.233912	-	-	6437829	49852-81-5	-	-	-
MW0152400	Leu-Leu-Leu-Pro-Gly	Amino acid and Its metabolites	Small Peptide	-	512.343	511.337	[M+H]+	C25H45N5O6	193923	69051.3	33212.8	2.27838e+06	2.24049e+06	856955	331773	886454	1.32127e+06	1.38256e+06	2.999e+06	7.29877e+06	1.25979e+07	6.2962e+06	3.27884e+06	153693	227432	169851	21.1044	-	-	-	-	-	-	-
MW0131263	3-(3-hydroxyphenyl)-2-(4-hydroxyphenyl)-5-[(E)-2-(3-hydroxyphenyl)ethenyl]-2,3-dihydro-1-benzofuran-6-ol	Benzene and substituted derivatives	Benzene and substituted derivatives	-	437.142	438.147	[M-H]-	C28H22O5	391797	275013	274784	247231	152384	9	9	224990	9	9	132487	121034	132751	205149	130601	178437	174237	169983	2.42638	-	-	-	-	-	-	-
MW0167947	methyl (1S,12S,13R,14R,15E)-15-ethylidene-13-formyl-3,17-diazapentacyclo[12.3.1.02,10.04,9.012,17]octadeca-2(10),4,6,8-tetraene-13-carboxylate	Aldehyde,Ketones,Esters	Esters	-	419.162	350.163	[M+Na+HCOOH]+	C21H22N2O3	24004.4	9	31881.1	174715	117040	367174	57046	19484	228965	285442	309405	113775	71638.7	291856	312047	146904	142926	170959	9.87456	-	HMDB0002186	5318393	2416-19-5	35465	-	-
MEDP2327	Val-Arg	Amino acid and Its metabolites	Small Peptide	Y	274.2	273.33	[M+H]+	C11H23N5O3	813163	1.64671e+06	1.39355e+06	1.15412e+06	474158	938207	1.28455e+06	1.21438e+06	763063	867266	743255	2.29606e+06	2.38563e+06	1.19782e+06	1.3357e+06	150950	232751	171246	23.0267	-	HMDB0002099	67955	443-72-1	28871	-	-
MEDN0766	11-deoxy PGE1	FA	Oxidized lipids	Y	337.2	338.246	[M-H]-	C20H34O4	103885	109962	112392	176109	164611	188358	166068	198218	189901	109976	141214	186207	160038	152876	93545.6	171067	175937	171251	1.59778	-	-	5283055	37786-00-8	-	-	-
MW0009848	Tebutam	Benzene and substituted derivatives	Benzene and substituted derivatives	-	280.192	233.178	[M+HCOO+2H]+	C15H23NO	511675	417449	562677	322078	293348	104714	173743	293352	204786	161877	92225.3	253700	312416	245395	127506	176942	160135	171364	5.05088	-	-	984170	171009-07-7	-	-	-
MW0015391	9(R)-HODE	FA	Oxidized lipids	-	295.228	296.235	[M-H]-	C18H32O3	165037	160779	140060	177114	124829	216504	177009	217540	204191	202069	185856	181188	237928	214209	218558	174196	191646	172749	5.85813	C16609	HMDB0060472	162976	62498-69-5	80604	-	ko00982
MEDN0481	2,4-Dihydroxy Benzoic Acid	Benzene and substituted derivatives	Phenolic acids	Y	153	154.027	[M-H]-	C7H6O4	256056	300636	293958	218558	210870	175177	179370	119985	157088	224309	233783	151546	116341	163647	184184	144890	172668	173463	9.94166	-	HMDB0029666	1491	89-86-1	248101	-	-
MW0125617	Nabilone	Aldehyde,Ketones,Esters	Ketones	-	417.264	372.266	[M+HCOO]-	C24H36O3	191692	145495	156822	180943	190168	201943	166430	139126	200870	158672	117950	167304	202333	145620	175288	168655	177516	174102	2.57702	-	-	-	-	-	-	-
MEDN1530	D-(+)-Cellobiose	Carbohydrates and Its metabolites	Sugars	Y	341.1	342.116	[M-H]-	C12H22O11	231980	252089	246197	354259	278052	165692	141555	158740	174410	177800	108366	165894	176507	137067	110551	180364	192559	174653	5.01108	-	HMDB0000055	10712	528-50-7	36217	3480	-
MEDN0461	D-Sedoheptuiose 7-Phosphate	Carbohydrates and Its metabolites	Phosphate sugars	Y	287	425.93	[M-Ba]-	C7H13BaO10P	133596	176813	104044	132024	168882	161452	131281	169503	141391	142648	82181.2	140725	261568	190544	166342	156562	179716	175728	7.25291	-	HMDB0001068	22833559	2646-35-7	15721	-	-
MEDN0470	Oxoadipic Acid	Organic acid And Its derivatives	Organic acid And Its derivatives	Y	159	160.037	[M-H]-	C6H8O5	108975	255103	271436	187348	208514	279069	258749	357612	290596	334004	201529	260063	86125.7	314964	302528	203764	211999	176263	9.4828	C00322	HMDB0000225	71	3184-35-8	15753	5234	ko00300,ko00310,ko00380,ko01100,ko01210,ko01230,ko01240
MEDP1765	Hexylresorcinol	Benzene and substituted derivatives	Phenolics	Y	195.1	194.131	[M+H]+	C12H18O2	161921	174348	88229.1	144252	98260	118955	145661	109640	145983	139856	70745	142129	149172	206227	199197	182657	182749	176495	1.98454	-	HMDB0032567	3610	136-77-6	-	-	-
MW0150925	His-Glu-Phe-Glu	Amino acid and Its metabolites	Small Peptide	-	559.226	560.223	[M-H]-	C25H32N6O9	131670	265901	187789	165293	190236	177581	158755	186461	201733	169980	167504	218037	290876	371798	279426	164003	180750	176975	5.05119	-	-	7408124	35310-39-5	-	-	-
MEDP1652	10-Formyl-7,8-dihydrofolic-acid	Heterocyclic compounds	Pteridines and derivatives	Y	472.2	471.15	[M+H]+	C20H21N7O7	227384	401004	50904.1	251854	293283	109545	116014	209428	27269.1	42504.3	73473.5	149582	129892	111760	138942	180800	162333	177488	5.67371	-	HMDB0125163	131831698	-	-	-	-
MEDN1706	3-(2-Hydroxyphenyl)propanoic acid	Benzene and substituted derivatives	Phenolic acids	Y	165.1	166.063	[M-H]-	C9H10O3	203569	294495	427492	200560	260989	134762	165370	164468	143013	112167	52847.6	102672	184018	133017	123258	165602	195349	177718	8.33068	-	HMDB0033752	873	495-78-3	16104	-	-
MEDP2146	2-Naphthoxyacetic acid	Benzene and substituted derivatives	Benzene and substituted derivatives	Y	203.1	202.21	[M+H]+	C12H10O3	217642	196831	250631	231823	222534	150289	114782	66367.9	103780	134049	77827.3	103648	88636.7	135927	160017	188105	173372	178403	4.1615	C00431	HMDB0003355	138	660-88-8	15887	6902	ko00310,ko00330,ko01100
MEDN0833	3-Dehydroshikimate	Organic acid And Its derivatives	Organic acid And Its derivatives	Y	171	172.037	[M-H]-	C7H8O5	471475	349307	990932	545056	423473	365154	563027	479524	304013	253083	1.44323e+06	596513	259352	360410	275915	360886	175593	179543	44.3521	C02637	HMDB0000390	439774	2922-42-1	-	5379	ko00400,ko01100,ko01230,ko01240
MW0146115	Asp-Gly-Lys-Ala-Asp	Amino acid and Its metabolites	Small Peptide	-	505.226	504.218	[M+H]+	C19H32N6O10	291094	108706	165901	193415	213765	194512	163919	234568	194934	168167	136244	209658	242001	147815	133328	176025	175110	179772	1.39584	-	-	-	-	-	-	-
MEDP1926	Cyclo(Pro-Phe)	Amino acid and Its metabolites	Small Peptide	Y	245.1	245.128	[M+H]+	C14H16N2O2	66111.5	17521	66040.9	76237.1	38461.5	82924.8	67877.8	57285.7	53037.2	68654.9	46808.4	33029.4	46608.9	103390	89295.5	148058	207939	180149	16.7676	-	HMDB0000340	5283905	-	-	5329	-
MEDP2479	Cyclo(Phe-pro)	Amino acid and Its metabolites	Small Peptide	Y	245.1	244.29	[M+H]+	C14H16N2O2	66111.5	17521	66040.9	76237.1	38461.5	82924.8	67877.8	57285.7	53037.2	68654.9	46808.4	33029.4	46608.9	103390	89295.5	148058	207939	180149	16.7676	-	-	-	-	-	-	-
MEDN0325	L-Lactic Acid	Organic acid And Its derivatives	Organic acid And Its derivatives	Y	89	90.0317	[M-H]-	C3H6O3	240692	25647.8	28219	929448	380598	161803	34915.4	265391	219748	107792	140373	49200.5	284706	213545	113673	187186	171894	180226	4.25879	C00186	HMDB0000190	107689	79-33-4	422	5205	ko00010,ko00051,ko00620,ko00640,ko01100,ko04024,ko04066,ko04922,ko05230
MEDN0103	Ursodeoxycholic Acid	Bile acids	Bile acids	Y	391.3	392.293	[M-H]-	C24H40O4	303031	111060	201990	64641.1	265624	94920.7	47900.4	436698	83355.5	59386.3	27666.3	76040.7	255087	62697.7	28885.7	178842	166278	180631	4.46293	C07880	HMDB0000946	10082	128-13-2	9907	5893	-
MEDN0794	PGF1α	FA	Oxidized lipids	Y	355.2	356.256	[M-H]-	C20H36O5	149384	182427	118877	151825	143960	261212	151250	122210	179168	238483	169634	139943	135369	138085	240535	188219	185040	181804	1.73365	-	-	5280939	745-62-0	-	-	-
MW0011944	Abn-cbd	Benzene and substituted derivatives	Benzene and substituted derivatives	-	313.213	314.225	[M-H]-	C21H30O2	207583	214872	189146	296732	254232	250097	205902	241215	196062	166168	137074	176667	201772	149090	152301	223955	209415	183157	10.0617	C00187	HMDB0000067	11025495	57-88-5	16113	-	ko00100,ko00120,ko00140,ko00981,ko01100,ko04913,ko04925,ko04927,ko04934,ko04975,ko04976,ko04977,ko04979,ko05200,ko05217,ko05417
MEDP1360	Mycosporine-glycine	Amino acid and Its metabolites	Amino acid derivatives	Y	246.1	245.09	[M+H]+	C10H15NO6	419127	50090.3	382767	582340	605709	405693	231898	114509	404845	330805	231064	358997	325216	355302	235455	223085	213735	184270	9.78488	-	-	644213	22978-25-2	-	-	-
MEDN2116	N-(tert-Butoxycarbonyl)-L-asparagine	Amino acid and Its metabolites	Amino acid derivatives	Y	231.1	232.106	[M-H]-	C9H16N2O5	113497	105905	33193.3	18216.8	81100.2	122368	69100	77218.3	81476.7	111336	36370.9	122392	101806	87432.5	183142	212466	195701	184397	7.15008	-	-	69470	636-82-8	-	-	-
MW0006679	Cyclopentolate	Benzene and substituted derivatives	Benzene and substituted derivatives	-	274.175	291.183	[M+H-H2O]+	C17H25NO3	6.43797e+06	3.36962e+06	3.96765e+06	4.70279e+06	3.45591e+06	2.42151e+06	1.27169e+06	621079	5.26351e+06	2.65844e+06	1.2556e+06	2.18618e+06	2.31763e+06	5.01121e+06	2.34471e+06	197020	207912	184886	5.85858	-	-	-	-	-	-	-
MEDN0845	Cortisol	Hormones and hormone related compounds	Hormones and hormone related compounds	Y	361.2	362.209	[M-H]-	C21H30O5	109265	121903	185766	106400	137577	78345.5	252648	142790	91753.3	50017.6	68422.4	274761	144277	95396.6	93798.9	178327	217378	186104	10.6583	C00735	HMDB0000063	5754	50-23-7	17650	5124	ko00140,ko01100,ko04080,ko04927,ko04934,ko04960,ko04976,ko05200,ko05215
MW0122619	Pro-Air	Aldehyde,Ketones,Esters	Ketones	-	271.155	290.163	[M-H2O-H]-	C16H22N2O3	174387	275162	223984	214347	207444	169428	155254	171026	174523	154756	84950.6	130124	132285	154109	159523	182171	218602	187496	10.035	C09011	-	441966	17226-75-4	-	-	-
MW0161517	(8S,9S,10R,13S,14S)-17-(2-hydroxyacetyl)-10,13-dimethyl-2,6,7,8,9,12,14,15,16,17-decahydro-1H-cyclopenta[a]phenanthrene-3,11-dione	Aldehyde,Ketones,Esters	Ketones	-	345.206	344.199	[M+H]+	C21H28O4	203917	149805	172070	166398	179848	176909	173747	129342	224301	211576	106849	83066.3	156888	146090	169562	216331	163838	187916	13.8761	-	HMDB0031736	1550884	101-86-0	55365	-	-
MW0146101	Asp-Glu-Ile-Asp	Amino acid and Its metabolites	Small Peptide	-	489.194	490.191	[M-H]-	C19H30N4O11	416900	263034	317610	355474	592887	154779	133734	375114	155418	92044.4	55390.7	115430	208521	123920	48063.9	261660	278699	188316	19.7724	-	-	10468817	-	-	-	-
MEDP2025	5-Phenylpenta-2,4-Dienoic Acid	Organic acid And Its derivatives	Organic acid And Its derivatives	Y	175.1	174.068	[M+H]+	C11H10O2	220640	152565	134686	171890	160899	160815	161961	157413	163451	167088	95915.8	179434	179818	268184	261131	192011	191345	188531	0.96898	-	-	1549512	1552-94-9	-	-	-
MEDN0416	Ureidoisobutyric Acid	Organic acid And Its derivatives	Organic acid And Its derivatives	Y	145.1	146.069	[M-H]-	C5H10N2O3	233900	72559.8	84774	203970	410047	144271	114977	148744	126678	57374.2	64638.7	117223	450786	136497	80538.1	182009	168088	188928	5.90742	C05100	HMDB0002031	160663	2905-86-4	1670	-	-
MW0159223	Val-Tyr-Lys-Val-Leu	Amino acid and Its metabolites	Small Peptide	-	621.384	620.39	[M+H]+	C31H52N6O7	188278	157516	149359	190825	232477	282649	244516	260373	276701	297604	93679.8	235229	292000	280046	258329	202158	226314	189623	9.05182	-	-	6857803	909725-63-9	-	-	-
MW0158663	Tyr-Val-Gln-Glu	Amino acid and Its metabolites	Small Peptide	-	536.234	537.243	[M-H]-	C24H35N5O9	66650.7	322249	73002	807589	616655	1.03447e+06	294372	251955	591617	1.06403e+06	1.0264e+06	433785	303351	679653	1.29014e+06	195296	201371	189768	2.96894	-	HMDB0029131	6993118	3989-97-7	-	-	-
MW0122491	7-Hydroxymethotrexate	Heterocyclic compounds	Heterocyclic compounds	-	469.159	470.166	[M-H]-	C20H22N8O6	13425.2	86000.8	11120.2	318428	114313	978343	107720	48957.9	421559	624928	1.02835e+06	141375	91315.4	435050	684224	216591	211013	190399	6.69733	-	HMDB0029788	102444980	-	-	-	-
MEDP1170	9-octadecenal	Aldehyde,Ketones,Esters	Aldehydes	Y	313.3	266.261	[M+H]+	C18H34O	152951	225357	117570	139732	165087	165283	198052	213250	218958	442717	176468	186981	158414	569642	1.16815e+06	198897	197109	190550	2.24783	-	-	220370	-	-	-	-
MW0009487	Platensimycin	Benzene and substituted derivatives	Benzene and substituted derivatives	-	422.157	441.179	[M-H2O-H]-	C24H27NO7	1.47701e+06	448580	855196	2.95777e+06	3.96984e+06	1.26363e+06	668686	1.5073e+06	2.2499e+06	1.46021e+06	543078	545822	677874	1.21431e+06	732877	189624	201305	190846	3.3107	C11238	-	2396	133052-90-1	-	-	-
MW0012482	15-methyl-15S-PGE2	Hormones and hormone related compounds	Hormones and hormone related compounds	-	365.233	366.241	[M-H]-	C21H34O5	207280	175669	224396	410258	188685	175925	233341	196129	130226	127430	111580	213343	169366	113411	135335	167224	213786	191141	12.2086	-	HMDB0032728	9981005	-	-	-	-
MW0157564	Thr-Asn-Ala-Asp	Amino acid and Its metabolites	Small Peptide	-	418.165	419.165	[M-H]-	C15H25N5O9	88146.3	76998.5	44053.3	317572	619104	136543	126648	182883	332367	206129	105599	83269.7	114797	196360	142093	201730	227675	191387	9.03426	-	-	-	-	-	-	-
MW0122741	Acrimarine H	Heterocyclic compounds	Heterocyclic compounds	-	512.166	513.179	[M-H]-	C30H27NO7	9	9	9	9	9	411886	94295.9	9	119303	310382	311399	9	72977.9	101322	296428	174117	198998	191857	6.80268	-	-	688489	7424-15-9	-	-	-
MW0123810	Eletriptan	Heterocyclic compounds	Heterocyclic compounds	-	763.352	382.171	[2M-H]-	C22H26N2O2S	168402	260391	222181	178912	184718	123674	112108	279186	164997	102985	77450.9	118663	239680	130497	121243	181470	185478	192792	3.07695	-	-	-	-	-	-	-
MEDP0307	Dl-2-Aminooctanoic Acid	Organic acid And Its derivatives	Organic acid And Its derivatives	Y	160.1	159.126	[M+H]+	C8H17NO2	59935	67225.5	78822.5	47482.5	91141.3	54340.4	38233.4	279566	49168.1	46277.6	38975.1	15986.2	149499	52724.7	18720	162808	178567	193138	8.51372	-	HMDB0000991	69522	644-90-6	75145	5923	-
MEDP1928	Cyclo(Pro-Val)	Amino acid and Its metabolites	Small Peptide	Y	197.1	196.122	[M+H]+	C10H16N2O2	40425.7	31146.9	9	44520.8	40588	31648.7	33629.9	48097.1	19216.5	30996.7	9	40480	53177.5	61316.9	61152.6	163858	192038	193600	9.13896	C11637	-	443323	-	-	-	-
MEDP1723	3-Amino-2-piperidinone	Heterocyclic compounds	Heterocyclic compounds	Y	115.1	114.079	[M+H]+	C5H10N2O	120912	90573.7	96872.9	281239	185845	159999	67865.3	52984.7	326306	54995.5	123581	113280	122752	361740	285672	172415	238915	194798	16.7474	-	-	16061106	37492-24-3	-	-	-
MW0108615	N-Acetyl-DL-methionine	Amino acid and Its metabolites	Amino acid derivatives	Y	190.054	191.062	[M-H]-	C7H13NO3S	214198	117110	134066	226260	300050	168983	177329	221724	214705	117755	113022	138022	195884	140476	88659.6	173346	217853	194860	11.3934	-	-	6180	1115-47-5	-	-	-
MW0126713	Tetrabenazine	Benzene and substituted derivatives	Benzene and substituted derivatives	-	316.188	317.199	[M-H]-	C19H27NO3	1.38225e+06	699947	670015	3.46835e+06	2.61369e+06	2.46375e+06	940639	824547	3.24781e+06	2.07915e+06	1.74124e+06	1.38468e+06	1.53269e+06	2.20616e+06	1.98502e+06	191051	205516	194968	3.79428	C07080	HMDB0004999	3955	53179-11-6	6532	1016	-
MW0153201	Lys-Val-His	Amino acid and Its metabolites	Small Peptide	-	400.268	382.233	[M+NH4]+	C17H30N6O4	33748.2	223379	175277	151471	103376	119908	188266	154874	318033	258380	67396.6	156863	67393.2	295911	243746	167270	191606	196554	8.46637	C10172	HMDB0004827	115244	471-87-4	35280	7089	-
MW0151134	His-Tyr-Phe	Amino acid and Its metabolites	Small Peptide	-	466.211	465.201	[M+H]+	C24H27N5O5	60350.2	870630	152349	280303	337573	96100.1	33236.3	15577.8	111744	97214.1	94846.3	123622	92414.6	45010	60684.8	140311	243322	196879	26.6603	-	HMDB0002656	53378878	14152-28-4	15545	407	-
MW0009461	Phytanic acid	FA	Others	-	311.294	312.303	[M-H]-	C20H40O2	186537	193147	160792	163336	161163	173432	158537	179114	201910	189464	155196	171275	185480	195236	198072	171780	179073	198242	7.46754	C17743	-	5324473	-	-	-	-
MW0157722	Thr-Lys-Asn-Glu	Amino acid and Its metabolites	Small Peptide	-	525.206	490.239	[M+Cl]-	C19H34N6O9	271110	221706	231182	186592	262315	126557	139465	393427	206413	56149.6	296900	222607	542099	228228	214846	187477	178446	198497	5.33739	-	-	-	-	-	-	-
MW0000044	2-Propylpiperidine	Benzene and substituted derivatives	Benzene and substituted derivatives	-	128.143	127.136	[M+H]+	C8H17N	268326	293150	261785	211986	181813	184774	187927	179539	163716	167318	165763	170627	164521	431373	275634	180925	212609	198575	8.0441	-	-	-	-	-	-	-
MEDN1689	Leu-Ile	Amino acid and Its metabolites	Small Peptide	Y	243	244.33	[M-H]-	C12H24N2O3	2.10408e+06	1.71155e+06	1.39683e+06	2.08077e+06	807817	1272084	274557	180717	1.66584e+06	1.44181e+06	707080	417483	480084	1.03368e+06	781583	201457	201514	198836	0.762628	-	HMDB0000955	736186	25522-33-2	27794	5901	-
MW0157322	Syrosingopine	Alkaloids	Alkaloids	-	667.292	666.279	[M+H]+	C35H42N2O11	292033	83632.8	72272.2	150573	24517.7	117051	84108.7	46106.6	139899	139683	23464.8	57095.9	442080	163674	103743	235687	179571	199522	13.8809	-	-	-	-	-	-	-
MW0007135	Fenpropathrin	Benzene and substituted derivatives	Benzene and substituted derivatives	-	348.159	349.168	[M-H]-	C22H23NO3	165398	754592	192111	448261	181479	1.17538e+06	888197	312070	468413	878598	764326	1.03774e+06	411141	476964	813546	183904	229180	199930	11.2351	-	-	-	-	-	-	-
MW0054093	Isohyodeoxycholic acid	Organic acid And Its derivatives	Organic acid And Its derivatives	-	391.285	392.293	[M-H]-	C24H40O4	346673	133250	245374	90784.2	318097	93102.9	51047.9	534191	101628	59528.9	26585.4	76033.1	365855	67056.7	26142.4	198543	221143	199933	6.13254	C18733	HMDB0039815	73675	85509-19-9	81922	-	-
MW0154728	Oleic Acid-biotin	FA	Others	-	521.347	522.36	[M-H]-	C28H50N4O3S	446957	234151	251006	272406	218586	182785	123439	269911	218496	204241	152441	110266	236124	238480	203506	191694	229708	200827	9.56745	C14607	-	155143	5721-91-5	-	-	-
MEDP1837	Perillartine	Alcohol and amines	Amines	Y	166.1	165.232	[M+H]+	C10H15NO	254405	84813.5	150362	173661	184900	195040	133732	126168	125570	139850	107894	184684	76829.7	274761	124956	192149	213141	200878	5.21918	C00182	HMDB0000323	5200225	1892-22-4	76341	5312	ko04922
MW0006470	Candesartan Cilexetil	Benzene and substituted derivatives	Benzene and substituted derivatives	Y	609.253	610.254	[M-H]-	C33H34N6O6	206668	287833	282539	217586	222533	236439	144044	174297	190533	252691	318904	487201	546968	689053	355936	227047	218765	201370	6.07487	C07709	-	2540	145040-37-5	-	-	-
MW0155257	Phe-Leu-Thr	Amino acid and Its metabolites	Small Peptide	-	380.217	379.211	[M+H]+	C19H29N3O5	2.0095e+06	691511	1.00795e+06	3.26222e+06	1.946e+06	2.33475e+06	547346	616664	1.98322e+06	2.21757e+06	2.08185e+06	4.55582e+06	1.86743e+06	4.34289e+06	2.78483e+06	167419	258738	201417	22.0627	-	-	7016067	-	-	-	-
MEDP1260	Menadione-9	Benzene and substituted derivatives	Benzene and substituted derivatives	Y	785.6	784.616	[M+H]+	C56H80O2	1.35809e+06	269826	872087	861727	839365	76326.4	100096	331656	108365	14842.7	2792.49	66672	275363	30153.2	2326.63	213992	196528	201595	4.40344	C11796	-	3036289	67198-13-4	-	-	-
MEDN1513	5-Hydroxy-2'-deoxyuridine	Nucleotide And Its metabolites	Nucleotide And Its metabolites	Y	243.1	244.07	[M-H]-	C9H12N2O6	668121	1.21181e+06	1.26853e+06	6.83159e+06	8.84006e+06	1.30164e+06	2.05304e+06	3.48192e+06	2.2842e+06	2.32616e+06	515121	393833	1.17518e+06	686084	671165	208304	235066	202361	8.09412	-	-	135398650	-	-	-	-
MW0150459	Gly-Phe-Val	Amino acid and Its metabolites	Small Peptide	-	322.177	321.169	[M+H]+	C16H23N3O4	1.69372e+06	588920	547290	5.47088e+06	1.83208e+06	2.53782e+06	536455	1.15047e+06	2.94243e+06	2.40556e+06	1.32255e+06	1.07749e+06	1.21255e+06	3.48429e+06	2.09116e+06	102767	174436	203056	32.271	-	HMDB0029019	18218235	100896-87-5	-	-	-
MW0148196	Decylubiquinol	Benzene and substituted derivatives	Benzene and substituted derivatives	-	323.223	324.23	[M-H]-	C19H32O4	125399	194922	248900	144375	202704	148740	163196	256856	202085	176000	111259	163857	227052	169156	141152	183813	198627	203825	5.3137	-	-	-	-	-	-	-
MW0054217	KOdiA-PC	GP	PC	-	663.372	663.375	[M+]+	C32H58NO11P	99203.7	191815	280804	191873	175556	350045	215532	125725	215383	227249	257122	300319	161150	216886	197166	251054	222058	204004	10.5165	C18912	-	43359	60568-05-0	-	-	-
MW0142358	2H-Pyran-2-one,6-(2-(1,2,6,7,8,8a-hexahydro-2-methyl-1-naphthalenyl)ethyl)tetrahydro-4-hydroxy-,(1S-(1-alpha(4S*,6S*),2-alpha,8a-alpha))-	Aldehyde,Ketones,Esters	Ketones	-	289.181	290.188	[M-H]-	C18H26O3	719190	83528.5	1.04335e+06	257037	441798	13079.4	17689.1	28745.2	21365.6	17688.1	9	16171.2	26587.4	20596.3	9	193088	193628	205628	3.59039	-	-	-	57105-39-2	-	-	-
MW0158581	Tyr-Phe-Val-Arg	Amino acid and Its metabolites	Small Peptide	-	582.291	583.312	[M-H]-	C29H41N7O6	85428.5	243885	179044	124851	101362	149463	162136	131430	142371	136431	113034	194910	190890	140836	206437	209631	215967	206472	2.29478	-	-	-	-	-	-	-
MEDP1819	alpha-Asarone	Others	Medicine	Y	209.1	208.25	[M+H]+	C12H16O3	273653	123881	142651	222248	278194	136058	132452	229491	136505	110092	93022.3	142778	194109	147093	124663	210787	208933	206610	1.00229	-	HMDB0031716	10448	505-10-2	49019	-	-
MW0148663	Dolasetron	Heterocyclic compounds	Heterocyclic compounds	Y	325.152	324.147	[M+H]+	C19H20N2O3	176019	117776	145654	115344	194464	113389	117200	157791	120858	144323	40270	129517	164738	102184	101143	179912	181577	206938	7.99354	-	HMDB0014895	3033818	115956-12-2	-	-	-
MW0145812	Asn-Leu-Lys-Asp	Amino acid and Its metabolites	Small Peptide	-	487.243	488.259	[M-H]-	C20H36N6O8	1.04675e+06	728997	544071	1.70542e+06	2.16713e+06	1.06262e+06	664383	1.57098e+06	1.46317e+06	1.01109e+06	1.05273e+06	1.03151e+06	1.42758e+06	1.77611e+06	973613	203226	236843	207725	8.45155	C20598	-	3086086	78213-65-7	-	-	-
MW0112907	3-O-Feruloylquinic acid	Organic acid And Its derivatives	Organic acid And Its derivatives	-	367.095	368.111	[M-H]-	C17H20O9	204636	171831	150003	197200	150794	203393	161617	236504	182666	232659	136573	142695	212959	183869	237274	190576	210430	208422	5.38016	-	-	6992869	868-28-0	-	-	-
MW0150976	His-Ile-Lys-Arg	Amino acid and Its metabolites	Small Peptide	-	553.357	552.35	[M+H]+	C24H44N10O5	90156.9	226487	226000	265544	280724	219452	275542	329510	254907	262786	164281	362912	343570	300601	244402	169231	231395	208580	15.4855	-	-	-	-	-	-	-
MEDP1736	5-methylcytidine	Nucleotide And Its metabolites	Nucleotide And Its metabolites	Y	256.1	257.101	[M+H]+	C10H15N3O5	192090	351868	265946	146916	98267.6	145391	116768	75803.1	144641	128812	396512	134489	247738	381160	193389	142825	194459	208582	19.0243	C14043	-	173650	58889-18-2	-	-	-
MW0128359	(R)-3',7-Dihydroxy-2',4'-dimethoxyisoflavan	Flavonoids	Flavones	-	301.11	302.115	[M-H]-	C17H18O5	362659	372754	228626	312868	272234	153519	223777	222567	178824	192742	121910	179437	220942	176138	182522	187861	241252	208860	12.6482	-	-	-	-	-	-	-
MEDP1919	Cyclo(Pro-Leu)	Amino acid and Its metabolites	Small Peptide	Y	211	210.27	[M+H]+	C11H18N2O2	46342.7	15551.6	25525.4	29378.2	58464.2	56280.6	34580.8	38955.9	32220.9	19071.6	28821.5	43282.1	44982.1	61262.5	88954.6	187169	213058	210615	7.02006	-	HMDB0034276	102892	2873-36-1	133094	-	-
MEDP2486	Ochratoxin-B	Benzene and substituted derivatives	Benzene and substituted derivatives	Y	370.1	369.121	[M+H]+	C20H19NO6	318990	108365	155462	223347	178033	184064	154690	191205	241236	191121	103267	195353	217722	219811	177908	215204	211329	210761	1.13802	-	-	-	-	-	-	-
MEDP0251	Trigonelline	CoEnzyme and vitamins	CoEnzyme and vitamins	Y	138	137.048	[M+H]+	C7H7NO2	181128	135023	276378	153321	520950	554417	108478	234388	230886	227055	160032	164861	199282	575715	394112	261977	291022	211146	15.8728	-	-	5283063	53658-98-3	-	-	-
MW0106877	Gln-Val	Amino acid and Its metabolites	Small Peptide	-	244.13	245.138	[M-H]-	C10H19N3O4	156491	184573	204188	116225	357068	130197	131544	356723	120004	59887	102977	41987.8	237468	111542	9	223141	246055	211250	7.79978	-	-	-	-	-	-	-
MEDN0487	Allysine	Aldehyde,Ketones,Esters	Esters	Y	144.1	145.074	[M-H]-	C6H11NO3	78334.6	86128.3	74450	225201	206423	61966	100299	120012	60285.4	66131.2	16711.4	64077.7	89427	53440.9	30473	330260	207241	211391	27.9846	-	-	5281960	-	-	-	-
MEDP1915	N-Methylisoleucine	Amino acid and Its metabolites	Amino acids	Y	146.1	145.2	[M+H]+	C7H15NO2	66164.7	66705.1	49886.5	97300.1	54681.2	42839.3	42062.9	81934.9	45928.7	36348.2	9	9	9	9	9	193259	236663	212267	10.1641	-	-	91885952	54432-43-8	-	-	-
MEDN1538	GalactinolHydrate	Carbohydrates and Its metabolites	Sugar alcohols	Y	341.1	342.116	[M-H]-	C12H22O11	517915	335617	408241	425333	388787	190713	216505	259582	194932	184690	171998	249631	357815	183321	231778	224891	211164	212739	3.47366	-	-	15718	1798-04-5	-	-	-
MEDP2454	2-amino-6-methylmercaptopurine	Nucleotide And Its metabolites	Nucleotide And Its metabolites	Y	182	181.042	[M+H]+	C6H7N5S	105358	27479.4	31607.4	46621.5	50153.8	67294.1	26749.6	57456.5	46403.8	31065.1	27791.3	28838	50155	78850.5	47646.8	224099	239369	214407	5.5692	-	HMDB0029347	21630845	120163-17-9	-	-	-
MEDP1486	trans-2-Butene-1,4-dicarboxylic Acid	Organic acid And Its derivatives	Organic acid And Its derivatives	Y	145	144.13	[M+H]+	C6H8O4	522621	226854	312587	164480	119270	176574	281340	297774	194163	130219	39507.8	135786	98015.5	244699	28330.9	96909.6	171738	214787	37.0153	C15007	-	233493	-	-	-	-
MEDP2332	Triethanolamine	Alcohol and amines	Alcohols	Y	150.1	149.19	[M+H]+	C6H15NO3	377569	230387	428962	181913	299469	489606	279529	374099	205561	274367	227503	217655	305083	561177	366884	219266	332864	214970	26.1481	-	HMDB0013704	96351	6960-22-1	88954	-	-
MEDN1475	Sorbitol 6-phosphate	Carbohydrates and Its metabolites	Phosphate sugars	Y	523.1	262.045	[2M-H]-	C6H15O9P	66520	72857.1	11081.7	92036.3	172467	146250	9	581673	61701	98024.1	2110.02	27123	519431	114378	109171	175168	198646	216722	10.5848	C01096	HMDB0005831	152306	20479-58-7	743019	-	ko00051,ko01100
MW0124088	Evodiamine	Heterocyclic compounds	Heterocyclic compounds	Y	302.136	303.137	[M-H]-	C19H17N3O	1.24401e+06	984378	989932	3.21513e+06	3.57024e+06	1.46081e+06	1.03767e+06	1.26627e+06	3.20664e+06	1.74269e+06	568124	449166	604392	1.04762e+06	716747	251297	242257	216815	7.55085	-	-	151289	518-17-2	-	-	-
MW0124592	JWH 203 4-chlorophenyl isomer	Heterocyclic compounds	Heterocyclic compounds	-	338.135	339.139	[M-H]-	C21H22ClNO	41981.2	77912.4	98359.2	75934.2	165942	415236	70581	875325	100662	151443	284123	87209.9	992638	90158.4	131108	217740	201109	218432	4.61706	C09558	HMDB0030213	73397	2688-77-9	444892	-	-
MEDP0155	5-Methylcytosine	Nucleotide And Its metabolites	Nucleotide And Its metabolites	Y	126.1	125.059	[M+H]+	C5H7N3O	157170	97930.6	195022	71845.1	157090	94813.3	36010.8	169928	107600	56218.5	91016.6	45222.2	380448	212107	88140.8	214869	262133	218998	11.2835	C02376	HMDB0002894	65040	554-01-8	27551	3247	ko00240,ko01100
MEDN2150	2-O-α-D-glucopyranosyl-L-ascorbic acid	Carbohydrates and Its metabolites	Sugar derivatives	Y	337.1	338.085	[M-H]-	C12H18O11	851096	752821	2.21302e+06	562064	208891	422425	778012	176324	555964	616498	2.85376e+06	891867	144934	449219	523892	227562	222740	219021	1.91945	-	-	415939	7730-87-2	-	-	-
MW0151902	Jadomycin A	Heterocyclic compounds	Heterocyclic compounds	-	418.127	419.137	[M-H]-	C24H21NO6	742846	317647	375716	363190	275861	74256.2	127172	298232	224834	117716	55566.8	154006	314979	199928	137771	223718	215961	219404	1.76914	-	HMDB0041446	330877	-	-	-	-
MW0124730	M2 di-hydroxylated metabolite	Heterocyclic compounds	Heterocyclic compounds	-	424.211	425.211	[M-H]-	C24H28FN3O3	588818	499331	330310	238928	242736	120168	160064	382150	179908	152643	100260	158699	371721	172523	185356	196652	263741	220161	15.0058	-	-	-	-	-	-	-
MEDN0301	Caffeic Acid	Organic acid And Its derivatives	Organic acid And Its derivatives	Y	179	180.042	[M-H]-	C9H8O4	61468.9	88326.5	43433.6	57921.1	377175	208428	34984.4	728620	9	9	114579	44156.1	583321	111695	32459.8	223298	237601	220394	4.05609	C01481	HMDB0001964	1549111	331-39-5	16433	-	-
MW0151445	Ile-His-Arg-Arg	Amino acid and Its metabolites	Small Peptide	-	581.354	580.356	[M+H]+	C24H44N12O5	325593	137850	154318	316762	269981	254110	144104	322563	210250	135495	159684	236535	338838	237101	122478	183205	163309	221454	15.609	-	-	439685	4042-36-8	-	-	-
MW0052740	Ethyl tetradecanoate	Aldehyde,Ketones,Esters	Esters	-	315.255	256.24	[M+CH3COO]-	C16H32O2	73314.1	56906.6	62187.8	52879.5	48849.1	199224	290910	353830	380904	266658	163583	306377	349479	343936	326497	205252	211374	222575	4.12303	-	HMDB0034153	31283	124-06-1	84849	-	-
MEDP1072	7-Methylguanosine	Nucleotide And Its metabolites	Nucleotide And Its metabolites	Y	298.1	297.107	[M+H]+	C11H15N5O5	79847.5	7.0632e+06	3.779e+06	46451	48933.4	315727	243662	146694	316903	326886	438156	236148	197120	108371	215886	234912	223773	223572	2.8538	-	HMDB0013158	53481636	-	-	-	-
MEDP2421	1-Methylguanosine	Nucleotide And Its metabolites	Nucleotide And Its metabolites	Y	298.1	297.107	[M+H]+	C11H15N5O5	79847.5	7.0632e+06	3.779e+06	46451	48933.4	315727	243662	146694	316903	326886	438156	236148	197120	108371	215886	234912	223773	223572	2.8538	-	-	3662391	216758-20-2	-	-	-
MEDN0399	FFA(20:0)	FA	FFA	Y	311.3	312.3	[M-H]-	C20H39NO4	259839	277787	224467	218971	118028	128693	190110	226745	291263	237445	133591	189067	221965	233812	241010	207639	228459	223686	4.95911	C06425	HMDB0002212	10467	506-30-9	28822	401	ko01040
MW0126169	Pipernonaline	Heterocyclic compounds	Heterocyclic compounds	-	340.187	341.199	[M-H]-	C21H27NO3	29816.5	119004	34251.9	277971	269861	290248	300487	183814	250407	313826	213304	346847	208577	235447	307582	219283	237530	224291	4.15278	-	-	-	-	-	-	-
MW0109140	Phe-Tyr-Asp	Amino acid and Its metabolites	Small Peptide	-	444.175	443.169	[M+H]+	C22H25N3O7	1.72338e+06	447601	667779	3.93338e+06	3.72797e+06	2.71845e+06	281274	475692	2.45896e+06	1.84416e+06	1.88907e+06	665332	901179	3.2169e+06	1.91976e+06	191900	240554	224873	11.3341	-	-	18221469	-	-	-	-
MEDL02681	6-Deoxyfagomine	Alkaloids	Alkaloids	Y	132.101	131.095	[M+H]+	C6H13NO2	20939.4	35115.3	32040.6	99908.5	90748.9	70155.5	101727	93213.5	85041.3	66550.2	42202.1	49966.7	46337.4	147458	51021.9	187931	213179	225442	9.15787	-	HMDB0036382	57449463	197449-09-5	-	-	-
MEDP2167	Aflatoxin-M1	Benzene and substituted derivatives	Benzene and substituted derivatives	Y	329.1	328.058	[M+H]+	C17H12O7	153583	193251	163421	227341	179105	157281	192551	134044	346282	288120	41704.8	178714	90865.1	244901	234638	245918	270252	226058	8.94644	-	-	96622	5168-36-5	-	-	-
MW0006069	Antimycin A1	Benzene and substituted derivatives	Benzene and substituted derivatives	-	549.284	548.273	[M+H]+	C28H40N2O9	62127.6	67656.1	190200	348715	423895	407052	319135	280824	483574	336278	3.10577e+06	3.22362e+06	1.59646e+06	3.52308e+06	2.34423e+06	203191	263335	227160	13.0944	-	-	-	-	-	-	-
MW0145454	Arg-Met-Thr	Amino acid and Its metabolites	Small Peptide	-	406.202	406.2	[M+]+	C15H30N6O5S1	164202	74077.9	147244	197239	199561	219606	219854	272899	139100	118745	170771	216700	328152	9	127957	185286	284159	227351	21.3632	C17042	-	46173859	945619-74-9	-	-	-
MW0150528	Gly-Val-Asn	Amino acid and Its metabolites	Small Peptide	-	289.15	288.143	[M+H]+	C11H20N4O5	228496	181248	321432	298023	324879	490160	257613	244502	299759	338095	306363	237301	184366	427073	377950	368749	298348	227429	23.6975	-	HMDB0011179	6351946	13589-02-1	74795	-	-
MW0150854	His-Asn-Ile-Asp	Amino acid and Its metabolites	Small Peptide	-	496.213	497.223	[M-H]-	C20H31N7O8	202880	343090	361446	359517	299266	286525	211892	547270	278128	193945	422046	187420	375105	234935	289457	242584	244613	227488	3.9275	-	-	-	-	-	-	-
MW0170035	alpha-CEHC	Benzene and substituted derivatives	Benzene and substituted derivatives	-	277.144	278.152	[M-H]-	C16H22O4	167617	176796	151546	196146	189387	209296	198705	215334	189990	197453	189429	201449	215483	209883	221735	187550	202163	228650	10.1077	-	HMDB0000393	5351896	4436-74-2	86952	5382	-
MEDN1512	5,6-Dihydrouridine	Nucleotide And Its metabolites	Nucleotide And Its metabolites	Y	245.1	246.085	[M-H]-	C9H14N2O6	773578	314475	284824	1.2294e+06	1.12609e+06	512874	362952	745866	851297	532146	402453	396814	423479	564442	469218	315016	300461	230197	16.0899	-	-	644225	-	-	-	-
MEDN1721	M-toluene acetic acid	Organic acid And Its derivatives	Organic acid And Its derivatives	Y	149.1	150.068	[M-H]-	C9H10O2	252216	312380	337131	216593	415510	298878	319384	220250	161702	234272	194467	273031	192222	137379	201982	282891	279399	230744	11.0276	-	HMDB0002222	12121	621-36-3	88356	6557	-
MW0007440	Isoxaben	Benzene and substituted derivatives	Benzene and substituted derivatives	-	367.142	332.174	[M+Cl]-	C18H24N2O4	370744	413853	376027	314433	253637	192551	192536	223920	244790	224242	195720	214247	243217	215290	241891	200314	227765	231266	7.7123	-	-	-	-	-	-	-
MW0126151	Piperanine	Heterocyclic compounds	Heterocyclic compounds	-	334.165	287.152	[M+HCOO+2H]+	C17H21NO3	357275	204399	674128	392765	328344	209862	182166	153515	179884	150963	113944	94352.6	83072.1	145356	113041	237177	320678	232085	18.8918	-	-	10353878	-	-	-	-
MEDN0025	3-Hydroxy-3-Methylpentane-1,5-Dioic Acid	Amino acid and Its metabolites	Amino acid derivatives	Y	161	162.053	[M-H]-	C6H10O5	155506	134824	239672	131596	289005	178963	88459	714016	121398	95380.9	144483	107654	683852	105072	118497	239981	254200	232413	4.56713	C03761	HMDB0000355	1662	503-49-1	16831	5344	-
MW0001570	1H-1,2,3-Triazole-1-octanamide,N-[1,1'-biphenyl]-2-yl-4-(3-pyridinyl)-	Benzene and substituted derivatives	Benzene and substituted derivatives	-	422.227	439.237	[M+H-H2O]+	C27H29N5O	113074	165153	177153	257265	324177	334199	249986	169532	343187	343200	171806	234275	122170	238152	385308	222889	214455	233072	4.17168	-	-	-	-	-	-	-
MW0012463	15-keto Latanoprost	FA	Oxidized lipids	-	465.234	430.272	[M+Cl]-	C26H38O5	115990	186299	147132	213746	184904	267744	195799	120305	279906	280783	218074	178732	139070	222050	302593	260932	273736	233330	8.06636	-	HMDB0062779	102172	1253-43-6	16473	-	-
MEDP2280	CCT-018159	Benzene and substituted derivatives	Benzene and substituted derivatives	Y	353.2	352.4	[M+H]+	C20H20N2O4	442910	107491	188772	422168	517037	308699	186667	189540	200933	175209	152181	242059	218268	235354	167892	238390	239149	233430	1.3107	-	-	5283184	-	-	-	-
MW0124791	Mequitazine	Heterocyclic compounds	Heterocyclic compounds	-	321.136	322.15	[M-H]-	C20H22N2S	302062	319647	308298	293972	318878	256738	251759	405250	318390	281952	144117	151205	246900	241192	224377	178680	234438	233474	14.8087	-	-	-	-	-	-	-
MEDN0128	4-Hydroxy-3-methoxybenzaldehyde	Benzene and substituted derivatives	Phenolics	Y	151	152.047	[M-H]-	C8H8O3	112488	121945	96458	133532	173481	124304	121289	212069	124451	122450	58720.7	101891	149073	114651	126975	236544	254055	234988	4.3775	C00755	HMDB0012308	1183	121-33-5	18346	-	ko01100
MEDN2113	Pro-Asp	Amino acid and Its metabolites	Small Peptide	Y	229.1	230.091	[M-H]-	C9H14N2O5	155715	99829.5	80725.7	306800	332362	250977	156256	207889	288318	221656	56292.3	74288	94159.7	182061	76297.2	231846	215472	236227	4.8014	-	-	89643	22264-50-2	-	-	-
MW0157765	Thr-Phe-Leu-Thr-Gln	Amino acid and Its metabolites	Small Peptide	-	609.327	608.317	[M+H]+	C28H44N6O9	1.62108e+06	414929	700560	766006	465855	1.1453e+06	711603	614450	1.24894e+06	1.02742e+06	585568	884316	1.07312e+06	1.30385e+06	979506	224372	286247	236963	13.1227	-	-	-	-	-	-	-
MW0149250	Fluprostenol methyl amide	Benzene and substituted derivatives	Benzene and substituted derivatives	-	506.198	471.223	[M+Cl]-	C24H32F3NO5	184046	9	259964	240688	258707	403653	410201	252573	364818	331669	373591	423743	406367	407093	461994	211627	261970	238454	10.6129	-	-	-	-	-	-	-
MEDP1684	Leu-Leu-Phe	Amino acid and Its metabolites	Small Peptide	Y	392.3	391.247	[M+H]+	C21H33N3O4	880543	547154	971650	1.92493e+06	843889	1.62439e+06	550547	800362	1.1866e+06	2.09964e+06	2.05628e+06	3.20489e+06	4.1687e+06	5.25571e+06	3.72039e+06	161779	259597	239549	23.4534	-	-	7408573	74479-02-0	-	-	-
MW0158939	Val-Asp-Ile-Arg	Amino acid and Its metabolites	Small Peptide	-	560.303	501.291	[M+CH3COO]-	C21H39N7O7	64435.6	312825	121208	343959	545315	430477	400549	217608	389154	324324	422572	486377	288637	417604	605405	307359	319749	240580	14.7234	-	-	-	-	-	-	-
MEDP0229	Lactose	Carbohydrates and Its metabolites	Sugars	Y	343	342.116	[M+H]+	C12H22O11	802518	478648	51826.7	682841	350990	461689	194916	331974	581642	465068	35386.2	394685	261636	614366	748685	193589	211140	241003	11.1371	C00243	HMDB0000186	84571	63-42-3	36219	267	ko00052,ko01100,ko02010,ko04973
MEDP0230	Maltose	Carbohydrates and Its metabolites	Sugars	Y	343	342.116	[M+H]+	C12H22O11	802518	478648	51826.7	682841	350990	461689	194916	331974	581642	465068	35386.2	394685	261636	614366	748685	193589	211140	241003	11.1371	C00208	HMDB0000163	10991489	69-79-4	47937	413	ko00500,ko01100,ko02010,ko04742,ko04973
MEDN0616	O-Acetyl-L-serine	Amino acid and Its metabolites	Amino acid derivatives	Y	146	147.053	[M-H]-	C5H9NO4	287810	249341	126378	152461	312697	231527	187377	469827	217232	243246	191160	144485	306114	177339	196612	243070	253920	243070	2.53936	C00979	HMDB0003011	99478	5147-00-2	17981	3270	ko00270,ko00920,ko01100,ko01200,ko01230,ko04122
MEDN1179	8-Epidermal glycoside	Others	Others	Y	329.2	330.168	[M-H]-	C16H26O7	271431	326465	264820	294322	249405	166791	201471	232169	233130	214364	118483	185583	205836	194360	220965	253686	246874	243361	2.11705	C11656	-	13821	-	-	-	-
MEDP0137	Protocatechuic Aldehyde	Benzene and substituted derivatives	Phenolics	Y	139.1	138.032	[M+H]+	C7H6O3	242845	246100	284240	144814	193424	132220	182958	111617	149557	100054	9	9	9	9	9	269208	280485	244871	6.87228	C16700	HMDB0059965	8768	139-85-5	50205	-	-
MW0106582	Egtazic acid	Organic acid And Its derivatives	Organic acid And Its derivatives	-	381.152	380.143	[M+H]+	C14H24N2O10	235828	113021	105046	371941	114612	204035	211228	62820.5	283017	362788	80442.2	81279.7	49552.2	178941	180808	160865	232936	245038	21.3706	-	-	111257	7093-70-1	-	-	-
MEDN1908	5-Carboxyvanillic Acid	Organic acid And Its derivatives	Organic acid And Its derivatives	Y	211	211.025	[M-H]-	C9H8O6	244374	260662	245810	249951	332166	303920	257802	307789	273664	289949	242894	179298	252695	241464	265439	267176	287584	246638	7.66393	C18338	-	16488	2134-91-0	-	-	-
MEDP2347	3-Guanidinopropionic acid	Organic acid And Its derivatives	Organic acid And Its derivatives	Y	132.1	131.069	[M+H]+	C4H9N3O2	379866	1.87941e+06	573828	345205	362453	369626	678004	450033	362617	239570	229861	181199	223413	381846	297965	164594	243818	247751	21.4503	-	HMDB0013222	67701	353-09-3	15968	-	-
MW0124874	Methanone,(6-hydroxy-1-pentyl-1H-indol-3-yl)-1-naphthalenyl-	Aldehyde,Ketones,Esters	Ketones	-	402.165	357.173	[M+HCOO]-	C24H23NO2	217438	225385	189194	274491	249789	140146	212703	248128	266367	282207	149440	190589	131922	163646	223093	274041	240597	248095	6.90257	-	-	-	-	-	-	-
MEDN0092	3,4-Dihydroxybenzeneacetic Acid	Benzene and substituted derivatives	Phenolic acids	Y	167.1	168.042	[M-H]-	C8H8O4	277485	484679	440186	366488	311251	343472	243020	259760	255404	299977	251778	260408	228439	253685	292881	227437	229481	248770	5.00427	C01161	HMDB0001336	547	102-32-9	41941	6170	ko00350,ko01100,ko04728,ko05030,ko05031,ko05034
MW0142830	3beta-Chloro-N,N-bis(2-chloroethyl)-androst-5-en-17beta-amine	Alcohol and amines	Amines	-	430.191	431.191	[M-H]-	C23H36Cl3N	87940.1	300384	74619	129614	142424	193271	492977	159975	291298	284452	281747	554717	197571	265068	350834	250116	216844	248992	7.91683	-	HMDB0011745	6180	65-82-7	165927	-	-
MW0124701	Lomefloxacin	Others	Medicine	Y	350.135	351.139	[M-H]-	C17H19F2N3O3	564507	349318	283778	997770	1.16295e+06	353512	480676	534889	909367	743361	378315	309088	245711	737083	512493	229685	258158	249044	5.91972	C07078	HMDB0015113	3948	98079-51-7	116278	-	-
MEDP0078	Phe-Phe	Amino acid and Its metabolites	Small Peptide	Y	313.4	312.147	[M+H]+	C18H20N2O3	589402	203210	488346	341661	454837	403875	345952	379752	395679	407379	1.20391e+06	1.59981e+06	1.59495e+06	2.38516e+06	1.9287e+06	252918	242907	250863	2.12422	-	HMDB0013302	65104	2577-40-4	356630	-	-
MEDN1997	1-Acetylpyrrolidine-2-carboxylic acid	Heterocyclic compounds	Heterocyclic compounds	Y	156.1	157.17	[M-H]-	C7H11NO3	112861	234335	47996.5	275563	254262	242587	193228	149683	207434	245338	176856	156375	141252	162539	247158	251906	245467	252104	1.5116	-	-	322640	1074-79-9	-	-	-
MW0158621	Tyr-Thr-Gln-Arg	Amino acid and Its metabolites	Small Peptide	-	565.268	566.281	[M-H]-	C24H38N8O8	160136	159424	184498	234622	208695	252113	284430	45301.3	218360	253774	296608	242004	184257	239940	218348	239782	256008	252655	3.43347	-	HMDB0029130	7010532	20556-14-3	-	-	-
MW0139928	Viniferin	Heterocyclic compounds	Heterocyclic compounds	-	453.13	454.142	[M-H]-	C28H22O6	75638.9	81634.4	127166	356795	296206	416059	212718	165203	303525	378797	291081	170743	166906	262988	363219	266105	263113	253239	2.5815	-	-	6992350	14492-14-9	-	-	-
MW0145888	Asn-Ser-Leu-Arg	Amino acid and Its metabolites	Small Peptide	-	488.27	488.271	[M+]+	C19H36N8O7	247523	233120	313056	528929	640868	669823	344030	195290	407625	399302	344922	173755	190193	328468	290231	276459	254657	255535	4.70659	C07427	HMDB0014988	4748	58-39-9	8028	-	-
MW0150105	Glu-Phe-Leu-Val-Met	Amino acid and Its metabolites	Small Peptide	-	638.326	637.315	[M+H]+	C30H47N5O8S	989528	240955	200626	743781	619727	857905	371642	247433	1.15891e+06	785323	593412	523097	282586	1.35627e+06	665139	289559	240487	258921	9.42537	-	-	-	-	-	-	-
MEDP1444	FFA(18:5)	FA	FFA	Y	275.2	274.193	[M+H]+	C18H26O2	301972	166043	287299	260981	229531	192038	146034	225122	245900	214820	110790	163130	227964	256031	170348	246738	260164	259525	2.96445	-	HMDB0000321	193530	18294-85-4	17023	5310	-
MW0015477	9-Oxo-10E,12Z,15Z-octadecatrienoic acid	FA	Oxidized lipids	-	291.196	292.204	[M-H]-	C18H28O3	575730	412698	712871	209679	302864	241425	301239	127517	234630	253954	196122	348368	263027	220686	293078	223602	240087	261083	7.77575	-	HMDB0029573	7761	105-53-3	391281	-	-
MW0015555	Acetylvalerenolic acid	Terpenoids	Sesquiterpenoids	-	291.159	292.167	[M-H]-	C17H24O4	574479	412781	754957	183227	295559	222306	283155	156551	263545	266754	166492	309539	248169	244369	288584	222577	276123	262106	10.9492	-	HMDB0040700	131752910	-	-	-	-
MW0009847	Tebufenpyrad	Benzene and substituted derivatives	Benzene and substituted derivatives	-	332.146	333.161	[M-H]-	C18H24ClN3O	3.36105e+06	3.1798e+06	2.59563e+06	4.10759e+06	4.40311e+06	2.15096e+06	1.2946e+06	1.92072e+06	4.07875e+06	2.58154e+06	1.47734e+06	996220	1.69791e+06	2.5941e+06	1.72142e+06	228115	303695	262342	14.2966	-	-	16759361	170926-06-4	-	-	-
MEDN1699	2-Methylhexanoic acid	Organic acid And Its derivatives	Organic acid And Its derivatives	Y	129.1	130.099	[M-H]-	C7H14O2	224309	289599	193486	243538	241899	236942	261386	273683	207281	214328	165883	184477	162242	215734	325262	302022	323162	262472	10.4117	-	HMDB0031594	20653	4536-23-6	-	-	-
MEDN1740	4-Methylhexanoic acid	Organic acid And Its derivatives	Organic acid And Its derivatives	Y	129.1	130.099	[M-H]-	C7H14O2	224309	289599	193486	243538	241899	236942	261386	273683	207281	214328	165883	184477	162242	215734	325262	302022	323162	262472	10.4117	-	-	15271	1561-11-1	-	-	-
MEDN1753	2,2-Dimethylpentanoic acid	Organic acid And Its derivatives	Organic acid And Its derivatives	Y	129.1	130.099	[M-H]-	C7H14O2	224309	289599	193486	243538	241899	236942	261386	273683	207281	214328	165883	184477	162242	215734	325262	302022	323162	262472	10.4117	-	-	14455	1185-39-3	-	-	-
MW0110229	Tyr-Tyr-Tyr	Amino acid and Its metabolites	Small Peptide	-	508.203	507.201	[M+H]+	C27H29N3O7	335143	38006.8	124811	165376	140310	291098	278611	244994	296874	203987	235408	300198	276192	258297	165110	282867	209821	263367	15.0077	C09756	-	73635	446-71-9	-	-	-
MW0123765	Drometrizole	Heterocyclic compounds	Heterocyclic compounds	-	243.122	225.09	[M+NH4]+	C13H11N3O	430044	276256	347217	207310	305612	197639	367577	510535	520696	434547	9	9	9	9	9	335844	338652	263377	13.6498	-	-	-	-	-	-	-
MEDP2427	Trp-Ser	Amino acid and Its metabolites	Small Peptide	Y	292.1	291.3	[M+H]+	C14H17N3O4	1.23834e+06	174496	278894	800748	1.77866e+06	489680	239052	692830	703433	752443	1.21719e+06	1.53357e+06	1.59172e+06	2.91695e+06	1.71081e+06	247093	278356	263993	5.94686	-	-	7009660	133101-40-3	-	-	-
MW0014427	Testosterone glucuronide	Hormones and hormone related compounds	Hormones and hormone related compounds	-	511.255	464.241	[M+HCOO+2H]+	C25H36O8	285894	164032	273662	356473	210442	374606	337452	247035	331626	329445	220192	407034	304957	422056	315078	324984	263067	264290	12.4598	C00318	HMDB0000062	2724480	541-15-1	16347	52	ko04714,ko04976,ko05415
MW0126499	Saccharin	Heterocyclic compounds	Heterocyclic compounds	Y	181.995	182.999	[M-H]-	C7H5NO3S	120921	32769.1	184057	85074.6	551011	633634	49279.9	1.02894e+06	388006	226389	598879	77349.4	1.10727e+06	309758	266926	297959	286138	264591	5.98046	C12283	HMDB0029723	5143	81-07-2	32111	-	ko04742
MEDN1630	Ferulic acid	Organic acid And Its derivatives	Organic acid And Its derivatives	Y	193.1	194.058	[M-H]-	C10H10O4	426759	253789	111755	181994	466867	104036	107579	628789	232526	108002	56205.1	60831.6	423931	154790	66353.3	271035	283997	265544	3.46412	C01494	HMDB0000954	445858	537-98-4	17620	4156	ko01100
MW0144598	Ala-His-Phe-Asp	Amino acid and Its metabolites	Small Peptide	-	487.194	488.202	[M-H]-	C22H28N6O7	329188	198229	219292	384776	402791	192745	191605	321141	206603	209236	104650	177032	295080	219810	209261	254132	251108	265610	2.97753	-	-	66855	100-90-3	-	-	-
MW0146005	Asp-Ala-His-Asp	Amino acid and Its metabolites	Small Peptide	-	455.144	456.16	[M-H]-	C17H24N6O9	81554.6	127028	62969	518289	68104.9	1.13828e+06	140078	89322.1	443190	629639	1.01522e+06	153632	120178	462739	794584	319639	337731	268176	11.697	-	-	-	-	-	-	-
MW0013113	2,3-dinor Thromboxane B1	FA	Others	-	343.213	344.22	[M-H]-	C18H32O6	378237	429654	235795	291946	208658	298699	160349	213277	173018	299636	196514	269115	232811	278568	277722	305127	314081	268226	8.21657	-	-	18219764	-	-	-	-
MW0150370	Gly-His-Asp	Amino acid and Its metabolites	Small Peptide	-	345.15	327.118	[M+NH4]+	C12H17N5O6	358327	192248	245310	322805	258735	305363	252848	211467	305945	312689	262768	415517	385914	306265	350707	263385	242815	268493	5.26372	-	-	-	-	-	-	-
MEDP2568	Asn-Hyp	Amino acid and Its metabolites	Small Peptide	Y	246.1	245.101	[M+H]+	C9H15N3O5	146459	152961	75712.8	153068	221358	222912	120410	101609	187900	154617	52596.7	74085.3	99233.4	257954	156119	387854	379949	268611	19.3012	C05770	HMDB0028694	96814	3061-90-3	73807	-	ko00860,ko01100,ko01240
MW0159165	Val-Ser-Thr-Asp	Amino acid and Its metabolites	Small Peptide	-	419.174	420.186	[M-H]-	C16H28N4O9	537616	336047	270393	352274	324236	134229	119176	280721	144076	174690	114035	152726	189251	92403.5	168791	187338	310646	268821	24.5336	C14754	-	108003	5975-78-0	-	-	-
MEDP0037	Asp-Phe	Amino acid and Its metabolites	Small Peptide	Y	281.3	280.106	[M+H]+	C13H16N2O5	8.24519e+06	1.02037e+06	1.46279e+06	1.38698e+07	1.52687e+07	7.163e+06	3.35843e+06	5.31159e+06	6.85099e+06	6.13711e+06	9.22223e+06	7.50189e+06	1.0937e+07	1.79425e+07	1.43037e+07	317237	261320	269324	10.6994	-	HMDB0000706	93078	13433-09-5	73830	5674	-
MEDP0136	Protocatechuic Acid	Benzene and substituted derivatives	Phenolics	Y	155	154.027	[M+H]+	C7H6O4	295200	242184	248397	184954	156096	190852	120704	137624	189175	173340	118737	116953	93738.4	257029	232130	259054	297765	269507	7.2707	C00230	HMDB0001856	72	99-50-3	36062	6350	ko01100
MW0114674	Ketanserin	Heterocyclic compounds	Heterocyclic compounds	Y	394.163	395.165	[M-H]-	C22H22FN3O3	3.27219e+06	2.27109e+06	1.69295e+06	4.26697e+06	3.69786e+06	3.09908e+06	1.25156e+06	1.51024e+06	5.69098e+06	3.49105e+06	2.45178e+06	942710	1.66875e+06	3.51749e+06	1.99389e+06	235559	266214	269860	7.32472	C07464	-	3822	74050-98-9	-	-	-
MEDP0441	N-Caffeoyl-Putrescine	Alcohol and amines	Amines	Y	251.1	250.132	[M+H]+	C13H18N2O3	254569	139586	166072	226219	107000	181453	194520	195025	248068	224215	117542	182840	186531	210949	273736	277095	284627	270742	2.50496	-	-	9800692	475992-30-4	-	-	-
MW0141348	13-(2-Methylcrotonoyl)oxylupanine	Alkaloids	Alkaloids	-	345.228	346.226	[M-H]-	C20H30N2O3	225341	385897	378709	256240	276633	197626	159777	256972	251751	180002	122168	187548	240114	234036	252999	239017	246288	272231	6.91447	-	-	73532	2901-66-8	-	-	-
MEDP2322	L-NIO-hydrochloride	Amino acid and Its metabolites	Amino acid derivatives	Y	174.1	173.21	[M+H]+	C7H15N3O2	340050	266735	369481	247488	259174	300807	309679	409865	275069	269625	276370	235758	191584	547554	439060	224094	269217	272233	10.5668	-	HMDB0000473	3134	938-55-6	60281	5460	-
MW0105437	Actinonin	Amino acid and Its metabolites	Amino acid derivatives	-	384.251	385.258	[M-H]-	C19H35N3O5	558864	497770	442448	567287	496092	467552	411805	518834	442082	333458	254265	299218	381280	349044	357124	307361	324287	272851	8.69452	-	-	-	-	-	-	-
MW0126453	Riesling acetal	Heterocyclic compounds	Heterocyclic compounds	-	285.17	226.157	[M+CH3COO]-	C13H22O3	496249	413746	283910	540948	473352	165238	313158	351744	211961	195998	109536	287529	311560	179681	219815	276560	330204	273711	10.8439	-	-	133021	156897-06-2	-	-	-
MW0122485	7-Hydroxyamoxapine	Heterocyclic compounds	Heterocyclic compounds	-	328.086	329.093	[M-H]-	C17H16ClN3O2	482932	410844	406297	375369	321219	299577	235134	264362	366171	316855	236370	238475	290964	264487	275571	329160	322495	273838	9.78962	C01822	HMDB0015303	6032	59-01-8	17630	-	ko00524
MEDP2388	Tyr-Asp	Amino acid and Its metabolites	Small Peptide	Y	297.1	296.28	[M+H]+	C13H16N2O6	2.10326e+06	351293	1.11773e+06	1.52695e+06	3.52946e+06	2.08806e+06	772696	9.8804e+06	1.69703e+06	1.95998e+06	2.91392e+06	2.46624e+06	4.87774e+06	5.49918e+06	4.15704e+06	270902	380266	274970	20.0835	-	-	9817652	87085-11-8	-	-	-
MW0157692	Thr-Ile-Ser-Glu	Amino acid and Its metabolites	Small Peptide	-	447.209	448.217	[M-H]-	C18H32N4O9	53025.7	265089	170091	390183	252202	425919	328025	278957	235447	293360	373905	349440	257217	148359	271270	238413	280025	275962	8.6638	-	-	-	-	-	-	-
MEDN1972	Aspartyl valine	Amino acid and Its metabolites	Small Peptide	Y	231.1	232.106	[M-H]-	C9H16N2O5	5.60137e+06	928195	501572	1.46101e+07	1.14356e+07	3.96422e+06	1.9327e+06	1.49964e+06	6.88196e+06	3.69652e+06	4.77126e+06	4.62642e+06	4.87611e+06	6.53346e+06	4.97604e+06	284073	286612	276321	1.89895	-	-	7009616	13433-04-0	-	-	-
MW0124838	Methanone,(2-methoxy-1-naphthalenyl)(1-pentyl-1H-indol-3-yl)-	Aldehyde,Ketones,Esters	Ketones	-	413.22	371.189	[M+CH3CN+H]+	C25H25NO2	1.06893e+06	233368	397187	469051	419805	339141	225052	266686	780293	615390	187093	230722	346730	737038	540705	221355	272846	276505	12.0041	-	-	-	-	-	-	-
MW0149939	Glu-Asn-Val-Glu	Amino acid and Its metabolites	Small Peptide	-	488.2	489.207	[M-H]-	C19H31N5O10	213992	406418	356689	538453	519107	527392	410825	390782	474079	392610	548352	506314	397660	531072	586418	364172	303868	278116	14.0048	C20132	-	6857724	835876-32-9	-	-	-
MEDP1426	Carnitine C6:DC	FA	CAR	Y	290.2	290.2	[M+H]+	C13H23NO6	584417	311311	558818	526236	479826	376575	327082	431757	365979	255501	208942	353166	488764	379670	272316	279452	302915	279900	4.66866	-	HMDB0000439	21863	5657-19-2	82912	5428	-
MW0152916	Lys-Asp-Tyr-Glu-Leu	Amino acid and Its metabolites	Small Peptide	-	667.33	666.322	[M+H]+	C30H46N6O11	610730	129230	225528	228921	156770	285694	140041	378892	344061	266240	100456	229755	452258	376135	253123	291689	246215	280901	8.70546	-	-	-	-	-	-	-
MW0155211	Phe-His-Ile-Glu	Amino acid and Its metabolites	Small Peptide	-	543.263	544.265	[M-H]-	C26H36N6O7	9	9	9	154047	9	630959	591441	299320	205771	316225	534955	659647	302484	218463	380176	268918	331896	281496	11.332	C07521	HMDB0014737	3000715	76-75-5	102166	-	-
MW0053814	Harpagoside	Benzene and substituted derivatives	Phenolics	Y	493.176	494.179	[M-H]-	C24H30O11	34492.2	37563.7	31910.4	105568	144080	1.22626e+06	332121	80197.3	470753	793829	1.11732e+06	378923	91301.1	384922	941635	293983	335223	282041	9.18643	C09783	-	5281542	19210-12-9	-	-	-
MW0155226	Phe-Ile-Glu	Amino acid and Its metabolites	Small Peptide	-	408.212	407.206	[M+H]+	C20H29N3O6	4.10181e+06	1.42891e+06	2.17376e+06	9.70959e+06	2.41091e+06	3.10822e+06	1.39868e+06	9	8.47986e+06	3.92114e+06	1.28275e+06	1.20065e+06	940076	3.89147e+06	1.60729e+06	278016	336668	283598	10.8112	-	-	-	-	-	-	-
MEDN0551	Indoleacrylic acid	Organic acid And Its derivatives	Organic acid And Its derivatives	Y	186.1	187.063	[M-H]-	C11H9NO2	124370	29558.2	61333.3	9	712989	309728	39920.3	1.5731e+06	37004.5	15136.7	175237	35264.6	1.34215e+06	32960.6	18042.6	327245	334367	283969	8.65339	-	HMDB0000734	5702	1204-06-4	90333	5702	-
MEDP1475	1-Methyl-hydantoin	Heterocyclic compounds	Heterocyclic compounds	Y	115	114.043	[M+H]+	C4H6N2O2	113122	187442	95240.8	115984	238694	137853	159501	161272	138295	70715.8	95123.1	65578.6	96954.1	192050	123602	278340	288782	284975	1.86045	-	HMDB0003646	69217	616-04-6	16354	-	-
MEDP0528	5-Aminosalicylic Acid	Organic acid And Its derivatives	Organic acid And Its derivatives	Y	154	153.043	[M+H]+	C7H7NO3	175947	189447	170816	118867	278921	86276.3	328663	1.06551e+06	204433	148895	43042.1	88813.9	104575	203140	148227	318504	314077	285991	5.75887	C04170	-	5280655	-	-	-	-
MEDP2659	2-Carboxybenzaldehyde	Benzene and substituted derivatives	Benzene and substituted derivatives	Y	151	150.13	[M+H]+	C8H6O3	243683	185945	208748	108194	190716	170632	136300	123546	178593	180144	79774.2	49452.1	50641.8	195275	159461	245128	341700	286060	16.6594	C04858	HMDB0030843	5280746	26544-34-3	15932	-	-
MW0137626	Centaurein	Flavonoids	Flavonoid	-	521.125	522.137	[M-H]-	C24H26O13	333763	373754	298903	201222	421538	277050	206893	315797	291861	243460	231054	193542	313023	274460	260901	286091	307017	286642	4.06671	-	-	-	-	-	-	-
MEDP0682	Hydroxyacetone	Aldehyde,Ketones,Esters	Ketones	Y	75.1	74.0368	[M+H]+	C3H6O2	630225	370557	298305	138576	106570	368564	317047	243707	186148	147195	270879	159188	175360	355285	502551	138331	332487	287078	40.2	-	-	57370008	-	-	-	-
MW0152262	Leu-Asp-Glu-Lys	Amino acid and Its metabolites	Small Peptide	-	484.239	503.259	[M-H2O-H]-	C21H37N5O9	188075	310551	294124	322700	403060	262125	295957	320425	322478	352479	256146	304736	345079	365542	338653	274988	307006	287089	5.58084	-	-	2733508	209589-59-3	-	-	-
MEDP1787	N4-Acetylcytidine	Nucleotide And Its metabolites	Nucleotide And Its metabolites	Y	286.1	285.096	[M+H]+	C11H15N3O6	284130	310685	321950	305098	469702	278391	332031	792511	281157	206444	162788	263834	722083	251212	159369	305789	318243	287330	5.11983	-	-	78798	5117-19-1	-	-	-
MW0102994	Tuberonic acid	FA	FFA	-	225.113	226.121	[M-H]-	C12H18O4	370415	422698	324823	406720	330139	258147	254384	290769	245978	291733	168970	254669	260775	229846	287612	304443	329018	287485	6.80264	-	-	-	-	-	-	-
MEDN1246	3-(pyrazol-1-yl)-L-alanine	Amino acid and Its metabolites	Amino acid derivatives	Y	154.1	155.069	[M-H]-	C6H9N3O2	278141	80999.1	129385	1.44772e+06	2.45115e+06	814801	221975	452719	793376	585712	268683	122915	152623	408571	383091	273384	302438	287964	5.04539	C01162	-	151491	2734-48-7	-	-	-
MW0151125	His-Tyr-Gln	Amino acid and Its metabolites	Small Peptide	-	447.195	446.191	[M+H]+	C20H26N6O6	313785	366834	462966	595572	697215	365781	393000	552984	635007	498831	336437	788038	985898	1.02999e+06	727376	287814	327500	288090	7.5824	-	HMDB0029312	11061578	19057-67-1	-	-	-
MW0154982	Penitrem C	Heterocyclic compounds	Heterocyclic compounds	-	600.299	601.296	[M-H]-	C37H44ClNO4	313833	398679	377455	266283	208068	286177	334094	328578	378505	291901	196436	379246	344903	320996	317956	244285	302956	288291	10.9632	C06801	-	73632	71135-22-3	-	-	ko01100
MW0131473	3',4',5,7-Tetrahydroxy-6,8-dimethoxyflavone	Flavonoids	Flavonoid	-	345.059	346.069	[M-H]-	C17H14O8	250463	155481	127502	110939	113398	356801	308937	362483	394428	1.75772e+06	256173	277202	257614	1.6849e+06	341858	301033	290416	288461	2.30654	-	-	-	-	-	-	-
MW0154985	Penitrem F	Heterocyclic compounds	Heterocyclic compounds	-	616.276	617.291	[M-H]-	C37H44ClNO5	9	9	9	569729	9	430089	546167	301373	314352	619636	421357	662898	704560	615339	628666	351072	295108	288533	11.03	C12380	-	129395	121245-07-6	-	-	-
MEDN0320	Hydrocinnamic Acid	Organic acid And Its derivatives	Organic acid And Its derivatives	Y	149.1	150.068	[M-H]-	C9H10O2	258621	312619	363762	214686	413358	314049	311394	243812	175087	246675	176399	260727	204853	132168	225277	290927	278768	289289	2.30445	C05629	HMDB0000764	107	501-52-0	28631	4153	ko00360,ko01100
MEDN1395	(R)-(-)-2-Phenylpropionic Acid	Organic acid And Its derivatives	Organic acid And Its derivatives	Y	149.1	150.068	[M-H]-	C9H10O2	258621	312619	363762	214686	413358	314049	311394	243812	175087	246675	176399	260727	204853	132168	225277	290927	278768	289289	2.30445	-	-	446626	7782-26-5	-	-	-
MEDN0066	Phenylacetyl-L-Glutamine	Amino acid and Its metabolites	Amino acid derivatives	Y	263.1	264.111	[M-H]-	C13H16N2O4	69108.6	9855.43	90865.5	43538.4	650320	312750	32439.4	923628	97716.3	43028	160611	24965.2	819853	73534.2	37538.8	289857	295093	290250	0.999696	C04148	HMDB0006344	92258	28047-15-6	17884	-	ko00360
MW0155968	Pro-Phe-Tyr-Leu-Arg	Amino acid and Its metabolites	Small Peptide	-	717.367	694.38	[M+Na]+	C35H50N8O7	104007	406652	227655	214189	28423.9	193131	485759	334512	305558	277717	128643	587991	462747	227173	260293	310180	234197	290400	14.1666	-	-	-	-	-	-	-
MEDP2644	1-Cyclohexene-1-carboxylic acid	Organic acid And Its derivatives	Organic acid And Its derivatives	Y	127.1	126.15	[M+H]+	C7H10O2	136999	136068	79555.9	108782	117860	127704	78712	81751.6	115736	118784	50375.9	93441.6	86776.1	226232	191836	190876	207699	291319	23.3933	C11339	-	12550	1397-94-0	-	-	-
MEDP1895	Tyr-Phe	Amino acid and Its metabolites	Small Peptide	Y	311.1	311.139	[M+H-H2O]+	C18H20N2O4	320866	168108	294539	448637	455123	552019	310736	438774	408471	377536	287069	439907	367635	433811	463414	354895	367660	292584	11.8715	-	-	77743	4104-45-4	-	-	-
MW0139986	Zearalanone	Aldehyde,Ketones,Esters	Ketones	-	319.155	320.162	[M-H]-	C18H24O5	806283	529265	852088	1.24369e+06	599939	21288.1	127534	180680	132031	139785	26283.3	19159.6	188413	127906	164806	273386	298403	293941	4.62378	-	-	7021822	-	-	-	-
MW0150524	Gly-Tyr-Tyr-Ser-Lys	Amino acid and Its metabolites	Small Peptide	-	617.295	616.286	[M+H]+	C29H40N6O9	407308	131795	295011	294503	198739	291708	262593	355233	521448	313028	160709	368380	441161	583223	285737	294111	295941	296569	0.432	-	-	-	-	-	-	-
MW0126060	Penciclovir	Heterocyclic compounds	Heterocyclic compounds	Y	507.243	253.117	[2M+H]+	C10H15N5O3	9	186837	422844	488483	391739	664290	475345	9	344038	501426	227658	302186	209638	259687	373292	341534	349849	296753	8.67059	C07417	HMDB0014444	135398748	39809-25-1	7956	-	-
MW0151508	Ile-Lys-Gln-Asp	Amino acid and Its metabolites	Small Peptide	-	501.264	502.275	[M-H]-	C21H38N6O8	369343	391947	401631	328346	267166	343742	306236	361128	457021	347700	338949	378015	342272	359994	387134	280365	346573	297719	11.1383	-	-	337218	41307-63-5	-	-	-
MEDP2576	Val-His	Amino acid and Its metabolites	Small Peptide	Y	255.1	254.137	[M+H]+	C11H18N4O3	797058	646847	1.36094e+06	3.1729e+06	4.43042e+06	1.2649e+06	2.1347e+06	1.79343e+06	1.33962e+06	945785	987283	857177	925842	1.45472e+06	962368	222836	309440	298126	17.007	-	-	-	-	-	-	-
MW0015923	Artemisinin	Aldehyde,Ketones,Esters	Esters	-	281.138	282.147	[M-H]-	C15H22O5	392537	240372	279289	251509	208651	406967	314409	411223	493766	417891	389692	346666	411200	452955	471364	307172	358401	298647	10.0559	C15971	HMDB0038660	11988272	-	23758	-	-
MW0123921	Ethyl 2-[(3-chlorophenyl)methyl]-5-hydroxy-1H-benzo[g]indole-3-carboxylate	Heterocyclic compounds	Indole and Its derivatives	-	378.092	379.098	[M-H]-	C22H18ClNO3	24598	1.13527e+06	99474.4	572930	798072	259734	330735	217071	93326.9	122065	251127	442919	190631	95160.6	163422	223080	278167	300240	14.8746	-	HMDB0010385	53480465	3542-29-8	86255	-	-
MEDP1820	Apraclonidine	Benzene and substituted derivatives	Benzene and substituted derivatives	Y	245	244.028	[M+H]+	C9H10Cl2N4	191667	350466	329436	176979	70291.8	136309	77599.9	80507.4	182026	119886	214617	124244	176178	271753	191256	249847	269596	301027	9.43774	-	HMDB0002271	70630	1074-59-5	73087	6585	-
MW0144771	Ala-Tyr-Asp	Amino acid and Its metabolites	Small Peptide	-	368.145	367.138	[M+H]+	C16H21N3O7	2.94091e+06	436698	651632	6.53657e+06	5.38768e+06	7.61621e+06	2.14207e+06	2.4171e+06	7.89875e+06	3.15109e+06	3.7331e+06	1.19116e+06	1.42633e+06	2.65082e+06	1.31656e+06	369673	144335	301619	42.5106	-	-	313012	4948-43-0	-	-	-
MEDN1681	3-(2-Naphthyl)-L-alanine	Amino acid and Its metabolites	Amino acid derivatives	Y	214.1	215.095	[M-H]-	C13H13NO2	119493	72432.3	83329.2	111654	107280	224728	94402.1	166089	111090	137577	125709	73604.7	241546	72069.3	101731	321869	346020	301820	6.84682	-	-	222803	-	-	-	-
MEDP2345	His-Val	Amino acid and Its metabolites	Small Peptide	Y	255.1	254.29	[M+H]+	C11H18N4O3	907620	784010	1637300	3.32411e+06	4.40165e+06	1.30626e+06	3.02358e+06	2.55188e+06	1.31022e+06	879118	1.22668e+06	887840	858291	1.35348e+06	1.06674e+06	402608	248705	303023	24.5364	-	-	-	-	-	-	-
MEDP0149	2'-Deoxyadenosine-5'-Monophosphate	Nucleotide And Its metabolites	Nucleotide And Its metabolites	Y	332	331.068	[M+H]+	C10H14N5O6P	9.24623e+07	8.75372e+07	2.16034e+08	1.8884e+07	3.62286e+06	2.63333e+07	2.17484e+07	9.1742e+06	2.21244e+07	2.99484e+07	3.44522e+07	8.19258e+07	1.70871e+08	6.85919e+07	3.21184e+07	303994	286692	303100	3.26979	C00360	HMDB0000905	12599	653-63-4	17713	3461	ko00230,ko01100
MEDN0042	L-Asparagine Anhydrous	Amino acid and Its metabolites	Amino acids	Y	131	132.054	[M-H]-	C4H8N2O3	35109.1	26180.2	21991.7	858188	1.35714e+06	518186	435790	750004	766231	381769	100914	66340.2	76059.5	253736	145335	312640	362663	303549	9.75574	C00152	HMDB0000168	6267	70-47-3	17196	14	ko00250,ko00970,ko01100,ko01230,ko04974,ko04978,ko05230
MW0150860	His-Asn-Phe-Lys	Amino acid and Its metabolites	Small Peptide	-	543.277	544.276	[M-H]-	C25H36N8O6	258458	533827	427780	431826	425651	735785	750151	406401	728722	816766	520572	570919	307928	503758	672433	241935	325773	304398	14.9862	-	-	7408258	71835-80-8	-	-	-
MW0011692	(Z)-7-[(1R,2R,3S,5S)-2-[(E,3R)-3-(2,3-dihydro-1H-inden-2-yl)-3-hydroxyprop-1-enyl]-3-fluoro-5-hydroxycyclopentyl]hept-5-enoic acid	FA	Oxidized lipids	-	401.215	402.221	[M-H]-	C24H31FO4	303816	347070	229104	308087	280370	376493	296383	289379	352547	317318	200847	270021	262555	262966	309920	270652	298630	305377	6.31535	C07778	HMDB0005032	2678	83881-51-0	3561	1641	-
MW0000376	Normorphine	Alkaloids	Isoquinoline alkaloids	-	272.128	271.121	[M+H]+	C16H17NO3	1.19078e+06	477463	1.14171e+06	386755	299182	908944	436632	316039	344416	323720	282582	281722	268578	364114	292689	258902	271601	305858	8.71221	-	-	-	-	-	-	-
MW0150162	Glu-Thr-His-Glu	Amino acid and Its metabolites	Small Peptide	-	513.197	514.202	[M-H]-	C20H30N6O10	97410.5	206659	187008	393007	211117	1.31635e+06	203199	325282	221468	188223	1.1357e+06	231146	345247	174443	185244	323344	344767	305981	5.9836	-	-	7408193	107856-82-6	-	-	-
MW0010655	Secoisolariciresinol diglucoside	Lignans and Coumarins	Lignans	-	685.255	686.279	[M-H]-	C32H46O16	2.09499e+06	850766	1.02274e+06	962923	604116	527938	576278	663091	809828	508217	612999	643164	751669	660838	525571	283791	346249	306069	10.1441	-	-	-	-	-	-	-
MEDP0240	Pyridoxine	CoEnzyme and vitamins	CoEnzyme and vitamins	Y	170.1	169.074	[M+H]+	C8H11NO3	113629	150345	282792	271848	155942	105365	84609.1	93751.9	116010	1.11418e+06	201458	185313	156900	220104	1.26398e+06	269807	481220	306477	32.0485	C00314	HMDB0000239	1054	65-23-6	-	-	ko00750,ko01100,ko01240
MEDN2053	D-Gulonic acid γ-lactone	Carbohydrates and Its metabolites	Carbohydrates and Its metabolites	Y	177	178.14	[M-H]-	C6H10O6	454274	409875	592211	464334	343404	398067	554588	296401	395813	415449	705843	551778	318564	396659	407744	306583	311919	306764	0.982383	-	-	165105	6322-07-2	-	-	-
MW0150314	Gly-Asn-Leu-Arg-Lys	Amino acid and Its metabolites	Small Peptide	-	586.354	586.355	[M+]+	C24H46N10O7	228902	221068	197306	514444	818407	836246	488506	437763	656599	666610	512987	684583	526122	684827	637840	315416	284324	309610	5.45396	-	-	-	-	-	-	-
MEDN1946	Val-Asp	Amino acid and Its metabolites	Small Peptide	Y	231.1	232.23	[M-H]-	C9H16N2O5	3.39713e+06	999950	1.5734e+06	1.14173e+06	2.63012e+06	2.27363e+06	1.53799e+06	8.78796e+06	1.49788e+06	1.63887e+06	1.24848e+06	1.66494e+06	2.14653e+06	2.37376e+06	1.3416e+06	332676	407160	310061	14.5174	C16707	-	13878324	23068-65-7	-	-	-
MW0151357	Ile-Asn-Val-Asp	Amino acid and Its metabolites	Small Peptide	-	458.23	459.233	[M-H]-	C19H33N5O8	110257	197112	200855	447852	435662	582118	412800	298821	418592	532438	353986	375700	279441	347354	554416	339324	353329	310344	6.55714	C09536	-	5281496	28272-18-6	-	-	-
MEDP2462	Trp-Met	Amino acid and Its metabolites	Small Peptide	Y	336.1	335.4	[M+H]+	C16H21N3O3S	817088	286517	492802	502254	602786	412838	304311	354068	435381	418194	933920	812288	951940	917831	720759	289516	343511	311487	8.62445	C16756	HMDB0030479	15558498	6795-23-9	78576	-	ko00980
MEDP2683	GSK 4716	Benzene and substituted derivatives	Benzene and substituted derivatives	Y	283.1	282.34	[M+H]+	C17H18N2O2	338174	190789	276270	211212	224177	190987	283533	344252	235000	191180	9	9	9	9	9	300846	303645	312731	2.03233	-	-	-	-	-	-	-
MEDP1742	Ala-Phe	Amino acid and Its metabolites	Small Peptide	Y	237.1	236.116	[M+H]+	C12H16N2O3	2.9953e+06	500321	1.46898e+06	1.22986e+06	1.59401e+06	1.25955e+06	607087	1.83305e+06	716016	1.18953e+06	4.13916e+06	4.55512e+06	6.98211e+06	1.31507e+07	8.15615e+06	285285	317924	313098	5.76789	-	HMDB0133973	5385206	7478-65-1	-	-	-
MEDP2552	Thr-Thr	Amino acid and Its metabolites	Small Peptide	Y	221.1	220.106	[M+H]+	C8H16N2O5	225650	381749	530588	218620	442519	126720	236783	346654	257522	240515	159094	281630	336589	389008	247668	219052	330678	313529	20.8901	-	-	-	-	-	-	-
MW0149513	Geldanamycin Analog	Heterocyclic compounds	Heterocyclic compounds	-	544.261	545.274	[M-H]-	C28H39N3O8	610227	381315	346195	2.83552e+06	561028	3.6045e+06	1.74967e+06	1.40144e+06	2.67163e+06	1.69499e+06	328324	403485	247435	362852	212156	300382	328333	314091	4.44729	-	-	-	-	-	-	-
MW0153145	Lys-Thr-Gln	Amino acid and Its metabolites	Small Peptide	-	422.223	375.212	[M+HCOO+2H]+	C15H29N5O6	163238	172932	9	327722	214791	736904	169369	184875	400519	409843	440334	216607	159824	487441	442237	364295	319031	316177	8.10259	-	-	753704	312636-16-1	-	-	-
MW0155547	Phytolaccinic acid	Terpenoids	Triterpene	-	539.344	516.345	[M+Na]+	C31H48O6	191778	149055	182944	472696	549619	548428	298675	286792	547384	464156	383136	422298	468585	462831	547555	331279	267913	316328	10.8538	-	-	-	-	-	-	-
MW0158611	Tyr-Ser-Thr	Amino acid and Its metabolites	Small Peptide	-	411.191	369.154	[M+CH3CN+H]+	C16H23N3O7	155003	163342	155391	650255	525208	528154	424688	411729	319067	226532	288948	551224	489947	344964	291985	361926	359258	316522	7.36592	-	-	-	-	-	-	-
MW0063357	Roccellic acid	Organic acid And Its derivatives	Organic acid And Its derivatives	-	299.221	300.23	[M-H]-	C17H32O4	343684	432276	444575	226216	312002	179461	193050	403874	292838	239837	155751	215802	442010	219332	159033	305128	343554	318021	6.06912	-	-	-	-	-	-	-
MW0144774	Ala-Tyr-Glu-Asp	Amino acid and Its metabolites	Small Peptide	-	495.171	496.181	[M-H]-	C21H28N4O10	453052	525559	450637	448442	596266	127937	295665	376308	213223	244061	204190	452663	293020	199336	261200	266895	278709	319923	9.64929	D07337	-	4472	51-12-7	-	-	-
MW0144608	Ala-Ile-Asn	Amino acid and Its metabolites	Small Peptide	-	317.182	316.175	[M+H]+	C13H24N4O5	5.06807e+06	1.55948e+06	2.13722e+06	9.0127e+06	6.19838e+06	6.20587e+06	1.33441e+06	648101	6.51128e+06	2.55204e+06	2.93717e+06	2.40052e+06	1.93428e+06	7.94974e+06	4.1248e+06	317450	342065	320068	4.14031	-	-	96124	4338-48-1	-	-	-
MEDP1904	LPE(18:2/0:0)	GP	LPE	Y	478.3	477.286	[M+H]+	C23H44NO7P	456920	295665	616910	1.20643e+06	808926	339790	461664	435152	489666	475246	243211	303573	325030	626802	361547	343102	300304	320195	6.66768	-	HMDB0039084	131752540	-	-	-	-
MEDN0012	L-Histidine	Amino acid and Its metabolites	Amino acids	Y	154.1	155.07	[M-H]-	C6H9N3O2	252407	58648.4	37977.3	1.51419e+06	2.39138e+06	927396	74850.7	485480	930792	614263	188104	97201.9	274596	398121	359554	312071	311684	320674	1.61434	C00135	HMDB0000177	6274	71-00-1	15971	21	ko00340,ko00410,ko00970,ko01100,ko01230,ko02010,ko04974,ko05230
MW0145657	Asn-Ala-Glu-Val-Leu	Amino acid and Its metabolites	Small Peptide	-	545.293	544.286	[M+H]+	C23H40N6O9	1.84477e+06	293881	427354	1.15952e+06	537689	1.21901e+06	731164	707915	2.71974e+06	1.67719e+06	862668	959488	2.83769e+06	3.549e+06	1.64821e+06	330068	283313	323152	8.08379	-	-	90473426	55314-48-2	-	-	-
MW0052920	Flumethasone pivalate	Aldehyde,Ketones,Esters	Esters	-	495.257	494.248	[M+H]+	C27H36F2O6	459839	84422.8	182486	234050	143735	412847	302502	765345	513318	378061	374558	554943	1.23126e+06	702835	493885	346662	437124	323460	16.2719	-	-	-	-	-	-	-
MW0151570	Ile-Ser-Asn-Asp	Amino acid and Its metabolites	Small Peptide	-	446.191	447.197	[M-H]-	C17H29N5O9	138269	553716	325596	428844	525524	433745	424244	1.3088e+06	371933	310393	200424	281130	192361	254249	259679	322500	379005	324516	9.37323	-	HMDB0038508	5320959	-	-	-	-
MW0156020	Pro-Trp-Tyr	Amino acid and Its metabolites	Small Peptide	-	482.24	464.206	[M+NH4]+	C25H28N4O5	97170.2	69393.6	183301	307583	351325	472359	376260	249194	247988	343801	311694	387517	236768	242968	346603	285366	229523	325490	17.2056	D02851	-	3969	88107-10-2	-	-	-
MW0145929	Asn-Tyr-Gln-Phe-Phe	Amino acid and Its metabolites	Small Peptide	-	717.303	717.312	[M+]+	C36H43N7O9	47795.8	19276.8	60822	1.59546e+06	1.52556e+06	1.38993e+06	222748	291163	800872	334664	116258	70575.4	224485	203039	82029.3	346436	276554	325933	11.3565	-	-	-	-	-	-	-
MEDP0187	Metanephrine	Hormones and hormone related compounds	Hormones and hormone related compounds	Y	198.1	197.105	[M+H]+	C10H15NO3	78493.7	75133.4	9	138408	170084	162873	127493	95740.7	277779	311012	338932	856094	862955	634956	1.42422e+06	158246	399388	326806	41.9633	-	-	234102	-	-	-	-
MEDN1774	4-[4-(4-Fluorophenyl)-2-(4-nitrophenyl)-1H-imidazol-5-yl]pyridine	Benzene and substituted derivatives	Benzene and substituted derivatives	Y	359.1	360.102	[M-H]-	C20H13FN4O2	558591	406518	401566	402102	382690	313045	301935	411764	375951	310879	285438	298639	323274	275503	343405	335175	373115	327144	7.11411	-	-	4712	152121-53-4	-	-	-
MEDN0290	3-Hydroxy-3-Methyl Butyric Acid	Organic acid And Its derivatives	Organic acid And Its derivatives	Y	117.1	118.063	[M-H]-	C5H10O3	225848	403954	377911	243422	226185	347151	278747	191253	170131	270998	227959	257280	202782	189393	283588	280860	319584	329489	8.29035	-	HMDB0000754	69362	625-08-1	37084	5722	-
MW0149413	GalNAc1-4GlcNAcSp	Others	Others	-	528.171	493.202	[M+Cl]-	C18H31N5O11	9	9	9	194865	9	223979	9	301775	250063	287897	238848	9	9	9	9	272968	345029	329742	12.0188	-	-	-	-	-	-	-
MW0140138	(+)-Sceletium A4	Heterocyclic compounds	Heterocyclic compounds	-	361.133	324.184	[M+K-2H]-	C20H24N2O2	602494	372487	362864	411218	439182	352334	419693	403722	307180	259790	270772	314946	349710	250488	347754	330972	408028	331725	12.4046	-	-	7010520	14486-13-6	-	-	-
FDATN00692	Piromidic Acid	Organic acid And Its derivatives	Organic acid And Its derivatives	Y	352.138	288.122	[M+CH3CN+Na]+	C14H16N4O3	413654	214885	327997	379252	265142	344204	258187	299137	353346	284040	161548	364077	364936	370195	303752	287592	337381	332252	8.58277	D01431	-	4855	19562-30-2	-	-	-
MEDP2092	2,4-Quinolinediol	Heterocyclic compounds	Heterocyclic compounds	Y	162.1	161.048	[M+H]+	C9H7NO2	73815.8	90510.1	100799	114858	100715	91289.6	78974.2	144962	94655.6	72670.4	83459.9	64881.7	50134.3	118879	122478	324637	394375	332254	10.9166	C16716	-	54680871	86-95-3	-	-	-
MEDN0061	N-Phenylacetylglycine	Amino acid and Its metabolites	Amino acid derivatives	Y	192.1	193.074	[M-H]-	C10H11NO3	102389	11128.1	81783.2	12009.6	688251	387488	17718.2	1.29762e+06	44367.4	16250.4	198450	11471.6	1.11842e+06	31698.3	13197.4	361430	357785	332443	4.50399	C05598	HMDB0000821	68144	500-98-1	27480	4237	ko00360
MEDN0720	2-Methylhippuric acid	Amino acid and Its metabolites	Amino acid derivatives	Y	192.1	193.074	[M-H]-	C10H11NO3	102389	11128.1	81783.2	12009.6	688251	387488	17718.2	1.29762e+06	44367.4	16250.4	198450	11471.6	1.11842e+06	31698.3	13197.4	361430	357785	332443	4.50399	-	HMDB0011723	91637	42013-20-7	68455	-	-
MEDP2143	N,N-Bis(2-hydroxyethyl)dodecanamide	FA	Others	Y	288.3	287.44	[M+H]+	C16H33NO3	283459	333538	294045	281814	267009	315730	294439	297956	293725	349276	305669	276813	263416	313466	329775	344853	331198	332671	2.22888	C16366	HMDB0004400	88299	19893-78-8	-	-	ko00232
MEDN1559	Pro-Gly	Amino acid and Its metabolites	Small Peptide	Y	171.1	172.085	[M-H]-	C7H12N2O3	413857	290340	744604	397214	470204	354124	500859	381592	453489	317784	1.20318e+06	573342	196027	330593	284424	347092	359633	334158	3.67141	-	-	2727678	298186-80-8	-	-	-
MEDP1892	Tetradecylamine	Alcohol and amines	Amines	Y	214.3	213.246	[M+H]+	C14H31N	296122	331491	268391	241405	270638	244400	254316	242728	222419	231513	251280	243806	234215	289544	284198	327937	342196	335016	2.1279	-	HMDB0059969	15719	1798-09-0	-	-	-
MEDP2391	Tyr-Glu	Amino acid and Its metabolites	Small Peptide	Y	311.1	310.3	[M+H]+	C14H18N2O6	1.54776e+06	3.08302e+06	6.76264e+06	4.67716e+06	1.41854e+07	5.52449e+06	2.40521e+06	1.23879e+06	3.67837e+06	5.00902e+06	9.05643e+06	8.76315e+06	5.0627e+06	1.57608e+07	1.28047e+07	280444	341947	338132	10.7628	-	-	7009628	2545-89-3	-	-	-
MW0103076	Valproic acid	Organic acid And Its derivatives	Organic acid And Its derivatives	Y	203.128	144.115	[M+CH3COO]-	C8H16O2	369865	401021	276987	277224	260371	299502	265249	273640	294148	292054	152593	213708	235530	223967	276194	337175	355493	338244	2.99185	C07185	HMDB0001877	3121	99-66-1	39867	2986	ko00982,ko04976
MW0148690	Dracorubin	Heterocyclic compounds	Heterocyclic compounds	-	487.149	488.162	[M-H]-	C32H24O5	287015	615589	545054	532936	444001	485428	429486	386135	398533	361445	374310	459529	386904	333621	369018	365511	389473	338355	7.01772	-	-	-	-	-	-	-
MW0054330	Leukotriene F4	FA	Oxidized lipids	-	567.276	568.282	[M-H]-	C28H44N2O8S	9	9	9	9	98527.6	352700	335584	64174.4	2.22344e+06	3.12707e+06	420134	672947	57140	3.54357e+06	5.17525e+06	335951	341755	338816	0.856469	-	-	5331325	101574-65-6	-	-	-
MEDN1407	Estriol	Hormones and hormone related compounds	Hormones and hormone related compounds	Y	287.2	288.173	[M-H]-	C18H24O3	663189	335789	414659	625394	604489	322015	302561	616391	249760	184591	185934	243263	384758	187083	150173	283514	304477	339664	9.17599	-	HMDB0000153	5756	50-27-1	27974	2581	-
MW0141180	1,6,6-Trimethyl-2,7-dioxabicyclo[3.2.2]nonan-3-one	Aldehyde,Ketones,Esters	Ketones	-	229.108	184.11	[M+HCOO]-	C10H16O3	350600	258037	204411	373099	301827	287606	303738	338973	451856	359249	151067	259831	239069	341150	397552	329602	377196	341376	7.09485	C07513	HMDB0014861	6082	390-28-3	111775	-	-
MW0014357	4,5-Dihydrovomifoliol	Others	Others	-	225.15	226.157	[M-H]-	C13H22O3	370010	409355	319716	410717	348332	381026	314557	359618	299759	343113	274301	316583	325224	254886	376873	365304	366595	347164	3.02063	C01685	HMDB0000867	5460677	642-98-8	21077	3290	-
MEDN1747	3,4-Dimethylbenzoic acid	Benzene and substituted derivatives	Benzene and substituted derivatives	Y	149.1	150.068	[M-H]-	C9H10O2	155561	284251	140225	179907	199397	191514	198482	204134	203258	207792	303684	415140	350761	353994	604234	389872	388072	348437	6.23776	-	HMDB0002237	12073	619-04-5	64818	6565	-
MEDP1052	N,-N-diacetyl-O-methylhydroxylamine	Alcohol and amines	Polyamines	Y	132.1	131.058	[M+H]+	C5H9NO3	431787	389427	392514	243385	333159	402768	303577	427555	250962	331669	277472	167553	228463	514516	380392	271835	358849	348776	14.5785	-	-	83922	139585-03-8	-	-	-
MW0015610	Albiflorin	Benzene and substituted derivatives	Phenolics	-	525.164	480.163	[M+HCOO]-	C23H28O11	30654.6	26573.9	48762	96473.6	126671	262214	79452.3	98896.5	199236	188866	336766	62814.2	38703.1	156868	213786	334497	435734	352002	14.4646	-	HMDB0033601	107126	-	-	-	-
MW0011760	[6]-Gingerdiol 3,5-diacetate	Aldehyde,Ketones,Esters	Esters	-	379.211	380.22	[M-H]-	C21H32O6	122179	520567	175862	310568	218052	375061	309210	213006	501946	562737	250208	322024	161262	389243	473002	346724	327449	352456	3.82822	-	-	10019140	78853-98-2	-	-	-
MW0134142	5,7-Dihydroxy-3',4',5'-trimethoxyflavanone	Aldehyde,Ketones,Esters	Ketones	-	345.1	346.105	[M-H]-	C18H18O7	236673	134224	137545	106771	107993	455031	354092	522126	628373	489283	288745	387006	472122	499806	546759	382111	393107	353361	5.45563	-	HMDB0028955	7016103	7369-79-1	-	-	-
MEDN2117	Hyp-Thr	Amino acid and Its metabolites	Small Peptide	Y	231.1	232.106	[M-H]-	C9H16N2O5	2.22789e+06	647791	1.04192e+06	904248	1.82016e+06	1.60398e+06	908440	6.25679e+06	1.17045e+06	1.22428e+06	940519	1.16135e+06	1.59908e+06	1.40506e+06	1.01024e+06	376586	400004	354516	6.03323	C20404	-	71448993	-	-	-	ko01100
MW0111960	2,4,4-Trimethylcyclopentanone	Aldehyde,Ketones,Esters	Ketones	-	171.102	126.104	[M+HCOO]-	C8H14O	302273	242891	172746	389471	522961	465400	269233	348783	581588	630480	240981	230746	273418	447729	546035	404115	400149	354918	7.07339	-	HMDB0010343	163959	115075-59-7	-	-	-
MEDP0025	L-Tryptophan	Amino acid and Its metabolites	Amino acids	Y	205.1	204.09	[M+H]+	C11H12N2O2	150621	48261.9	92234.4	334627	310742	206561	132372	171257	248167	140295	110170	74929.2	96026.4	203640	125220	360912	376220	356544	2.83431	C00078	HMDB0000929	6305	73-22-3	16828	5879	ko00260,ko00380,ko00400,ko00970,ko01100,ko01210,ko01230,ko01240,ko04361,ko04726,ko04974,ko04978,ko05143,ko05230
MEDN1427	Bicyclo Prostaglandin E2	FA	Oxidized lipids	Y	333.2	334.214	[M-H]-	C20H30O4	1.16851e+06	820569	1.14991e+06	1.33483e+06	862773	51774.5	60900.8	79126.2	92483.6	91748.4	48626.2	64258.5	55363.6	79013.9	127017	331361	382918	356927	7.2196	-	HMDB0060054	5283043	74158-09-1	89568	-	-
MW0138377	Hesperidin	Heterocyclic compounds	Heterocyclic compounds	Y	609.18	610.19	[M-H]-	C28H34O15	495530	49227.7	184594	420989	428250	574858	243495	570720	356814	290738	492441	251419	534279	335796	293029	383599	393395	357253	4.94389	C09755	HMDB0003265	10621	520-26-3	28775	3678	-
MW0123551	DEPMPO-biotin	Heterocyclic compounds	Heterocyclic compounds	-	592.258	591.249	[M+H]+	C24H42N5O8PS	155340	177423	201267	304453	264146	371414	459662	398197	493269	376054	419946	421164	550562	352005	351939	340639	304618	358005	8.14277	C00977	HMDB0013318	439356	20696-57-5	791437	-	-
MW0150532	Gly-Val-Ile	Amino acid and Its metabolites	Small Peptide	-	288.191	287.185	[M+H]+	C13H25N3O4	1.0134e+07	2.64666e+06	1.68801e+06	3.30324e+07	2.00948e+07	1.33805e+07	7.09674e+06	1.15431e+07	2.00435e+07	1.27077e+07	5.44629e+06	7.12564e+06	8.96566e+06	1.52765e+07	8.68535e+06	373863	394786	359246	4.75131	-	-	-	-	-	-	-
MEDN1549	Hydroumbellic acid	Benzene and substituted derivatives	Phenolics	Y	181.1	182.058	[M-H]-	C9H10O4	532473	318049	405400	524172	439415	240825	295825	456300	387917	180697	268747	271011	332208	226386	289099	413393	415913	362060	7.65273	-	HMDB0126386	96384	5631-68-5	-	-	-
MW0126315	N,N,N',N'-Tetrakis(2-pyridylmethyl)ethylenediamine	Heterocyclic compounds	Heterocyclic compounds	-	447.226	424.238	[M+Na]+	C26H28N6	9	77118.5	9	415333	360331	523741	308442	257388	359180	661498	386465	470140	375521	548318	531579	366593	287910	363177	13.1105	-	-	70410	968-21-8	-	-	-
MW0130722	2-Benzyl-4-(octahydro-2H-isoindol-2-yl)-4-oxobutanoic acid	Organic acid And Its derivatives	Organic acid And Its derivatives	-	314.172	315.183	[M-H]-	C19H25NO3	197864	90357.6	107169	254588	246706	240759	127823	288029	212706	182773	328445	171442	321103	399520	307000	347322	423585	363298	10.6383	-	-	-	-	-	-	-
MW0149981	Glu-Gln-Phe-Arg	Amino acid and Its metabolites	Small Peptide	-	577.275	578.281	[M-H]-	C25H38N8O8	562370	687558	583122	521094	484765	319689	332022	565947	302751	256370	220724	260935	452647	280020	217499	337466	357823	363785	3.90907	-	-	49855250	929016-96-6	-	-	-
MEDN2059	Inositol 1-phosphate	Alcohol and amines	Alcohols	Y	259	260.03	[M-H]-	C6H13O9P	486996	408948	807932	350304	274673	345685	447992	199025	382091	405136	1.05398e+06	506139	386200	583886	480342	328757	422827	364224	12.7728	-	HMDB00213	107737	573-35-3	18169	5223	-
MEDP1507	Phe-Asn	Amino acid and Its metabolites	Small Peptide	Y	280	279.122	[M+H]+	C13H17N3O4	1.98078e+06	402183	1.13542e+06	732701	733645	1.17573e+06	455721	650063	818747	863178	2.22558e+06	1.46158e+06	1.62069e+06	3.53799e+06	2.75144e+06	348840	381817	364360	4.51983	C12288	HMDB0031313	1712058	122-40-7	32318	-	-
MW0118126	2-[2-(1-Azabicyclo[2.2.2]octan-3-ylidene)-2-fluoroethoxy]-9H-carbazole	Others	Others	-	337.172	336.164	[M+H]+	C21H21FN2O	535164	87619.3	447137	389737	803141	421547	855453	1.46743e+06	371074	711975	288718	559490	1.3477e+06	484421	392771	558173	311017	364459	31.624	C10601	-	442861	2255-62-1	-	-	-
MW0142460	2-Methyl-1-nitroanthraquinone	Benzene and substituted derivatives	Benzene and substituted derivatives	-	266.05	267.053	[M-H]-	C15H9NO4	291008	473906	619728	398077	222965	221585	200404	193368	319395	224219	344445	455427	233870	649394	643610	409403	408444	365456	6.36375	C01255	-	895	-	-	-	-
MW0157832	Thr-Tyr-Arg-Lys	Amino acid and Its metabolites	Small Peptide	-	565.299	566.318	[M-H]-	C25H42N8O7	62446.1	273453	209977	136752	122585	424277	356034	285644	351880	401613	399644	453211	305243	356001	458545	458780	444764	366402	11.7606	-	-	-	-	-	-	-
MW0128610	[2-hydroxy-3-(phenoxycarbonyl)phenyl]oxidanesulfonic acid	Organic acid And Its derivatives	Organic acid And Its derivatives	-	309.005	310.015	[M-H]-	C13H10O7S	667425	583240	640551	605146	500187	388024	285664	373760	486905	404630	331269	312887	399345	432680	537772	374387	431437	367035	9.01701	-	-	-	-	-	-	-
MEDP1221	PC(O-16:0/O-1:0)	GP	PC O	Y	496.3	495.369	[M+H]+	C25H54NO6P	868148	534922	3.7627e+06	2.80845e+06	633447	566389	3.48907e+06	594636	2.0898e+06	904464	1.9867e+06	5.51483e+06	1.39611e+06	5.81239e+06	2.64437e+06	323593	346228	367332	6.32712	-	-	16061101	7046-40-4	-	-	-
MW0012293	13,14-Dihydro-16,16-difluoroprostaglandin D2	Hormones and hormone related compounds	Hormones and hormone related compounds	-	371.206	390.222	[M-H2O-H]-	C20H32F2O5	258927	485712	411551	468475	396451	355729	354506	424113	437521	377170	261083	331659	375764	386896	370310	389527	406498	367368	5.05991	D07729	HMDB0005011	60606	113665-84-2	37941	3965	-
MEDP0379	3-Hydroxyhippuric Acid	Amino acid and Its metabolites	Amino acid derivatives	Y	196.1	195.053	[M+H]+	C9H9NO4	69034.5	28073.4	93089.9	9	179028	141025	39012.4	1.08207e+06	40624.4	19151.7	123336	13010.5	882825	33175.1	23552.1	338761	361033	367872	4.2772	-	HMDB0006116	450268	1637-75-8	70824	-	-
MEDP1020	4-Hydroxyhippurate	Amino acid and Its metabolites	Amino acid derivatives	Y	196.1	195.053	[M+H]+	C9H9NO4	69034.5	28073.4	93089.9	9	179028	141025	39012.4	1.08207e+06	40624.4	19151.7	123336	13010.5	882825	33175.1	23552.1	338761	361033	367872	4.2772	-	HMDB0013678	151012	2482-25-9	71018	-	-
MEDN0841	3-Ureidopropionate	Organic acid And Its derivatives	Organic acid And Its derivatives	Y	131	132.054	[M-H]-	C4H8N2O3	157227	89256	246322	49002.5	769309	383102	43498.6	1.60373e+06	65267.3	62313.2	274803	38047.2	1.60933e+06	77449.4	59105.8	328650	399275	367903	9.68745	C02642	-	111	462-88-4	-	-	ko00240,ko00410,ko00770,ko01100
MW0125913	N-Phenyl-4-(quinolin-3-ylmethyl)piperidine-1-carboxamide	Heterocyclic compounds	Heterocyclic compounds	-	344.183	345.184	[M-H]-	C22H23N3O	3.08962e+06	1.54169e+06	1.81623e+06	3.63999e+06	4.15546e+06	1.56696e+06	1.32441e+06	1.65361e+06	2.49624e+06	1.19e+06	409085	322482	433861	600365	384160	376495	404001	368327	4.8807	-	-	-	-	-	-	-
MW0114613	Ibuprofen beta-D-glucuronide	Benzene and substituted derivatives	Benzene and substituted derivatives	-	381.156	382.163	[M-H]-	C19H26O8	242322	282288	185042	181914	244913	324406	344112	337061	345124	339295	94232.2	255350	188621	228183	268669	378106	393942	369102	3.30598	-	-	7021816	-	-	-	-
MW0062229	Prostaglandin D2 methyl ester	Hormones and hormone related compounds	Hormones and hormone related compounds	-	365.232	366.241	[M-H]-	C21H34O5	86313.6	580975	283836	216094	191641	308510	271664	264707	797197	614593	178717	272318	228880	626040	638770	379687	405163	369628	4.75961	-	-	-	-	-	-	-
MEDN1155	4-Methyl-2-oxovaleric acid	Organic acid And Its derivatives	Organic acid And Its derivatives	Y	129.1	130.063	[M-H]-	C6H10O3	391343	428742	433948	356450	450134	145553	225922	383830	298500	138017	38355.3	102647	151477	109220	52048.8	411554	443831	369769	9.0926	-	-	70	816-66-0	-	-	-
MEDN1041	9(S)-HpOTrE	FA	Oxidized lipids	Y	309.2	310.214	[M-H]-	C18H30O4	366606	418300	370136	306965	321980	292524	268023	418536	335620	284608	266292	288012	454201	311309	304424	358858	375443	370552	2.31396	-	-	6450029	111004-08-1	-	-	-
MEDN1969	Ile-Ala	Amino acid and Its metabolites	Small Peptide	Y	201.1	202.25	[M-H]-	C9H18N2O3	566019	321326	632448	1.15307e+06	1.57646e+06	577585	688923	1.96402e+06	1.12982e+06	567312	1.70045e+06	2.21672e+06	2.28663e+06	2.34106e+06	1.73562e+06	392515	437442	371118	8.45507	-	-	5311238	246246-19-5	-	-	-
MW0139580	Rhaponticin	Heterocyclic compounds	Heterocyclic compounds	-	421.153	420.142	[M+H]+	C21H24O9	362099	295317	388411	476298	307775	362450	269183	198728	326279	301421	232711	286280	241403	337949	342760	389543	386758	371715	2.5062	-	-	-	-	-	-	-
MEDN0237	D-Glucoronic Acid	Carbohydrates and Its metabolites	Sugar acids	Y	193	194.043	[M-H]-	C6H10O7	145435	59038.7	91946.6	115200	514470	387020	248780	1.98146e+06	155869	32632.6	200419	78420.5	1.52029e+06	70696.3	61112.3	502963	546652	372111	19.1651	-	-	65041	6556-12-3	-	-	-
MW0154056	N-(2-phenylethyl)-Indomethacin amide	Alcohol and amines	Amines	-	459.155	460.155	[M-H]-	C27H25ClN2O3	1.20454e+06	466365	581001	1.30202e+07	1.58779e+07	2.84465e+06	1.96558e+06	4.31629e+06	2.05488e+06	1.47521e+06	707264	971861	1.36223e+06	728510	653795	350781	366941	372172	3.06937	C14753	-	65434	42422-68-4	-	-	-
MEDP2505	Asn-Met	Amino acid and Its metabolites	Small Peptide	Y	264.1	263.32	[M+H]+	C9H17N3O4S	429540	173363	399403	458809	592790	387151	291757	438305	386166	267591	766006	606923	757247	736469	517714	264639	254184	372441	22.0362	-	-	9813901	-	-	-	-
MEDP1668	Leu-Ala-Val	Amino acid and Its metabolites	Small Peptide	Y	302.2	301.2	[M+H]+	C14H27N3O4	1.55428e+07	7.34925e+06	8.28944e+06	1.21704e+07	8.48613e+06	9.47048e+06	2.54527e+06	2.19245e+06	1.06146e+07	8.57651e+06	5.24054e+06	4.76607e+06	4.83679e+06	1.55236e+07	6.63268e+06	373483	309844	373804	10.4532	-	-	-	-	-	-	-
MW0123144	Bosentan	Heterocyclic compounds	Heterocyclic compounds	-	550.185	551.184	[M-H]-	C27H29N5O6S	945106	463253	592252	471278	311116	554479	462778	705447	519007	518467	634286	742408	967294	628601	667257	349975	395048	374552	6.04708	-	-	107984	36889-13-1	-	-	-
MEDP2540	5-Acetylamino-6-amino-3-methyluracil	Nucleotide And Its metabolites	Nucleotide and Its metabolites	Y	199.1	198.18	[M+H]+	C7H10N4O3	965849	972914	1.033e+06	751768	9	625483	951866	425159	640834	632421	844427	793982	9	1.21074e+06	1.20194e+06	345547	386657	375167	5.7463	-	-	-	-	-	-	-
MW0144470	Ala-Arg-Gln-Ala-Leu	Amino acid and Its metabolites	Small Peptide	-	558.346	557.329	[M+H]+	C23H43N9O7	561412	266738	383642	479391	404779	442037	417318	397011	385316	312048	170723	348429	244697	274101	267073	362432	448353	375247	11.7244	C18071	-	46173191	-	-	-	-
MEDP0404	Sarcosine	Amino acid and Its metabolites	Amino acids	Y	90	89.048	[M+H]+	C3H7NO2	661784	302412	497072	398421	519819	580301	375024	462047	515344	396395	376325	198841	339448	961189	656639	296347	352529	376900	12.0815	C00213	HMDB0000271	1088	107-97-1	15611	51	ko00260,ko00330,ko01100
MW0146324	Asp-Val-Phe	Amino acid and Its metabolites	Small Peptide	-	380.183	379.174	[M+H]+	C18H25N3O6	3.40459e+06	1.22569e+06	2.02219e+06	7.64941e+06	3.47865e+06	5.43604e+06	981347	2.06065e+06	4.16842e+06	4.80331e+06	4.46032e+06	3.54291e+06	2.74493e+06	8.5413e+06	5.38619e+06	368453	333727	377676	6.43831	-	-	-	-	-	-	-
MW0132968	3-{2-[5-(3,3-dimethyloxiran-2-yl)-3-methylpent-2-en-1-yl]-3,4-dihydroxyphenyl}propanoic acid	Benzene and substituted derivatives	Benzene and substituted derivatives	-	333.171	334.178	[M-H]-	C19H26O5	1.28144e+06	876886	1.09263e+06	1.46516e+06	937394	87610.3	122913	108335	108937	145406	36829.7	83594.9	145440	155003	71125.3	381645	419568	378063	5.85071	-	-	-	-	-	-	-
MW0135344	6-[1-hydroxy-3-(4-hydroxyphenyl)propyl]-2,3-dimethoxyphenol	Benzene and substituted derivatives	Benzene and substituted derivatives	-	303.126	304.131	[M-H]-	C17H20O5	931065	973683	977764	678840	589210	209503	208454	282336	265715	204192	203470	222316	298832	231801	219809	388169	389850	378733	1.55415	-	-	-	-	-	-	-
MEDN1464	20-carboxy LTB4	FA	Oxidized lipids	Y	365.2	366.204	[M-H]-	C20H30O6	638586	260706	222694	711858	706717	444007	202251	573952	244581	190675	189815	191515	403566	184562	200562	376432	377126	378963	0.346456	C05950	HMDB0006059	5280877	80434-82-8	27562	-	ko00590
MW0013114	2,3-Dinor-11b-PGF2a	Hormones and hormone related compounds	Hormones and hormone related compounds	-	325.201	326.209	[M-H]-	C18H30O5	628008	613996	590218	509854	433206	347597	350136	425099	700002	543879	368594	349368	454045	582168	609330	470310	473231	380345	11.9658	C01419	HMDB0000078	439498	19246-18-5	4047	5134	ko00480,ko01100
MW0141284	11-deoxy PGF2	Hormones and hormone related compounds	Hormones and hormone related compounds	-	337.236	338.246	[M-H]-	C20H34O4	426577	327538	489850	282565	247883	323110	656978	551605	673703	473613	490146	470790	314251	421485	368413	226670	203571	381393	35.739	-	-	21596309	1915-67-9	-	-	-
MW0138237	Geldanamycin	Heterocyclic compounds	Heterocyclic compounds	-	559.271	560.273	[M-H]-	C29H40N2O9	71625.2	25525.1	34400.4	569115	251367	1.68098e+06	183191	97575.5	546055	645801	1.48094e+06	220713	104236	442583	676163	390622	435137	381428	7.13847	C12111	-	6438330	52665-74-4	-	-	-
MW0157825	Thr-Trp-Leu	Amino acid and Its metabolites	Small Peptide	-	419.228	418.222	[M+H]+	C21H30N4O5	653403	96652.9	187184	770198	380515	550940	411029	604677	551137	712165	576948	615538	1.15783e+06	1.19231e+06	832332	403048	365393	382152	4.91891	-	-	-	-	-	-	-
MW0127401	Axitinib	Others	Others	Y	385.107	386.12	[M-H]-	C22H18N4OS	967152	466903	262369	304289	299775	313260	253948	624968	494662	392221	128049	191402	420633	323648	314397	578270	440756	382434	21.5243	D03218	-	6450551	319460-85-0	-	-	-
MEDN2093	Levulinic acid	Organic acid And Its derivatives	Organic acid And Its derivatives	Y	115	116.048	[M-H]-	C5H8O3	299607	503134	513740	333326	347900	176577	214533	374082	226019	173636	147953	130873	253578	149705	160834	459697	447591	383101	9.57283	-	-	11578	591-64-0	-	-	-
MEDP1766	Val-Tyr	Amino acid and Its metabolites	Small Peptide	Y	281.2	280.142	[M+H]+	C14H20N2O4	4.48266e+06	1.01115e+06	2817494	1.37273e+06	1.20694e+06	1.02187e+06	863120	2.71067e+06	1.32832e+06	1.68531e+06	3.27915e+06	4.39507e+06	6.76626e+06	9.56042e+06	6.51584e+06	352195	385750	383271	5.00298	C14243	-	97762	79199-51-2	-	-	-
MEDN1856	(R)-3-Hydroxymyristic acid	Organic acid And Its derivatives	Organic acid And Its derivatives	Y	243.2	244.37	[M-H]-	C14H28O3	219025	225619	328728	237957	226029	192386	228994	231930	218923	216604	9	9	9	9	9	200645	222680	383780	37.1629	-	-	5288266	28715-21-1	-	-	-
MEDN1604	3-Hydroxy-tetradecanoic acid	Organic acid And Its derivatives	Organic acid And Its derivatives	Y	243.2	244.204	[M-H]-	C14H28O3	219025	225619	328728	237957	226029	192386	228994	231930	218923	216604	9	9	9	9	9	200645	222680	383780	37.1629	-	HMDB0010731	16064	1961-72-4	42539	-	-
MEDN0210	1,5-Anhydro-D-Glucitol	Carbohydrates and Its metabolites	Sugar alcohols	Y	163.1	164.069	[M-H]-	C6H12O5	409960	372412	343148	394301	383722	492881	285887	440443	449627	530549	368845	453846	487735	417832	580948	352209	420462	384409	8.8528	C07326	HMDB0002712	64960	154-58-5	16070	3775	-
MEDN0232	L-Rhamnose	Carbohydrates and Its metabolites	Sugars	Y	163.1	164.069	[M-H]-	C6H12O5	409960	372412	343148	394301	383722	492881	285887	440443	449627	530549	368845	453846	487735	417832	580948	352209	420462	384409	8.8528	C00507	HMDB0000849	25310	3615-41-6	62346	5812	ko00051,ko01100
MW0158996	Val-Glu-Pro-Ser-Asp	Amino acid and Its metabolites	Small Peptide	-	546.239	545.233	[M+H]+	C22H35N5O11	146325	107997	68024.5	194052	195871	93958.6	67550.8	201906	1.06166e+06	115884	56721.8	136881	154969	1.08689e+06	1.42332e+06	304986	220620	384753	27.0478	-	HMDB0029120	6992638	-	-	-	-
MEDP2622	Benzyl 4-hydroxybenzoate	Benzene and substituted derivatives	Benzene and substituted derivatives	Y	229.1	228.24	[M+H]+	C14H12O3	455491	202737	305896	406148	356613	404490	286255	281927	297732	326917	215646	437744	471416	521063	481613	359521	383034	385080	3.77856	C18774	-	25572	12771-68-5	-	-	-
MEDP1470	Diethyl-2-methyl-3-oxosuccinate	Aldehyde,Ketones,Esters	Aldehydes	Y	203	202.2	[M+H]+	C9H14O5	300330	306963	402028	448271	300400	298191	196893	242020	228463	238686	146540	285789	175882	200907	219932	272114	289700	386526	19.4897	-	HMDB0000339	193872	52320-67-9	86366	5328	-
MEDN1935	D-ribonate lithium salt	Carbohydrates and Its metabolites	Sugars	Y	165	166.13	[M-H]-	C5H10O6	66408.1	71754	47205.6	120069	347509	137521	62668.2	377540	80177	62985.3	75181.7	104118	683249	92345.1	50473.9	301809	312820	387565	13.9668	-	-	6857802	909725-61-7	-	-	-
MW0120582	4-methoxy DMT	Heterocyclic compounds	Heterocyclic compounds	-	255.09	218.142	[M+K-2H]-	C13H18N2O	468370	581672	593409	534653	337745	692845	625677	595411	780499	762306	555656	562613	516083	611411	707818	472288	445500	392966	9.23552	-	-	91736661	1379604-67-7	-	-	-
MEDP1999	2,4-Dihydroxypyridine	Heterocyclic compounds	Pteridines and derivatives	Y	112	111.032	[M+H]+	C5H5NO2	9	228910	515789	9	341760	121412	301155	263285	130767	80193.8	73066.5	93011.2	204496	207890	369501	414347	367198	393660	6.0331	-	-	54696004	626-03-9	-	-	-
MEDP2389	5-Hydroxypyridine-2(1H)-one	Heterocyclic compounds	Pyridine and pyridine derivatives	Y	112	111.032	[M+H]+	C5H5NO2	9	228910	515789	9	341760	121412	301155	263285	130767	80193.8	73066.5	93011.2	204496	207890	369501	414347	367198	393660	6.0331	-	HMDB0002236	6473771	211186-29-7	-	-	-
MW0168668	8-GINGEROL	Others	Others	-	321.207	322.214	[M-H]-	C19H30O4	445998	381468	246969	650108	668371	326445	338588	391427	358736	399435	249790	300927	359182	355668	392901	427273	395099	394316	4.63695	-	-	529063	-	-	-	-
MW0158702	TyrMe-His-OH	Amino acid and Its metabolites	Small Peptide	-	453.143	454.149	[M-H]-	C22H22N4O7	708379	704289	712168	577589	405546	417195	411298	486001	599480	472391	424091	513263	490536	521204	536708	389578	505072	394592	15.1906	-	-	15515688	85807-20-1	-	-	-
MW0054765	Menthone 1,3-glyceryl ketal	Terpenoids	Terpene	-	273.17	228.173	[M+HCOO]-	C13H24O3	610794	682567	584241	525732	435744	277330	306260	408406	360548	304234	215638	326939	394998	300880	314640	387392	400106	395467	1.63173	D04317	HMDB0002720	27812	16320-04-0	1309273	-	-
MEDP2609	His-Tyr	Amino acid and Its metabolites	Small Peptide	Y	319.1	318.132	[M+H]+	C15H18N4O4	551876	270871	964952	868804	538145	840069	537180	581140	704883	894016	1.64364e+06	1.48319e+06	1.61865e+06	2.07346e+06	1.80681e+06	611538	466003	396410	22.3431	-	-	25051	10212-25-6	-	-	-
MEDP2591	Thr-Tyr	Amino acid and Its metabolites	Small Peptide	Y	283.1	282.121	[M+H]+	C13H18N2O5	590021	421325	179583	916844	534012	668921	268120	361851	637205	804396	729021	1.35734e+06	1.92181e+06	3.5326e+06	2.49369e+06	338341	355979	396876	8.2554	-	HMDB0030072	14237687	-	-	-	-
MW0063385	Rubusoside	Terpenoids	Ditepenoids	-	665.315	642.325	[M+Na]+	C32H50O13	293958	218027	227561	400284	325045	440251	412004	518983	541013	395017	407383	442669	744734	789263	324798	359557	403069	398209	6.16179	-	-	-	-	-	-	-
MW0152982	Lys-His-Ala-Val-Ser	Amino acid and Its metabolites	Small Peptide	-	558.344	540.302	[M+NH4]+	C23H40N8O7	552471	257476	499152	399114	419078	438555	377038	433461	404642	394794	151747	348844	342510	448435	274295	391117	432448	399376	5.3653	-	-	-	-	-	-	-
MEDP0877	Cytidine 5'-Diphosphocholine	Nucleotide And Its metabolites	Nucleotide And Its metabolites	Y	489.2	488.107	[M+H]+	C14H26N4O11P2	287455	132166	9	365864	377220	456464	16625.8	176458	401391	504317	3135.13	68754.6	205844	450394	248723	402203	431097	401141	4.13069	C00307	HMDB0001413	13804	987-78-0	16436	6229	ko00564,ko01100,ko05231
MW0112752	Kynuramine	Alcohol and amines	Amines	-	351.18	164.095	[2M+Na]+	C9H12N2O	1.206e+06	393455	907035	9	753761	703088	500679	573115	298193	9	283263	416786	286075	9	357160	374930	465264	401398	11.2208	-	-	7009625	42516-53-0	-	-	-
MW0155128	Phe-Asp-Gly-Gly-Val	Amino acid and Its metabolites	Small Peptide	-	494.225	493.217	[M+H]+	C22H31N5O8	553874	469095	537448	984757	703026	580569	587038	775707	934553	729851	460840	805928	1.14863e+06	1.13253e+06	940837	431845	412328	403216	3.5176	C09590	-	100230	5096-71-9	-	-	-
MEDP1242	4-tert-butylbenzoic-acid	Benzene and substituted derivatives	Phenolic acids	Y	179.1	178.099	[M+H]+	C11H14O2	236151	325171	197262	235189	218570	250015	243710	217796	247561	243485	252484	317180	268198	425974	385108	384105	394804	403576	2.47395	C11510	HMDB0029643	6884	87-40-1	19333	-	-
MEDN1532	D-Galacturonic Acid	Carbohydrates and Its metabolites	Sugar acids	Y	193	194.043	[M-H]-	C6H10O7	246859	104181	480870	267144	281829	550063	171374	3.30007e+06	310379	140223	1.05259e+06	185563	1.58886e+06	201461	156082	793567	798552	404057	34.0155	-	-	439888	19132-06-0	-	-	-
MEDP2459	Lys-Lys	Amino acid and Its metabolites	Small Peptide	Y	275.2	274.2	[M+H]+	C12H26N4O3	537495	279682	345452	295425	281452	325800	393623	248118	332618	424568	537179	783840	688208	802773	510919	354256	397723	405431	7.15156	-	-	128837	13184-13-9	-	-	-
MEDN2023	Homovanillic Acid sulfate (sodium salt)	Organic acid And Its derivatives	Organic acid And Its derivatives	Y	261	262.24	[M-H]-	C9H10O7S	153561	24391.4	175517	28250.9	2.23748e+06	1.2365e+06	34436.3	3.17402e+06	95154.3	110464	1.22472e+06	9	4.45813e+06	64862.3	91289	450600	476324	405480	8.0746	-	HMDB0011719	29981063	38339-06-9	88405	-	-
MW0115144	Picraquassioside A	Benzene and substituted derivatives	Benzene and substituted derivatives	-	397.113	398.121	[M-H]-	C18H22O10	758345	547110	516060	519693	464120	331504	292715	489386	470385	124300	272242	335520	526737	455364	143197	413530	418808	405943	1.5668	-	-	7408195	38579-21-4	-	-	-
MEDP1867	Gly-Pro-Leu	Amino acid and Its metabolites	Small Peptide	Y	286.2	285.169	[M+H]+	C13H23N3O4	624496	296899	462918	610825	537486	567693	527793	654801	206847	376276	388309	566520	666843	9	524329	547629	545575	406526	16.1788	C02934	HMDB0001480	439853	16105-69-4	17862	3428	ko00600,ko01100
MEDN1012	7-Methylguanine	Nucleotide And Its metabolites	Nucleotide And Its metabolites	Y	164.1	165.065	[M-H]-	C6H7N5O	300562	306681	396644	180444	358055	374756	474046	686400	224389	159497	193512	129303	406883	90601.4	87010.2	260745	421755	407018	24.5091	C02242	HMDB0000897	135398679	578-76-7	28664	-	-
MW0103024	Ubiquinone-4	Heterocyclic compounds	Heterocyclic compounds	-	453.296	454.308	[M-H]-	C29H42O4	428733	400191	340081	435772	290066	318988	279736	404508	452617	305338	242824	270708	355797	363839	340609	408921	415129	408606	0.895209	-	-	-	-	-	-	-
MEDP1748	Cyromazine	Heterocyclic compounds	Heterocyclic compounds	Y	167.1	166.097	[M+H]+	C6H10N6	198585	191176	130140	183518	223851	226749	238728	153363	279450	191185	115903	152566	190637	366935	176347	267259	356315	411872	21.1358	C08431	-	6303	73-03-0	-	-	-
MW0054403	Loganic acid	Organic acid And Its derivatives	Organic acid And Its derivatives	-	375.129	376.137	[M-H]-	C16H24O10	341289	176955	206810	842464	1.13162e+06	461662	305811	571198	628457	445025	260947	128483	204071	319209	231869	363064	417664	412480	7.57744	-	HMDB0005826	439451	3687-64-7	17505	-	-
MEDP1896	Val-Pro-Ala	Amino acid and Its metabolites	Small Peptide	Y	286.2	285.169	[M+H]+	C13H23N3O4	590993	254115	506260	541502	393181	475797	404978	517346	302036	254093	372372	437633	685556	334005	449832	454878	461026	413152	5.87951	-	-	221836	2448-06-8	-	-	-
MEDP2114	2-Amino-5-methyl-4-phenylthiazole	Benzene and substituted derivatives	Benzene and substituted derivatives	Y	191.1	190.056	[M+H]+	C10H10N2S	408573	443528	334778	348348	400780	278000	250646	197140	214971	319278	118549	95956.9	90605.8	186856	286531	367783	402302	414524	6.13886	-	HMDB0000497	94312	5627-05-4	23774	5483	-
MW0144314	Ac-Ser-Asp-Lys-Pro	Amino acid and Its metabolites	Amino acid derivatives	-	486.209	487.228	[M-H]-	C20H33N5O9	209451	423414	117022	809814	90491.5	1.20215e+06	595320	541018	767678	1.08732e+06	949794	599179	333375	666947	1.2036e+06	441679	467255	416474	5.747	C00611	HMDB0001542	9800166	32181-59-2	16153	4231	-
MW0001814	2-(3,4-Dichlorophenyl)-N-methyl-N-[(1R,2R)-2-pyrrolidinocyclohexyl]acetamide	Benzene and substituted derivatives	Benzene and substituted derivatives	-	369.151	368.142	[M+H]+	C19H26Cl2N2O	487753	274649	301013	495599	357180	275453	311393	292304	334728	320444	174490	231433	291238	184861	241459	401795	400169	417745	2.38879	-	HMDB0028716	150964	2047-13-4	73818	-	-
MEDP0369	Pyridoxamine	Heterocyclic compounds	Pteridines and derivatives	Y	169.1	168.09	[M+H]+	C8H12N2O2	221062	226928	375408	127446	267372	63849.3	79414.9	210663	127192	36330	118297	102690	199189	127990	131902	429633	603810	422242	21.1779	-	-	-	-	-	-	-
MW0155265	Phe-Lys-Asp	Amino acid and Its metabolites	Small Peptide	-	450.242	408.201	[M+CH3CN+H]+	C19H28N4O6	609494	404625	596601	609439	472899	573845	465097	473337	604415	530677	419411	862106	734340	650220	507147	437414	406480	423052	3.66563	-	-	-	-	-	-	-
MW0011450	(6R,8Z)-6-Hydroxy-3-oxotetradecenoic acid	FA	Oxidized lipids	-	255.159	256.167	[M-H]-	C14H24O4	1.57898e+06	2.59678e+06	1.72939e+06	612397	620901	432472	341176	345769	263144	280061	412716	349947	354551	247483	324730	425828	419419	423163	0.761387	C10579	-	5281819	71610-00-9	-	-	-
MW0155146	Phe-Cys-Leu	Amino acid and Its metabolites	Small Peptide	-	428.18	381.172	[M+HCOO+2H]+	C18H27N3O4S1	2.76407e+06	845932	1.26219e+06	5.86181e+06	4.65948e+06	9.24657e+06	430634	478578	4.95319e+06	3.57616e+06	4.48528e+06	2.02268e+06	2.68763e+06	6.2582e+06	3.92479e+06	442506	422787	424015	2.57059	C18512	-	115224	111988-49-9	-	-	-
MW0141349	13(S),14(S)-epoxy Fluprostenol isopropyl ester	Others	Others	-	551.201	516.233	[M+Cl]-	C26H35F3O7	439500	370077	518411	465892	456411	553682	289342	675340	482248	292727	441711	352252	491654	365078	328064	379826	498216	424591	13.7672	C00218	HMDB0000164	6329	74-89-5	16830	3767	ko01100,ko01200
MW0150917	His-Glu-Glu-Arg-Gln	Amino acid and Its metabolites	Small Peptide	-	698.319	697.314	[M+H]+	C27H43N11O11	1.965e+06	278036	521383	818164	505166	1.86983e+06	1.11044e+06	1.16332e+06	2.17054e+06	1.43407e+06	1.18343e+06	1.39432e+06	2.14647e+06	2.23459e+06	1.80203e+06	443399	450045	424978	2.95495	-	-	-	-	-	-	-
MEDP2494	Thr-Arg	Amino acid and Its metabolites	Small Peptide	Y	276.2	275.31	[M+H]+	C10H21N5O4	516853	349389	389910	406053	452992	426856	365129	538984	378860	510603	314087	246416	404743	475613	396514	401039	408722	425992	3.10251	-	-	7016110	13448-26-5	-	-	-
MW0156413	Rishitin	Alcohol and amines	Alcohols	-	221.154	222.162	[M-H]-	C14H22O2	345678	340919	340681	340032	357722	367883	356264	363965	373449	385632	377800	384113	382156	398286	415401	340633	358357	427762	12.2605	C14439	-	31357	126-73-8	-	-	-
MW0157764	Thr-Phe-Leu-Arg	Amino acid and Its metabolites	Small Peptide	-	536.315	535.312	[M+H]+	C25H41N7O6	608620	301041	510520	534123	461951	400400	376937	500376	487035	441512	249049	489666	520614	493656	401177	452825	550997	428338	13.5977	-	-	-	-	-	-	-
MW0054171	Jamaicamide B	FA	Others	-	487.236	488.244	[M-H]-	C27H37ClN2O4	9	9	9	9	9	789336	627862	355271	863842	636373	823854	677165	409803	831152	914077	481597	466415	429805	5.79711	C07571	HMDB0014322	5324346	54739-18-3	5138	-	-
MW0013350	27-Norcholestanehexol	Alcohol and amines	Alcohols	-	453.319	454.329	[M-H]-	C26H46O6	377789	356431	371693	289924	300526	303187	359525	598012	465733	334502	283824	416726	647387	459002	364208	385916	394747	431850	6.03066	-	-	94206	1509-35-9	-	-	-
MW0007460	Ketoprofen	Benzene and substituted derivatives	Benzene and substituted derivatives	Y	272.128	254.094	[M+NH4]+	C16H14O3	749758	373228	422320	292716	410945	244509	292069	384445	405672	299796	117597	284433	187522	314785	264810	412646	388342	433087	5.44543	C01716	HMDB0015144	3825	22071-15-4	6128	-	-
MW0109524	Ramipril	Others	Medicine	Y	415.224	416.231	[M-H]-	C23H32N2O5	724241	362074	413249	340887	234658	362999	359260	611006	542884	444174	256506	318311	527200	384191	377098	416399	457924	433329	4.79035	D00421	HMDB0014324	5362129	87333-19-5	8774	-	-
MW0157017	Ser-Nap-OH	Amino acid and Its metabolites	Small Peptide	-	423.121	424.127	[M-H]-	C22H20N2O7	39276	61846.2	41271.4	559346	386356	1.2262e+06	527337	246984	597719	673616	1.06706e+06	567692	281375	546596	838972	432166	483108	434414	6.39809	-	-	5496455	730-08-5	-	-	-
MW0145785	Asn-Ile-Asp-Lys	Amino acid and Its metabolites	Small Peptide	-	469.253	488.259	[M-H2O-H]-	C20H36N6O8	572661	473531	515181	382379	554154	211941	278259	517358	288760	247523	124091	292421	408462	241087	195053	414324	386196	434419	5.88435	C20553	-	14733160	11024-55-8	-	-	-
MW0153076	Lys-Met-His	Amino acid and Its metabolites	Small Peptide	-	432.24	414.205	[M+NH4]+	C17H30N6O4S1	810077	393848	615062	892961	551055	550482	582825	503234	656737	485834	292392	693617	714229	651632	478922	496372	458442	434924	6.69285	C00315	HMDB0001257	1102	124-20-9	16610	254	ko00330,ko00410,ko00480,ko01100,ko02010,ko04976
MW0158589	Tyr-Pro-Ile	Amino acid and Its metabolites	Small Peptide	-	392.213	391.211	[M+H]+	C20H29N3O5	80203.7	105521	79759.7	439289	295267	808947	901837	239702	471521	857024	531221	989859	324675	438971	797973	361456	395648	436875	9.48875	-	-	6993111	-	-	-	-
MEDP0871	Dihydro-D-sphingosine	SL	SM	Y	302.5	301.298	[M+H]+	C18H39NO2	762054	1.09627e+06	4.65193e+06	391446	412594	439617	512250	368977	384773	387294	305381	497998	521261	466941	392004	450481	286050	437082	23.3414	-	-	5271806	41692-24-4	-	-	-
MW0054480	Lyngbic acid	FA	FFA	-	301.201	256.204	[M+HCOO]-	C15H28O3	753677	810422	792708	446360	441596	244069	299703	548149	333574	269286	206618	331003	530773	332797	318171	366497	440458	437271	10.0814	C11222	-	5288382	30562-34-6	-	-	-
MW0157859	Thr-Val-Glu-Thr-Trp	Amino acid and Its metabolites	Small Peptide	-	635.303	634.296	[M+H]+	C29H42N6O10	2.77507e+06	833142	1.5869e+06	1.39688e+06	544636	923842	494650	548090	1.70539e+06	670720	568001	671974	906198	1.65703e+06	1.10019e+06	404041	247856	438313	27.9368	-	-	7009560	-	-	-	-
MEDP0403	Deoxycytidine	Nucleotide And Its metabolites	Nucleotide And Its metabolites	Y	228	227.091	[M+H]+	C9H13N3O4	412791	1.43194e+06	2.42151e+06	1.37747e+06	958090	1.25035e+06	2.09385e+06	967383	1.01867e+06	503644	369092	345994	9	229608	239012	393921	503241	440468	12.3039	C00881	HMDB0000014	13711	951-77-9	15698	3367	ko00240,ko01100,ko02010
MEDP1788	N4-Acetylcytidine-triphosphate	Nucleotide And Its metabolites	Nucleotide And Its metabolites	Y	526.4	524.995	[M+H]+	C11H18N3O15P3	430694	496664	381542	426832	473900	444792	380373	390390	435903	376163	393821	381719	381521	477281	445077	477178	458953	441682	3.86491	-	HMDB0000400	94235	2458-08-4	16312	5389	-
MEDN0383	FFA(18:2)	FA	FFA	Y	279.2	280.24	[M-H]-	C18H32O2	1.97273e+06	1.18536e+06	8.64462e+06	1.89925e+06	881841	875840	4.92282e+06	1.96318e+06	2.44988e+06	693744	869486	739068	628976	576473	243029	422923	424925	441994	2.4377	C01595	HMDB0000673	5280450	60-33-3	17351	191	ko00591,ko01040,ko01100
MW0108923	N-trans-p-Coumaroyltyrosine	Amino acid and Its metabolites	Amino acid derivatives	-	327.112	327.111	[M-]-	C18H17NO5	473228	502561	407794	560815	523848	469432	384625	522000	444081	418011	303583	365447	406151	328817	361644	467930	488314	443240	4.83857	-	-	-	-	-	-	-
MEDN0528	(3-Methoxy-4-hydroxyphenyl)ethylene glycol sulfate	Organic acid And Its derivatives	Organic acid And Its derivatives	Y	263	264.03	[M-H]-	C9H12O7S	27565.8	9	38197.8	10312.3	736534	926914	9	2.33881e+06	168378	238604	1.14421e+06	9	2.40903e+06	324644	514751	475807	461202	443525	3.51289	-	HMDB0000559	5543	3415-67-6	137054	5543	-
MEDN0266	Indole-3-Carboxaldehyde	Heterocyclic compounds	Indole and Its derivatives	Y	144	145.053	[M-H]-	C9H7NO	337723	442874	284183	129076	204748	108713	165199	411091	120332	67747.8	24261.9	24310.9	38612.3	24862.3	26607.6	420931	453754	443697	3.8267	C08493	HMDB0029737	10256	487-89-8	343043	-	-
MEDN1039	Indole-4-carboxaldehyde	Heterocyclic compounds	Indole and Its derivatives	Y	144	145.053	[M-H]-	C9H7NO	337723	442874	284183	129076	204748	108713	165199	411091	120332	67747.8	24261.9	24310.9	38612.3	24862.3	26607.6	420931	453754	443697	3.8267	-	-	333703	1074-86-8	-	-	-
MEDN1299	1-Aminocyclohexanoic acid	Organic acid And Its derivatives	Organic acid And Its derivatives	Y	142.1	143.095	[M-H]-	C7H13NO2	218890	82966.8	98076.5	487561	509077	360999	248094	281261	403584	263062	217704	117705	102770	207123	127032	432483	458689	443948	2.95187	-	-	1366	2756-85-6	-	-	-
MW0007517	Loperamide	Benzene and substituted derivatives	Benzene and substituted derivatives	-	475.218	476.223	[M-H]-	C29H33ClN2O2	751904	904818	843347	818934	738617	695425	737430	742213	762854	649783	513898	733762	550066	534199	728357	517009	476182	444827	7.5509	C08580	HMDB0002204	5281224	472-61-7	40968	3671	-
MEDN1974	Ile-Gly	Amino acid and Its metabolites	Small Peptide	Y	187.1	188.22	[M-H]-	C8H16N2O3	819053	421171	471864	1.34007e+06	1.85387e+06	808305	503164	300041	804932	876670	737289	599756	724873	928260	786581	441708	382733	445191	8.29327	-	-	6450278	95975-55-6	-	-	-
MEDN1524	butyrate	Organic acid And Its derivatives	Organic acid And Its derivatives	Y	87	88.0524	[M-H]-	C4H8O2	431389	398199	408447	389378	884652	597504	315217	736706	282195	350473	356970	276774	699087	239919	381474	494231	475799	445435	5.2223	C00246	HMDB0000039	264	107-92-6	30772	107	ko00650,ko01100,ko04973,ko04974
MW0125457	N-(Adamantan-1-yl)-1-(5-fluoropentyl)-1H-indole-3-carboxamide	Heterocyclic compounds	Indole and Its derivatives	-	381.228	382.242	[M-H]-	C24H31FN2O	612439	727932	428584	356337	404500	412945	390225	337313	738462	615303	275240	393938	316074	655985	637709	492568	463311	446153	5.02174	-	-	-	-	-	-	-
MW0053769	Goshonoside F2	Benzene and substituted derivatives	Benzene and substituted derivatives	-	483.294	484.304	[M-H]-	C26H44O8	641815	405653	489935	582799	599039	470074	228444	597979	206408	174841	330603	340248	530514	220712	110079	447976	447465	446601	0.15537	C18411	-	47326	39515-41-8	-	-	-
MW0119893	4-(3-Pyridin-2-YL-1H-pyrazol-4-YL)quinoline	Heterocyclic compounds	Heterocyclic compounds	-	271.099	272.106	[M-H]-	C17H12N4	281448	1.27629e+06	1.14401e+06	685800	930148	235261	248078	317441	294945	252797	156847	205220	336494	249252	290180	467376	501030	448485	5.63544	C18504	-	73672	82558-50-7	-	-	-
MW0157870	Thr-Val-Phe-Asp	Amino acid and Its metabolites	Small Peptide	-	481.228	480.222	[M+H]+	C22H32N4O8	2.25329e+06	1.3294e+06	1.20569e+06	1.84105e+06	5.61468e+06	1.08427e+06	669398	3.29481e+06	1.55949e+06	1.7238e+06	982450	2.28621e+06	4.33146e+06	3.93682e+06	1.90643e+06	411078	436257	449315	4.49685	-	-	-	-	-	-	-
MW0016240	Bufalin	Heterocyclic compounds	Heterocyclic compounds	-	385.235	386.246	[M-H]-	C24H34O4	470841	386402	586072	450773	796135	286332	505684	503720	243887	291387	244513	549012	422718	297780	242030	460335	469258	450603	2.02802	-	-	317610	-	-	-	-
MEDP1681	Leu-Gly-Leu	Amino acid and Its metabolites	Small Peptide	Y	302.2	301.2	[M+H]+	C14H27N3O4	2.38035e+07	9.12281e+06	7.81304e+06	4.0441e+07	9	1.84276e+07	5.64757e+06	1.15908e+07	2.88922e+07	2.14609e+07	6.99986e+06	6.1745e+06	1.05809e+07	2.74874e+07	1.51316e+07	505809	548824	451174	9.75026	-	-	88047	19408-48-1	-	-	-
MW0158343	Tylophorine	Benzene and substituted derivatives	Benzene and substituted derivatives	-	392.181	393.194	[M-H]-	C24H27NO4	4.39607e+06	2.49006e+06	1.91383e+06	5.12969e+06	4.35847e+06	729132	910113	752148	1.98675e+06	983525	293416	1.07215e+06	1.29714e+06	3.50149e+06	434843	481761	539162	452147	9.0099	-	-	2810413	685506-42-7	-	-	-
MEDP0126	1,5-Diaminopentane	Alcohol and amines	Polyamines	Y	103	102.116	[M+H]+	C5H14N2	50377.7	55356	36956.4	166549	196769	52501.3	10809.6	79566.1	30356.4	29760.3	9	11525.6	60490.8	75147.5	9051.42	342828	490712	454133	17.945	-	-	5312738	-	-	-	-
MW0049032	Cortisol 21-sulfate	Aldehyde,Ketones,Esters	Esters	-	423.152	442.166	[M-H2O-H]-	C21H30O8S	623211	498269	457424	655130	596778	447474	581213	620475	284156	216563	543781	599210	542889	349002	239143	502068	465654	454645	5.23494	-	-	3787294	94421-69-9	-	-	-
MEDN1945	Morpholine ethanesulfonic acid	Organic acid And Its derivatives	Sulfonic acids	Y	194	195.24	[M-H]-	C6H13NO4S	521189	388249	567276	480706	351961	368134	128115	270407	333336	308156	330023	338044	353031	324880	368202	418306	442005	457309	4.4743	-	-	78165	4432-31-9	-	-	-
MEDP2267	S-methyl-L-thiocitrulline	Amino acid and Its metabolites	Amino acid derivatives	Y	206.1	205.28	[M+H]+	C7H15N3O2S	684122	610197	613610	430612	497445	505343	503708	731302	548968	567072	448363	324609	487303	760731	649704	376727	412799	458014	9.7943	-	-	6506408	903549-49-5	-	-	-
MEDP0177	Thymine	Nucleotide And Its metabolites	Nucleotide And Its metabolites	Y	127	126.043	[M+H]+	C5H6N2O2	173101	120320	79807.4	32178.1	67639.8	27382.5	112661	85888.4	69131.1	15362.6	19183.8	48499	33507.6	65246.3	20775.4	518924	509033	459923	6.37121	C00178	HMDB0000262	1135	65-71-4	-	-	ko00240,ko01100
MEDN0376	9,10-DiHOME	FA	Oxidized lipids	Y	313.2	314.246	[M-H]-	C18H34O4	478231	474627	423804	386096	489610	232482	263439	488999	326575	248383	161270	245655	391672	279430	182162	456985	468209	460681	1.23818	C16506	-	23724772	-	-	-	ko00981
MW0001243	1,1,3,3-tetraphenylurea	Benzene and substituted derivatives	Benzene and substituted derivatives	-	364.158	364.158	[M+]+	C25H20N2O	26970.6	7627.48	16027.6	182887	61555	1.93597e+06	124509	71499.9	1.00258e+06	1.05032e+06	936804	146727	58726.8	1.10117e+06	1.02727e+06	582324	629083	461555	15.5017	-	-	-	-	-	-	-
MEDP1644	Aniline	Alcohol and amines	Amines	Y	94.1	93.0578	[M+H]+	C6H7N	160150	244456	111396	164113	143068	93380.6	116947	109903	129057	89332.3	65029	76542.5	57281.7	249751	164832	503520	546957	462345	8.39056	-	HMDB0030285	9985	3238-60-6	127791	-	-
MW0151399	Ile-Gln-Lys-Glu	Amino acid and Its metabolites	Small Peptide	-	517.299	516.291	[M+H]+	C22H40N6O8	374954	223029	372161	407233	412719	439846	420314	314749	463690	428432	247637	482111	418384	381740	344113	401252	416103	464550	7.74655	C18614	-	91754	96489-71-3	-	-	-
MEDP1080	Gly-Trp	Amino acid and Its metabolites	Small Peptide	Y	262.1	261.111	[M+H]+	C13H15N3O3	1.21908e+07	3.23607e+06	3.86508e+06	2.37855e+07	2.43153e+07	1.40855e+07	7.32318e+06	8.76712e+06	1.7723e+07	1.11833e+07	5.59083e+06	4.5828e+06	6.59186e+06	1.37938e+07	7.10393e+06	511234	470886	467358	5.04541	-	HMDB0028852	92181	2390-74-1	-	-	-
MEDP0425	Imidazoleacetic acid	Heterocyclic compounds	Indole and Its derivatives	Y	127.1	126.043	[M+H]+	C5H6N2O2	695237	521756	552740	617195	448297	415245	176560	386363	430244	547955	362368	417604	747297	849423	401815	662122	849648	467494	28.9635	C02835	HMDB0002024	96215	645-65-8	16974	6445	ko00340,ko01100
MEDP1767	Imazalil	Others	Medicine	Y	297.1	296.048	[M+H]+	C14H14Cl2N2O	478299	99563.8	212132	359980	272656	249394	182730	440889	178810	172727	176177	226994	474369	244109	146745	395040	407137	468103	9.24858	C15206	-	2288503	-	-	-	-
MW0112757	3-benzoyl-6-phenyl-2H-pyran-2,4(3H)-dione	Benzene and substituted derivatives	Benzene and substituted derivatives	-	291.066	292.074	[M-H]-	C18H12O4	298731	208240	221251	534962	709611	267793	287375	386091	523481	310915	112008	136820	156358	226909	167873	436993	520603	469484	8.86064	-	-	-	-	-	-	-
MEDN1936	Asn-Pro	Amino acid and Its metabolites	Small Peptide	Y	228.1	229.25	[M-H]-	C9H15N3O4	1.17676e+06	451940	588738	1.43215e+06	2.27341e+06	1.66164e+06	1.55087e+06	2.47961e+06	2.25441e+06	1.39344e+06	683240	704780	745044	959609	645459	554303	546431	471591	8.7103	-	-	-	-	-	-	-
MEDP2145	Caprolactam	Heterocyclic compounds	Heterocyclic compounds	Y	114.1	113.16	[M+H]+	C6H11NO	206005	354310	234067	230517	235529	312179	207898	250063	165348	205497	184322	208636	184671	617411	648927	492861	551315	474382	7.9339	-	HMDB0014389	4075	89-57-6	6775	-	-
MEDN2012	2-pyrimidine acetic acid	Heterocyclic compounds	Heterocyclic compounds	Y	137	138.043	[M-H]-	C6H6N2O2	191268	42875.5	218950	148900	472190	928438	254696	1.96766e+06	1.16123e+06	1.14179e+06	744313	196957	2.05227e+06	721329	941935	486929	488535	474520	1.58688	-	-	12367098	66621-73-6	-	-	-
MW0016424	Cavipetin C	Terpenoids	Ditepenoids	-	387.254	388.261	[M-H]-	C24H36O4	307134	161563	182078	485515	906280	550166	439365	619203	281154	315059	316026	440388	587348	253109	272097	469297	510495	476517	4.53201	C09726	-	160270	6219-63-2	-	-	-
FDATN01288	Methylprednisolone hemisuccinate	Hormones and hormone related compounds	Hormones and hormone related compounds	Y	473.22	474.225	[M-H]-	C26H34O8	540011	355152	459724	256194	561198	238431	176958	710675	261789	120380	9	9	566637	9	9	473204	453141	477720	2.7954	D05000	-	16923	2921-57-5	-	-	-
MW0155300	Phe-Phe-Glu	Amino acid and Its metabolites	Small Peptide	-	442.198	441.19	[M+H]+	C23H27N3O6	2.21072e+06	777227	1.1711e+06	4.21448e+06	3.38301e+06	5.10568e+06	1.3165e+06	841290	4.57825e+06	3.64896e+06	2.7843e+06	2.17007e+06	2.48104e+06	5.14153e+06	3.38761e+06	449991	491515	480512	4.53846	-	-	18224318	-	-	-	-
MW0109008	Oseltamivir	Others	Medicine	-	335.193	312.205	[M+Na]+	C16H28N2O4	251100	297972	255778	750512	710092	643754	626874	520080	252516	391400	292996	663688	604772	269990	321183	587359	626282	482262	13.179	-	-	-	-	-	-	-
MW0013896	3a,7a,12a,19-Tetrahydroxy-5b-cholanoic acid	Organic acid And Its derivatives	Organic acid And Its derivatives	-	849.571	424.282	[2M+H]+	C24H40O6	718681	70446.5	206476	595076	459434	357989	306782	613964	482926	529125	205246	243127	829574	217161	386162	409497	584451	482751	17.8496	-	HMDB0012254	124005	34620-76-3	61952	-	-
MEDP2428	Cyclo(Ala-Pro)	Amino acid and Its metabolites	Small Peptide	Y	169.1	168.19	[M+H]+	C8H12N2O2	230182	184655	144657	210610	126648	156082	218270	172789	174408	85010.5	144453	149296	154312	246909	205886	459967	445879	484322	4.19701	-	-	-	-	-	-	-
MEDP2533	2-Methylbutyrylglycine	Amino acid and Its metabolites	Amino acid derivatives	Y	160.1	159.089	[M+H]+	C7H13NO3	144320	18880.3	228787	9	705731	172054	29497.6	1.02566e+06	60431.1	18537.7	128671	10915	821592	44478.1	25907.8	373909	447449	485070	12.9833	-	-	-	-	-	-	-
MW0052373	Dihydrojasmonic acid	Organic acid And Its derivatives	Organic acid And Its derivatives	-	271.154	212.141	[M+CH3COO]-	C12H20O3	680223	468647	422901	1.00266e+06	915116	277913	700622	531607	347334	331625	186601	639322	511830	306099	333348	499826	526564	486314	4.06235	C09164	-	31116	511-08-0	-	-	-
MEDP2599	Pro-Trp	Amino acid and Its metabolites	Small Peptide	Y	302.2	301.142	[M+H]+	C16H19N3O3	887954	523683	875837	2.5251e+06	4.52907e+06	2.65192e+06	507367	3.70768e+06	3.28952e+06	2.1149e+06	942673	1.44046e+06	1.76784e+06	1.59453e+06	1.11478e+06	413063	333552	486704	18.6314	C01552	-	439518	67655-94-1	-	-	-
MEDN1022	5,6-Dimethylbenzimidazole	Heterocyclic compounds	Heterocyclic compounds	Y	145.1	146.084	[M-H]-	C9H10N2	485754	417713	357419	575876	745649	363316	342241	504684	410152	234641	205692	119740	185766	210228	143790	503105	488153	487486	1.79172	C03114	HMDB0003701	675	582-60-5	15890	-	ko00740,ko00860,ko01100,ko01240
MW0159170	Val-Thr-Ala-Asp-Lys	Amino acid and Its metabolites	Small Peptide	-	533.293	532.286	[M+H]+	C22H40N6O9	573805	412968	445218	658637	533453	557107	551152	433816	583757	628705	278848	629927	490860	617418	501011	527790	558175	488780	6.62714	C20262	-	5470187	471-05-6	-	-	-
MW0150691	Halistanol sulfate	Organic acid And Its derivatives	Sulfonic acids	-	687.27	688.262	[M-H]-	C29H52O12S3	2.96503e+06	1.26318e+06	1.16942e+06	1.64685e+06	1.24476e+06	792077	981605	1.16181e+06	1.15132e+06	791027	1.05382e+06	1.12789e+06	1.43971e+06	919973	826748	437974	504193	490703	7.32662	-	-	13653479	-	-	-	-
MEDN0622	Porphobilinogen	Organic acid And Its derivatives	Organic acid And Its derivatives	Y	225.1	226.095	[M-H]-	C10H14N2O4	71481.3	86268.6	63654.9	92286.6	85163	97341.6	79907.2	112867	79027.3	92893	54184.5	82717.3	55651	66814.3	114565	468553	615982	492028	15.0737	C00931	HMDB0000245	1021	487-90-1	-	-	ko00860,ko01100,ko01240
MEDN1320	2-Hydroxy-2-Methyl Butyric acid	Organic acid And Its derivatives	Organic acid And Its derivatives	Y	117	118.063	[M-H]-	C5H10O3	540301	688460	631506	456358	491284	463856	454796	486804	304529	592754	407037	453255	453038	278330	595146	498554	500807	493129	0.79332	-	HMDB0001987	95433	3739-30-8	68454	6416	-
MEDP0012	L-Ornithine	Amino acid and Its metabolites	Amino acids	Y	133	168.067	[M-Cl]+	C5H13ClN2O2	252757	136946	111876	374216	460417	473526	222835	261191	429015	256963	279450	156152	255629	346358	404239	657760	620370	493859	14.5419	C00077	HMDB0000214	6262	3184-13-2	15729	27	ko00220,ko00330,ko00472,ko00480,ko01100,ko01210,ko01230,ko02010
MEDN0299	Adipic Acid	Organic acid And Its derivatives	Organic acid And Its derivatives	Y	145.1	146.058	[M-H]-	C6H10O4	330093	397828	488243	228259	359649	312682	219259	693638	261329	311005	259744	197664	579570	219377	301770	479282	488295	493919	1.51561	C06104	HMDB0000448	196	124-04-9	30832	115	ko01100
MW0140067	(-)-trans-C75	Heterocyclic compounds	Heterocyclic compounds	-	253.143	254.152	[M-H]-	C14H22O4	321646	411449	387350	364925	317942	391582	525222	443867	419603	443996	408864	502936	465546	493858	595157	424244	424925	498517	9.50215	-	-	7009558	13589-04-3	-	-	-
MEDN1709	2-Octanamidoacetic acid	Amino acid and Its metabolites	Amino acids	Y	200.1	201.136	[M-H]-	C10H19NO3	81027.4	12477.5	108637	9180	398184	483326	29554	3.12952e+06	69732.4	31448.7	339034	27997.6	2.82849e+06	57625.2	22655.6	551532	551096	498580	5.70446	-	HMDB0000832	84290	14246-53-8	74099	5795	-
MEDP1995	Isovaleramide	Alcohol and amines	Amines	Y	102.1	101.084	[M+H]+	C5H11NO	256142	411158	411732	233668	210265	195631	181523	180469	175326	193021	301033	217647	191207	478164	351630	409212	522107	498857	12.5046	C15067	-	241352	-	-	-	-
MW0109002	Ophthalmic acid	Organic acid And Its derivatives	Organic acid And Its derivatives	-	288.12	289.127	[M-H]-	C11H19N3O6	4.33283e+06	2.90632e+06	2.4573e+06	9.27857e+06	1.43758e+07	3.10819e+06	2.38574e+06	4.99068e+06	6.6692e+06	3.3688e+06	900287	684853	1.12645e+06	1.88927e+06	1.15626e+06	770190	847392	499140	25.9217	-	-	-	-	-	-	-
MEDP0055	L-Homocitrulline	Amino acid and Its metabolites	Amino acids	Y	190.1	189.111	[M+H]+	C7H15N3O3	479675	482335	966066	332808	400082	301241	331095	257086	249698	274432	295516	293386	338802	428703	239236	496988	559815	502705	6.68295	C02427	HMDB0000679	65072	1190-49-4	17443	46	-
MW0145796	Asn-Ile-Phe-Lys	Amino acid and Its metabolites	Small Peptide	-	538.336	520.301	[M+NH4]+	C25H40N6O6	338299	115607	187545	516155	568104	450417	199621	642346	381922	345778	284716	448863	727828	312727	392958	369810	414295	505970	16.1455	C20795	-	119470	37318-84-6	-	-	-
MEDN1737	4-hydroxyisophthalic acid	Benzene and substituted derivatives	Phenolic acids	Y	181	182.022	[M-H]-	C8H6O5	552829	758607	925216	969289	499005	593409	522759	433610	821031	679971	637536	739562	348343	663737	494556	550115	546335	506972	4.47028	C21168	-	12490	636-46-4	-	-	-
MW0110221	Tyr-Ser-Val	Amino acid and Its metabolites	Small Peptide	-	368.176	367.174	[M+H]+	C17H25N3O6	1.68194e+06	2.91763e+06	650093	1.71964e+07	2.26709e+07	6.46888e+06	3.2949e+06	5.04989e+06	1.24043e+07	8.14906e+06	4.40012e+06	4.32595e+06	5.38165e+06	1.35902e+07	7.6799e+06	472726	441767	507923	6.98121	C10599	-	442860	20410-93-9	-	-	-
MW0153215	Lys-Abu-OH	Amino acid and Its metabolites	Small Peptide	-	338.136	339.143	[M-H]-	C15H21N3O6	462664	748708	560331	218904	172485	413051	677129	587220	528686	460826	341672	703642	552380	430486	502684	473806	560119	507991	8.45697	C02079	-	44259	62996-74-1	-	-	ko01100
MW0157934	Tiliacorine	Lignans and Coumarins	Lignans	-	575.27	576.262	[M-H]-	C36H36N2O5	271933	487475	199657	607535	454567	1.18855e+06	604271	559360	706978	770433	1.16629e+06	705043	768460	622797	901960	514065	585551	508268	8.03114	-	-	-	-	-	-	-
MW0009350	Pencycuron	Benzene and substituted derivatives	Benzene and substituted derivatives	-	327.126	328.134	[M-H]-	C19H21ClN2O	135538	148215	123829	139473	113469	133028	239662	162132	55817.6	62952.7	421409	431879	640323	248221	173391	508720	558217	508836	5.43421	C05552	HMDB0003134	83814	576-19-2	27870	-	ko00780,ko01100,ko04977
MEDP0792	Pyrrolidine	Heterocyclic compounds	Heterocyclic compounds	Y	72.3	71.0735	[M+H]+	C4H9N	96935.5	143985	123912	196111	218015	135348	114257	178612	142488	73249.9	101219	45474.2	75389.4	204054	89870.5	389360	532087	509164	16.0732	-	-	5283065	35700-27-7	-	-	-
MW0134516	5-Hydroxy-3,3',7,8-tetramethoxy-4',5'-methylenedioxyflavone	Flavonoids	Flavonoid	-	401.086	402.095	[M-H]-	C20H18O9	500845	517668	434212	373481	463318	440498	397783	679402	537854	469810	358124	369607	454805	435950	528843	493692	544180	509939	4.99536	-	-	19789254	-	-	-	-
MW0159233	Val-Val-Asn-Trp-Asp	Amino acid and Its metabolites	Small Peptide	-	632.295	631.297	[M+H]+	C29H41N7O9	419427	253749	559228	453764	281326	840544	857668	559130	705055	799488	495003	939127	491135	656178	665105	512302	527998	511596	1.79246	-	HMDB0135171	131838824	-	-	-	-
MEDP2458	Heptethylene-glycol	Alcohol and amines	Alcohols	Y	327.2	326.38	[M+H]+	C14H30O8	237083	201044	187415	169941	201986	190472	153489	210085	179631	171663	125856	150134	121227	157857	196232	523284	514340	512625	1.10752	-	-	-	-	-	-	-
MEDP0148	1-Methylxanthine	Nucleotide And Its metabolites	Nucleotide And Its metabolites	Y	167.1	166.049	[M+H]+	C6H6N4O2	173944	109019	200455	211264	206417	289814	109225	393948	99402.2	96087.3	224873	98191.5	318265	136690	186552	394366	563571	512944	17.7132	-	HMDB0010738	80220	6136-37-4	68444	-	-
MW0110141	Trp-Trp-Lys	Amino acid and Its metabolites	Small Peptide	-	519.264	518.264	[M+H]+	C28H34N6O4	1.24717e+06	474845	671402	2.30203e+06	4.01257e+06	2.24623e+06	1.01219e+06	1.64934e+06	1.66362e+06	850526	565996	664258	755663	797747	306066	496841	555139	513506	5.75416	-	-	-	-	-	-	-
MEDP2415	(2-Hydroxyethyl)phosphonic acid	Organic acid And Its derivatives	Organic acid And Its derivatives	Y	127	126.008	[M+H]+	C2H7O4P	158336	338225	191622	238984	241499	208821	196144	338759	173663	156578	133392	36531.8	46656.5	168693	108208	390115	538526	513982	16.5432	C06800	HMDB0006552	14403	1162-65-8	2504	-	ko00980,ko01100,ko05204,ko05225
MEDP2442	Leu-Met	Amino acid and Its metabolites	Small Peptide	Y	263.1	262.37	[M+H]+	C11H22N2O3S	1.04508e+07	2.43288e+06	6.56231e+06	6.34441e+06	6.85973e+06	3.37717e+06	1.66455e+06	2.48935e+06	3.97577e+06	4.22957e+06	3.52292e+06	3.53431e+06	5.78382e+06	8.44402e+06	5.31139e+06	458439	457493	515700	6.98563	-	HMDB0062552	-	-	-	-	-
MW0158697	TyrMe-Abu-OH	Amino acid and Its metabolites	Small Peptide	-	401.137	402.143	[M-H]-	C20H22N2O7	779459	344303	462330	434774	191898	365895	321533	590499	443291	394721	671863	445483	958609	628787	465223	439326	635487	516590	18.6277	-	-	-	-	-	-	-
MEDN1779	Kirenol	Alcohol and amines	Alcohols	Y	337.2	338.246	[M-H]-	C20H34O4	803628	840555	635744	716883	591857	496718	483483	601856	660320	555949	362359	496125	631700	563062	591749	523551	570969	520935	5.22992	-	-	15736732	52659-56-0	-	-	-
MEDN1837	2,6-Di-tert-butyl-4-(hydroxymethyl)phenol	Benzene and substituted derivatives	Benzene and substituted derivatives	Y	235.2	236.178	[M-H]-	C15H24O2	466690	427894	383600	446761	489811	457142	499876	546056	452055	457699	467027	526606	572183	556683	522834	467836	489587	521184	5.44259	-	HMDB0032048	6929	88-26-6	-	-	-
MEDN1966	Pyrimidine-4-carboxylic acid sodium salt	Heterocyclic compounds	Heterocyclic compounds	Y	123	124.1	[M-H]-	C5H4N2O2	714718	570336	558663	676702	818637	488138	585666	819347	605804	425388	360351	458551	564797	464045	472071	540221	647107	522191	11.849	-	HMDB0031752	5375083	-	-	-	-
MW0007866	Mycophenolic acid	Organic acid And Its derivatives	Organic acid And Its derivatives	Y	338.161	320.126	[M+NH4]+	C17H20O6	626748	309877	289485	673953	488820	732857	460910	298924	429960	464602	487363	571529	381202	458067	503342	527048	464233	522557	6.94436	C20380	HMDB0015159	446541	24280-93-1	168396	-	-
MW0009918	Thonzylamine	Benzene and substituted derivatives	Phenolics	Y	285.168	286.179	[M-H]-	C16H22N4O	560993	665842	691209	564078	644049	519548	450508	505407	689578	559408	286567	371647	478823	575404	669516	544333	561655	523898	3.47872	-	HMDB0240222	5457	-	104017	-	-
MW0143301	4-Dimethylallyl-L-abrine	Heterocyclic compounds	Heterocyclic compounds	-	285.169	286.168	[M-H]-	C17H22N2O2	560993	665842	691209	564078	644049	519548	450508	505407	689578	559408	286567	371647	478823	575404	669516	544333	561655	523898	3.47872	C03002	HMDB0029876	439877	29554-26-5	-	-	-
MEDP2525	2-Amino-2-methyl-1,3-propanediol	Alcohol and amines	Alcohols	Y	106.1	105.078	[M+H]+	C4H11NO2	510550	358187	315255	420771	432164	412962	239498	187040	342909	345275	196858	284489	148147	828814	430277	530460	672943	525875	14.5062	-	-	-	-	-	-	-
MW0145944	Asn-Val-Asp-Glu-Val	Amino acid and Its metabolites	Small Peptide	-	575.255	574.26	[M+H]+	C23H38N6O11	641939	348172	639878	627510	470136	418590	535321	490881	657603	485850	246552	622761	571906	572597	397941	486625	533503	526194	4.8932	-	-	145457127	-	-	-	-
MEDP2431	Phe-Gly	Amino acid and Its metabolites	Small Peptide	Y	223.1	222.1	[M+H]+	C11H14N2O3	1.20457e+07	892504	3.21039e+06	3.81995e+06	1.11286e+07	9.94712e+06	2.47874e+06	1.54406e+07	4.18745e+06	6.68064e+06	34702969	3.38387e+07	4.53732e+07	3.82906e+07	1.91467e+07	618135	449885	526235	15.8528	-	-	6992304	721-90-4	-	-	-
MEDN2096	Pyrazine-2-carboxylic acid	Organic acid And Its derivatives	Organic acid And Its derivatives	Y	123	124.028	[M-H]-	C5H4N2O2	560913	490713	677537	677725	883355	585223	562051	834714	579476	476348	335599	420376	571372	489637	403487	594926	589115	527530	6.54604	-	HMDB0138206	23786382	56973-65-0	-	-	-
MW0116543	1,1'-Ethylidenebistryptophan	Heterocyclic compounds	Indole and Its derivatives	-	433.193	434.195	[M-H]-	C24H26N4O4	193003	181967	255093	1.00226e+06	1.06542e+06	1.40321e+06	318054	573602	1.02116e+06	1.14779e+06	1.34878e+06	678077	781686	2.37158e+06	2.98032e+06	535933	661844	528372	13.03	C18598	-	86137	114311-32-9	-	-	-
MW0159076	Val-Leu-Ser-Pro-Ala	Amino acid and Its metabolites	Small Peptide	-	484.272	485.285	[M-H]-	C22H39N5O7	738705	405572	477988	736517	644178	718611	434009	953899	463423	432748	403510	400866	718335	449353	474069	645661	661759	528440	11.8916	C08841	-	265237	5119-48-2	-	-	-
MW0151823	Isoficine	Benzene and substituted derivatives	Benzene and substituted derivatives	-	336.12	337.131	[M-H]-	C20H19NO4	696452	363810	289575	1.21315e+06	1.72148e+06	504414	565895	840312	722756	501777	228483	277554	378915	389611	252228	464347	494352	528563	6.4812	-	HMDB0030381	6436831	58735-64-1	-	-	-
MW0114365	Droperidol	Alcohol and amines	Alcohols	Y	378.166	379.17	[M-H]-	C22H22FN3O2	1.9549e+06	1.02787e+06	888140	2.3742e+06	1.97938e+06	1.73496e+06	659166	326141	2.89347e+06	1.41635e+06	830580	446077	602447	1.37587e+06	794466	484244	532530	529718	5.25766	D00308	HMDB0014593	3168	548-73-2	4717	-	-
MEDN1498	2-Hydroxyadipic acid	Organic acid And Its derivatives	Organic acid And Its derivatives	Y	161	162.053	[M-H]-	C6H10O5	300773	168446	586090	154146	508088	722235	115494	1.54861e+06	275429	258197	9	92856.7	1.60486e+06	282543	147778	492026	574538	532523	7.74035	-	-	-	-	-	-	-
MW0159026	Val-His-Leu-Asp	Amino acid and Its metabolites	Small Peptide	-	483.254	482.249	[M+H]+	C21H34N6O7	1.09741e+06	358992	726070	822005	609143	716699	477655	594344	674508	531124	481289	614420	745146	683201	577660	430206	510368	533180	11.0093	-	HMDB0129196	5315234	129170-22-5	-	-	-
MEDP0209	Cis-Aconitic Acid	Organic acid And Its derivatives	Organic acid And Its derivatives	Y	175	174.016	[M+H]+	C6H6O6	673554	371896	356055	512937	371986	721569	515329	687967	279727	413089	555285	362600	817896	474488	606807	350443	666731	534007	30.7167	C00417	HMDB0000072	643757	585-84-2	32805	5130	ko00020,ko00630,ko00660,ko01100,ko01210
MEDN1326	2-Methylglutaric Acid	Organic acid And Its derivatives	Organic acid And Its derivatives	Y	145	146.058	[M-H]-	C6H10O4	355305	420247	591512	319759	420099	392408	274319	824829	324771	375984	345018	265963	721270	261756	368188	578650	565256	535600	3.93525	-	HMDB0000422	12046	18069-17-5	68567	5411	-
MW0016980	Cephalomannine	Benzene and substituted derivatives	Benzene and substituted derivatives	-	830.343	831.347	[M-H]-	C45H53NO14	1.22629e+06	1.88311e+06	936572	1.24996e+06	593723	1.41977e+06	1.37017e+06	1.07273e+06	1.92815e+06	1.84911e+06	871317	861525	446959	932309	1.07176e+06	575662	619961	537460	7.14701	D03913	-	17113	2440-22-4	-	-	-
MEDP0495	LPC(0:0/18:2)	GP	LPC	Y	520.3	519.332	[M+H]+	C26H50NO7P	652695	512211	954393	1.61398e+06	942839	724986	1.03928e+06	797742	953406	838508	912848	950857	987033	1.24311e+06	1.13793e+06	534029	537927	540060	0.569129	-	-	-	-	-	-	-
MEDP1341	LPC(18:2/0:0)	GP	LPC	Y	520.3	519.332	[M+H]+	C26H50NO7P	652695	512211	954393	1.61398e+06	942839	724986	1.03928e+06	797742	953406	838508	912848	950857	987033	1.24311e+06	1.13793e+06	534029	537927	540060	0.569129	-	HMDB0030987	85931447	-	-	-	-
MEDN1744	3-Methoxysalicylic Acid	Benzene and substituted derivatives	Benzene and substituted derivatives	Y	167	168.042	[M-H]-	C8H8O4	502710	458513	394640	475693	390347	351072	331250	329595	352963	318536	210000	304966	307295	537285	496758	497475	506324	540744	4.43998	-	HMDB0059713	70140	877-22-5	68496	-	-
MW0157012	Ser-Lys-OH	Amino acid and Its metabolites	Small Peptide	-	355.137	355.138	[M+]+	C9H19N3O4	561017	331716	436252	531838	430692	632431	481971	324395	498871	488273	297205	399101	280684	374256	262300	495672	517513	541589	4.43167	-	-	-	-	-	-	-
MW0105842	Asn-Val-Lys	Amino acid and Its metabolites	Small Peptide	-	360.227	359.217	[M+H]+	C15H29N5O5	1.43247e+06	179622	720524	1.19284e+06	314440	1.05431e+06	422410	376685	879303	767026	540797	492570	665638	707841	653180	541583	515005	541754	2.88942	-	-	-	-	-	-	-
MEDP1442	Carnitine C4:0	FA	CAR	Y	232.2	232.154	[M+H]+	C11H21NO4	463045	903981	949322	601291	696355	771576	197130	45347.2	223917	177413	126999	384455	727128	1.38315e+06	171604	563501	529146	543353	3.16561	-	HMDB0002013	-	-	21949	6436	-
MEDP0577	Carnitine isoC4:0	FA	CAR	Y	232.1	231.147	[M+H]+	C11H21NO4	463045	903981	949322	601291	696355	771576	197130	45347.2	223917	177413	126999	384455	727128	1.38315e+06	171604	563501	529146	543353	3.16561	-	-	10477809	130273-87-9	-	-	-
MEDP2066	Triethylenetetramine	Alcohol and amines	Polyamines	Y	147.2	146.153	[M+H]+	C6H18N4	275768	636552	300275	280401	294367	340753	243779	311994	359628	322347	246666	234233	384757	545939	425686	375808	479532	545359	18.3076	-	HMDB0013848	9911647	188259-69-0	-	-	-
MW0000156	Brucine	Alkaloids	Alkaloids	-	395.198	394.189	[M+H]+	C23H26N2O4	1.66239e+08	1.91179e+06	1.28042e+07	2.53834e+06	3.02702e+06	1.21698e+06	4.35786e+06	1.736e+06	946128	572907	532377	3.51379e+06	1.76451e+06	686712	480180	566100	646338	545461	9.09475	-	HMDB0028705	7009612	15706-88-4	73812	-	-
MW0010819	(10E,15Z)-9,12,13-Trihydroxyoctadeca-10,15-dienoic acid	FA	Oxidized lipids	-	329.233	328.225	[M+H]+	C18H32O5	238249	118874	238766	472730	444414	490407	512185	421060	499329	616572	295436	684821	514689	538301	583691	569312	615622	545816	6.15665	-	HMDB0000736	10177002	25518-49-4	84838	5704	-
MEDN1901	Dehydrolithocholic acid	Bile acids	Bile acids	Y	373.3	374.282	[M-H]-	C24H38O3	1.74022e+06	1.17118e+06	2.93675e+06	1.64596e+06	986349	528913	649801	916170	654271	337864	248505	396857	777798	464937	9	541024	823631	547062	25.3357	-	-	5283906	1553-56-6	-	-	-
MW0012363	14,15-Dihydroxy-5Z,8Z,11Z-eicosatrienoic acid	FA	Oxidized lipids	-	383.243	338.246	[M+HCOO]-	C20H34O4	1.10712e+06	785964	714445	805435	660071	442120	377154	470379	451567	391595	337029	379710	474314	399490	432433	535845	521246	547762	2.48257	C00006	HMDB0000217	5885	53-59-8	18009	5227	ko00480,ko00760,ko00983,ko01100,ko01240,ko04918,ko04925,ko05415
MW0120219	4-Amino-6,7-dimethoxy-2-(1-piperazinyl)quinazoline	Heterocyclic compounds	Heterocyclic compounds	-	290.159	289.154	[M+H]+	C14H19N5O2	840309	326457	514574	570043	536887	426759	393080	454695	474912	438690	199224	357218	295259	460903	332096	559270	554109	548656	0.95798	-	-	91741525	-	-	-	-
MW0009238	Octanoic acid,2-[[4-[([1,1'-biphenyl]-4-ylmethyl)amino]-6-chloro-2-pyrimidinyl]thio]-	Benzene and substituted derivatives	Benzene and substituted derivatives	-	468.151	469.159	[M-H]-	C25H28ClN3O2S	718435	9	814723	669728	839958	340916	377744	697087	415882	478172	9	9	9	9	9	593648	526490	548781	6.14875	C00719	HMDB0000043	247	107-43-7	17750	287	ko00260,ko01100,ko02010
MW0009299	Oxeladin	Benzene and substituted derivatives	Benzene and substituted derivatives	-	336.252	335.246	[M+H]+	C20H33NO3	747234	302654	514792	499999	447785	549745	375281	446816	604577	505097	231174	445318	617026	662065	399159	501064	571485	549273	6.65945	C06849	HMDB0014341	2369	63659-18-7	3082	-	-
MW0130990	3-(2,4-dihydroxyphenyl)-1-{3-[5-(2,4-dihydroxyphenyl)-6-(5-hydroxy-2,2-dimethyl-2H-chromene-6-carbonyl)-3-methylcyclohex-2-en-1-yl]-2,4-dihydroxyphenyl}propan-1-one	Aldehyde,Ketones,Esters	Ketones	-	677.252	678.246	[M-H]-	C40H38O10	1.16182e+06	1.18651e+06	1.63519e+06	408727	568464	51584.3	441703	572249	634634	151845	32995	190128	289291	329248	75053.7	585969	485794	551619	9.40721	-	-	-	-	-	-	-
MW0156823	Ser-Leu-Lys-Glu	Amino acid and Its metabolites	Small Peptide	-	474.262	475.264	[M-H]-	C20H37N5O8	223485	492758	489236	949825	820277	1.4913e+06	940244	643848	872869	1.35474e+06	998993	1.00178e+06	665995	816147	1.22636e+06	638913	589142	552093	7.34186	-	-	3082808	116778-82-6	-	-	-
MW0102796	Thiopental	Heterocyclic compounds	Heterocyclic compounds	-	241.107	242.109	[M-H]-	C11H18N2O2S	789244	601676	483408	656947	627346	661212	310170	472435	718398	614421	294019	275744	380172	491927	501923	555788	642292	553106	8.69157	-	-	-	-	-	-	-
MW0010068	Virolongin B	Benzene and substituted derivatives	Benzene and substituted derivatives	-	401.199	402.204	[M-H]-	C23H30O6	813018	797868	820648	667562	676133	294462	398177	663921	646645	483949	236441	449340	711095	615208	566870	555051	553839	553835	0.126439	D07615	-	636403	5697-56-3	-	-	-
MW0159110	Val-Met-Met-Val-Arg	Amino acid and Its metabolites	Small Peptide	-	635.339	634.329	[M+H]+	C26H50N8O6S2	625848	421452	499789	483066	369626	552037	470534	883312	796562	749501	328745	699264	778717	604649	642910	535827	520593	553875	3.10389	-	-	135399235	37762-06-4	-	-	-
MW0013841	3,4-Methylenesebacic acid	Organic acid And Its derivatives	Organic acid And Its derivatives	-	225.113	226.121	[M-H]-	C12H18O4	440809	412992	347527	559108	476830	566079	253913	681123	633354	656752	184284	234758	555183	519013	700796	337880	602783	554043	28.2987	C00402	HMDB0006483	83887	1783-96-6	17364	15	ko00250,ko01100
MW0151160	His-Val-Val	Amino acid and Its metabolites	Small Peptide	-	354.212	353.206	[M+H]+	C16H27N5O4	5.65196e+06	1.83093e+06	1.46818e+06	1.20987e+07	1.69533e+07	4.69958e+06	2.51992e+06	5.95191e+06	8.35984e+06	3.91666e+06	1.77776e+06	1.41185e+06	1.94322e+06	4.33641e+06	1.87325e+06	523820	589570	554602	5.91676	C07576	-	10624	520-52-5	-	-	-
MEDP1152	4-Vinylguaiacol	Benzene and substituted derivatives	Benzene and substituted derivatives	Y	151.1	150.068	[M+H]+	C9H10O2	310309	505126	251206	309455	821281	441712	337020	1.92987e+06	320535	41860	343848	39223.5	1.40419e+06	493029	720065	772756	636084	555630	16.7632	-	HMDB0240328	102212	2140-76-3	-	-	-
MEDN1958	2-methyl citric acid	Organic acid And Its derivatives	Organic acid And Its derivatives	Y	205	206.043	[M-H]-	C7H10O7	484958	9	9	9	9	519558	1.30191e+06	1.83142e+06	2.66438e+06	1.44502e+06	882262	1.75037e+06	3.21885e+06	2.24636e+06	561742	782259	1.05681e+06	555922	31.4194	-	HMDB0000379	515	6061-96-7	30835	5368	-
MW0142651	3,3-Bis(4-hydroxyphenyl)pentane	Benzene and substituted derivatives	Benzene and substituted derivatives	-	255.134	256.146	[M-H]-	C17H20O2	16686.1	792102	173649	501821	570663	541312	598274	512751	546263	638739	265916	556301	429331	419351	583102	563499	560391	556617	0.615166	C01132	HMDB0000212	92164	1811-31-0	40356	5222	ko00052,ko01100
MEDN1311	2-Hydroxycaprylic acid	Organic acid And Its derivatives	Organic acid And Its derivatives	Y	159	160.21	[M-H]-	C8H16O3	225145	262932	312638	298685	297617	429107	260778	1.60439e+06	209067	269034	341984	261075	1.44833e+06	227471	350489	537393	550393	557663	1.8723	-	HMDB0000711	94180	617-73-2	86543	5679	-
MW0154981	Penitrem B	Heterocyclic compounds	Heterocyclic compounds	-	582.324	583.33	[M-H]-	C37H45NO5	91217.2	540082	269455	430317	253871	1.40178e+06	779407	426619	825923	1.04197e+06	950713	793846	416669	598939	1.02984e+06	589062	626842	561977	5.49742	C11168	HMDB0015592	6018	58-46-8	64028	-	-
MEDN2146	Phe-His	Amino acid and Its metabolites	Small Peptide	Y	301.1	302.138	[M-H]-	C15H18N4O3	374268	711328	651842	911609	693509	613434	586148	556669	784434	582273	9	591430	601595	601563	639174	548613	615813	562154	6.1752	-	-	165091	3217-93-4	-	-	-
MW0153739	Met-Abu-OH	Amino acid and Its metabolites	Small Peptide	-	341.089	342.089	[M-H]-	C14H18N2O6S	1.24712e+06	998590	1.07619e+06	1.02928e+06	889459	562726	385951	553584	702910	531266	437737	399196	444762	550416	579734	536466	570244	563358	3.20629	D01659	-	6769	84-36-6	-	-	-
MW0151013	His-Lys-Ile-Asp	Amino acid and Its metabolites	Small Peptide	-	512.281	511.275	[M+H]+	C22H37N7O7	621288	693817	620695	575849	557463	563411	576183	477273	686229	575539	460958	484764	508693	565113	583893	522134	570912	565094	4.82019	-	-	-	-	-	-	-
MW0156749	Ser-Gly-Ala-Asn-Lys	Amino acid and Its metabolites	Small Peptide	-	493.273	475.239	[M+NH4]+	C18H33N7O8	618018	280107	489870	575748	424396	570674	590713	776324	470227	461178	397676	723392	868171	660149	470295	604338	582783	566294	3.26414	-	-	18224557	-	-	-	-
MW0156970	Ser-Val-Asn-Glu	Amino acid and Its metabolites	Small Peptide	-	446.189	447.197	[M-H]-	C17H29N5O9	973099	1.59744e+06	524924	778812	619885	1.24392e+06	709921	1.56515e+06	1.11628e+06	1.40418e+06	1.5791e+06	1.81373e+06	4.00699e+06	2.33338e+06	2.35208e+06	487170	612643	567183	11.4322	C21385	-	5497122	140631-27-2	-	-	-
MW0155132	Phe-Asp-Leu	Amino acid and Its metabolites	Small Peptide	-	394.197	393.19	[M+H]+	C19H27N3O6	2.7278e+06	1.13286e+06	1.50145e+06	2.11635e+06	1.09813e+06	2.06071e+06	1.15641e+06	2.07884e+06	2.63414e+06	2.58602e+06	984895	1.4548e+06	2.61291e+06	2.85428e+06	2.2078e+06	505664	561065	567946	6.26658	-	HMDB0005788	114777	4670-05-7	136609	-	-
MEDP1476	5-Methoxytryptamine	Alcohol and amines	Amines	Y	191	190.111	[M+H]+	C11H14N2O	257967	279440	157651	391577	401533	369152	293678	349113	347161	288402	202060	132879	127158	253490	228923	542442	591172	578038	4.419	C05659	HMDB0004095	1833	608-07-1	2089	7015	ko00380
MEDN1567	Phosphonoacetic acid	Organic acid And Its derivatives	Phosphoric acids	Y	138.6	139.987	[M-H]-	C2H5O5P	763729	851945	408895	478747	811907	943789	548435	344712	489894	652402	196114	621709	368710	615222	523534	902002	514450	578275	31.2515	-	HMDB0062363	134819281	-	-	-	-
MW0155243	Phe-Leu-Asp	Amino acid and Its metabolites	Small Peptide	-	394.197	393.19	[M+H]+	C19H27N3O6	9.42998e+06	3.58616e+06	5.94366e+06	7.91521e+06	6.38784e+06	6.17242e+06	3.32952e+06	1.2398e+06	1.36188e+07	7.15027e+06	2.01765e+06	2.51986e+06	2.33564e+06	6.69476e+06	2.91902e+06	587427	573445	580483	1.20446	-	-	18224212	-	-	-	-
MEDP2105	3,6,9,12,15,18,21-Heptaoxatricosane-21,23-diol	Benzene and substituted derivatives	Benzene and substituted derivatives	Y	371.2	370.22	[M+H]+	C16H34O9	334611	239879	284161	192579	278146	351117	291126	352353	333130	252354	188026	219840	203348	262298	260708	508297	567215	580533	6.96397	-	-	46243151	127716-49-8	-	-	-
MEDP2441	Trp-Asp	Amino acid and Its metabolites	Small Peptide	Y	320.1	319.116	[M+H]+	C15H17N3O5	2.48464e+06	417838	856058	2.13351e+06	4.01347e+06	1.53932e+06	835338	3.93806e+06	1.5119e+06	1.70577e+06	1.28007e+06	1.52713e+06	2.02418e+06	2.85294e+06	2.19239e+06	582178	611252	581995	2.8453	-	-	7019108	71835-78-4	-	-	-
MW0145515	Arg-Thr-Glu	Amino acid and Its metabolites	Small Peptide	-	405.212	404.202	[M+H]+	C15H28N6O7	724134	335690	657658	562841	518684	571544	473297	518405	651303	479389	322308	557601	532565	645923	422960	568968	572491	583060	1.27578	C00568	HMDB0001392	978	150-13-0	30753	3261	ko00790,ko01100,ko01240
MEDN2028	4-toluenesulfonic acid	Organic acid And Its derivatives	Organic acid And Its derivatives	Y	171	172.2	[M-H]-	C7H7SO3H	193665	838136	714912	824437	620433	740095	545128	384543	336532	649158	582356	388333	250121	251550	943827	777623	629086	583734	15.2857	-	-	6101	104-15-4	-	-	-
MW0126079	Perphenazine	Heterocyclic compounds	Heterocyclic compounds	-	402.133	403.149	[M-H]-	C21H26ClN3OS	782687	733951	577924	693083	581532	595882	489280	565684	829221	736607	418411	456824	512916	625613	667192	577151	660059	588184	7.39916	-	-	-	-	-	-	-
MW0009970	Tribenzylamine N-oxide	Benzene and substituted derivatives	Benzene and substituted derivatives	-	645.287	303.162	[2M+K]+	C21H21NO	1.45005e+06	367122	680649	650966	366982	505829	605728	907959	1.05306e+06	811214	446096	1.06771e+06	1.54354e+06	1.20702e+06	892416	630471	657032	589550	5.43321	-	-	5942	56-18-8	-	-	-
MW0053831	Hecogenin	Heterocyclic compounds	Heterocyclic compounds	-	431.315	430.308	[M+H]+	C27H42O4	1.0921e+06	393837	469346	447503	480829	301732	289256	649677	557145	489965	253207	575456	676741	533912	391499	585563	589146	593071	0.637336	C14524	-	50980	70124-77-5	-	-	-
MW0014012	Dehydroepiandrosterone sulfate	Aldehyde,Ketones,Esters	Esters	-	408.183	368.166	[M-H+CH3CN]-	C19H28O5S	426637	600503	536702	446533	475399	325420	470498	767742	611493	480100	252768	534954	748363	564367	420422	523488	575635	598233	6.77524	C21514	-	4479243	1195-94-4	-	-	-
MW0155778	Pro-Arg-Gly	Amino acid and Its metabolites	Small Peptide	-	328.187	328.186	[M+]+	C13H24N6O4	1.57759e+06	658178	1.00827e+06	932109	677708	1.2203e+06	963639	712202	1.17059e+06	977186	459526	927397	604256	916962	816066	597625	636754	599150	3.62646	-	-	-	-	-	-	-
MEDP1183	N-Acetylcadaverine	Alcohol and amines	Polyamines	Y	145.1	144.126	[M+H]+	C7H16N2O	236382	346979	1.07281e+06	707754	526494	566423	463387	380500	331793	307260	416590	474475	385838	758843	515037	700863	732304	599214	10.2682	C08837	-	441835	10162-99-9	-	-	-
MEDP2451	Phe-Tyr	Amino acid and Its metabolites	Small Peptide	Y	329.1	328.4	[M+H]+	C18H20N2O4	1.70866e+06	654959	1.58042e+06	735886	1.21205e+06	964230	463575	1.10951e+06	630732	705424	4.89332e+06	7.30875e+06	9.79659e+06	1.84497e+07	9.57077e+06	588081	598384	601157	1.15633	-	HMDB0038599	14702537	-	-	-	-
MW0144115	9,10-Epoxy-18-hydroxystearate	FA	Oxidized lipids	-	313.238	314.246	[M-H]-	C18H34O4	514971	918170	939843	458816	659948	205323	248359	941600	443505	303136	110577	221517	628556	266638	122736	584963	564357	601761	3.20962	-	HMDB0002141	75725	2566-34-9	134261	6508	-
MEDP0426	Xanthurenic Acid	Amino acid and Its metabolites	Amino acid derivatives	Y	206.1	205.038	[M+H]+	C10H7NO4	935040	636120	641233	437227	386520	439402	370592	358585	333038	394643	222004	158642	105952	365584	282209	568347	666897	602137	8.17676	C02470	HMDB0000881	5699	59-00-7	10072	5841	ko00380
MW0124699	Lofepramine	Heterocyclic compounds	Heterocyclic compounds	-	419.19	418.181	[M+H]+	C26H27ClN2O	1.63668e+06	584742	732654	2.71664e+06	2.55066e+06	2.12793e+06	775048	787101	3.26085e+06	1.87509e+06	1.08467e+06	483623	665263	1.85677e+06	914751	565038	548738	602155	4.78621	-	-	-	-	-	-	-
MW0125240	Murrayanol	Heterocyclic compounds	Heterocyclic compounds	-	408.217	363.22	[M+HCOO]-	C24H29NO2	403953	618626	548900	452033	485613	340977	483795	763336	620988	482915	261379	559356	731458	570348	419528	541110	577899	602393	5.37583	-	-	-	-	-	-	-
MW0156790	Ser-Ile-Asn	Amino acid and Its metabolites	Small Peptide	-	333.175	332.17	[M+H]+	C13H24N4O6	3.78449e+06	1.47208e+06	697022	6.82476e+06	7.2965e+06	637366	372303	1.06792e+06	8.43774e+06	895926	6.213e+06	595516	915020	1.31124e+07	781921	528018	629642	603017	8.97886	-	-	97054	7360-09-0	-	-	-
MW0128401	(S,E)-Zearalenone	Aldehyde,Ketones,Esters	Ketones	-	317.143	318.147	[M-H]-	C18H22O5	777161	530349	609734	841233	801157	497116	818487	824737	681900	568935	393393	845028	842615	614879	607342	593265	694612	605841	8.75122	-	-	5496556	33755-56-5	-	-	-
MW0156747	Ser-Glu-Tyr-Glu	Amino acid and Its metabolites	Small Peptide	-	525.182	526.191	[M-H]-	C22H30N4O11	692309	817980	724066	821153	674405	696002	776024	695384	807406	731678	657407	800205	771424	760872	874693	609476	620550	607951	1.12234	C09669	-	169007	6138-73-4	-	-	-
MEDP1673	Ile-Ile-Thr	Amino acid and Its metabolites	Small Peptide	Y	346.2	345.226	[M+H]+	C16H31N3O5	1.09529e+07	4.20467e+06	6.05048e+06	1.40719e+07	9.99735e+06	9.54205e+06	2.99326e+06	1.94942e+06	1.42936e+07	1.13519e+07	6.72631e+06	7.93682e+06	6.53444e+06	2.14177e+07	1.19513e+07	514694	561759	611679	8.61896	-	-	-	-	-	-	-
MW0157176	Spiredine	Terpenoids	Ditepenoids	-	352.186	353.199	[M-H]-	C22H27NO3	736753	780282	594043	621285	550931	540882	517993	632901	669867	523243	308939	477940	551242	542932	484193	566666	649787	612522	6.82913	-	-	-	-	-	-	-
MW0103498	Cladribine	Nucleotide And Its metabolites	Nucleotide and Its metabolites	Y	284.058	285.063	[M-H]-	C10H12ClN5O3	1.05359e+06	1.389e+06	1.38656e+06	1.60186e+06	1.02563e+06	812627	743719	660257	945771	804396	788900	796699	655010	781570	1.02651e+06	715064	732038	612876	9.3874	D01370	HMDB0014387	20279	24757-90-2	567361	-	-
MW0158703	TyrMe-HoPhe-OH	Amino acid and Its metabolites	Small Peptide	-	477.174	478.174	[M-H]-	C26H26N2O7	979269	1.42018e+06	1.53529e+06	477569	427531	55059.4	324423	384560	428405	155230	42474.7	120823	197850	177395	114020	617898	669301	612962	4.92594	-	-	-	-	-	-	-
MW0157719	Thr-Lys-Ala-Glu	Amino acid and Its metabolites	Small Peptide	-	446.224	447.233	[M-H]-	C18H33N5O8	1.05732e+06	1.80622e+06	618023	801462	668608	1.35826e+06	768598	1.76299e+06	1.15303e+06	1.58552e+06	1.82157e+06	1.89791e+06	4.20467e+06	2.41764e+06	2.38257e+06	589329	658101	613640	5.62166	-	-	-	-	-	-	-
MEDP0384	Isoxanthopterin	Heterocyclic compounds	Pteridines and derivatives	Y	180	179.044	[M+H]+	C6H5N5O2	592062	649194	972299	280795	262006	350723	399428	152585	211899	311695	275194	426986	816282	489634	413905	522071	611537	614530	9.01622	C03975	HMDB0000704	10729	529-69-1	16713	5672	-
MEDN1566	Octadecanedioic acid	Organic acid And Its derivatives	Organic acid And Its derivatives	Y	313.2	314.246	[M-H]-	C18H34O4	523698	954539	951420	465004	661563	219658	243031	944880	468359	294749	104084	229106	658896	253080	128797	591641	602399	615169	1.95303	C16185	-	47205493	81926-94-5	-	-	-
MEDP1675	Leu-Leu-Gly	Amino acid and Its metabolites	Small Peptide	Y	302.2	301.2	[M+H]+	C14H27N3O4	1.29289e+07	6.11971e+06	6.52202e+06	1.16085e+07	7.63985e+06	9.31858e+06	3.19316e+06	1.64537e+06	1.30069e+07	8.3677e+06	4.37769e+06	5.16235e+06	4.99604e+06	1.45259e+07	7.45871e+06	557601	520210	617260	8.66315	-	-	7019089	4464-36-2	-	-	-
MW0152914	Lys-Asp-Trp-Ser-Phe	Amino acid and Its metabolites	Small Peptide	-	681.306	681.312	[M+]+	C33H43N7O9	232767	145036	186666	188977	152091	333663	273483	325516	399673	345580	978761	1.42231e+06	1.69178e+06	1.34641e+06	1.52548e+06	614237	548716	618138	6.56955	-	HMDB0029050	14409363	94421-70-2	141445	-	-
MW0122628	8-Hydroxydesmethylclomipramine	Heterocyclic compounds	Heterocyclic compounds	-	315.135	316.134	[M-H]-	C18H21ClN2O	1.07384e+06	438252	699585	881162	656001	566506	526361	693885	430968	367641	337216	470745	626860	400021	404777	634145	621500	619222	1.2864	-	HMDB0012246	9692	363-36-0	73472	-	-
MW0123489	Danofloxacin	Heterocyclic compounds	Heterocyclic compounds	-	358.159	357.149	[M+H]+	C19H20FN3O3	952839	432027	528421	588131	571422	660945	487355	591132	690674	9	418291	780239	1.06837e+06	879592	731216	560659	550656	619366	6.43461	-	HMDB0000667	5461103	1596-67-4	30662	5637	-
MW0004656	4-amino-N-(4-tert-butylphenyl)benzenesulfonamide	Benzene and substituted derivatives	Benzene and substituted derivatives	-	303.119	304.125	[M-H]-	C16H20N2O2S	581211	318500	281907	565746	642938	968065	406760	480388	896037	847280	202924	436918	485660	829663	969225	534628	648475	619443	9.84562	-	-	-	-	-	-	-
MW0146232	Asp-Phe-Val-Glu	Amino acid and Its metabolites	Small Peptide	-	507.207	508.217	[M-H]-	C23H32N4O9	1.28332e+06	705671	1.02364e+06	945591	1.11777e+06	803915	691684	1.23928e+06	529239	522039	457728	400548	890378	438739	341621	1.00424e+06	1.00903e+06	619762	25.4505	-	-	-	-	-	-	-
MEDP2503	Tyr-Thr	Amino acid and Its metabolites	Small Peptide	Y	283.1	282.29	[M+H]+	C13H18N2O5	2.83881e+06	648570	1.71396e+06	1.70853e+06	2.01891e+06	1.63337e+06	1.31696e+06	5.06391e+06	1.33388e+06	1.79196e+06	5.89355e+06	9.17471e+06	9.67814e+06	8.51341e+06	8.01022e+06	444456	518989	620238	16.7133	-	-	14522584	-	-	-	-
MW0013228	20-Hydroxy-3,7,11,15,23-pentaoxolanost-8-en-26-oic acid	Organic acid And Its derivatives	Organic acid And Its derivatives	-	527.268	528.272	[M-H]-	C30H40O8	689151	603196	624742	471529	919484	518408	597990	185323	556032	605879	319120	465339	159091	443269	463184	670492	590577	620338	6.44016	-	-	6132	63-38-7	-	-	-
MW0125830	Nitrendipine	Heterocyclic compounds	Heterocyclic compounds	Y	359.128	360.132	[M-H]-	C18H20N2O6	345385	598399	442774	806640	825079	769976	621880	635324	668514	635363	421368	516522	537761	437774	596802	601009	611678	621081	1.64296	C07713	HMDB0015187	4507	39562-70-4	7582	-	-
MW0009836	Tamibarotene	Benzene and substituted derivatives	Benzene and substituted derivatives	Y	350.172	351.183	[M-H]-	C22H25NO3	814793	1.03276e+06	917692	770980	713350	579248	639486	582609	589007	593321	468893	499599	494400	434279	588576	843542	793613	621930	15.4373	C12864	HMDB0015605	108143	94497-51-5	32181	-	-
MW0126431	Resorcinolnaphthalein	Heterocyclic compounds	Heterocyclic compounds	-	381.077	382.084	[M-H]-	C24H14O5	1.11839e+06	300675	511864	416774	385376	861636	546521	500616	567246	568859	1.19776e+06	1.28788e+06	1.77671e+06	576396	1.28718e+06	596503	628669	622810	2.78117	-	-	-	-	-	-	-
MW0155259	Phe-Leu-Tyr	Amino acid and Its metabolites	Small Peptide	-	488.239	441.226	[M+HCOO+2H]+	C24H31N3O5	1.02384e+06	685337	1.26715e+06	1.11666e+06	922771	870339	758486	956317	1.3242e+06	938446	641049	1.16747e+06	1.36134e+06	1.347e+06	940855	585618	609848	622813	3.11495	-	-	-	-	-	-	-
MW0153788	Methyl 10-gingerol	Aldehyde,Ketones,Esters	Esters	-	363.252	364.261	[M-H]-	C22H36O4	1.01844e+06	821187	1.18984e+06	1.05402e+06	923324	836138	769286	881246	765965	695503	800752	929460	1.09469e+06	1.04082e+06	1.13491e+06	684608	628137	623817	5.2546	-	-	173273	74285-86-2	-	-	-
MW0158577	Tyr-Phe-Thr	Amino acid and Its metabolites	Small Peptide	-	430.198	429.19	[M+H]+	C22H27N3O6	241436	272511	298395	597923	374598	1.15522e+06	784430	260932	639671	925022	735258	856938	360394	552857	817101	516211	511354	624577	11.6237	-	-	-	-	-	-	-
MW0124324	Huperzine A	Heterocyclic compounds	Heterocyclic compounds	-	502.317	242.142	[2M+NH4]+	C15H18N2O	702827	579085	901478	710772	623437	592367	540628	907296	754605	576673	325924	762211	870194	599120	463623	636055	648659	625453	1.82455	-	HMDB0011517	42607465	652149-09-2	64395	-	-
MW0153300	Madecassic acid	Organic acid And Its derivatives	Organic acid And Its derivatives	-	485.324	504.345	[M-H2O-H]-	C30H48O6	412871	401542	911443	269441	519466	411752	622719	1.0846e+06	497840	420716	178625	528680	957161	347396	388629	593344	612091	626166	2.69706	C00961	-	5280389	10048-13-2	-	-	ko01100
MEDP0203	Trans-Cinnamaldehyde	Benzene and substituted derivatives	Benzene and substituted derivatives	Y	133	132.058	[M+H]+	C9H8O	480197	527822	518995	382926	668500	428285	405685	293518	295924	259226	229946	389007	252420	481485	540632	541252	694872	627490	12.3957	-	-	16061115	129228-55-3	-	-	-
MEDN1455	20-hydroxy Leukotriene B4	FA	Oxidized lipids	Y	351.2	352.225	[M-H]-	C20H32O5	1.78942e+06	1.3806e+06	1.399e+06	1.3405e+06	981060	561348	534382	697993	753254	626711	473845	552021	704570	636825	655633	646518	725973	628337	7.78532	C04853	HMDB0001509	5280745	79516-82-8	15646	6287	ko00590
MW0131269	3-(3-hydroxyphenyl)-2-phenyl-4-[(E)-2-phenylethenyl]-2,3-dihydro-1-benzofuran-6-ol	Benzene and substituted derivatives	Benzene and substituted derivatives	-	405.159	406.157	[M-H]-	C28H22O3	643353	791199	759427	627969	388093	468838	577410	663528	613119	452918	651339	707924	728879	622449	593494	711018	612796	630059	8.05175	-	HMDB0028950	7010502	45234-02-4	-	-	-
MW0061353	PGK2	Hormones and hormone related compounds	Hormones and hormone related compounds	-	349.201	350.209	[M-H]-	C20H30O5	804005	285321	364354	414069	337669	335723	250864	592629	256604	232225	221158	247939	588105	206528	213422	452138	623096	631404	17.7869	-	HMDB0028800	57315376	86416-45-7	-	-	-
MW0152383	Leu-Ile-Ser-Glu	Amino acid and Its metabolites	Small Peptide	-	459.25	460.253	[M-H]-	C20H36N4O8	754704	582430	623659	680921	655898	881726	610731	879285	692602	654373	622770	610764	742250	650392	639133	578670	719275	631425	11.0443	C10396	-	5281752	2318-18-5	-	-	-
MW0156791	Ser-Ile-Asn-Lys	Amino acid and Its metabolites	Small Peptide	-	459.253	460.265	[M-H]-	C19H36N6O7	754704	582430	623659	680921	655898	881726	610731	879285	692602	654373	622770	610764	742250	650392	639133	578670	719275	631425	11.0443	-	-	11681245	64339-42-0	-	-	-
MW0052505	Ecdysone	Organic acid And Its derivatives	Organic acid And Its derivatives	-	463.305	464.314	[M-H]-	C27H44O6	864626	620382	643518	708164	792403	571251	537022	983348	871601	658297	456061	525518	949131	773099	679144	684396	713306	631718	6.1151	C06981	HMDB0015346	3261	288150-92-5	4858	-	-
MW0156946	Ser-Trp-Trp	Amino acid and Its metabolites	Small Peptide	-	478.214	477.201	[M+H]+	C25H27N5O5	343183	296983	475950	727373	636675	671996	587390	456762	657347	588009	501212	652880	557210	620207	610302	602331	553033	635376	6.94206	-	-	7009660	-	-	-	-
MW0017031	Chamissonolide	Heterocyclic compounds	Heterocyclic compounds	-	307.153	324.157	[M+H-H2O]+	C17H24O6	653835	338660	487243	720359	595872	669700	547199	503276	540322	499149	355372	755796	795452	863514	730518	638323	579500	637050	5.43434	D02537	-	208898	141626-36-0	-	-	-
MW0138699	Kanzonol V	Heterocyclic compounds	Heterocyclic compounds	-	375.164	376.167	[M-H]-	C24H24O4	1.07577e+06	1.05511e+06	779211	945173	869971	636140	395680	790055	782935	570820	453016	391910	711769	620968	654208	644329	682445	637698	3.68782	C05158	-	5280759	-	-	-	-
MW0158503	Tyr-Ile-Lys-Lys	Amino acid and Its metabolites	Small Peptide	-	551.352	550.348	[M+H]+	C27H46N6O6	675916	323442	493603	561894	384157	450786	387590	338527	450555	406622	313948	685715	618794	646291	486559	551908	559827	637840	8.14353	-	-	-	-	-	-	-
MW0008480	N'-(5-Chloro-2-hydroxyphenyl)-N-octylpropanediamide	Benzene and substituted derivatives	Benzene and substituted derivatives	-	339.144	340.155	[M-H]-	C17H25ClN2O3	990031	701507	625371	695184	716783	666171	579799	610110	731395	683662	443861	495358	602006	637853	550994	562371	580836	639911	6.81449	C00193	HMDB0006115	240	100-52-7	17169	-	-
MW0158894	Val-Arg-Glu-Glu	Amino acid and Its metabolites	Small Peptide	-	530.254	531.265	[M-H]-	C21H37N7O9	1.20048e+06	1.02273e+06	1.03541e+06	824679	758527	639132	561465	876306	891167	613668	578057	629508	849199	732288	721700	644226	752981	640728	9.39537	-	-	-	-	-	-	-
MEDP1467	5-Methyl-2'-deoxycytidine	Nucleotide And Its metabolites	Nucleotide And Its metabolites	Y	242	241.106	[M+H]+	C10H15N3O4	167421	311051	355496	347297	178179	212471	377224	151771	231280	181263	63702.6	118940	128501	156696	128266	734760	1.12709e+06	642778	30.808	C03592	HMDB0002224	440055	838-07-3	27964	-	-
MEDP0450	P-Aminobenzoate	Benzene and substituted derivatives	Phenolic acids	Y	138	137.048	[M+H]+	C7H7NO2	657673	434722	558664	229917	287242	110090	241482	361821	182307	110561	79388.9	262937	389372	380424	187709	535625	605571	643778	9.21817	-	-	5283080	27376-74-5	-	-	-
MW0144664	Ala-Lys-His-Asp	Amino acid and Its metabolites	Small Peptide	-	468.228	469.228	[M-H]-	C19H31N7O7	376941	643212	594821	1.10727e+06	690024	1.02612e+06	353522	286924	821322	643531	879113	332015	234952	848868	650698	608200	665747	644577	4.55133	-	HMDB0014842	44286694	16590-41-3	7465	-	-
MW0151025	His-Met-Gln	Amino acid and Its metabolites	Small Peptide	-	414.167	414.169	[M+]+	C16H26N6O5S1	628392	341021	754027	491811	676488	341375	645394	907088	896010	387295	187688	722416	955646	845341	283466	659782	685616	644693	3.11978	C07375	HMDB0014859	4914	59-46-1	8430	-	-
MEDP2044	Adrenosterone	Hormones and hormone related compounds	Hormones and hormone related compounds	Y	301.2	300.173	[M+H]+	C19H24O3	1.42335e+07	1.39848e+06	4.28967e+06	3.43157e+06	2.20948e+06	3.56365e+06	1.96372e+06	2.28218e+06	3.39067e+06	3.37044e+06	1.005e+06	1.68048e+06	1.69319e+06	2.44627e+06	1.97089e+06	621892	649340	646813	2.37282	-	HMDB0006772	223997	382-45-6	607862	-	-
MW0104373	2,2'-(3-methylcyclohexane-1,1-diyl)diacetic acid	Organic acid And Its derivatives	Organic acid And Its derivatives	-	213.112	214.121	[M-H]-	C11H18O4	803835	901921	727361	918801	805087	641346	529555	625394	486538	662059	395523	475073	577391	406935	668074	684280	667269	647345	2.77454	-	-	-	-	-	-	-
MW0000339	Morphine N-oxide	Alkaloids	Isoquinoline alkaloids	-	348.144	301.131	[M+HCOO+2H]+	C17H19NO4	700924	181385	497491	1.27885e+06	1.54044e+06	1.0361e+06	448944	271271	425705	407460	525300	360055	231216	466740	313680	660644	798097	649820	11.7607	-	-	-	-	-	-	-
MW0145421	Arg-Leu-Lys-Trp	Amino acid and Its metabolites	Small Peptide	-	602.372	601.37	[M+H]+	C29H47N9O5	1.02554e+06	468705	639954	773886	792958	684414	577476	565954	823057	898127	128540	511172	981296	358450	406282	669056	681227	651253	2.2595	-	-	-	-	-	-	-
MW0006349	Bezafibrate	Benzene and substituted derivatives	Benzene and substituted derivatives	Y	360.108	361.108	[M-H]-	C19H20ClNO4	764587	796805	734114	860701	647434	533434	569309	679349	716889	548795	493155	613208	736387	540183	568111	668289	739345	655267	6.58117	D01366	HMDB0015465	39042	41859-67-0	47612	-	-
MW0145689	Asn-Asn-Leu	Amino acid and Its metabolites	Small Peptide	-	360.187	359.18	[M+H]+	C14H25N5O6	361940	337048	1.111e+06	611946	351066	915223	521450	842032	362028	321171	1.33879e+06	870248	1.76464e+06	274091	363761	472585	664636	655336	18.1242	-	-	5283037	275816-51-8	-	-	-
MW0107293	His-Asp-Lys	Amino acid and Its metabolites	Small Peptide	-	399.204	398.191	[M+H]+	C16H26N6O6	1.46413e+06	322211	663094	739053	621661	661186	441589	612674	816691	667300	472344	629193	808285	693483	678568	745288	708261	657798	6.24013	-	HMDB0038540	13855763	-	-	-	-
MEDN0140	Xanthine	Nucleotide And Its metabolites	Nucleotide And Its metabolites	Y	151	152.033	[M-H]-	C5H4N4O2	543434	432872	439360	293496	238942	213689	417473	431172	385987	147571	27644.5	116566	155965	133822	89866.5	562574	709148	658935	11.5745	C00385	HMDB0000292	1188	69-89-6	17712	82	ko00230,ko00232,ko01100
MW0157882	Thr-Asp-OH	Amino acid and Its metabolites	Small Peptide	-	355.081	356.086	[M-H]-	C8H14N2O6	1.50692e+06	812528	887873	1.15448e+06	695588	635830	585068	784373	952448	914717	573963	504370	746397	758727	766691	1.12418e+06	689632	659574	31.5357	-	-	-	-	-	-	-
MEDN1021	4-Acetamidobutyric Acid	Organic acid And Its derivatives	Organic acid And Its derivatives	Y	144.1	145.074	[M-H]-	C6H11NO3	894832	189664	240149	1.30573e+06	2.51853e+06	551643	329577	510399	424742	241436	46948.6	347754	938509	526523	193027	646804	670353	661885	1.8082	C02946	HMDB0003681	18189	3025-96-5	17645	-	ko00330,ko01100
MEDN1159	FFA(15:1)	FA	FFA	Y	239.2	240.209	[M-H]-	C15H28O2	717030	442794	515430	397769	486244	554843	640218	557763	674130	485158	660994	612026	686318	694069	535577	399162	593941	663734	24.8277	-	-	5312411	84743-29-3	-	-	-
MW0122716	Acemetacin	Heterocyclic compounds	Heterocyclic compounds	Y	414.078	415.082	[M-H]-	C21H18ClNO6	349582	1.39016e+06	544219	3.49169e+06	3.11095e+06	2.77127e+06	3.32509e+06	2.12632e+06	1.66005e+06	2.95915e+06	2.62831e+06	4.04718e+06	1.97267e+06	1.59668e+06	3.15728e+06	638517	679761	664928	3.16027	D01582	-	1981	53164-05-9	-	-	-
MEDN1451	Resolvin E1	FA	Oxidized lipids	Y	349.2	350.209	[M-H]-	C20H30O5	986916	249472	472515	482814	552775	498096	393094	870613	431911	410200	355301	381137	920757	413871	523659	704173	753426	668757	5.99931	C18171	HMDB0010410	10473088	552830-51-0	-	-	-
MEDP0111	3-(4-Hydroxyphenyl)-Propionic Acid	Benzene and substituted derivatives	Phenolic acids	Y	167.1	166.063	[M+H]+	C9H10O3	738101	724791	545165	681627	553359	722476	444854	442239	557491	550375	123821	197719	217497	289794	401812	690424	696738	669850	2.05061	C01744	HMDB0002199	10394	501-97-3	32980	4148	-
MEDP2633	2-Butyl-3-(4-hydroxybenzoyl)benzofuran	Benzene and substituted derivatives	Benzene and substituted derivatives	Y	295.1	294.3	[M+H]+	C19H18O3	629456	556049	650171	457232	491312	467132	398909	471151	485689	441129	333874	454039	492039	520756	429596	670104	671023	673916	0.296174	C00292	HMDB0003012	6115	62-53-3	17296	489	-
MW0137868	Daphnin	Heterocyclic compounds	Heterocyclic compounds	-	339.072	340.079	[M-H]-	C15H16O9	816880	500382	547620	523388	524039	717409	466013	621020	1.23455e+06	856890	633091	450013	589510	1.04896e+06	941321	756226	767990	676420	6.79171	-	-	10025771	-	-	-	-
MW0169899	TEBUTHIURON	Heterocyclic compounds	Heterocyclic compounds	-	474.246	228.104	[2M+NH4]+	C9H16N4OS	956106	341424	683072	675493	374301	821507	655854	1.96925e+06	149781	215850	505331	744464	1.80527e+06	368716	279067	673833	698694	677375	1.96807	-	-	135397966	-	-	-	-
MW0155262	Phe-Leu-Val-Gly-Gly	Amino acid and Its metabolites	Small Peptide	-	492.276	491.274	[M+H]+	C24H37N5O6	958871	528222	942045	773520	710731	663312	723477	683682	763601	526954	259926	1.08829e+06	689914	754071	754671	704608	684247	680066	1.90383	-	-	-	-	-	-	-
MW0154929	Paspalicine	Heterocyclic compounds	Heterocyclic compounds	-	416.214	417.23	[M-H]-	C27H31NO3	1.61078e+06	5.24147e+06	1.27233e+06	2.6265e+06	1.8748e+06	3.15724e+06	2.16121e+06	3.1913e+06	2.09702e+06	3.12364e+06	3.19274e+06	2.9006e+06	4.29563e+06	2.40974e+06	3.53765e+06	696564	660059	680143	2.69302	-	HMDB0002833	119207	651-45-6	84094	3558	-
MW0137308	Albafuran B	Heterocyclic compounds	Heterocyclic compounds	-	377.175	378.183	[M-H]-	C24H26O4	1.34674e+06	1.05809e+06	1.07486e+06	947840	751815	783732	795929	944231	993086	888799	706580	877057	1.05769e+06	828968	819346	753419	796741	680753	7.88139	-	-	-	-	-	-	-
MW0054947	Methylprednisolone	Hormones and hormone related compounds	Hormones and hormone related compounds	Y	409.188	374.209	[M+Cl]-	C22H30O5	538325	943271	714461	945648	651390	842080	727381	690858	879969	647533	827782	850446	737154	739412	949206	651485	644626	681862	3.00572	D00407	HMDB0015094	6741	83-43-2	6888	-	-
MEDP1298	Pregnanetriol	Alcohol and amines	Alcohols	Y	337.3	336.266	[M+H]+	C21H36O3	923189	351497	662686	673123	1.16944e+06	362238	283602	711131	356756	202815	128482	411305	643023	344491	126683	644123	682486	683833	3.36457	C06372	-	440994	489-52-1	-	-	-
MEDN0057	N-Acetyl-L-Tyrosine	Amino acid and Its metabolites	Amino acid derivatives	Y	222.1	223.085	[M-H]-	C11H13NO4	795562	1.48121e+06	1.20778e+06	579282	916095	495898	427979	514561	418043	325807	367195	444073	442428	305240	320976	678538	691076	684057	0.917939	C01657	HMDB0000866	68310	537-55-3	21563	-	-
MW0016238	Budesonide	Heterocyclic compounds	Heterocyclic compounds	-	413.236	430.236	[M+H-H2O]+	C25H34O6	484641	568152	576620	731929	610996	1.0227e+06	773636	513755	806713	845951	445573	512911	426793	570551	675473	652969	651584	684689	2.8241	C06963	HMDB0014592	3105	52365-63-6	4646	-	-
MW0012615	17-beta-Estradiol glucuronide	Organic acid And Its derivatives	Organic acid And Its derivatives	-	447.202	448.21	[M-H]-	C24H32O8	9	732811	374313	281652	181110	451745	595124	386805	1.00829e+06	1.05539e+06	343758	579942	359576	992516	937319	660500	663027	687740	2.24497	-	-	99895	14705-60-3	-	-	-
MW0154139	N1,N8-Bis(sinapoyl)spermidine	Heterocyclic compounds	Heterocyclic compounds	-	556.26	557.274	[M-H]-	C29H39N3O8	95759.6	2.06693e+06	211766	639552	510914	1.05578e+06	1.10477e+06	1.48806e+06	469066	803306	934507	1.43597e+06	1.61609e+06	594048	966113	669262	714908	688194	3.31983	C18896	-	92299	35256-85-0	-	-	-
MW0006548	Chloropyramine	Benzene and substituted derivatives	Benzene and substituted derivatives	-	374.104	289.135	[M+K+HCOOH]+	C16H20ClN3	4.47204e+06	1.75174e+06	2.66108e+06	7.12798e+06	2.86476e+06	3.82947e+06	5.42171e+06	1.70466e+06	8.4995e+06	1.23737e+07	343314	2.83719e+06	848026	5.59679e+06	4.66968e+06	1.54273e+06	1.55832e+06	688751	39.3904	-	-	-	-	-	-	-
MEDP1809	Triacetin	Aldehyde,Ketones,Esters	Esters	Y	219.1	218.079	[M+H]+	C9H14O6	1.11538e+06	462053	630137	669695	520488	579912	401851	445973	498380	484159	244431	433720	371533	509799	463091	610946	617258	691192	6.974	-	HMDB0129161	131835443	-	-	-	-
MW0107945	Melanostatin	Heterocyclic compounds	Heterocyclic compounds	-	329.158	284.185	[M-H+2Na]+	C13H24N4O3	377283	586706	510517	641626	415615	501600	572709	381432	751856	628337	271504	409347	310788	707531	596853	594950	687038	693909	8.38969	C08332	-	10530	66465-22-3	-	-	-
MW0126017	Paliperidone	Aldehyde,Ketones,Esters	Ketones	-	425.2	426.207	[M-H]-	C23H27FN4O3	600171	406807	450971	407415	394628	666198	604140	979651	811048	606902	630934	701920	1.0544e+06	793737	758877	599856	605578	695071	8.42897	-	-	-	-	-	-	-
MW0156981	Ser-Val-Lys-Arg	Amino acid and Its metabolites	Small Peptide	-	489.316	488.307	[M+H]+	C20H40N8O6	1.35832e+06	733409	945951	1.41528e+06	1.26628e+06	1.15925e+06	1.02454e+06	1.04208e+06	1.40097e+06	969141	450050	641365	613613	958646	476665	684587	709758	696475	1.80678	C09570	-	75729	2571-22-4	-	-	-
MEDP0385	L-Sepiapterin	Heterocyclic compounds	Pteridines and derivatives	Y	238.1	237.086	[M+H]+	C9H11N5O3	68136.1	181632	88182.2	419204	241656	1.36458e+06	347134	92516.6	708151	876404	866503	300332	105423	734922	677512	750721	681449	697102	5.11844	C00835	HMDB0000238	135398579	17094-01-8	804632	5244	ko00790,ko01100
MEDN0523	Indole-3-lactic acid	Heterocyclic compounds	Indole and Its derivatives	Y	204.1	205.074	[M-H]-	C11H11NO3	106775	38302.1	235507	1.34191e+06	1.70375e+06	703778	132159	2.09216e+06	296496	461184	495464	140734	1.91337e+06	269093	483025	488148	714523	697210	19.8956	C02043	HMDB0000671	92904	1821-52-9	24813	5641	-
MEDP1682	Leu-Gly-Phe	Amino acid and Its metabolites	Small Peptide	Y	336.2	335.185	[M+H]+	C17H25N3O4	6.82072e+06	2.73923e+06	3.33408e+06	1.03049e+07	6.35976e+06	1.12385e+07	1.43736e+06	1.20356e+06	9.94611e+06	7.25264e+06	6.97812e+06	3.63893e+06	3.22571e+06	1.35643e+07	8.17976e+06	710486	704145	697917	0.892418	-	-	-	-	-	-	-
MW0151542	Ile-Phe-Gly	Amino acid and Its metabolites	Small Peptide	-	336.191	335.185	[M+H]+	C17H25N3O4	6.82072e+06	2.73923e+06	3.33408e+06	1.03049e+07	6.35976e+06	1.12385e+07	1.43736e+06	1.20356e+06	9.94611e+06	7.25264e+06	6.97812e+06	3.63893e+06	3.22571e+06	1.35643e+07	8.17976e+06	710486	704145	697917	0.892418	-	HMDB0036882	131752077	-	-	-	-
MEDN1317	3,3-Dimethylglutaric acid	Organic acid And Its derivatives	Organic acid And Its derivatives	Y	159	160.17	[M-H]-	C7H12O4	696248	784597	671078	709393	886700	675250	522103	1.24487e+06	542838	534283	312386	318740	1.04671e+06	319164	535488	961960	950450	699653	17.0247	-	HMDB0002441	20984	4839-46-7	68502	6683	-
MW0156522	Sanguinine	Alkaloids	Alkaloids	-	272.126	273.136	[M-H]-	C16H19NO3	987021	1.06419e+06	1.12286e+06	705856	479222	708590	689044	891514	837103	634140	568089	703666	776966	733923	707663	709032	795739	702296	7.08372	-	HMDB0032538	7618	102-71-6	28621	-	-
MW0151251	hydroxy Farnesyl Phosphonic Acid	Organic acid And Its derivatives	Organic acid And Its derivatives	-	301.164	302.165	[M-H]-	C15H27O4P	1.03429e+06	1.10135e+06	800689	1.11771e+06	815653	537160	579681	560683	647107	512802	340469	490560	553507	530980	545917	687437	730571	704174	3.07421	C19915	HMDB0059734	1047	98-97-5	71311	-	-
MW0012099	11-dehydro-TXB3	Hormones and hormone related compounds	Hormones and hormone related compounds	-	365.197	366.204	[M-H]-	C20H30O6	1.41163e+06	414707	472462	983163	1.08405e+06	550535	325753	752436	388610	272437	295465	286712	583412	267594	241477	669242	700799	704424	2.7985	C10033	-	160237	-	-	-	-
MEDN1429	Prostaglandin B2	FA	Oxidized lipids	Y	333.2	334.214	[M-H]-	C20H30O4	574901	898858	690166	827086	733834	789030	619823	819853	860334	708695	479477	484499	632515	591955	718721	790918	809285	704457	7.28681	C05954	HMDB0004236	5280881	13367-85-6	28099	-	ko00590,ko01100,ko04726
MW0110134	Trp-Pro-Lys	Amino acid and Its metabolites	Small Peptide	-	447.271	429.238	[M+NH4]+	C22H31N5O4	1.09353e+06	448734	476687	743495	385022	574290	493390	424791	809942	612257	403479	866758	703846	946664	798621	652575	734954	704621	5.97432	-	-	-	-	-	-	-
MEDN0541	DL-3,4-Dihydroxyphenyl glycol	Benzene and substituted derivatives	Benzene and substituted derivatives	Y	169.1	170.058	[M-H]-	C8H10O4	691739	867677	711431	821921	960861	523365	465489	957662	558627	562059	296293	431570	751136	381041	543672	718459	693874	704768	1.74569	C05576	HMDB0000318	5307	28822-73-3	1387	5307	ko00350,ko01100
MW0160600	(1S,12S,13S,14S,15E)-15-ethylidene-3,17-diazapentacyclo[12.3.1.02,10.04,9.012,17]octadeca-2(10),4,6,8-tetraene-13-carbaldehyde	Alkaloids	Alkaloids	-	356.173	292.158	[M+CH3CN+Na]+	C19H20N2O	498577	484942	701360	826684	854741	767335	629827	337418	656910	781587	421866	583706	312411	702117	699328	742754	749693	705639	3.23283	C10080	HMDB0035796	5281650	1551-49-1	67547	-	-
MEDN1976	Val-Val	Amino acid and Its metabolites	Small Peptide	Y	215.1	216.15	[M-H]-	C10H20N2O3	1.37776e+07	6.25113e+06	5.06004e+06	1.48696e+07	1.1969e+07	9.88892e+06	6.67529e+06	3.72905e+06	1.5464e+07	1.0261e+07	5.67862e+06	5.95922e+06	6.93455e+06	9.50418e+06	6.80936e+06	706943	795960	707974	6.93377	C15458	-	11954179	-	-	-	-
MW0151418	Ile-Glu-Ile	Amino acid and Its metabolites	Small Peptide	-	374.229	373.221	[M+H]+	C17H31N3O6	1.85798e+07	776422	3.66928e+06	1.75453e+07	2.34228e+07	4.94178e+06	2.2948e+06	7.22793e+06	8.37362e+06	2.01773e+06	7.61942e+06	8.92815e+06	1.55681e+07	2.31614e+07	1.4757e+07	722264	624264	708312	7.73984	C18603	-	6451139	105779-78-0	-	-	-
MW0151419	Ile-Glu-Leu	Amino acid and Its metabolites	Small Peptide	-	374.228	373.221	[M+H]+	C17H31N3O6	1.85798e+07	776422	3.66928e+06	1.75453e+07	2.34228e+07	4.94178e+06	2.2948e+06	7.22793e+06	8.37362e+06	2.01773e+06	7.61942e+06	8.92815e+06	1.55681e+07	2.31614e+07	1.4757e+07	722264	624264	708312	7.73984	-	-	24820426	819850-18-5	-	-	-
MW0151469	Ile-Ile-Glu	Amino acid and Its metabolites	Small Peptide	-	374.228	373.221	[M+H]+	C17H31N3O6	1.85798e+07	776422	3.66928e+06	1.75453e+07	2.34228e+07	4.94178e+06	2.2948e+06	7.22793e+06	8.37362e+06	2.01773e+06	7.61942e+06	8.92815e+06	1.55681e+07	2.31614e+07	1.4757e+07	722264	624264	708312	7.73984	-	-	56052	97825-25-7	-	-	-
MEDP0289	3,4,5-Trimethoxycinnamic Acid	Organic acid And Its derivatives	Organic acid And Its derivatives	Y	239.1	238.084	[M+H]+	C12H14O5	733806	812849	1.17028e+06	674055	527930	483532	474662	352513	461894	515257	262733	510160	304272	434115	550293	618758	692192	708419	7.0976	-	HMDB0002511	735755	90-50-6	-	6705	-
MW0152958	Lys-Glu-Ile	Amino acid and Its metabolites	Small Peptide	-	389.24	388.232	[M+H]+	C17H32N4O6	7.68671e+06	2.14444e+06	3.47641e+06	5.35087e+06	6.27932e+06	2.963e+06	3.58087e+06	6.26264e+06	3.13343e+06	2.93725e+06	2.87362e+06	3.88683e+06	9.6357e+06	5.28595e+06	4.65202e+06	768458	932433	711035	14.2906	-	-	-	-	-	-	-
MEDP2035	N-Cinnamylglycine	Organic acid And Its derivatives	Organic acid And Its derivatives	Y	206.1	205.074	[M+H]+	C11H11NO3	222356	36905.2	211638	33078.5	1.438e+06	554616	28265.2	1.92669e+06	80265.5	25191.4	289498	33874.5	1.50728e+06	71862	33539.2	590498	706485	711673	10.2326	-	HMDB0011621	709625	16534-24-0	68616	-	-
MW0161906	(8R,9S,13S,14S)-2-methoxy-13-methyl-3-[(2R,3R,4S,5S,6S)-3,4,5,6-tetrahydroxyoxan-2-yl]oxy-7,8,9,11,12,14,15,16-octahydro-6H-cyclopenta[a]phenanthren-17-one	Aldehyde,Ketones,Esters	Ketones	-	467.209	448.21	[M+F]-	C24H32O8	3.09835e+06	1.71918e+06	1.52123e+06	1.37856e+06	993608	3.10566e+06	3.11889e+06	828802	4.0905e+06	2.88091e+06	2.92402e+06	3.27196e+06	962924	2.83934e+06	2.79684e+06	786616	797530	712464	6.04607	-	-	5283853	2393-59-1	-	-	-
MW0124627	Khelloside	Heterocyclic compounds	Heterocyclic compounds	-	407.092	408.106	[M-H]-	C19H20O10	443196	491891	1.00029e+06	1.21376e+06	1.05367e+06	1.14409e+06	746943	823489	972169	954949	1.05596e+06	756433	702750	750614	1.01496e+06	677376	792012	712643	8.07255	-	-	7019087	32949-40-9	-	-	-
MEDP2199	(S)-N-Hydroxy-4-(3-methyl-2-phenylbutyramido)benzamide	Benzene and substituted derivatives	Benzene and substituted derivatives	Y	313.2	312.4	[M+H]+	C18H20N2O3	800028	317178	749580	626976	710739	633748	564576	667265	593280	500070	387906	510988	811797	563441	456529	720386	667391	714167	4.13457	-	HMDB0041257	131753088	-	-	-	-
MEDN0566	2-Acetyl-5-tetrahydroxybutyl Imidazole	Heterocyclic compounds	Heterocyclic compounds	Y	229.1	230.09	[M-H]-	C9H14N2O5	898006	722881	1.01432e+06	693192	632052	553260	1.10598e+06	835657	497027	491300	523032	1.12268e+06	800093	443110	508978	785643	810973	714409	6.49933	-	HMDB0029756	108037	94944-70-4	-	-	-
MEDP2566	Tyr-Gly	Amino acid and Its metabolites	Small Peptide	Y	239.1	238.095	[M+H]+	C11H14N2O4	9	9	2.32795e+06	9	9	1.45007e+07	6.32736e+06	1.4984e+07	1.49252e+07	1.763e+07	8.05494e+06	1.20186e+07	1.96091e+07	3.0092e+07	1.89335e+07	724643	790529	718129	5.38026	-	-	-	-	-	-	-
MW0116617	1,3,5-Trihydroxy-2,4-bis(3-methylbut-2-enyl)-10H-acridin-9-one	Aldehyde,Ketones,Esters	Ketones	-	378.167	379.178	[M-H]-	C23H25NO4	2.9037e+06	1.6105e+06	1.49514e+06	3.58536e+06	2.89445e+06	2.32873e+06	1.00974e+06	524906	4.52274e+06	2.04456e+06	1.23476e+06	736811	865732	2.06013e+06	1.20802e+06	768129	798623	721144	5.11793	C18865	-	54740	81335-77-5	-	-	-
MW0008784	N4-Acetylsulfamethazine	Benzene and substituted derivatives	Benzene and substituted derivatives	-	319.087	320.094	[M-H]-	C14H16N4O3S	1.20132e+06	1.12712e+06	1.1648e+06	915232	910292	910419	858037	1.00121e+06	957945	936175	856380	884297	984065	905180	960947	831155	858905	724613	8.80789	C15631	-	447905	405911-09-3	-	-	-
MW0108064	Lys-Lys-Arg	Amino acid and Its metabolites	Small Peptide	-	431.314	430.302	[M+H]+	C18H38N8O4	874781	501842	625884	584833	659994	684216	726050	932629	794311	644568	373322	736144	886206	789266	595055	781425	746801	725358	3.76606	-	-	-	-	-	-	-
MEDP0592	3-Dehydrosphinganine	SL	SM	Y	300.3	299.282	[M+H]+	C18H37NO2	1.38528e+07	3.15747e+07	1.55732e+08	6.43173e+06	3.8733e+06	1.42972e+06	1.20876e+07	5.571e+06	8.16095e+06	1.92849e+06	1.22776e+06	1.65608e+06	1.0319e+06	1.89827e+06	652963	817142	681623	726111	9.31452	-	-	57370002	-	-	-	-
MEDP1051	Sphingosine	SL	SM	Y	300.3	299.282	[M+H]+	C18H37NO2	1.38528e+07	3.15747e+07	1.55732e+08	6.43173e+06	3.8733e+06	1.42972e+06	1.20876e+07	5.571e+06	8.16095e+06	1.92849e+06	1.22776e+06	1.65608e+06	1.0319e+06	1.89827e+06	652963	817142	681623	726111	9.31452	-	-	57404063	1345973-53-6	-	-	-
MEDN0040	Glyc-Pro	Amino acid and Its metabolites	Small Peptide	Y	171.1	172.085	[M-H]-	C7H12N2O3	415816	303830	286338	694393	806517	464735	447666	672286	642448	323246	151204	108381	221129	193312	106352	808829	733640	726492	6.03103	-	HMDB0000721	79101	704-15-4	70744	-	-
MW0158701	TyrMe-Gly-OH	Amino acid and Its metabolites	Small Peptide	-	373.107	374.111	[M-H]-	C18H18N2O7	1.21369e+06	890038	915647	754044	559599	519700	545935	829272	769139	570468	507746	544995	764155	753350	645541	613889	674594	726552	8.39504	-	-	-	-	-	-	-
MEDN1183	Multifidol	Benzene and substituted derivatives	Phenolics	Y	209.1	210.089	[M-H]-	C11H14O4	417436	686536	359168	507220	797601	454756	394218	681048	365332	519392	98040.3	203552	261086	190618	295103	786049	703740	732042	5.64646	C10709	-	12892	125074-06-8	-	-	-
MW0062139	Ponasterone A	Hormones and hormone related compounds	Hormones and hormone related compounds	-	463.308	464.314	[M-H]-	C27H44O6	154619	149525	55149	723111	93649.8	465462	388304	101157	116656	115837	379676	356883	100896	92464.1	9	489415	491096	736552	24.845	-	HMDB0028801	44232492	34027-65-1	-	-	-
MW0155424	Phe4Cl-His-OH	Amino acid and Its metabolites	Small Peptide	-	462.12	444.084	[M+NH4]+	C20H17ClN4O6	1.37843e+06	357434	718787	588311	461381	573277	574497	866662	952299	671121	548658	720050	1.21222e+06	1.02021e+06	841223	658555	653513	737071	6.85963	-	-	-	-	-	-	-
MEDP0523	DL-Carnitine	FA	CAR	Y	162.1	161.105	[M+H]+	C7H15NO3	695039	828922	660518	421929	505476	9	675593	530363	422982	280747	649830	290440	633579	283457	9	862276	1.18065e+06	738782	24.5874	-	-	-	-	-	-	-
MEDN1805	FFA(16:1)	FA	FFA	Y	253.2	254.225	[M-H]-	C16H30O2	2.01231e+06	1.17905e+06	7.08331e+06	1.21636e+06	1.01111e+06	787806	3.02119e+06	1.53293e+06	1.60039e+06	682441	576556	624118	748184	693163	446830	649367	707040	740890	6.61931	C08362	HMDB0003229	445638	373-49-9	28716	188	ko00061
MEDN0561	N-Acetyl-Asp-Glu	Amino acid and Its metabolites	Amino acid derivatives	Y	303.1	304.091	[M-H]-	C11H16N2O8	254016	194701	208406	761648	698399	579602	219833	328765	639828	684886	322318	352723	286653	556794	729955	688810	753034	744066	4.77344	C12270	HMDB0001067	188803	3106-85-2	95120	-	ko00250,ko01100,ko04080
MEDN0311	Dodecanedioic Aicd	FA	FFA	Y	229.1	230.152	[M-H]-	C12H22O4	1.08382e+06	1.4238e+06	3.6614e+06	369144	366190	605396	535485	411492	295120	326594	429613	535630	400495	278051	363965	732122	819998	744832	6.203	C02678	HMDB0000623	12736	693-23-2	4676	5596	-
MW0107328	His-Pro-Lys	Amino acid and Its metabolites	Small Peptide	-	381.225	380.217	[M+H]+	C17H28N6O4	372903	367175	536213	815434	738240	751569	717345	498826	879831	899891	326233	596279	529731	833561	586399	760097	797243	744914	3.50809	C17159	-	73361	103065-20-9	-	-	-
MEDN0406	3-(3-Hydroxyphenyl)Propionate Acid	Organic acid And Its derivatives	Organic acid And Its derivatives	Y	165.1	166.063	[M-H]-	C9H10O3	134710	216995	89774.1	1.71222e+06	519195	1.38847e+06	501563	295740	668432	915746	619854	373987	243846	514625	778713	802482	840176	745135	6.01278	C11457	HMDB0000375	91	621-54-5	1427	5364	ko00360,ko01100
MW0144656	Ala-Lys-Asn-Glu	Amino acid and Its metabolites	Small Peptide	-	519.242	460.228	[M+CH3COO]-	C18H32N6O8	406963	614412	346915	535785	500290	947767	661885	780293	684750	1.01365e+06	1.29191e+06	744675	781909	553470	1.09928e+06	678610	768277	745141	6.37094	-	-	409805	733767-34-5	-	-	-
MEDN2029	2,2-Dimethylglutaric acid	Organic acid And Its derivatives	Organic acid And Its derivatives	Y	159.1	160.17	[M-H]-	C7H12O4	567361	672440	587890	590051	854713	586951	410425	1.04725e+06	429193	473462	277162	325649	959551	307497	450444	780347	850188	745161	6.75064	-	-	12681	681-57-2	-	-	-
MEDN1703	3-Methyladipic acid	Organic acid And Its derivatives	Organic acid And Its derivatives	Y	159.1	160.074	[M-H]-	C7H12O4	567361	672440	587890	590051	854713	586951	410425	1.04725e+06	429193	473462	277162	325649	959551	307497	450444	780347	850188	745161	6.75064	-	HMDB0000555	12292	3058-01-3	-	3797	-
MEDN0530	Pimelic acid	Organic acid And Its derivatives	Organic acid And Its derivatives	Y	159.1	160.074	[M-H]-	C7H12O4	567361	672440	587890	590051	854713	586951	410425	1.04725e+06	429193	473462	277162	325649	959551	307497	450444	780347	850188	745161	6.75064	C02656	HMDB0000857	385	111-16-0	30531	3280	ko00780,ko01100,ko01240
MEDP1749	Cytidine 5'-diphosphate	Nucleotide And Its metabolites	Nucleotide And Its metabolites	Y	427	403.018	[M+Na]+	C9H15N3O11P2	365302	814861	398233	366262	577982	462775	335856	1.87103e+06	399785	728854	442374	596363	735586	443799	537294	530844	673218	747126	16.9024	-	-	-	-	-	-	-
MEDN2068	2-Methyllactic acid	Organic acid And Its derivatives	Organic acid And Its derivatives	Y	103	104.1	[M-H]-	C4H8O3	366543	413141	660036	1.97137e+06	1.6796e+06	9	326334	1.06488e+06	451271	489841	961396	338747	795600	387516	504448	836443	780275	747403	5.71357	-	-	11671	594-61-6	-	-	-
MW0124440	Ipriflavone	Flavonoids	Flavonoid	-	281.117	280.11	[M+H]+	C18H16O3	1.0945e+06	667099	1.06188e+06	1.03281e+06	834288	547637	395703	510690	498343	475163	339743	453649	366933	486177	441794	685291	739266	747527	4.6684	C10646	-	332427	27003-73-2	-	-	ko01100
MW0108579	N-3-Hydroxyoctanoyl-L-homoserine lactone	Aldehyde,Ketones,Esters	Esters	-	242.138	243.147	[M-H]-	C12H21NO4	192375	71956.1	285883	26936.5	778822	680903	56719.3	3.77563e+06	322858	479088	381606	30442.9	3.13712e+06	241810	482574	795837	889231	747946	8.85975	-	-	18221285	-	-	-	-
MEDN0045	L-Cysteine	Amino acid and Its metabolites	Amino acids	Y	120	121.02	[M-H]-	C3H7NO2S	399908	416428	513253	552382	538694	470805	502885	740063	555783	517070	445312	720136	738031	562201	732715	848145	841855	748950	6.83204	C00097	HMDB0000574	5862	52-90-4	17561	5556	ko00260,ko00270,ko00311,ko00430,ko00480,ko00730,ko00770,ko00920,ko00970,ko01100,ko01200,ko01230,ko01240,ko04122,ko04216,ko04974,ko05230
MW0054351	Limaprost	Hormones and hormone related compounds	Hormones and hormone related compounds	-	379.247	380.256	[M-H]-	C22H36O5	984117	760086	914299	957835	865398	640351	753288	874627	681079	537809	415778	754313	764322	488934	561404	697881	757825	753699	4.54621	-	-	-	-	-	-	-
MW0145244	Arg-Ala-Asp	Amino acid and Its metabolites	Small Peptide	-	361.185	360.176	[M+H]+	C13H24N6O6	391807	317689	385359	469790	427203	538631	711069	513356	592497	544001	310644	708937	525268	556666	548698	602500	547722	754646	16.885	-	-	11369918	5747-48-8	-	-	-
MEDP2514	Glu-Phe-Ala	Amino acid and Its metabolites	Small Peptide	Y	366.2	C17H23N3O6	[M+H]+	C17H23N3O6	1.72871e+07	7.03103e+06	8.97964e+06	2.27511e+07	5.81294e+06	1.81595e+07	3.92182e+06	3.72292e+06	2.07003e+07	1.6122e+07	9.72871e+06	7.68206e+06	7.95458e+06	2.84071e+07	1.56535e+07	758991	737711	756885	1.56092	-	-	-	-	-	-	-
MW0137629	Cetraxate	Aldehyde,Ketones,Esters	Esters	-	304.152	305.163	[M-H]-	C17H23NO4	546068	1.37966e+06	607589	393418	324468	467859	898557	1.17173e+06	762284	616984	376059	890237	1.02958e+06	603102	526211	869178	832243	757898	6.91386	-	HMDB0061046	131770012	-	-	-	-
MW0141365	13,14-dihydro-16,16-difluoro PGJ2	Hormones and hormone related compounds	Hormones and hormone related compounds	-	371.206	372.211	[M-H]-	C20H30F2O4	264685	264234	280091	289191	234275	903448	1.11877e+06	1.11024e+06	1.16691e+06	1.00107e+06	575573	1.14238e+06	1.0293e+06	1.01747e+06	1.10211e+06	769368	802754	758282	2.98009	C16578	HMDB0041937	5360621	20290-10-2	-	-	ko00982,ko04976
MW0155386	Phe-Tyr-Leu-Glu	Amino acid and Its metabolites	Small Peptide	-	569.263	570.269	[M-H]-	C29H38N4O8	1.7208e+06	1.48821e+06	1.02092e+06	1.04695e+06	1.24443e+06	1.48887e+06	1.19746e+06	1.32658e+06	2.19162e+06	1.65175e+06	684707	1.05552e+06	974566	873390	1.13865e+06	1.37773e+06	1.28546e+06	759434	29.2358	-	-	-	-	-	-	-
MW0110109	Trp-Gln-Lys	Amino acid and Its metabolites	Small Peptide	-	461.25	460.243	[M+H]+	C22H32N6O5	446653	85281.2	314043	128345	106698	106836	141345	415483	195300	148079	87036.3	296347	844594	202767	199042	836724	823078	764958	4.71516	-	-	-	-	-	-	-
MEDN2091	(R)-2-Hydroxybutyric acid	Organic acid And Its derivatives	Organic acid And Its derivatives	Y	103	104.1	[M-H]-	C4H8O3	9	9	716587	2.08489e+06	9	995275	336242	1.1132e+06	522164	9	1.0327e+06	360152	9	418397	569706	897430	853372	765994	7.97409	C04718	-	440456	-	-	-	-
MEDP0363	Biopterin	Heterocyclic compounds	Pteridines and derivatives	Y	238.1	237.086	[M+H]+	C9H11N5O3	289884	45572.9	363618	224991	829478	2.24413e+06	196729	1.7746e+06	271112	98699.8	709171	239755	2.13941e+06	362986	315392	661492	674661	766570	8.16728	C06313	HMDB0000468	445040	22150-76-1	63931	247	ko00790,ko01100,ko01240
MEDN0294	3-Methylcrotonyl Glycine	Organic acid And Its derivatives	Organic acid And Its derivatives	Y	156.1	157.074	[M-H]-	C7H11NO3	256932	41427.8	489709	11482.8	1269351	657435	48615.2	4.00408e+06	92282.7	30045	412977	41834.4	3.68267e+06	81174.8	37906	813620	872422	766934	6.46478	C20828	HMDB0000459	169485	33008-07-0	68499	5447	-
MW0108686	Nateglinide	Flavonoids	Flavones	Y	316.188	317.199	[M-H]-	C19H27NO3	1.34227e+06	661300	901268	3.16026e+06	4.32055e+06	1.3446e+06	1.20836e+06	2.17294e+06	1.66622e+06	890342	380021	309128	453897	493840	430300	747216	789690	767530	2.7656	C12508	HMDB0014869	5311309	105816-04-4	146727	-	-
MW0054441	Lucidone C	Aldehyde,Ketones,Esters	Ketones	-	403.245	404.256	[M-H]-	C24H36O5	1.46842e+06	740539	694658	640285	949186	862411	613364	1.04584e+06	709518	635616	635592	468584	988450	660336	635186	758901	787555	770513	1.86609	C06311	-	53827506	-	-	-	ko00052,ko01100
MW0126469	Roquefortine C	Heterocyclic compounds	Heterocyclic compounds	-	388.18	389.185	[M-H]-	C22H23N5O2	1.0438e+06	1.03452e+06	1.06717e+06	955691	723267	862908	781708	942310	1.07788e+06	872781	783269	905515	982007	826079	963042	843664	919006	771599	8.72554	-	-	-	-	-	-	-
MEDP1671	Glu-Glu-Ile	Amino acid and Its metabolites	Small Peptide	Y	390.2	389.18	[M+H]+	C16H27N3O8	2.61748e+06	276918	507842	1.41317e+07	6.10337e+07	2.03813e+06	1.06012e+06	5.47863e+06	2.2227e+06	2.23399e+06	2.83127e+06	6.99397e+06	1.80408e+07	9.03683e+06	5.31758e+06	753698	773089	771865	1.41725	-	-	-	-	-	-	-
MEDP2364	4-Amino-5-hydroxymethyl-2-methylpyrimidine	Heterocyclic compounds	Heterocyclic compounds	Y	140.1	139.075	[M+H]+	C6H9N3O	279957	506246	499040	316516	266540	348272	122825	229077	269566	222037	190478	290541	260657	317299	306854	360862	618165	776282	35.8355	-	-	4374065	54921-60-7	-	-	-
MW0141264	11beta,17alpha,21-Trihydroxypregnenolone	Aldehyde,Ketones,Esters	Ketones	-	365.231	364.225	[M+H]+	C21H32O5	297268	679536	464693	486873	288666	502831	583896	541492	893404	939886	386123	432826	484630	1.0513e+06	909382	763446	695981	777005	5.82147	-	-	-	-	-	-	-
MEDN0171	Uridine	Nucleotide And Its metabolites	Nucleotide And Its metabolites	Y	243.1	244.07	[M-H]-	C9H12N2O6	2.94225e+06	5.7175e+06	6.68902e+06	3.19505e+07	4.23801e+07	6.31027e+06	9.25739e+06	1.6782e+07	1.13688e+07	1.10542e+07	2.24448e+06	1.78348e+06	5.24e+06	3.02105e+06	3.11713e+06	878426	934446	778369	9.15393	C00299	HMDB0000296	6029	58-96-8	16704	90	ko00240,ko01100,ko02010
MEDP2304	Scopolamine-methyl-bromide	Benzene and substituted derivatives	Benzene and substituted derivatives	Y	318.2	397.089	[M-Br]+	C18H24BrNO4	809498	427492	777145	675253	484085	645896	623092	521937	683538	519526	365154	623500	538398	664560	605026	703425	719217	779458	5.46621	-	-	5245705	2014-58-6	-	-	-
MW0011871	1,2-Dihexanoyl-sn-glycerol	GL	DG	-	311.185	288.194	[M+Na]+	C15H28O5	1.83822e+06	639948	1.1963e+06	1.09641e+06	539803	584548	578599	978010	706598	551001	294435	553473	843426	639253	259000	761850	759120	779926	1.47428	D07195	HMDB0015690	25295	59-32-5	768237	-	-
MEDN0445	Orotidine	Nucleotide And Its metabolites	Nucleotide And Its metabolites	Y	287.1	288.059	[M-H]-	C10H12N2O8	195407	569803	536943	773218	919745	847181	587777	585986	797516	652933	637028	625879	582129	777328	868387	705834	758397	780785	5.1413	C01103	HMDB0000788	92751	314-50-1	25722	5754	ko00240,ko01100,ko01240
MW0145469	Arg-Phe-Thr	Amino acid and Its metabolites	Small Peptide	-	423.237	422.228	[M+H]+	C19H30N6O5	941459	444666	593791	851998	770947	893612	632883	813557	522901	613747	359523	663037	665814	552995	592913	580400	844336	782285	18.7588	C08092	HMDB0014343	65028	196618-13-0	7798	-	-
MW0049045	Crassin alcohol	Heterocyclic compounds	Heterocyclic compounds	-	421.222	376.225	[M+HCOO]-	C22H32O5	5.30823e+06	5.69305e+06	4.84276e+06	3.07261e+06	3.31822e+06	422294	775827	2.89801e+06	353757	233875	511986	774981	2.71513e+06	311591	297219	668523	723328	783525	7.93268	D07887	HMDB0014361	77993	-	50922	-	-
MW0129706	1,7-Bis(4-hydroxyphenyl)-5-methoxyheptan-3-one	Aldehyde,Ketones,Esters	Ketones	-	327.155	328.167	[M-H]-	C20H24O4	219978	534266	299897	918534	997413	892984	805613	691001	791983	882980	517727	651203	577756	553349	845620	771034	900051	785160	8.64286	-	-	6426943	-	-	-	-
MW0147733	Compactin diol lactone	Alcohol and amines	Alcohols	-	305.177	306.183	[M-H]-	C18H26O4	508879	377678	412076	370676	494078	1.19014e+06	1.03864e+06	416675	1.10596e+06	1.16932e+06	666140	929279	663111	931290	1.01973e+06	727708	738775	786411	4.15359	-	-	-	-	-	-	-
MW0156957	Ser-Tyr-His-Asp	Amino acid and Its metabolites	Small Peptide	-	519.181	520.192	[M-H]-	C22H28N6O9	128862	69049.4	33550.8	354363	159528	1.9413e+06	1.00307e+06	425439	1.4406e+06	1.96528e+06	1.92994e+06	1.01761e+06	409595	1.23019e+06	2.10906e+06	777787	844760	786692	4.5288	-	-	7009658	24613-12-5	-	-	-
MW0158061	Trilobine	Lignans and Coumarins	Lignans	-	561.235	562.247	[M-H]-	C35H34N2O5	433430	1.08211e+06	1.14484e+06	2.45466e+06	1.90898e+06	1.27853e+06	1.09815e+06	752108	1.24997e+06	1.68654e+06	987140	1.0478e+06	709761	958120	1.42424e+06	645340	973273	788378	20.4917	-	-	-	-	-	-	-
MW0006639	Cocaine	Benzene and substituted derivatives	Benzene and substituted derivatives	-	321.18	303.147	[M+NH4]+	C17H21NO4	2.98709e+07	4.71814e+06	7.84553e+06	6.11447e+06	4.07689e+06	6.19581e+06	3.68242e+06	4.044e+06	7.78614e+06	8.47619e+06	3.08723e+06	3.36376e+06	4.34963e+06	6.5356e+06	5.96306e+06	693056	778432	795144	7.24744	-	-	-	-	-	-	-
MEDP2263	4-Hydroxydebrisoquine	Benzene and substituted derivatives	Benzene and substituted derivatives	Y	192.1	191.105	[M+H]+	C10H13N3O	1.08222e+06	880242	895488	881421	770061	654100	574344	529431	648929	728148	285206	311074	272559	722012	639178	957185	975775	795861	10.8777	-	HMDB0006468	107669	59333-79-8	63800	-	-
MEDP2359	N-acetyl-D-Lactosamine	Carbohydrates and Its metabolites	Carbohydrates and Its metabolites	Y	384.2	383.35	[M+H]+	C14H25NO11	1.15907e+06	377526	653095	1.05265e+06	795613	379713	265161	523864	1.08565e+06	442303	304846	252185	373931	346432	121674	619525	697809	797982	12.6863	-	HMDB0061104	5484402	5939-37-7	-	-	-
MW0152764	Lovastatin acid(Mevinolinic acid)	Organic acid And Its derivatives	Organic acid And Its derivatives	-	421.259	422.267	[M-H]-	C24H38O6	5.40313e+06	5.67618e+06	4.75103e+06	3.16158e+06	3.35714e+06	476387	812982	2.97103e+06	354242	281337	480068	833964	2.84314e+06	311702	346076	697692	685404	798059	8.50014	-	-	-	-	-	-	-
MEDN1045	2-Amino-4,6-pteridinediol	Nucleotide And Its metabolites	Nucleotide And Its metabolites	Y	178	179.044	[M-H]-	C6H5N5O2	689276	397084	527138	234882	386684	337399	571908	648696	344059	248573	345886	580854	840613	480180	376474	616434	810138	803040	14.7797	-	-	135403800	119-44-8	-	-	-
MW0158340	Tutin	Aldehyde,Ketones,Esters	Esters	-	293.106	294.11	[M-H]-	C15H18O6	1.11271e+06	975973	948507	958839	825233	1.1437e+06	801288	936142	1.64365e+06	1.14081e+06	861870	935956	953214	1.21764e+06	1.4044e+06	738160	964693	804224	13.9404	D08661	-	5311236	120373-36-6	-	-	-
MEDN1315	4-Hydroxy-3-methylbenzoic acid	Organic acid And Its derivatives	Organic acid And Its derivatives	Y	151	152.047	[M-H]-	C8H8O3	361217	355107	588976	332975	1.47887e+06	720971	266083	2.75191e+06	246906	286994	371735	244003	2.13601e+06	230103	291971	947639	933108	804956	8.77092	-	HMDB0004815	68138	499-76-3	85239	-	-
MEDP1304	Piperidone	Heterocyclic compounds	Heterocyclic compounds	Y	170.1	169.11	[M+H]+	C9H15NO2	188035	220874	164861	293979	297576	313371	284684	235062	220918	271382	150330	189900	137014	469756	614850	723716	833592	805939	7.25513	-	-	1531	115-69-5	-	-	-
MW0007251	Glipizide	Benzene and substituted derivatives	Benzene and substituted derivatives	Y	444.173	445.178	[M-H]-	C21H27N5O4S	551334	435793	403774	675797	573958	659646	793801	888842	943641	856563	565100	857511	923316	865184	947321	729061	820372	807751	6.29728	D00335	HMDB0015200	3478	29094-61-9	5384	-	-
MW0006706	Daporinad	Benzene and substituted derivatives	Benzene and substituted derivatives	-	391.227	391.226	[M+]+	C24H29N3O2	1.91595e+06	739316	872059	1.1186e+06	783582	645010	658689	737015	776337	625764	369337	688750	686194	767188	593211	812639	790316	809750	1.50957	-	-	-	-	-	-	-
MW0009792	Sulfamerazine	Benzene and substituted derivatives	Benzene and substituted derivatives	Y	263.062	264.068	[M-H]-	C11H12N4O2S	1.27998e+06	1.27042e+06	1.48534e+06	1.09388e+06	1.03846e+06	1.04167e+06	979220	1.10867e+06	1.11929e+06	924001	1.02549e+06	830674	1.02742e+06	953839	1.00651e+06	1.05742e+06	1.06694e+06	814042	14.6347	D02435	HMDB0015521	5325	127-79-7	102130	-	-
MW0157919	Thr-Val-OH	Amino acid and Its metabolites	Small Peptide	-	260.16	340.127	[M+CH3CN+H]+	C9H18N2O4	2.42927e+07	1.34991e+07	2.92292e+07	1.41726e+07	8.61405e+06	7.98915e+06	1.27636e+07	1.01237e+07	8.00585e+06	9.75223e+06	1.49708e+07	2.37465e+07	3.26948e+07	1.95823e+07	1.56374e+07	982232	1.3156e+06	814509	24.5859	-	-	-	-	-	-	-
MEDP1724	3-Amino-4-methylpentanoic-acid	Organic acid And Its derivatives	Organic acid And Its derivatives	Y	132.1	131.095	[M+H]+	C6H13NO2	479374	360621	574928	601761	556164	513565	482854	484822	411915	574316	562023	319991	443435	784207	594595	721564	755630	816250	6.27349	-	HMDB0002157	196302	-	-	-	-
MEDP1881	Phe-Ile-Gly	Amino acid and Its metabolites	Small Peptide	Y	336.2	219.133	[M+H]+	C17H25N3O4	7.83061e+06	3.00732e+06	3.49174e+06	1.0446e+07	6.4198e+06	1.17545e+07	1.43972e+06	1.2024e+06	1.01157e+07	7.50944e+06	7.68547e+06	3.7259e+06	4.00973e+06	1.52638e+07	9.26705e+06	785608	837801	816555	3.22706	-	-	-	-	-	-	-
MW0114992	Neomycin	Carbohydrates and Its metabolites	Carbohydrates and Its metabolites	-	615.314	614.312	[M+H]+	C23H46N6O13	2.22171e+06	908372	833735	1.32011e+06	1.04551e+06	1.61611e+06	1.04401e+06	901315	1.80781e+06	1.89984e+06	484275	616233	811734	1.53606e+06	1.08248e+06	834730	759324	817725	4.91977	-	-	-	-	-	-	-
MW0009670	Rheidin C	Benzene and substituted derivatives	Benzene and substituted derivatives	-	537.121	538.126	[M-H]-	C31H22O9	943946	583637	589442	1.05366e+06	981982	1.09758e+06	790650	966777	1.14299e+06	923606	943195	720191	863058	835831	936253	866229	865845	817819	3.27532	D00246	HMDB0015353	5281004	51333-22-3	3207	-	-
MW0157938	Tingenone	Aldehyde,Ketones,Esters	Ketones	-	419.258	420.266	[M-H]-	C28H36O3	1.08823e+06	1.71604e+06	1.23167e+06	1.25806e+06	1.35584e+06	908418	1.28414e+06	850665	1.67692e+06	778443	820792	1.05341e+06	1.55311e+06	1.1578e+06	1.57015e+06	939563	1.03498e+06	817950	11.6862	-	-	-	-	-	-	-
MEDN0209	Tryptamine	Tryptamines,Cholines,Pigments	Tryptamines	Y	159.1	160.1	[M-H]-	C10H12N2	502081	268645	256106	930404	981648	807530	581018	604238	737057	556113	426895	266894	286850	454882	321154	934053	931476	821132	7.1982	C00398	HMDB0000303	1150	61-54-1	16765	-	ko00380,ko01100,ko04080
MW0150059	Glu-Leu-Phe	Amino acid and Its metabolites	Small Peptide	-	408.214	407.206	[M+H]+	C20H29N3O6	319111	120075	267332	1.08049e+06	606544	1.59912e+06	686013	767584	394247	483591	819527	772811	788163	683952	495293	659344	700367	821645	11.6064	C14680	-	101967	1098-45-9	-	-	-
MEDP1868	Gly-Tyr	Amino acid and Its metabolites	Small Peptide	Y	239.1	364.064	[M+H]+	C11H14N2O4	1.63084e+07	6.79679e+06	2.34206e+06	1.90624e+07	2.02856e+07	1.44905e+07	6.99317e+06	1.45257e+07	1.55353e+07	1.76167e+07	1.34244e+07	1.19877e+07	2.23392e+07	2.85998e+07	1.94956e+07	770913	807620	822715	3.32844	C20934	-	13991616	153666-19-4	-	-	-
MW0156829	Ser-Leu-Thr-Lys	Amino acid and Its metabolites	Small Peptide	-	446.273	447.269	[M-H]-	C19H37N5O7	1.42352e+06	1.2513e+06	1.03695e+06	970289	863137	699055	724748	1.20171e+06	1.01382e+06	781637	570773	858353	1.06048e+06	889268	840902	804357	957590	825093	9.64028	-	-	6452501	-	-	-	-
MEDP1776	Leu-Ala	Amino acid and Its metabolites	Small Peptide	Y	203.1	202.132	[M+H]+	C10H20N2O4	3.22599e+07	3.19135e+06	7.44354e+06	1.99721e+07	2.37252e+07	6.28868e+06	2.16651e+06	9.62402e+06	7.77126e+06	1.11287e+07	1.31715e+07	2.21296e+07	3.18621e+07	2.75429e+07	1.6231e+07	723121	708798	826065	8.49938	-	HMDB0127587	131833925	-	-	-	-
MW0143017	3-methoxy Prostaglandin F1	Hormones and hormone related compounds	Hormones and hormone related compounds	-	385.258	386.267	[M-H]-	C21H38O6	9	9	227127	9	9	884972	909506	1.3796e+06	1.167e+06	591858	727592	545123	1.32921e+06	951215	1.16877e+06	796038	746726	827735	5.1663	C00645	HMDB0001129	11096158	3615-17-6	63154	6024	ko00520,ko01100
MW0121837	6,7-Dimethoxy-2-phenylquinoxaline	Heterocyclic compounds	Heterocyclic compounds	-	313.12	266.106	[M+HCOO+2H]+	C16H14N2O2	439577	477559	515039	1.08895e+06	1.02039e+06	865511	975169	781707	452876	476368	604080	1.10001e+06	904891	465795	491632	810921	948434	827891	8.69377	-	-	-	-	-	-	-
MW0145226	Arachidonoyl m-Nitroaniline	Benzene and substituted derivatives	Benzene and substituted derivatives	-	423.273	424.273	[M-H]-	C26H36N2O3	845837	465207	428383	898350	701251	1.0133e+06	654862	1.04848e+06	770778	654009	655611	598289	991612	689832	674773	760396	811869	828553	4.4394	C11785	HMDB0041959	5462508	466-97-7	-	-	ko00982
MW0158880	Val-Ala-Ser-Asp	Amino acid and Its metabolites	Small Peptide	-	389.169	390.175	[M-H]-	C15H26N4O8	145507	182914	133712	461536	275688	2.74186e+06	519379	185011	2.21768e+06	2.3137e+06	2.73197e+06	218112	182916	2.12567e+06	2.65408e+06	724554	862116	828615	8.90998	-	-	-	-	-	-	-
MEDP1719	2'-O-Methylguanosine	Nucleotide And Its metabolites	Nucleotide And Its metabolites	Y	298.1	297.107	[M+H]+	C11H15N5O5	765357	969110	1.30594e+06	351961	418462	272491	534842	1.0442e+06	476247	284580	86434.4	235330	373384	127887	118690	745584	889285	840922	8.86007	C16500	-	47205796	19458-46-9	-	-	ko00981
MW0114548	Glucosamine-1P	Alcohol and amines	Amines	-	260.053	259.046	[M+H]+	C6H14NO8P	1.67827e+06	2.06402e+06	1.84336e+06	1.41256e+06	1.05721e+06	1.23326e+06	1.70796e+06	964711	1.38698e+06	1.26082e+06	1.42436e+06	1.46931e+06	1.10153e+06	1.36318e+06	1.94728e+06	755819	870862	845389	7.3328	-	-	7021816	6403-14-1	-	-	-
MW0193523	Apigenin-7-O-glucoside(Cosmosiin)	Flavonoids	Flavonoid	-	431.096	432.106	[M-H]-	C21H20O10	501833	312361	341606	232819	160140	229007	333038	425492	310449	301167	197943	341220	323452	327703	306777	848779	936265	846189	5.84604	C00455	HMDB0000229	14180	1094-61-7	16171	5238	ko00760,ko01100
MEDP0886	N-Amidino-L-Aspartate	Amino acid and Its metabolites	Amino acid derivatives	Y	176.4	175.059	[M+H]+	C5H9N3O4	1.31686e+06	787588	108670	388782	635107	391097	411774	864382	646301	412615	125718	453747	956214	844210	556568	597149	806215	849798	17.9821	-	-	46782782	138949-80-1	-	-	-
MW0122206	6-Hydroxyetodolac	Heterocyclic compounds	Heterocyclic compounds	-	302.136	303.147	[M-H]-	C17H21NO4	3.06201e+06	2.06518e+06	1.64617e+06	4.22521e+06	5.6912e+06	2.23237e+06	1.47273e+06	2.79022e+06	4.53566e+06	2.1204e+06	830900	594677	736473	1.57966e+06	872339	823075	924709	850636	6.06839	-	-	91885957	439904-33-3	-	-	-
MW0169337	isosakuranetin	Flavonoids	Flavonoid	-	285.08	286.084	[M-H]-	C16H14O5	975984	1.08872e+06	994256	1.00702e+06	982863	872190	723668	876865	1.08064e+06	968887	519651	637579	661659	962343	766998	944676	980763	852643	7.1342	-	-	-	1221504-67-1	-	-	-
MW0009088	Nilotinib	Benzene and substituted derivatives	Benzene and substituted derivatives	-	530.194	529.184	[M+H]+	C28H22F3N7O	1.52466e+06	1.20782e+06	1.0213e+06	2.05579e+06	1.03458e+06	2.60672e+06	2.05776e+06	1.46635e+06	2.61439e+06	2.80499e+06	639575	1.17746e+06	823181	1.37901e+06	1.04378e+06	893134	838718	857575	3.20136	-	HMDB0032175	7180	94-18-8	50037	-	-
MW0155214	Phe-His-Phe	Amino acid and Its metabolites	Small Peptide	-	450.22	449.206	[M+H]+	C24H27N5O4	1.45658e+06	550960	900940	851871	590932	1.14459e+06	767655	1.11081e+06	1.06158e+06	711470	546391	879245	937824	741874	768264	714084	747919	857817	9.71788	D00373	HMDB0014817	5452	50-52-2	9566	-	-
MW0103978	(R)-3-Amino-4-(3-hexylphenylamino)-4-oxobutylphosphonic acid	Others	Others	-	341.159	342.171	[M-H]-	C16H27N2O4P	811378	2.96352e+06	2.62146e+06	617828	751910	9	9	9	9	9	9	9	9	9	9	873249	898077	864550	1.98014	-	-	-	-	-	-	-
MEDN1897	L-Gulose	Carbohydrates and Its metabolites	Carbohydrates and Its metabolites	Y	179.1	180.16	[M-H]-	C6H12O6	637667	680154	522626	904208	507552	674530	712966	421515	771930	714083	403158	467606	473859	763279	808211	872863	792529	865105	5.25326	-	-	80127	6027-89-0	-	-	-
MW0152326	Leu-Glu-Phe-Glu	Amino acid and Its metabolites	Small Peptide	-	537.251	536.248	[M+H]+	C25H36N4O9	386298	844841	911983	5.10509e+06	5.70797e+06	1.46603e+06	1.47249e+06	765574	1.4865e+06	894218	437647	597217	280432	559797	510204	618646	853047	866852	17.8942	-	-	6419978	6106-81-6	-	-	-
MW0137723	Combrestatin A4	Heterocyclic compounds	Heterocyclic compounds	-	315.123	316.131	[M-H]-	C18H20O5	133165	5.10032e+06	4.77e+06	160362	237713	12300	29619.9	22152.5	9	13963	9	14612.3	9	9	9	833951	896808	867083	3.6312	-	HMDB0036670	73412	18449-41-7	-	-	-
MW0124398	Indacaterol	Heterocyclic compounds	Heterocyclic compounds	Y	373.185	392.21	[M-H2O-H]-	C24H28N2O3	1.14413e+06	1.20756e+06	1.00659e+06	918702	865473	814278	741553	839643	856893	744556	551513	697523	837481	740885	798128	800459	906449	873625	6.3079	D09318	HMDB0015608	6918554	312753-06-3	68575	-	-
MW0152964	Lys-Glu-Ser-Leu-Ser	Amino acid and Its metabolites	Small Peptide	-	563.317	562.296	[M+H]+	C23H42N6O10	1.22807e+06	463701	979026	1.13134e+06	774138	876114	852316	981765	958090	803308	594725	1.04337e+06	1.18302e+06	927299	711506	988864	808304	875709	10.2407	-	-	-	-	-	-	-
MW0122798	alpha-Mangostin	Heterocyclic compounds	Heterocyclic compounds	-	409.171	410.173	[M-H]-	C24H26O6	545153	852595	801832	1.02223e+06	799732	1.10953e+06	758486	858131	434160	565567	963005	827946	998375	503143	687430	867252	862949	876391	0.790056	-	-	6999797	632-13-3	-	-	-
MEDN1312	2-hydroxyphenylacetic acid	Organic acid And Its derivatives	Organic acid And Its derivatives	Y	151	152.047	[M-H]-	C8H8O3	357712	350398	677466	327496	1.49988e+06	779165	242974	2.69184e+06	266360	281264	360793	245387	2.19434e+06	191431	269525	952326	987840	877046	6.02449	C05852	HMDB0000669	11970	614-75-5	28478	5639	ko00360,ko01100
MEDN1055	D-Calcium Pantothenate	CoEnzyme and vitamins	CoEnzyme and vitamins	Y	437.2	438.221	[M-H]-	C18H34N2O10	498881	384458	638728	511347	1.06122e+06	429921	571412	1.63569e+06	583682	177170	130559	518803	934825	382044	140715	857120	800890	877196	4.68066	-	-	443753	137-08-6	-	-	-
MW0170013	VULPINIC ACID	Benzene and substituted derivatives	Benzene and substituted derivatives	-	321.072	322.084	[M-H]-	C19H14O5	1.07936e+06	1.01509e+06	1.26519e+06	1.16076e+06	836396	1.04068e+06	1.01264e+06	1.01017e+06	1.09734e+06	822888	885285	1.20106e+06	989576	907183	930074	863603	1.01065e+06	879392	8.79511	-	HMDB0061005	57826284	874908-11-9	-	-	-
MW0106587	Enalaprilat	Benzene and substituted derivatives	Benzene and substituted derivatives	-	364.187	348.169	[M+NH4-2H]-	C18H24N2O5	290608	371908	410383	1.17165e+06	1.0368e+06	1.34302e+06	623394	737204	1.24837e+06	1.22276e+06	1.19794e+06	707611	828478	1.15701e+06	1.50816e+06	649637	932554	884327	18.409	-	-	-	-	-	-	-
MW0158129	Trp-Gln-Gln-Asp-Glu	Amino acid and Its metabolites	Small Peptide	-	705.28	704.277	[M+H]+	C30H40N8O12	331178	585033	916262	1.00861e+06	1.0142e+06	819032	744374	1.50979e+06	966710	692681	637813	1.22323e+06	1.92212e+06	947265	553011	889326	1.0133e+06	886924	7.77343	-	HMDB0006409	153005	-	-	-	-
MW0012287	13,14-Dihydro-15-ketoprostaglandin J2	Hormones and hormone related compounds	Hormones and hormone related compounds	-	379.213	334.214	[M+HCOO]-	C20H30O4	472720	954936	858164	999372	784170	990832	1.00027e+06	957567	1.28585e+06	992114	644814	919003	857158	1.18979e+06	1.03426e+06	838579	948610	889995	6.16932	-	-	19004	3485-62-9	-	-	-
MW0156040	Pro-Tyr-Val	Amino acid and Its metabolites	Small Peptide	-	378.199	377.195	[M+H]+	C19H27N3O5	599134	653010	962176	1.35973e+06	1.25027e+06	1.09355e+06	896826	571964	944647	1.13251e+06	581653	774443	491579	873285	967553	873540	790027	892266	6.38926	C00903	HMDB0003441	637511	14371-10-9	16731	6931	ko01100,ko04750
MEDP0658	Ethyl-dodecanoate	Alcohol and amines	Amines	Y	229.1	228.209	[M+H]+	C14H28O2	983793	1.1643e+06	1.03194e+06	991171	997346	758633	884021	951713	547624	564337	1.05694e+06	806586	948619	758871	786248	903500	920735	892645	1.56414	-	-	52193897	58611-97-5	-	-	-
MEDN1943	2-keto-D-gluconic acid	Carbohydrates and Its metabolites	Sugar acids	Y	193	194.043	[M-H]-	C6H10O7	267115	159729	524805	356659	411356	747823	190262	3.69714e+06	337786	187112	691306	356223	2.26687e+06	345582	251076	913663	942927	894419	2.66368	C06473	-	3035456	669-90-9	-	-	ko00030,ko01100
MW0153392	Mansonone C	Quinones	Quinones	-	227.103	228.115	[M-H]-	C15H16O2	326845	139563	112568	515688	412844	237361	187307	360199	350860	200476	278841	252091	259501	331292	282601	844149	861411	895187	2.99456	-	HMDB0036707	314523	-	-	-	-
MEDN0220	D-Glucose	Carbohydrates and Its metabolites	Sugars	Y	179.1	180.063	[M-H]-	C6H12O6	728720	687080	667496	954656	715339	712591	718956	735767	836125	795897	291638	688408	682330	820748	553751	857470	879136	896759	2.24193	C00031	HMDB0000122	5793	50-99-7	4167	133	ko00010,ko00030,ko00052,ko00500,ko00520,ko00524,ko01100,ko02010,ko04066,ko04068,ko04152,ko04742,ko04910,ko04911,ko04917,ko04922,ko04930,ko04931,ko04932,ko04933,ko04973,ko04976,ko04978,ko05230,ko05415
MEDN0221	D-Mannose	Carbohydrates and Its metabolites	Sugars	Y	179.1	180.063	[M-H]-	C6H12O6	728720	687080	667496	954656	715339	712591	718956	735767	836125	795897	291638	688408	682330	820748	553751	857470	879136	896759	2.24193	C00159	HMDB0000169	18950	3458-28-4	4208	-	ko00051,ko00052,ko00520,ko01100,ko02010,ko04142,ko04625
MEDN0808	Myoinositol	Carbohydrates and Its metabolites	Sugar alcohols	Y	179.1	180.16	[M-H]-	C6H12O6	728720	687080	667496	954656	715339	712591	718956	735767	836125	795897	291638	688408	682330	820748	553751	857470	879136	896759	2.24193	C00137	HMDB0000211	892	87-89-8	17268	5221	ko00052,ko00053,ko00562,ko01100,ko02010,ko04070
MEDN1534	D-Tagatose	Carbohydrates and Its metabolites	Sugars	Y	179.1	180.063	[M-H]-	C6H12O6	728720	687080	667496	954656	715339	712591	718956	735767	836125	795897	291638	688408	682330	820748	553751	857470	879136	896759	2.24193	C00795	HMDB0003418	439312	87-81-0	49092	-	ko00052,ko01100
MEDN1761	D-Talose	Carbohydrates and Its metabolites	Sugars	Y	179.1	180.16	[M-H]-	C6H12O6	728720	687080	667496	954656	715339	712591	718956	735767	836125	795897	291638	688408	682330	820748	553751	857470	879136	896759	2.24193	-	-	99459	2595-98-4	-	-	-
MEDN1762	D-Allose	Carbohydrates and Its metabolites	Sugars	Y	179.1	180.16	[M-H]-	C6H12O6	728720	687080	667496	954656	715339	712591	718956	735767	836125	795897	291638	688408	682330	820748	553751	857470	879136	896759	2.24193	-	-	439507	2595-97-3	-	-	-
MEDN2101	（2S，3R，4R，5R）-2,3,4,5,6-五羟基己醛	Carbohydrates and Its metabolites	Sugars	Y	179.1	180.064	[M-H]-	C6H12O6	728720	687080	667496	954656	715339	712591	718956	735767	836125	795897	291638	688408	682330	820748	553751	857470	879136	896759	2.24193	-	-	104955	130495-35-1	-	-	-
MEDL02675	Anaxagoreine	Alkaloids	Alkaloids	Y	301.154	283.121	[M+NH4]+	C17H17NO3	411619	726649	561660	988983	947853	1.15376e+06	791939	540965	872947	1.01411e+06	576518	669856	452810	1.09048e+06	1.08202e+06	880464	997882	902681	6.72861	-	HMDB0034669	13891860	77410-38-9	-	-	-
MEDP1196	Biotinamide	Alcohol and amines	Polyamines	Y	244.1	243.104	[M+H]+	C10H17N3O2S	235035	121843	117761	330648	667948	243671	174562	579427	362206	162390	76920.6	109845	195868	285145	154119	922035	945483	903182	2.29459	C15084	-	3003768	39077-64-0	-	-	-
MW0122727	Acetazolamide	Alcohol and amines	Amines	Y	268.998	221.988	[M+HCOO+2H]+	C4H6N4O3S2	2.79742e+06	3.02242e+06	4.29908e+06	2.9873e+06	1.94542e+06	2.2373e+06	3.81338e+06	1.63114e+06	2.47307e+06	1.96896e+06	4.35679e+06	3.1962e+06	1.79966e+06	2.47491e+06	3.84294e+06	953681	1.01389e+06	906599	5.61329	C06805	HMDB0014957	1986	59-66-5	27690	-	-
MW0152946	Lys-Gln-Val	Amino acid and Its metabolites	Small Peptide	-	374.239	373.233	[M+H]+	C16H31N5O5	1.24973e+06	498044	2.27288e+06	1.88212e+06	1.36656e+06	3.57025e+06	1.0971e+06	1.20485e+06	802155	1.08258e+06	3.74213e+06	3.37098e+06	7.52611e+06	2.41119e+06	1.98883e+06	983402	1.0403e+06	908030	6.78942	-	-	-	-	-	-	-
MEDP2302	N-Acetyl-L-methionine	Amino acid and Its metabolites	Amino acid derivatives	Y	192.1	191.25	[M+H]+	C7H13NO3S	753475	411124	506210	604354	861630	464562	464405	620241	483356	286863	230726	430698	433300	632327	326559	909379	962204	909815	3.27608	-	-	-	-	-	-	-
MW0001239	1,1,1,2,2-Pentafluoro-7-phenylheptan-3-one	Benzene and substituted derivatives	Benzene and substituted derivatives	-	279.086	280.089	[M-H]-	C13H13F5O	1.8397e+06	1.59504e+06	1.87652e+06	1.74934e+06	1.36064e+06	659820	707386	1.10585e+06	861571	697510	607338	748816	967342	681546	752918	925471	964657	910969	2.97459	-	-	-	-	-	-	-
MW0000905	[12]-Gingerol	Benzene and substituted derivatives	Phenolics	-	423.275	378.277	[M+HCOO]-	C23H38O4	428265	177095	245357	447782	585748	1.09985e+06	979304	1.51837e+06	1.21949e+06	910729	657379	806265	1.42014e+06	981141	773349	865940	916144	916556	3.2355	-	-	-	-	-	-	-
MW0142026	2,3-Diphenyl-3-(2-pyridinyl)acrylonitrile	Heterocyclic compounds	Heterocyclic compounds	-	281.114	282.116	[M-H]-	C20H14N2	95188.2	132675	249527	852266	564117	2.43934e+06	559383	1.32047e+06	797046	1.00546e+06	1.37389e+06	472509	827664	650783	942550	943433	945541	917130	1.69235	-	-	72663	6265-73-2	-	-	-
MW0164988	2-azaniumylethyl [(2R)-2,3-dihydroxypropyl] phosphate	Others	Others	-	238.036	215.056	[M+Na]+	C5H14NO6P	1.28442e+06	1.19829e+07	1.47205e+07	1.04401e+06	256173	490612	1.10323e+07	666040	922536	525805	1.43921e+07	2.54599e+06	354369	721690	1.15153e+06	473696	656573	917763	32.6921	C21938	HMDB0010378	5312531	20590-32-3	72865	-	-
MW0149232	Flumetover	Benzene and substituted derivatives	Benzene and substituted derivatives	-	366.13	367.14	[M-H]-	C19H20F3NO3	755491	648964	572147	2.66821e+06	2.38943e+06	2.89268e+06	515860	600281	2.2226e+06	1.03587e+06	2.22394e+06	566272	650696	1.12732e+06	1.86829e+06	861340	892307	918201	3.19649	-	HMDB0029005	10445608	51352-44-4	-	-	-
MW0014865	5alpha-Androstan-17beta-ol-3-one glucosiduronate	Aldehyde,Ketones,Esters	Esters	-	465.239	466.257	[M-H]-	C25H38O8	1.18493e+06	543768	778100	1.13412e+06	1.18232e+06	1.01971e+06	425088	738134	891845	916785	807288	370040	801500	682128	575072	777857	740860	923162	11.8389	-	-	6914657	658084-64-1	-	-	-
MW0063376	Rosmic acid	Terpenoids	Terpene	-	389.165	390.168	[M-H]-	C21H26O7	1.01389e+06	882607	922462	967640	893065	947474	965109	979297	1.02382e+06	887053	560039	711642	907380	824384	808451	904625	978361	924023	4.08505	-	HMDB0028813	9796450	7219-59-2	-	-	-
MW0106579	Edetic acid	Organic acid And Its derivatives	Organic acid And Its derivatives	-	291.09	292.091	[M-H]-	C10H16N2O8	1.42281e+06	1.23778e+06	1.34587e+06	1.22413e+06	1.05112e+06	1.09958e+06	958954	1.35159e+06	1.2145e+06	978995	882918	908747	1.04045e+06	952153	1.06976e+06	978577	1.10894e+06	924892	9.42574	-	-	9900499	47066-32-0	-	-	-
MW0006736	Desglymidodrine	Benzene and substituted derivatives	Benzene and substituted derivatives	-	412.243	197.105	[2M+NH4]+	C10H15NO3	657002	437526	529147	1.6255e+06	1.63218e+06	2.45296e+06	2.08064e+06	1.32954e+06	1.55145e+06	2.05237e+06	1.57505e+06	2.98218e+06	1.63236e+06	1.41429e+06	1.96321e+06	851619	904490	925734	4.26931	-	-	-	-	-	-	-
MW0123131	Bisindolylmaleimide I	Alcohol and amines	Amines	-	413.196	412.19	[M+H]+	C25H24N4O2	2.38003e+06	852286	680954	1.20405e+06	1.84856e+06	1.56532e+06	1.42046e+06	557577	2.80197e+06	2.19773e+06	1.6136e+06	2.01139e+06	3.47761e+06	5.4788e+06	1.62217e+06	1.05821e+06	939065	928891	7.37185	C03884	HMDB0029416	132862	17035-90-4	28229	-	-
MW0149703	Gln-His-Leu-Phe-Gly	Amino acid and Its metabolites	Small Peptide	-	601.296	600.302	[M+H]+	C28H40N8O7	1.00069e+06	1.37955e+06	2.04241e+06	1.62224e+06	1.36945e+06	2.15997e+06	2.0719e+06	1.15445e+06	1.56548e+06	1.91047e+06	1.35219e+06	1.84207e+06	1.01868e+06	1.20509e+06	1.4776e+06	812503	826117	930228	7.52083	-	HMDB0001443	107909	-	36361	-	-
MW0012862	1-Myristoyl-2-palmitoyl-sn-glycero-3-phosphocholine	GP	PC	-	740.492	705.531	[M+Cl]-	C38H76NO8P	1.1077e+06	1.02742e+06	688501	911406	957592	976611	956461	910550	1.20937e+06	1.15626e+06	536734	1.02987e+06	1.02992e+06	1.0623e+06	1.19252e+06	941218	1.08986e+06	930424	9.02588	-	-	572422	82863-65-8	-	-	-
MEDN1504	3-Hydroxycinnamic acid	Organic acid And Its derivatives	Organic acid And Its derivatives	Y	163	164.047	[M-H]-	C9H8O3	1.57668e+06	870899	431305	561477	751700	246198	815144	1.85349e+06	343676	130842	93140.5	264767	532952	224526	116659	987291	1.03634e+06	930648	5.37107	-	HMDB0001713	637541	14755-02-3	32357	305	-
MEDP2436	Tetraethylene-glycol	Alcohol and amines	Alcohols	Y	195.1	194.23	[M+H]+	C8H18O5	304437	501702	321431	257911	337887	349934	432468	393954	269169	299083	204996	382975	213624	470398	533752	982980	1.06093e+06	932514	6.52079	-	-	-	-	-	-	-
MEDP1885	Pro-Ile	Amino acid and Its metabolites	Small Peptide	Y	211.1	228.147	[M+H-H2O]+	C11H20N2O3	551024	617693	631516	722948	675289	884812	738867	615872	677465	701650	367291	468549	409450	690442	636194	872372	994434	932771	6.54013	-	-	7079600	-	-	-	-
MEDP0883	2,4-Dihydroxypteridine	Heterocyclic compounds	Pteridines and derivatives	Y	165.3	164.033	[M+H]+	C6H4N4O2	564979	436664	326172	676998	716933	602749	507794	671976	561169	515225	329369	323563	488898	1.02999e+06	487495	1.08335e+06	906719	933551	9.76701	C03212	-	10250	487-21-8	-	-	-
MW0119375	3alpha-Hydroxyoreadone	Aldehyde,Ketones,Esters	Ketones	-	251.128	252.136	[M-H]-	C14H20O4	2.04519e+06	2.81412e+06	2.44053e+06	1.90253e+06	2.19969e+06	880932	157343	156120	976821	833280	440958	128891	164158	766578	792121	970203	996034	935243	3.15454	-	-	10930	541-46-8	-	-	-
MW0007847	Monuron	Benzene and substituted derivatives	Benzene and substituted derivatives	-	197.048	198.056	[M-H]-	C9H11ClN2O	1.74771e+06	1.42558e+06	1.90551e+06	1.01935e+06	933381	724674	734280	1.09243e+06	1.61026e+06	1.10767e+06	800759	916320	945194	1.32864e+06	1.14478e+06	1.07777e+06	1.00465e+06	936784	7.00605	C10965	-	2328	25057-89-0	-	-	-
MW0145271	Arg-Asn-Gln-Glu	Amino acid and Its metabolites	Small Peptide	-	544.256	545.256	[M-H]-	C20H35N9O9	407849	2.2914e+06	809859	1.15842e+06	1.13905e+06	913964	1.24829e+06	1.3621e+06	1.06875e+06	1.3032e+06	982510	1.44174e+06	1.40437e+06	990731	1.4396e+06	1.02218e+06	1.07083e+06	937232	6.69405	-	-	-	-	-	-	-
MW0155984	Pro-Pro-Thr	Amino acid and Its metabolites	Small Peptide	-	649.318	313.164	[2M+Na]+	C14H23N3O5	254771	154627	326373	842529	773735	2.4326e+06	1.7426e+06	825656	927364	1.62096e+06	1.26584e+06	1.88421e+06	806328	880939	1.45808e+06	964717	882219	938548	4.54044	-	-	-	-	-	-	-
MEDP1744	Astaxanthin	Others	Others	Y	597	596.387	[M+H]+	C40H52O4	240677	970091	120342	505984	656337	807705	1.0879e+06	462518	397480	576413	333811	461815	302378	870985	395198	839923	768768	940865	10.1756	C00943	-	135398663	3545-76-4	-	-	-
MEDP2303	6-Diazo-5-oxo-L-norleucine	Amino acid and Its metabolites	Amino acid derivatives	Y	172.1	171.15	[M+H]+	C6H9N3O3	1.33292e+06	773003	982592	784450	836187	641768	523232	898487	1.16038e+06	1.36751e+06	910441	1.41148e+06	1.3916e+06	1.32857e+06	1.5181e+06	877093	980469	940966	5.59196	-	-	2049	146535-11-7	-	-	-
MW0014709	5-Androstenetriol	Alcohol and amines	Alcohols	-	289.215	306.219	[M+H-H2O]+	C19H30O3	1.16515e+06	555077	546445	624057	510816	556203	459658	759521	870523	711146	193532	226531	293393	577350	500718	833496	897140	944009	6.22154	C09080	-	119454	28164-88-7	-	-	-
MW0151821	ISODUARTIN METHYL ETHER	Heterocyclic compounds	Heterocyclic compounds	-	345.132	346.142	[M-H]-	C19H22O6	185143	5.17964e+06	4.67223e+06	159921	92316.9	73251.9	65815.5	74989.5	97121.5	50974.6	9	9	78933.5	9	9	896400	999594	944702	5.4527	C07564	HMDB0014413	5095	91374-21-9	8888	-	-
MW0009371	Phaclofen	Benzene and substituted derivatives	Benzene and substituted derivatives	-	248.022	249.032	[M-H]-	C9H13ClNO3P	1.84881e+06	807875	965193	890090	879393	576629	593577	1.19858e+06	745365	564486	495855	666912	1.34545e+06	656515	672027	1.00915e+06	1.05861e+06	945171	5.66312	C01893	HMDB0001458	5006	6929-42-6	16615	6255	-
MW0144575	Ala-Glu-Val	Amino acid and Its metabolites	Small Peptide	-	318.165	317.159	[M+H]+	C13H23N3O6	1.39651e+07	3.04813e+06	1.22562e+06	1.44059e+07	1.96722e+07	1.91195e+06	3.99614e+06	2.52487e+06	1.50272e+07	2.73938e+06	672955	1.2239e+06	1.3704e+06	2.00356e+06	1.3752e+06	1.11445e+06	732814	946287	20.5402	-	HMDB0011687	9943917	491851-62-8	-	-	-
MEDN1656	Hydroxypiperazic acid	Heterocyclic compounds	Heterocyclic compounds	Y	145.1	146.106	[M-H]-	C5H10N2O3	284117	287865	189069	800091	1.19685e+06	653383	616925	713270	514220	415233	197456	222794	308890	310001	247717	1.06018e+06	1.05358e+06	949736	6.0662	C00739	-	129859924	-	-	-	ko00310,ko01100
MEDN1098	2-ethyl-2-hydroxybutyric acid	Organic acid And Its derivatives	Organic acid And Its derivatives	Y	131.1	132.079	[M-H]-	C6H12O3	1.08687e+06	1.89447e+06	1.66858e+06	1.0837e+06	1.08248e+06	689064	641206	813527	558919	1.02671e+06	567531	587583	761851	487013	910864	979308	1.00778e+06	951378	2.87908	-	HMDB0001975	77199	3639-21-2	-	6411	-
MW0145074	Ancistrocladine	Heterocyclic compounds	Heterocyclic compounds	-	406.199	407.21	[M-H]-	C25H29NO4	1.1743e+06	1.24711e+06	1.20616e+06	858527	842641	1.08221e+06	1.0521e+06	991679	1.03208e+06	2.04028e+06	840355	1.15541e+06	1.00606e+06	915003	1.04954e+06	773992	924689	953812	10.9162	C20216	HMDB0036328	168836	28789-35-7	-	-	-
MEDN1313	Protoporphyrin IX	Heterocyclic compounds	Heterocyclic compounds	Y	561	562.258	[M-H]-	C34H34N4O4	507785	491454	744188	1.12283e+06	1.23716e+06	1.81927e+06	1.67774e+06	1.0494e+06	733482	998159	1.55107e+06	1.79935e+06	1.82536e+06	878900	1.21759e+06	903462	994241	953826	4.78486	C01079	HMDB0000241	4971	553-12-8	-	-	ko00860,ko01100,ko01240
MEDN0506	N-Acetylglucosamine 1-Phosphate	Carbohydrates and Its metabolites	Phosphate sugars	Y	300	301.056	[M-H]-	C8H16NO9P	1.41154e+07	9.40427e+06	9.79376e+06	4.16659e+06	836171	1.92893e+06	2.88029e+06	721856	5.07896e+06	3.00787e+06	450452	779778	1.861e+06	1.20297e+06	684400	1.1613e+06	1.08283e+06	959421	9.53054	C04256	HMDB0001367	440272	6866-69-9	7125	6194	-
MW0012406	15(S)-Fluprostenol isopropyl ester	FA	Others	-	535.208	500.239	[M+Cl]-	C26H35F3O6	495642	848557	703059	5.92413e+06	5.83034e+06	1.77718e+06	1.74632e+06	852103	1.30248e+06	806184	594495	661427	338313	435919	487576	829213	1.06333e+06	962910	12.3395	C20268	-	5351344	117048-59-6	-	-	-
MEDP1780	Leu-Phe	Amino acid and Its metabolites	Small Peptide	Y	279.2	278.163	[M+H]+	C15H22N2O3	1.03188e+07	1.99692e+06	5.33494e+06	6.50496e+06	4.1427e+06	2.3889e+06	1.07747e+06	1.92133e+06	3.68746e+06	3.95503e+06	3.87007e+06	2.44111e+06	3.95284e+06	7.31528e+06	5.56546e+06	954427	909101	965207	3.15755	-	HMDB0013243	6992310	3063-05-6	73585	-	-
MW0141056	1,1-Diphenyl-2-(4-methoxyphenyl)propene	Heterocyclic compounds	Heterocyclic compounds	-	299.15	300.151	[M-H]-	C22H20O	1.60726e+06	1.48934e+06	1.16189e+06	1.36423e+06	1.1292e+06	822617	792871	963142	1.05479e+06	868670	485567	766766	845404	945813	904783	1.01877e+06	1.04464e+06	965748	3.98287	-	-	5353760	53092-52-7	-	-	-
MW0124598	JWH 210 N-(4-hydroxypentyl) metabolite	Heterocyclic compounds	Heterocyclic compounds	-	384.188	385.204	[M-H]-	C26H27NO2	634930	1.19687e+06	848628	710435	554680	864228	1.52041e+06	1.43055e+06	1.40211e+06	1.56537e+06	1.18517e+06	1.81806e+06	1.43578e+06	1.23393e+06	1.92901e+06	1.00663e+06	985856	976475	1.55914	-	HMDB0028922	81721	7298-84-2	-	-	-
MW0152622	Leu-Phe-OH	Amino acid and Its metabolites	Small Peptide	-	325.174	386.148	[M+HCOO+2H]+	C15H22N2O3	1.18119e+06	496613	541116	544444	258091	557897	486282	481455	513022	612228	424176	523920	539163	767710	710046	963958	1.02095e+06	977456	3.01611	-	-	-	-	-	-	-
MW0107571	Isoleucyl-Phenylalanine	Organic acid And Its derivatives	Organic acid And Its derivatives	-	347.157	386.148	[M+Na+HCOOH]+	C20H22N2O6	1.30005e+06	728796	1.16027e+06	1.00366e+06	877118	872208	955532	927482	1.09575e+06	787102	422578	1.01327e+06	866640	989316	691752	1075899	1.1525e+06	977550	8.20657	C08902	-	91453	467-55-0	-	-	-
MEDP2375	Ectoine	Heterocyclic compounds	Heterocyclic compounds	Y	143.1	142.074	[M+H]+	C6H10N2O2	430691	625626	411053	430740	459483	326115	360323	314571	266179	218015	248107	353626	410151	317129	389314	626543	1.04614e+06	978463	25.4918	-	HMDB0062744	193493	-	88109	-	-
MEDP1678	Thr-Val-Leu	Amino acid and Its metabolites	Small Peptide	Y	332.2	331.211	[M+H]+	C15H29N3O5	1.19278e+07	3.20893e+06	2.88209e+06	2.56595e+07	1.51814e+07	3.00729e+07	6.42372e+06	7.53475e+06	4.98807e+07	1.3742e+07	1.30125e+07	1.91624e+07	2.80101e+07	4.8556e+07	2.44148e+07	1.12077e+06	996942	980211	7.43549	-	-	49864481	-	-	-	-
MEDP0176	Thymidine	Nucleotide And Its metabolites	Nucleotide And Its metabolites	Y	243.1	242.09	[M+H]+	C10H14N2O5	107938	487055	384686	541030	606413	463078	533459	596770	413834	274022	137898	108064	206625	125877	199848	660997	994083	982466	21.5022	C00214	HMDB0000273	5789	50-89-5	17748	3375	ko00240,ko01100
MW0109069	Pentosidine	Amino acid and Its metabolites	Small Peptide	-	377.196	378.202	[M-H]-	C17H26N6O4	165728	562382	394145	839702	580610	1.13433e+06	835992	393800	901945	995637	461544	616979	337551	699291	757358	1.00467e+06	991425	984143	1.04772	-	-	-	-	-	-	-
MEDN0226	D-Erythronolactone	Aldehyde,Ketones,Esters	Esters	Y	117	118.027	[M-H]-	C4H6O4	1.33356e+06	2.04113e+06	2.11388e+06	1.1733e+06	1.70128e+06	1.44443e+06	1.43444e+06	1.85614e+06	1.22772e+06	1.39072e+06	2.01499e+06	1.4954e+06	2.06872e+06	904227	1.29213e+06	989290	972824	987077	0.909046	-	HMDB0000349	5325915	15667-21-7	87625	5338	-
MW0015440	9-deoxy-9-methylene-16,16-dimethyl-PGE2	Hormones and hormone related compounds	Hormones and hormone related compounds	-	423.273	378.277	[M+HCOO]-	C23H38O4	1.48661e+06	495364	1.21551e+06	1.06921e+06	933901	979674	800472	1.37932e+06	1.14346e+06	664406	764732	777243	1.20907e+06	967822	1.00936e+06	703646	1.23849e+06	992458	27.3673	-	HMDB0032306	97750	759-65-9	16879	-	-
MEDN1057	2-Methyl-d-erythritol 2,4-cyclodiphosphate	Carbohydrates and Its metabolites	Phosphate sugars	Y	277	277.996	[M-H]-	C5H12O9P2	740133	762863	868566	914258	770541	847721	1.01571e+06	703542	797223	931894	752971	732413	392638	758245	760186	891272	1.00723e+06	994711	6.59936	-	-	126747	143488-44-2	-	-	-
MEDP0035	5-Hydroxy-L-Tryptophan	Amino acid and Its metabolites	Amino acid derivatives	Y	221.1	220.085	[M+H]+	C11H12N2O3	362487	349364	256799	639351	614249	452900	318188	399538	475328	402134	360565	487899	617168	616606	493053	967833	960511	996084	1.92699	C00643	HMDB0015571	439280	56-69-9	17780	-	ko00380,ko01100,ko04361,ko04726
MW0012568	16-phenoxy tetranor Prostaglandin E2	Hormones and hormone related compounds	Hormones and hormone related compounds	-	387.187	388.189	[M-H]-	C22H28O6	1.16799e+06	1.36611e+06	1.44991e+06	1.47917e+06	1.83776e+06	1.7351e+06	1.94648e+06	2.04381e+06	1.56429e+06	1.82983e+06	645253	1.7278e+06	1.53512e+06	1.34814e+06	1.93189e+06	1.07883e+06	1.00304e+06	998476	4.39524	-	-	13879951	36357-32-1	-	-	-
MW0151611	Ile-Trp-Asp	Amino acid and Its metabolites	Small Peptide	-	433.206	432.201	[M+H]+	C21H28N4O6	2.09536e+06	1.05489e+06	1.1888e+06	3.60931e+06	4.19553e+06	1.34071e+06	1.0989e+06	1.61727e+06	3.43637e+06	1.61095e+06	531378	560086	640467	1.62387e+06	889137	932877	876160	999742	6.60718	C12044	-	6324616	6998-60-3	-	-	-
MW0156640	Ser-Arg-Glu-Val-Ser	Amino acid and Its metabolites	Small Peptide	-	577.296	576.287	[M+H]+	C22H40N8O10	138951	80949.7	57387.6	1.3368e+06	677067	5.11331e+06	1.84819e+06	489226	1.29973e+06	2.56921e+06	2.94815e+06	2.08072e+06	465912	1.1689e+06	2.51508e+06	1.07186e+06	1.04784e+06	1.00263e+06	3.37727	-	HMDB0012228	74190	78-40-0	42383	-	-
MEDP0318	L-kynurenine	Amino acid and Its metabolites	Amino acid derivatives	Y	209.1	208.085	[M+H]+	C10H12N2O3	220152	195336	215854	353317	254315	339843	212174	131473	234441	200442	200961	207426	184458	297096	383861	952482	1.08649e+06	1.00786e+06	6.63037	-	-	6708578	-	-	-	-
MEDN1571	Pregnenolone monosulfate	Hormones and hormone related compounds	Hormones and hormone related compounds	Y	395.2	396.197	[M-H]-	C21H32O5S	1.25655e+06	939722	1.09272e+06	1.1075e+06	932033	1.2332e+06	999454	1.22464e+06	1.3783e+06	1.10131e+06	1.08277e+06	1.10982e+06	1.12031e+06	1.20576e+06	1.23439e+06	1.06029e+06	1.11531e+06	1.01017e+06	4.95204	-	-	9821569	112830-95-2	-	-	-
MW0118363	2-Carboxy-4-dodecanolide	Alcohol and amines	Alcohols	-	241.144	242.152	[M-H]-	C13H22O4	477412	573079	570150	318717	432313	205514	226676	279584	171089	195658	233319	268779	335846	213546	215025	941156	1.0214e+06	1.01345e+06	4.45692	-	HMDB0000664	5283822	-	-	5634	-
MW0017170	cis-7-Hexadecenoic acid	FA	FFA	-	313.255	254.225	[M+CH3COO]-	C16H30O2	419794	564135	503541	557422	582225	573484	475207	730046	448703	481041	647323	732645	792435	521870	581884	1.08494e+06	1.08641e+06	1.01838e+06	3.65459	C06231	-	126041	96702-03-3	-	-	ko00260,ko01100
MW0007562	Meclizine	Benzene and substituted derivatives	Benzene and substituted derivatives	-	389.18	390.186	[M-H]-	C25H27ClN2	2.72413e+06	2.35743e+06	2.00397e+06	2.37899e+06	2.00325e+06	670276	534681	779249	724442	536921	456785	559631	724403	606144	562470	979954	1.02459e+06	1.02316e+06	2.51366	C17670	-	155011	67979-25-3	-	-	-
MW0160366	(2S)-2-[[2-(1H-indol-3-yl)acetyl]amino]propanoic acid	Organic acid And Its derivatives	Organic acid And Its derivatives	-	281.069	246.1	[M+Cl]-	C13H14N2O3	805582	1.22084e+06	939154	1.06841e+06	767151	1.52906e+06	1.31699e+06	1.00964e+06	1.44886e+06	1.39324e+06	1.31998e+06	1.39041e+06	971982	1.23193e+06	1.58381e+06	1.07059e+06	1.20509e+06	1.02709e+06	8.42896	-	-	-	-	-	-	-
MW0169832	Senecionine	Aldehyde,Ketones,Esters	Esters	-	353.206	335.173	[M+NH4]+	C18H25NO5	1.53001e+06	1.16058e+06	1.93754e+06	1.30008e+06	1.43095e+06	420243	583485	1.21651e+06	1.12328e+06	771177	239336	524055	1.19666e+06	1.07124e+06	795689	1.04544e+06	949158	1.02782e+06	5.08863	C05334	-	160481	-	-	-	-
MEDP0120	Theobromine	Nucleotide And Its metabolites	Nucleotide And Its metabolites	Y	181	180.065	[M+H]+	C7H8N4O2	806052	433640	574106	522793	390274	536438	394407	774238	526087	447817	283545	375950	615942	634969	566376	1.36772e+06	1.18893e+06	1.02939e+06	14.1597	C07480	HMDB0002825	5429	83-67-0	28946	1456	ko00232,ko01100
MEDN1181	5-hydroxyindole acetaldehyde	Heterocyclic compounds	Indole and Its derivatives	Y	174.1	175.063	[M-H]-	C10H9NO2	358838	366549	295819	1.21262e+06	1.25682e+06	2.39421e+06	779286	865243	504523	755264	1.57605e+06	704701	876918	494647	818099	961457	1.04541e+06	1.02964e+06	4.40836	C05634	-	74688	1892-21-3	-	-	ko00380,ko01100
MW0151014	His-Lys-Leu	Amino acid and Its metabolites	Small Peptide	-	396.247	396.249	[M+]+	C18H32N6O4	327587	354361	643924	829797	671242	1.23974e+06	1.01461e+06	820063	1.11991e+06	1.12669e+06	609789	1.18534e+06	890287	1.01754e+06	1.17702e+06	1.17417e+06	977332	1.03036e+06	9.60262	C18483	-	91587	27605-76-1	-	-	-
MW0010571	Cubebininolide	Lignans and Coumarins	Lignans	-	445.196	446.194	[M-H]-	C24H30O8	505292	344930	270388	1.98069e+06	3.58861e+06	1.08356e+06	534715	1.24403e+06	1.25306e+06	1.04618e+06	1.61003e+06	1.17795e+06	1.88673e+06	2.23719e+06	2.05603e+06	970225	996037	1.03136e+06	3.07148	-	-	-	-	-	-	-
MEDP2597	Glu-Phe	Amino acid and Its metabolites	Small Peptide	Y	295.1	294.121	[M+H]+	C14H18N2O5	6.44286e+06	1.28761e+07	2.89533e+07	3.78192e+07	8.24011e+07	2.15846e+07	9.84207e+06	6.84909e+06	1.36718e+07	1.60608e+07	3.13253e+07	3.19804e+07	1.74882e+07	5.99505e+07	4.24377e+07	1.0595e+06	1.06224e+06	1.03529e+06	1.40941	-	HMDB0029156	18653118	20556-22-3	-	-	-
MEDP1667	Phe-Glu	Amino acid and Its metabolites	Small Peptide	Y	295.1	294.122	[M+H]+	C14H18N2O5	6.44286e+06	1.28761e+07	2.89533e+07	3.78192e+07	8.24011e+07	2.15846e+07	9.84207e+06	6.84909e+06	1.36718e+07	1.60608e+07	3.13253e+07	3.19804e+07	1.74882e+07	5.99505e+07	4.24377e+07	1.0595e+06	1.06224e+06	1.03529e+06	1.40941	-	HMDB0028994	151134	3617-45-6	-	-	-
MEDN1518	Acetylvaline	Amino acid and Its metabolites	Amino acid derivatives	Y	158.1	159.09	[M-H]-	C7H13NO3	449027	373007	497352	1.21372e+06	1.44145e+06	940691	331812	1.17695e+06	549691	647893	693257	290508	1.05789e+06	449386	576370	1.13356e+06	1.22852e+06	1.0378e+06	8.41442	-	HMDB0011757	66789	96-81-1	-	-	-
MW0062208	Prosapogenin A	Steroids	Steroidal saponins	-	745.423	722.424	[M+Na]+	C39H62O12	1.13462e+06	295883	608261	1.17716e+06	1.2873e+06	718394	1.43872e+06	1.18581e+06	974967	848747	409923	2.14677e+06	1.57486e+06	1.01528e+06	749390	967367	1.0032e+06	1.03802e+06	3.52252	-	-	-	-	-	-	-
MW0158453	Tyr-Glu-Asp-Tyr-Val	Amino acid and Its metabolites	Small Peptide	-	688.291	687.275	[M+H]+	C32H41N5O12	440490	273847	356762	786311	955217	749956	1.3313e+06	1.74439e+06	1.0919e+06	771174	404491	1.47116e+06	2.01817e+06	865884	613088	986230	991393	1.04042e+06	2.97295	-	HMDB0029123	7009608	20556-16-5	-	-	-
MW0142020	2,3-dinor,6-keto-PGF1	Hormones and hormone related compounds	Hormones and hormone related compounds	-	341.197	342.204	[M-H]-	C18H30O6	342187	365263	164477	150742	273821	1.33013e+06	1.35603e+06	1.44196e+06	1.328e+06	1.53398e+06	1.06423e+06	1.41155e+06	1.49511e+06	1.23948e+06	1.66315e+06	1.03488e+06	1.01574e+06	1.0419e+06	1.31314	-	HMDB0037846	101039148	87251-83-0	-	-	-
MW0149683	Gln-Glu-Leu-Glu	Amino acid and Its metabolites	Small Peptide	-	518.249	517.238	[M+H]+	C21H35N5O10	7.41879e+06	908347	1.68808e+06	2.31497e+06	1.77459e+06	1.87672e+06	1.13183e+06	1.63846e+06	2.06874e+06	1.58665e+06	732196	1.03097e+06	1.35526e+06	1.34077e+06	1.13838e+06	981637	1.09541e+06	1.05e+06	5.49449	-	-	-	-	-	-	-
MW0150922	His-Glu-Leu	Amino acid and Its metabolites	Small Peptide	-	398.202	397.196	[M+H]+	C17H27N5O6	5.019e+06	1.709e+06	2.7242e+06	7.82003e+06	8.69886e+06	4.30498e+06	2.92454e+06	2.03436e+06	9.73943e+06	6.81685e+06	1.94968e+06	2.71521e+06	2.90662e+06	4.06622e+06	3.15248e+06	938973	1.03277e+06	1.05249e+06	6.01669	-	-	-	-	-	-	-
MW0108974	Schradan	Alcohol and amines	Amines	-	269.137	286.132	[M+H-H2O]+	C8H24N4O3P2	1.31025e+06	703886	1.00183e+06	623306	847576	501749	1.03834e+06	1.17775e+06	1.20099e+06	940577	9	9	9	9	9	993538	1.01615e+06	1.05562e+06	3.07489	-	-	-	-	-	-	-
MW0146164	Asp-Leu-Ala-Glu	Amino acid and Its metabolites	Small Peptide	-	445.195	446.201	[M-H]-	C18H30N4O9	486766	315420	251380	1.87871e+06	3.60201e+06	1.33039e+06	542537	1.26075e+06	1.29854e+06	996280	1.56849e+06	1.22367e+06	1.86279e+06	2.264e+06	1.97663e+06	1.00918e+06	1.01882e+06	1.05643e+06	2.42828	-	-	-	-	-	-	-
MW0118629	2-Hydroxyimipramine	Heterocyclic compounds	Heterocyclic compounds	-	279.186	296.189	[M+H-H2O]+	C19H24N2O	1.28339e+06	722341	928370	528836	439353	1.49138e+06	897100	1.05151e+06	1.12666e+06	1.24701e+06	905725	1.39324e+06	1.21109e+06	895200	1.36621e+06	1.11551e+06	1.11838e+06	1.05766e+06	3.1224	-	HMDB0041575	527491	-	-	-	-
MW0150149	Glu-Ser-Thr-Lys	Amino acid and Its metabolites	Small Peptide	-	464.236	463.228	[M+H]+	C18H33N5O9	1.27255e+06	839480	1.26848e+06	1.66354e+06	1.6515e+06	1.2822e+06	1.21627e+06	1.26712e+06	1.39288e+06	1.24715e+06	734120	948196	1.21573e+06	1.00228e+06	1.01536e+06	1.12697e+06	1.0887e+06	1.05828e+06	3.15393	-	-	-	-	-	-	-
MW0141430	15-cyclohexyl pentanor PGF2	Hormones and hormone related compounds	Hormones and hormone related compounds	-	365.233	366.241	[M-H]-	C21H34O5	56486.4	1.48895e+06	695904	403616	265955	712436	1.05905e+06	537792	2.37179e+06	2.04523e+06	479904	914618	536584	2.20102e+06	2.12125e+06	1.09628e+06	1.13265e+06	1.0611e+06	3.2623	C10480	HMDB0035873	4276	607-91-0	-	-	-
MW0156832	Ser-Leu-Val	Amino acid and Its metabolites	Small Peptide	-	318.201	317.195	[M+H]+	C14H27N3O5	6.10043e+06	2.23255e+06	2.16124e+06	2.31716e+07	2.85513e+07	9.16966e+06	3.36456e+06	6.76587e+06	1.33047e+07	9.17292e+06	6.58715e+06	8.71819e+06	1.38602e+07	1.87397e+07	1.04153e+07	978390	955616	1.06305e+06	5.66664	-	-	7020173	21438-63-1	-	-	-
MW0015169	7alpha-hydroxy-3-oxochol-4-en-24-oic Acid	Organic acid And Its derivatives	Organic acid And Its derivatives	-	447.279	388.261	[M+CH3COO]-	C24H36O4	497861	352981	418188	1.04161e+06	2.12432e+06	1.27968e+06	983884	1.46803e+06	559501	605926	707320	987725	1.1506e+06	424855	546619	992538	1.15237e+06	1.06379e+06	7.48631	C15495	-	11954189	-	-	-	-
MEDP0299	7-Methyluric Acid	Amino acid and Its metabolites	Amino acid derivatives	Y	183	182.044	[M+H]+	C6H6N4O3	1.05544e+06	1.29408e+06	959675	863561	672204	890673	766829	885938	906021	900699	841284	795861	665789	1.19857e+06	1.13756e+06	1.10525e+06	1.08705e+06	1.06621e+06	1.79863	C16355	HMDB0011107	69160	612-37-3	149744	-	ko00232
MEDP0868	N-Methylalanine	Amino acid and Its metabolites	Amino acid derivatives	Y	104	103.063	[M+H]+	C4H9NO2	1.53731e+06	742161	330217	1.07507e+06	1.48156e+06	1.09512e+06	901948	1.37094e+06	1.30792e+06	1.19666e+06	472086	811226	1.1242e+06	2.93532e+06	1.87492e+06	1.18457e+06	1.43418e+06	1.06918e+06	15.1768	-	-	10905349	75874-32-7	-	-	-
MEDP2346	N-Ethylglycine	Amino acid and Its metabolites	Amino acid derivatives	Y	104.1	103.12	[M+H]+	C4H9NO2	1.53731e+06	742161	330217	1.07507e+06	1.48156e+06	1.09512e+06	901948	1.37094e+06	1.30792e+06	1.19666e+06	472086	811226	1.1242e+06	2.93532e+06	1.87492e+06	1.18457e+06	1.43418e+06	1.06918e+06	15.1768	-	-	-	-	-	-	-
MW0117285	1-Piperidinecarboxylic acid,4-[[3-(4-pyridinyl)-1,2,4-oxadiazol-5-yl]methoxy]-,1,1-dimethylethyl ester	Organic acid And Its derivatives	Organic acid And Its derivatives	-	383.166	360.18	[M+Na]+	C18H24N4O4	713330	477800	745037	920752	717113	1.0725e+06	1.01795e+06	827056	1.08809e+06	853759	585702	976942	886763	856052	928846	901930	1.08848e+06	1.07071e+06	10.0904	C07053	HMDB0014366	3762	530-08-5	775164	-	-
MW0158439	Tyr-Gln-Leu-Lys	Amino acid and Its metabolites	Small Peptide	-	549.303	550.311	[M-H]-	C26H42N6O7	1.52597e+06	1.10377e+06	1.15685e+06	919483	1.37895e+06	1.35246e+06	1.20738e+06	1.3612e+06	1.96324e+06	1.67369e+06	1.42663e+06	1.19486e+06	1.96029e+06	819619	1.31129e+06	1.19153e+06	1.32537e+06	1.07157e+06	10.6139	-	HMDB0029121	444523	37682-75-0	-	-	-
MW0155903	Pro-Ile-Trp	Amino acid and Its metabolites	Small Peptide	-	415.234	414.227	[M+H]+	C22H30N4O4	2.55643e+06	682609	1.03019e+06	1.3813e+06	1.03608e+06	658218	655235	1.0647e+06	1.43044e+06	788443	391764	933988	1.45571e+06	1.22371e+06	773591	1.02403e+06	992897	1.0755e+06	4.04685	-	HMDB0029074	7020902	99032-17-4	-	-	-
MW0151566	Ile-Pro-Val	Amino acid and Its metabolites	Small Peptide	-	328.222	327.216	[M+H]+	C16H29N3O4	1.64002e+07	1.02231e+06	1.37532e+06	6.04451e+07	8.09124e+07	2.42937e+07	1.14395e+07	1.51805e+07	2.90748e+07	3.02921e+07	1.90554e+07	2.17479e+07	2.34999e+07	5.39146e+07	2.55095e+07	1.02316e+06	1.08192e+06	1.0756e+06	3.04229	C10288	-	637213	155-58-8	-	-	-
MW0010041	Vardenafil	Benzene and substituted derivatives	Benzene and substituted derivatives	-	487.214	488.221	[M-H]-	C23H32N6O4S	112200	18444.9	32681	2.16724e+06	1.54645e+06	3.28746e+06	648717	396611	2.06162e+06	2.28583e+06	3.00269e+06	656500	482391	2.17758e+06	2.86712e+06	1.08152e+06	1.25794e+06	1.07692e+06	9.06282	C06593	HMDB0062769	7768	105-60-2	28579	-	ko01100
MW0017043	Chenodeoxycholic acid sulfate	Aldehyde,Ketones,Esters	Esters	-	471.242	472.249	[M-H]-	C24H40O7S	187436	9	9	228836	242171	936383	391799	593458	2.77196e+06	2.4725e+06	527511	504674	486024	2.0663e+06	1.66865e+06	1.12372e+06	1.18383e+06	1.08368e+06	4.45916	-	-	3666064	52305-04-1	-	-	-
MEDP1234	Dopaquinone	Benzene and substituted derivatives	Benzene and substituted derivatives	Y	196.1	195.053	[M+H]+	C9H9NO4	201528	51018.5	228683	33091	588717	411676	62604.4	3.74317e+06	60322.1	29775.9	276780	49563.1	2.71949e+06	88148.2	44604.7	953745	1.15789e+06	1.08603e+06	9.71495	-	HMDB0031197	107324	-	-	-	-
MW0054027	Ipconazole	Heterocyclic compounds	Heterocyclic compounds	-	332.146	333.161	[M-H]-	C18H24ClN3O	5.64594e+06	3.36648e+06	3.6536e+06	6.00107e+06	6.89667e+06	5.1304e+06	2.8267e+06	2.94521e+06	8.20261e+06	3704337	1.68152e+06	1.47849e+06	1.17671e+06	3.5095e+06	2.10865e+06	1.13034e+06	1.27759e+06	1.08691e+06	8.57891	-	-	-	-	-	-	-
MW0002196	2,4,6-Trichloroanisole	Benzene and substituted derivatives	Phenolics	-	208.93	209.941	[M-H]-	C7H5Cl3O	542963	558379	815356	427740	464289	575079	505030	739690	755870	686225	944545	490427	771496	1.05969e+06	1.10396e+06	692361	745635	1.09291e+06	25.7831	C09538	-	68827	63968-64-9	-	-	-
MW0126589	Staurosporine	Heterocyclic compounds	Heterocyclic compounds	-	465.193	466.2	[M-H]-	C28H26N4O3	461321	2.27502e+06	626959	1.70592e+06	3.63303e+06	1.68467e+06	884105	996357	559916	622336	1.25831e+06	769679	553876	514110	642640	1.1048e+06	1.17133e+06	1.09767e+06	3.6122	C07475	-	3945	90-69-7	-	-	-
MW0126274	Psilocybine	Benzene and substituted derivatives	Benzene and substituted derivatives	-	283.087	284.093	[M-H]-	C12H17N2O4P	2.2994e+06	1.71975e+06	1.785e+06	2.00943e+06	1.59776e+06	1.42929e+06	793739	1.02789e+06	1.78373e+06	1.35789e+06	1.39617e+06	877894	1.02116e+06	1.75119e+06	1.68368e+06	1.22837e+06	1.37305e+06	1.1045e+06	10.8806	-	-	6992319	5156-22-9	-	-	-
MW0158392	Tyr-Asn-Gln-Asp	Amino acid and Its metabolites	Small Peptide	-	537.193	538.202	[M-H]-	C22H30N6O10	1.82835e+06	1.02024e+06	984485	2.83347e+06	2.28609e+06	445032	675603	355498	2.58186e+06	693014	94328.4	231367	377939	498381	223902	997131	1.07489e+06	1.10972e+06	5.43502	-	-	54690323	521-52-8	-	-	-
MW0143767	6alpha-Fluoropregn-4-ene-3,11,20-trione	Aldehyde,Ketones,Esters	Ketones	-	345.192	346.194	[M-H]-	C21H27FO3	266548	678851	1.11537e+06	258804	254863	2.63996e+06	1.14499e+06	782148	1.99276e+06	1.59975e+06	3.00565e+06	1.37197e+06	898060	1.90903e+06	2.05167e+06	1.06528e+06	1.26057e+06	1.10982e+06	8.93644	-	-	75606	2491-15-8	-	-	-
MEDP0119	6-Hydroxynicotinic Acid	CoEnzyme and vitamins	CoEnzyme and vitamins	Y	140	139.027	[M+H]+	C6H5NO3	7.51119e+06	2.97076e+06	5.12118e+06	2.41163e+06	4.2603e+06	2.03844e+06	5.30902e+06	8.13421e+06	8.3888e+06	2.78549e+06	1.53153e+06	2.05042e+06	3.33019e+06	6.67715e+06	1.88764e+06	930703	1.52246e+06	1.11646e+06	25.434	C01020	HMDB0002658	72924	5006-66-6	16168	-	ko00760,ko01100
MEDN0502	2-Deoxyribose 1-Phosphate	Carbohydrates and Its metabolites	Phosphate sugars	Y	213	214.024	[M-H]-	C5H11O7P	773485	917131	500337	936724	1.05319e+06	987140	941077	905444	977781	1.10396e+06	391547	1.02769e+06	896269	1.09764e+06	1.10761e+06	983870	1.12572e+06	1.12106e+06	7.48322	-	HMDB0033223	85241696	-	-	-	-
MEDN1953	Thr-Val	Amino acid and Its metabolites	Small Peptide	Y	217.1	218.127	[M-H]-	C9H18N2O4	6.30287e+06	3.24155e+06	2.47618e+06	1.40726e+07	1.61349e+07	7.42219e+06	4.35758e+06	4.47296e+06	1.26243e+07	6.07312e+06	3.49557e+06	3.44288e+06	5.90112e+06	5.59435e+06	3.52087e+06	1.15019e+06	1.37474e+06	1.1226e+06	11.3744	-	HMDB0034593	89421	-	-	-	-
MW0126310	Pyrethrosin	Aldehyde,Ketones,Esters	Esters	-	305.143	306.147	[M-H]-	C17H22O5	3.04197e+06	2.25435e+06	1.7782e+06	1.51298e+06	1.13185e+06	1.62953e+06	1.50545e+06	2.39352e+06	2.14287e+06	1.85749e+06	1.05409e+06	1.11522e+06	2.14389e+06	1.76823e+06	1.88934e+06	1.18083e+06	1.12893e+06	1.12272e+06	2.78889	-	-	-	-	-	-	-
MW0000332	Methyl reserpate	Alkaloids	Alkaloids	-	413.2	414.215	[M-H]-	C23H30N2O5	850177	1.66839e+06	502507	1.20796e+06	749506	1.02829e+06	422770	1.25174e+06	1.41363e+06	1.17729e+06	775291	1.01974e+06	1.2474e+06	1.20532e+06	1.26657e+06	1.18034e+06	1.16221e+06	1.12367e+06	2.50495	-	-	104802	99896-85-2	-	-	-
MW0008829	Naltrexone	Benzene and substituted derivatives	Benzene and substituted derivatives	-	359.196	341.163	[M+NH4]+	C20H23NO4	3231111	2.03119e+06	3.17473e+06	3.86611e+06	3.04097e+06	3.4484e+06	3.38063e+06	2.69375e+06	3.81201e+06	3.32343e+06	885656	1.78315e+06	1.0172e+06	2.65006e+06	1.51492e+06	1.19394e+06	1.13424e+06	1.12436e+06	3.27134	-	-	135566415	1012788-65-6	-	-	-
MEDP0447	2-Aminoethylphosphonate	Aldehyde,Ketones,Esters	Esters	Y	126.1	125.024	[M+H]+	C2H8NO3P	177463	32421.6	15001.8	112687	151506	102912	90646	440117	102177	13782.3	59822.3	29240.5	269772	249362	181994	1.08117e+06	1.18496e+06	1.12793e+06	4.59425	C03557	HMDB0011747	339	2041-14-7	15573	-	ko00440,ko01100,ko02010
MW0156986	Ser-Val-Thr-Lys	Amino acid and Its metabolites	Small Peptide	-	434.254	433.254	[M+H]+	C18H35N5O7	1.60287e+06	1.43409e+06	2.09504e+06	3.348e+06	3.04072e+06	1.14935e+06	2.30706e+06	1.52778e+06	1.27821e+06	1.27025e+06	616814	1.55781e+06	1.21377e+06	979518	917105	1.17993e+06	1.1253e+06	1.129e+06	2.66695	C10623	HMDB0029525	92114	482-20-2	66032	-	-
MEDP0891	L-Tryptophanamide	Amino acid and Its metabolites	Amino acid derivatives	Y	204.3	203.106	[M+H]+	C11H13N3O	435276	223512	142320	769330	890285	664328	457661	523522	651343	412442	279223	193620	185834	459502	318301	1.01335e+06	1.20587e+06	1.13817e+06	8.72636	-	-	-	-	-	-	-
MW0144505	Ala-Asn-Val	Amino acid and Its metabolites	Small Peptide	-	643.288	302.159	[2M+K]+	C12H22N4O5	2.40313e+06	831789	1.47708e+06	1.86133e+06	1.05968e+06	1.73642e+06	1.26968e+06	1.56077e+06	2.2608e+06	1.70615e+06	1.20076e+06	1.72421e+06	3.3274e+06	2.51467e+06	1.83213e+06	1.19063e+06	1.20767e+06	1.13831e+06	3.06595	-	HMDB0038843	131751431	-	-	-	-
MW0144155	9-Fluoro-16alpha-methylpregn-4-ene-3,11,20-trione	Aldehyde,Ketones,Esters	Ketones	-	359.206	360.21	[M-H]-	C22H29FO3	421526	397145	352593	390991	405933	282879	274958	626172	356307	281502	232491	345121	557480	388896	386999	1.03178e+06	1.32985e+06	1.14166e+06	12.9084	-	HMDB0094692	5288725	3913-67-5	17519	-	-
MW0144792	Ala-Val-Asp-Asp	Amino acid and Its metabolites	Small Peptide	-	417.169	418.17	[M-H]-	C16H26N4O9	1.35678e+06	1.56324e+06	1.548e+06	1.37474e+06	1.169e+06	1.11522e+06	1.07549e+06	1.36901e+06	1.42732e+06	1.20745e+06	1.24345e+06	1.18333e+06	1.25695e+06	1.15553e+06	1.21192e+06	1.04793e+06	1.19719e+06	1.14185e+06	6.68339	C00153	HMDB0001406	936	98-92-0	17154	1497	ko00760,ko01100,ko01240,ko04212,ko04977
MW0106910	Glu-Ile-Val	Amino acid and Its metabolites	Small Peptide	-	360.216	359.206	[M+H]+	C16H29N3O6	1.5124e+06	738323	957508	1.42122e+06	1.21326e+06	1.09057e+06	922841	1.06442e+06	1.04181e+06	1.21303e+06	475420	989269	1.15862e+06	1.13079e+06	962076	1.24425e+06	1.239e+06	1.14198e+06	4.76582	-	-	-	-	-	-	-
MW0145434	Arg-Lys-Gln	Amino acid and Its metabolites	Small Peptide	-	430.264	430.265	[M+]+	C17H34N8O5	3.1817e+06	1.15312e+06	2.03376e+06	2.39465e+06	1.72947e+06	2.11341e+06	1.43883e+06	1.862e+06	2.43105e+06	1.62119e+06	9	2.85458e+06	4.24699e+06	9	9	1.19201e+06	979680	1.14202e+06	10.05	C11312	-	5281900	11050-94-5	-	-	-
MW0114363	Dronedarone	Aldehyde,Ketones,Esters	Ketones	-	557.306	556.297	[M+H]+	C31H44N2O5S	632496	708512	1.76698e+06	1.01823e+06	887613	735942	1.01156e+06	1.72285e+06	1.11507e+06	782197	364913	1.37281e+06	505698	1.12232e+06	522798	745389	1.17367e+06	1.14384e+06	23.4212	-	-	-	-	-	-	-
MW0148540	Dimethamine	Alkaloids	Alkaloids	-	407.243	408.253	[M-H]-	C24H32N4O2	1.50662e+06	905728	1.00367e+06	1.65833e+06	1.50639e+06	1.63982e+06	933683	1.61581e+06	1.12594e+06	1.13958e+06	1.21582e+06	800297	1.55609e+06	953143	1.06e+06	1.19749e+06	1.17015e+06	1.15161e+06	1.96753	-	-	-	-	-	-	-
MEDN0300	Azelaic Acid	Organic acid And Its derivatives	Organic acid And Its derivatives	Y	187.1	188.105	[M-H]-	C9H16O4	1.12326e+06	1.48896e+06	1.28526e+06	1.27149e+06	1.40736e+06	867145	778143	1.44785e+06	777936	835906	424438	652707	1.09869e+06	637121	848144	1.13846e+06	1.1532e+06	1.15294e+06	0.735015	C08261	HMDB0000784	2266	123-99-9	48131	5750	-
MEDL02258	Nordihydrocapsaicin	Alkaloids	Alkaloids	Y	311.231	293.199	[M+NH4]+	C17H27NO3	1.32173e+06	681878	903184	911896	808778	882884	777997	982625	1.19078e+06	1.05836e+06	447657	878594	1.0007e+06	1.27148e+06	976584	1.07257e+06	1.0503e+06	1.15363e+06	4.97927	-	HMDB0040293	401129	-	-	-	-
MW0017134	cis-11-Methyl-2-dodecenoic acid	FA	FFA	-	230.211	226.193	[M+NH4]+	C14H26O2	185431	105265	149258	236163	257410	363304	351899	654838	442788	485020	26649.7	45407.7	73859.7	182229	27388.4	1.07841e+06	1.10403e+06	1.15363e+06	3.4391	C00477	-	19212	3604-87-3	-	-	ko00981,ko04214
MW0157729	Thr-Lys-Ile	Amino acid and Its metabolites	Small Peptide	-	361.236	360.237	[M+H]+	C16H32N4O5	1.8695e+06	695896	974491	1.03617e+06	868306	1.03573e+06	750948	824111	930533	855466	551064	827860	705830	1.14078e+06	1.02598e+06	1.04991e+06	1.09604e+06	1.16207e+06	5.1124	-	-	-	-	-	-	-
MW0138459	Isobavachalcone	Aldehyde,Ketones,Esters	Ketones	-	323.128	324.136	[M-H]-	C20H20O4	1.67649e+06	1.68673e+06	1.81473e+06	1.48081e+06	1.2972e+06	1.24647e+06	1.20951e+06	1.58705e+06	1.46828e+06	1.27766e+06	1.11748e+06	1.37332e+06	1.59036e+06	1.41728e+06	1.56432e+06	1.14405e+06	1.30761e+06	1.16534e+06	7.37544	-	HMDB0005764	92910	2002-44-0	259663	-	-
MW0156011	Pro-Thr-Val-Asn-Cys	Amino acid and Its metabolites	Small Peptide	-	533.242	532.232	[M+H]+	C21H36N6O8S	1.73641e+06	776470	1.52554e+06	1.26598e+06	1.03886e+06	1.14449e+06	1.07417e+06	1.26788e+06	1.37012e+06	1.10135e+06	669750	1.26909e+06	1.39178e+06	1.37401e+06	1.11346e+06	1.28886e+06	1.17245e+06	1.16575e+06	5.72565	C09667	-	442369	27073-72-9	-	-	-
MEDP0013	L-Alanine	Amino acid and Its metabolites	Amino acids	Y	90	89.048	[M+H]+	C3H7NO2	306747	722380	464306	570038	1.93553e+06	584619	773924	1.06461e+06	1.02222e+06	1.479e+06	182058	152344	372486	5.53578e+06	1.31154e+06	889703	912051	1.16664e+06	15.5485	C00041	HMDB0000161	5950	56-41-7	16977	-	ko00250,ko00270,ko00430,ko00450,ko00970,ko01100,ko01200,ko01230,ko02010,ko04122,ko04974,ko04978,ko05230
MEDP1005	β-Alanine	Amino acid and Its metabolites	Amino acids	Y	90	89.048	[M+H]+	C3H7NO2	306747	722380	464306	570038	1.93553e+06	584619	773924	1.06461e+06	1.02222e+06	1.479e+06	182058	152344	372486	5.53578e+06	1.31154e+06	889703	912051	1.16664e+06	15.5485	C00099	HMDB0000056	239	107-95-9	16958	5119	ko00240,ko00410,ko00640,ko00770,ko01100,ko01240,ko04080,ko04974
MEDP1996	N-Formylglycine	Amino acid and Its metabolites	Amino acids	Y	104	103.027	[M+H]+	C3H5NO3	1.53445e+06	580279	415367	1.30162e+06	1.35803e+06	1.11699e+06	555395	935394	1.38895e+06	1.11275e+06	565493	993323	1.30311e+06	3.07875e+06	2.06698e+06	1.03166e+06	1.41249e+06	1.17344e+06	15.9614	C20410	-	68294649	-	-	-	-
MW0158733	Tyr-Val-OH	Amino acid and Its metabolites	Small Peptide	-	401.137	402.143	[M-H]-	C14H20N2O4	2.89823e+06	1.02041e+06	770225	854844	756333	1.40922e+06	862115	1.78662e+06	1.63249e+06	1.51052e+06	1.00712e+06	758552	1.50713e+06	1.323e+06	1.17699e+06	1.55766e+06	1.20751e+06	1.18108e+06	15.98	-	HMDB0029138	168182	24587-37-9	-	-	-
MW0119285	3-[(4As,12aR)-2-methyl-1,3,4,5,12,12a-hexahydropyrido[3,4-b]acridin-4a-yl]phenol	Heterocyclic compounds	Heterocyclic compounds	-	345.195	344.189	[M+H]+	C23H24N2O	1.26252e+06	1.6229e+06	1.32169e+06	1.22035e+06	1.16166e+06	912729	991061	1.05161e+06	1.01076e+06	945131	570457	881219	925025	865350	871729	1228031	1.27532e+06	1.18119e+06	3.83207	-	HMDB0028916	7021816	-	-	-	-
MW0015574	Acuminoside	Heterocyclic compounds	Heterocyclic compounds	-	447.227	448.231	[M-H]-	C21H36O10	567166	422029	425977	1.25188e+06	2.44762e+06	1.32037e+06	1.1552e+06	1.4539e+06	598612	719033	883212	1.10484e+06	1.30417e+06	498485	581996	1.25837e+06	1.2276e+06	1.1818e+06	3.15162	-	-	6857793	-	-	-	-
MW0014840	5S-Hydroperoxy-6E,8Z,11Z,14Z,17Z-eicosapentaenoic acid	FA	Oxidized lipids	-	299.2	334.214	[M+H-2H2O]+	C20H30O4	2.30699e+06	633945	1.67894e+06	2.24265e+06	1.93095e+06	1.18439e+06	816933	1.39827e+06	748118	499319	642996	870840	1.09537e+06	594976	496976	1.09507e+06	1.50666e+06	1.1847e+06	17.1491	C01421	-	439499	486-55-5	-	-	-
MW0169043	Deoxynojirimycin Tetrabenzyl Ether	Benzene and substituted derivatives	Benzene and substituted derivatives	-	523.272	523.272	[M+]+	C34H37NO4	1.7746e+06	987898	1.80837e+06	1.9912e+06	1.71366e+06	1.574e+06	1.55829e+06	1.64823e+06	2.01139e+06	1.58818e+06	708847	1.70805e+06	1.5622e+06	1.42811e+06	1.2974e+06	1.23451e+06	1.03124e+06	1.1859e+06	9.22582	C01245	HMDB0001498	439456	85166-31-0	16595	6282	ko00562,ko01100,ko04010,ko04012,ko04014,ko04020,ko04022,ko04024,ko04062,ko04064,ko04066,ko04070,ko04071,ko04072,ko04114,ko04261,ko04270,ko04370,ko04371,ko04380,ko04540,ko04611,ko04613,ko04621,ko04625,ko04650,ko04658,ko04659,ko04660,ko04662,ko04664,ko04666,ko04720,ko04722,ko04723,ko04724,ko04725,ko04726,ko04728,ko04730,ko04742,ko04745,ko04750,ko04911,ko04912,ko04915,ko04916,ko04918,ko04919,ko04921…
MEDP1870	Ile-Lys	Amino acid and Its metabolites	Small Peptide	Y	260.2	259.19	[M+H]+	C12H25N3O3	2.34157e+07	1.26567e+07	4.21711e+07	1.24644e+07	6.21456e+06	8.42627e+06	1.28196e+07	1.71829e+07	6.93124e+06	1.18416e+07	1.74687e+07	2.14139e+07	2.75492e+07	1.74402e+07	9.71777e+06	1026935	1.11014e+06	1.19849e+06	7.71575	-	HMDB0028912	44298547	-	-	-	-
MW0127605	(-)-Epigallocatechin 3-(4-methyl-gallate)	Flavonoids	Flavonoid	-	471.096	472.101	[M-H]-	C23H20O11	1.42306e+06	1.33538e+06	1.30461e+06	1.36679e+06	978275	1.28335e+06	1.23878e+06	1.3835e+06	1.54892e+06	1.2756e+06	992614	1.24742e+06	1.20018e+06	1.14604e+06	1.49443e+06	1.23304e+06	1.25142e+06	1.19993e+06	2.12477	C08697	-	441746	-	-	-	-
MW0124341	7-Hydroxychlorpromazine	Heterocyclic compounds	Heterocyclic compounds	-	333.076	334.091	[M-H]-	C17H19ClN2OS	1.13049e+06	1.52743e+06	1.0186e+06	1.22561e+06	1.01531e+06	1.35378e+06	1.27643e+06	1.15711e+06	1.07305e+06	1.13918e+06	1.20752e+06	1.21936e+06	1.32101e+06	1.2337e+06	1.3711e+06	1.05083e+06	1.26736e+06	1.20269e+06	9.47112	C00609	-	3884	84-79-7	-	-	-
MW0157914	Thr-Trp-OH	Amino acid and Its metabolites	Small Peptide	-	426.13	427.138	[M-H]-	C15H19N3O4	1.50244e+06	1.28532e+06	1.36028e+06	1.18988e+06	961333	1.3227e+06	1.12162e+06	1.2155e+06	1.40136e+06	1.20005e+06	1.11924e+06	1.17652e+06	1.13775e+06	1.28721e+06	1.39475e+06	1.12701e+06	1.1997e+06	1.20424e+06	3.68206	-	-	-	-	-	-	-
MEDN1548	Val-Ala	Amino acid and Its metabolites	Small Peptide	Y	187.1	188.116	[M-H]-	C8H16N2O3	1177163	1.62052e+06	1.39177e+06	1.3844e+06	1.5171e+06	902067	779992	1.46676e+06	835808	863209	452673	682236	1.1967e+06	674624	878895	1.222e+06	1.23187e+06	1.20571e+06	1.0831	-	HMDB0137380	16730371	-	-	-	-
MW0153219	Lys-Asp-OH	Amino acid and Its metabolites	Small Peptide	-	368.109	369.117	[M-H]-	C10H19N3O5	4.41798e+06	2.37479e+06	2.89738e+06	4.35287e+06	2.59453e+06	6.84603e+06	5.87426e+06	2.22934e+06	7.56839e+06	6.51007e+06	6.79566e+06	5.29391e+06	2.26728e+06	5.34807e+06	6.06089e+06	1.24776e+06	1.21317e+06	1.21334e+06	1.62636	C05793	HMDB0004159	5280818	13857-56-2	36378	-	ko00860
MEDN0439	N-Acetylthreonine	Amino acid and Its metabolites	Amino acid derivatives	Y	160.1	161.069	[M-H]-	C6H11NO4	901846	471041	593983	963076	1.41108e+06	1.52844e+06	1.0983e+06	825707	1.51215e+06	1.23521e+06	844926	1.04029e+06	1.213e+06	1.40563e+06	1.26469e+06	1.04794e+06	1.37674e+06	1.21625e+06	13.5474	-	HMDB0062557	152204	17093-74-2	45826	-	-
MEDP2455	Trp-Val	Amino acid and Its metabolites	Small Peptide	Y	304.2	303.36	[M+H]+	C16H21N3O3	6.49119e+06	1.51011e+06	2.01908e+06	1.13459e+07	3.6655e+06	4.68935e+06	1.25294e+06	1.09884e+06	7.82411e+06	5.19754e+06	5.80952e+06	5.48918e+06	5.34827e+06	8.79801e+06	5.95451e+06	1.10537e+06	1.24407e+06	1.21804e+06	6.19948	C16910	-	176893	17088-50-5	-	-	-
MW0156953	Ser-Tyr-Glu	Amino acid and Its metabolites	Small Peptide	-	398.155	397.149	[M+H]+	C17H23N3O8	6.71894e+06	2.50794e+06	3.43931e+06	1.06943e+07	1.07666e+07	5.00816e+06	3.76008e+06	2.90382e+06	1.37078e+07	8.58808e+06	2.13534e+06	3.01418e+06	2.99085e+06	5.47335e+06	3.64699e+06	1.00769e+06	1.37016e+06	1.2205e+06	15.186	-	-	18231800	-	-	-	-
MEDP1889	Ser-Phe	Amino acid and Its metabolites	Small Peptide	Y	253.1	522.357	[M+H]+	C12H16N2O4	6.51406e+06	1.77576e+06	4.06432e+06	3108148	5.14478e+06	3.12628e+06	1.62765e+06	3.77744e+06	1962613	2.93165e+06	7.42111e+06	6.68217e+06	1.08575e+07	1.71212e+07	1.09474e+07	1.1689e+06	1.20864e+06	1.22452e+06	2.3863	C00957	HMDB0001368	98	2464-23-5	16208	6195	ko00270,ko01100
MEDP2068	Hexaethylene-glycol	Alcohol and amines	Alcohols	Y	283.2	282.168	[M+H]+	C12H26O7	455807	366996	420798	349243	408626	386921	405879	429624	338117	270950	335395	302475	256930	410666	430629	1.20949e+06	1.14619e+06	1.22467e+06	3.4877	C17883	HMDB0013744	332	7786-61-0	42438	-	-
MW0140592	(R)-3-methyl-2-oxo-Pentanoic acid	Organic acid And Its derivatives	Organic acid And Its derivatives	-	259.119	130.063	[2M-H]-	C6H10O3	1.79726e+06	955649	809277	1.10723e+06	1.18325e+06	1.94805e+06	557037	768966	2.04603e+06	1.6863e+06	884148	464159	658896	1.55446e+06	1.56143e+06	1.32072e+06	1.33239e+06	1.23113e+06	4.27892	-	-	53394448	1307803-44-6	-	-	-
MW0109422	Pro-Pro-Arg	Amino acid and Its metabolites	Small Peptide	-	369.226	368.217	[M+H]+	C16H28N6O4	1.44126e+06	737639	1.14852e+06	1.21381e+06	958331	1.02469e+06	954134	1.10888e+06	1.05723e+06	894983	518233	903090	1.1165e+06	985689	806047	1.09105e+06	1.18051e+06	1.23255e+06	6.12768	-	HMDB0028893	152322	20930-58-9	-	-	-
MW0123848	Erlotinib	Heterocyclic compounds	Heterocyclic compounds	Y	394.174	393.169	[M+H]+	C22H23N3O4	1.17407e+06	861028	980552	1.06954e+06	910072	980760	980205	953308	1.02649e+06	1.06143e+06	577671	813532	715358	838516	730204	1.24725e+06	1.21478e+06	1.24641e+06	1.49735	-	HMDB0014671	176870	-	114785	-	-
MEDN0245	Pantothenate	CoEnzyme and vitamins	CoEnzyme and vitamins	Y	218.1	219.1	[M-H]-	C9H17NO5	988168	680271	1.07092e+06	837164	1.25683e+06	758250	909859	1.64168e+06	972277	515544	416932	768654	1.20055e+06	668156	386789	1.36599e+06	1.31863e+06	1.24678e+06	4.58001	C00864	HMDB0000210	988	79-83-4	46905	-	ko00410,ko00770,ko01100,ko01240,ko04977
MW0155842	Pro-Gln-Val	Amino acid and Its metabolites	Small Peptide	-	360.22	342.19	[M+NH4]+	C15H26N4O5	1.82759e+06	559131	619726	1.33722e+06	1.32866e+06	1.26022e+06	866685	1.147e+06	1.36304e+06	1.12041e+06	625424	1.16773e+06	1.61546e+06	1.51785e+06	969595	1.05386e+06	1.1133e+06	1.25356e+06	8.99286	-	-	-	-	-	-	-
MEDP0063	N-Acetylaspartate	Amino acid and Its metabolites	Amino acid derivatives	Y	176	175.048	[M+H]+	C6H9NO5	2.10229e+06	1.07796e+06	176333	678326	1.00895e+06	671691	699709	1.44679e+06	947037	780277	338263	416048	1.28621e+06	1.40629e+06	976162	1.10556e+06	1.38259e+06	1.25574e+06	11.1124	C01042	HMDB0000812	65065	997-55-7	21547	5776	ko00250,ko01100
MEDP1212	1,3-Dicyclohexylurea	Alcohol and amines	Polyamines	Y	225.2	224.189	[M+H]+	C13H24N2O	1.13943e+06	1.4979e+06	1.14369e+06	1.08219e+06	1.05797e+06	1.02701e+06	1.09987e+06	1.10501e+06	1.02592e+06	1.05399e+06	1.06073e+06	1.03424e+06	1.04527e+06	1.26715e+06	1.22111e+06	1.35295e+06	1.29041e+06	1.25791e+06	3.71454	-	-	629852	32387-96-5	-	-	-
MEDP2350	His-Pro	Amino acid and Its metabolites	Small Peptide	Y	253.1	252.27	[M+H]+	C11H16N4O3	2.3143e+06	786595	1878500	2.9505e+06	3.49125e+06	2.85729e+06	7.61795e+06	8.79642e+06	3.83796e+06	3.06414e+06	1.21534e+06	878825	589837	3.2829e+06	750775	1.19166e+06	611307	1.26021e+06	34.9154	-	HMDB0060799	162242	37081-76-8	-	-	-
MW0145405	Arg-Ile-Val-Leu-Val	Amino acid and Its metabolites	Small Peptide	-	598.415	598.417	[M+]+	C28H54N8O6	1.416e+06	684751	906182	998341	1.00143e+06	1.15831e+06	931979	1.08444e+06	1.38059e+06	1.1762e+06	804124	1.19937e+06	1.25871e+06	1.35505e+06	1.23943e+06	997792	1.07814e+06	1.26036e+06	12.0979	C19670	HMDB0002117	5283387	301-02-0	116314	-	-
MEDP2664	4-Hydroxyquinoline	Benzene and substituted derivatives	Benzene and substituted derivatives	Y	146.1	145.16	[M+H]+	C9H7NO	514804	421357	323501	877886	903615	638313	529765	586306	624415	443237	348390	171567	196009	602946	373992	1.27162e+06	1.42289e+06	1.2624e+06	6.83248	-	-	5283388	183323-26-4	-	-	-
MW0125812	Nimodipine	Heterocyclic compounds	Heterocyclic compounds	Y	417.171	418.174	[M-H]-	C21H26N2O7	1.65719e+06	1.67623e+06	1.78097e+06	1.45292e+06	1.46451e+06	989957	933917	1.24549e+06	1.26241e+06	986442	926066	879449	1.08881e+06	938819	952099	1.15336e+06	1.26142e+06	1.2627e+06	5.12009	C07267	HMDB0014537	4497	66085-59-4	7575	-	-
MEDP2386	Ile-Gln	Amino acid and Its metabolites	Small Peptide	Y	260.2	259.153	[M+H]+	C11H21N3O4	9.34832e+06	2.71705e+06	5.85753e+06	5.95293e+06	5.69105e+06	3.97077e+06	2.69705e+06	6.46186e+06	4.08424e+06	5.99968e+06	7.62522e+06	8.98313e+06	8.985e+06	1.09532e+07	1.50181e+07	776702	1.12634e+06	1.27169e+06	24.042	-	-	7020102	59652-60-7	-	-	-
MW0105369	6-Sulfatoxymelatonin	Amino acid and Its metabolites	Amino acid derivatives	-	368.091	328.073	[M-H+CH3CN]-	C13H16N2O6S	4.77362e+06	2.71776e+06	2.71698e+06	4.53121e+06	2.77893e+06	7.0434e+06	6.05965e+06	2.42437e+06	7.36776e+06	6.54508e+06	7.23095e+06	4.5364e+06	2.34397e+06	5.28753e+06	6.099e+06	1.24703e+06	1.20071e+06	1.2726e+06	2.93857	-	-	99278	7412-78-4	-	-	-
MW0111083	Memantine	Alcohol and amines	Amines	-	226.18	179.167	[M+HCOO+2H]+	C12H21N	908634	1.0593e+06	840982	956784	974849	981708	993688	1.05027e+06	1.05576e+06	1.11457e+06	876494	833701	880650	1.314e+06	1.07587e+06	1.45026e+06	1.39135e+06	1.27331e+06	6.56903	-	-	-	-	-	-	-
MEDP0242	Nicotinamide	CoEnzyme and vitamins	CoEnzyme and vitamins	Y	123.1	122.1	[M+H]+	C6H6N2O	251540	1.51562e+06	507270	226060	420448	60974.2	116548	197167	92406.6	124855	801969	1.10083e+06	1.31964e+06	1.51597e+06	1.63106e+06	1.27565e+06	1.28629e+06	1.27893e+06	0.425483	-	-	5283079	37786-06-4	-	-	-
MEDP0158	8-Hydroxyguanosine	Nucleotide And Its metabolites	Nucleotide And Its metabolites	Y	300.1	299.087	[M+H]+	C10H13N5O6	769209	178761	1.19203e+06	1.36384e+06	1.08742e+06	1.57316e+06	1.0967e+06	964037	1.2371e+06	9	903267	1.34626e+06	1.17428e+06	1.45738e+06	1.22156e+06	1.15443e+06	1.27457e+06	1.27902e+06	5.71837	-	HMDB0002044	65131	3868-31-3	1177182	-	-
MEDP1441	Carnitine C5:1	FA	CAR	Y	244.2	244.154	[M+H]+	C12H21NO4	257939	122171	168236	437059	916789	347791	234081	792120	335944	187082	144100	285647	257763	327617	181188	1.25483e+06	1.22031e+06	1.28001e+06	2.39428	-	-	99823	4026-18-0	-	-	-
MEDP2418	2'-Deoxyadenosine	Nucleotide And Its metabolites	Nucleotide And Its metabolites	Y	252.1	251.102	[M+H]+	C10H13N5O3	2.15177e+07	1.04221e+07	1.63035e+07	4.49132e+07	1.59165e+07	3.16282e+07	1.42769e+07	5.3022e+06	2.3647e+07	1.18002e+07	1.30806e+07	2.10416e+07	4.77068e+07	7.63795e+06	7.66307e+06	1.32375e+06	1.36486e+06	1.2868e+06	2.94677	C00559	HMDB0000101	13730	958-09-8	17256	3382	ko00230,ko01100,ko02010
MEDP1018	5'-Deoxyadenosine	Nucleotide And Its metabolites	Nucleotide And Its metabolites	Y	252	251.102	[M+H]+	C10H13N5O3	2.15177e+07	1.04221e+07	1.63035e+07	4.49132e+07	1.59165e+07	3.16282e+07	1.42769e+07	5.3022e+06	2.3647e+07	1.18002e+07	1.30806e+07	2.10416e+07	4.77068e+07	7.63795e+06	7.66307e+06	1.32375e+06	1.36486e+06	1.2868e+06	2.94677	-	HMDB0001983	439182	4754-39-6	17319	-	-
MW0126785	Thiethylperazine	Heterocyclic compounds	Heterocyclic compounds	-	399.181	399.18	[M+]+	C22H29N3S2	1.1843e+06	569135	800413	1.25138e+06	575264	770320	711594	945049	919383	756445	498843	879660	928701	1.97382e+06	747263	1.25812e+06	545834	1.28816e+06	40.7662	-	HMDB0038152	14109415	-	-	-	-
MEDP2582	Pro-Phe	Amino acid and Its metabolites	Amino acid derivatives	Y	263.1	262.132	[M+H]+	C14H18N2O3	3.51795e+06	2.45722e+06	3.89965e+06	1.00837e+07	1.37524e+07	7.14204e+06	1.43586e+06	1.42913e+07	8.94326e+06	7.44044e+06	2.40589e+06	1.11754e+06	2.1403e+06	4.00054e+06	2.51566e+06	1.23291e+06	1.24887e+06	1.29415e+06	2.52418	-	-	1549433	3303-41-1	-	-	-
MW0006346	Betaxolol	Benzene and substituted derivatives	Phenolics	-	325.251	307.215	[M+NH4]+	C18H29NO3	1.85535e+06	822947	1.27157e+06	1.21414e+06	1.05926e+06	1.10513e+06	898310	1.39435e+06	1.05966e+06	934340	534056	1.05516e+06	1.45031e+06	979252	889214	1.16106e+06	1.3403e+06	1.29613e+06	7.37727	-	-	-	-	-	-	-
MW0152352	Leu-His-Asp	Amino acid and Its metabolites	Small Peptide	-	401.216	383.18	[M+NH4]+	C16H25N5O6	3.10413e+06	1.31109e+06	2.0449e+06	1.69362e+06	2.01171e+06	1.62963e+06	1.6467e+06	2.12975e+06	2.06519e+06	1.81358e+06	2.25469e+06	3.90011e+06	4.79764e+06	2.8282e+06	4.18352e+06	1.45208e+06	1.31749e+06	1.30128e+06	6.10078	-	-	9917980	158932-33-3	-	-	-
MW0112904	3-O-Coumaroylquinic acid	Organic acid And Its derivatives	Organic acid And Its derivatives	-	359.074	338.1	[M+Na-2H]-	C16H18O8	698018	465155	693484	4.74598e+06	2.58045e+06	2.77438e+06	560843	1.2301e+06	1.64408e+06	1.61145e+06	2.6962e+06	695406	1.34755e+06	1.47442e+06	1.84026e+06	1.44085e+06	1.4586e+06	1.30423e+06	6.02803	-	-	-	-	-	-	-
MW0109953	Thr-Gly-Lys	Amino acid and Its metabolites	Small Peptide	-	305.184	304.175	[M+H]+	C12H24N4O5	4.52108e+06	4.39808e+06	3.78464e+06	2.3695e+06	2.68554e+06	2.95565e+06	1.44437e+06	3.9777e+06	1.87335e+06	7.42788e+06	1.93908e+06	1.2129e+06	8.52044e+06	4.91616e+06	2.09116e+06	1.22066e+06	960074	1.31026e+06	15.6331	-	-	-	-	-	-	-
MEDP1851	Asp-Tyr	Amino acid and Its metabolites	Small Peptide	Y	297.1	296.101	[M+H]+	C13H16N2O6	2.30806e+06	798545	710286	3.49383e+06	3.25788e+06	2.03024e+06	1.41523e+06	2.49807e+06	2.4702e+06	1.77044e+06	3.73099e+06	3.31708e+06	5.47127e+06	6.60706e+06	5.17944e+06	1.23584e+06	1.24101e+06	1.31286e+06	3.40831	-	-	11568	591-27-5	-	-	-
MW0139397	Pracinostat	Heterocyclic compounds	Heterocyclic compounds	-	357.226	358.237	[M-H]-	C20H30N4O2	1.42861e+06	1.41053e+06	1.20933e+06	1.37125e+06	1.1328e+06	1.27693e+06	1.2136e+06	1.53446e+06	1.51631e+06	1.33561e+06	868471	1.14295e+06	1.52543e+06	1.29904e+06	1.30624e+06	1.31713e+06	1.45038e+06	1.31477e+06	5.70434	C12755	HMDB0015204	4066	29216-28-2	212175	-	-
MW0007814	Mibefradil	Benzene and substituted derivatives	Benzene and substituted derivatives	-	496.305	495.29	[M+H]+	C29H38FN3O3	2.07091e+06	9	9	9	9	9	1.06448e+06	1.25434e+06	9	1.29156e+06	9	1.39441e+06	1.4896e+06	1.34695e+06	1.15019e+06	1.17746e+06	1.02235e+06	1.31497e+06	12.4959	C10929	-	51369	71626-11-4	-	-	-
MW0014360	4,5-Epoxy-7Z,10Z,13Z,16Z,19Z-docosapentaenoic acid,methyl ester	Organic acid And Its derivatives	Organic acid And Its derivatives	-	341.245	358.251	[M+H-H2O]+	C23H34O3	1.81496e+06	584703	1.14068e+06	1.17308e+06	1.02195e+06	1.28687e+06	852798	1.51088e+06	1.14065e+06	965850	670573	898423	1.67303e+06	1.2247e+06	913815	1.27155e+06	1.4222e+06	1.32336e+06	5.71618	-	-	71433744	936224-52-1	-	-	-
MEDN1456	13,14-dihydro-15-keto PGE2	FA	Oxidized lipids	Y	353.2	354.241	[M-H]-	C20H32O5	1.51349e+06	1.52895e+06	1.82387e+06	1.34219e+06	1.51066e+06	1.52819e+06	976782	1.21373e+06	1.64071e+06	1.53043e+06	1.31077e+06	867831	1.20048e+06	1.28015e+06	1.446e+06	1.32217e+06	1.56536e+06	1.33001e+06	9.8301	C04671	HMDB0002776	5280711	363-23-5	15550	2311	-
MW0125788	Nialamide	Alcohol and amines	Amines	-	263.128	298.143	[M+H-2H2O]+	C16H18N4O2	1.73441e+06	1.00182e+06	1.23256e+06	1.98794e+06	1.32647e+06	1.02474e+06	962287	1.04162e+06	1.09815e+06	1.07774e+06	503333	927879	919085	1.11878e+06	996812	1.22406e+06	1.29473e+06	1.34289e+06	4.6434	-	-	6992310	-	-	-	-
MEDN0018	L-Serine	Amino acid and Its metabolites	Amino acids	Y	104	105.043	[M-H]-	C3H7NO3	428361	305749	254153	885633	1.28297e+06	451762	574376	749114	753015	358961	120292	210321	287206	342109	152537	1.47387e+06	1.49923e+06	1.34637e+06	5.68965	C00065	HMDB0000187	5951	56-45-1	17115	5203	ko00260,ko00261,ko00270,ko00564,ko00600,ko00630,ko00920,ko00970,ko01100,ko01200,ko01230,ko01240,ko02010,ko04071,ko04974,ko04978,ko05230
MEDP1894	Tyr-Leu	Amino acid and Its metabolites	Small Peptide	Y	295.2	294.158	[M+H]+	C15H22N2O4	1.00637e+07	1.86115e+06	5.71321e+06	4.85459e+06	5.91962e+06	5.52359e+06	2.47117e+06	3.93908e+06	4.35747e+06	5.70279e+06	1.74476e+07	1.98817e+07	2.52024e+07	2.91753e+07	2.23659e+07	1.27928e+06	1.24921e+06	1.34998e+06	4.0014	C00913	HMDB0011600	1673	5142-23-4	38635	-	-
MW0113268	5-Phosphoribosylamine	Alcohol and amines	Amines	-	263.997	229.035	[M+Cl]-	C5H12NO7P	1.2822e+06	1.11098e+06	608670	994910	873378	593645	614269	880362	693566	715320	289104	758270	980882	668107	1.30463e+06	2.0091e+06	1.68153e+06	1.35111e+06	19.5763	-	-	-	-	-	-	-
MW0134063	5,7-dihydroxy-2-(4-hydroxy-3,5-dimethoxyphenyl)-3,4-dihydro-2H-1-benzopyran-4-one	Benzene and substituted derivatives	Benzene and substituted derivatives	-	331.085	332.09	[M-H]-	C17H16O7	1.458e+06	1.48247e+06	1.06698e+06	1.32053e+06	1.29336e+06	1.27502e+06	1.08181e+06	1.33473e+06	1.55205e+06	1.23902e+06	705190	948938	1.15377e+06	1.15491e+06	1.19318e+06	1.46857e+06	1.44048e+06	1.35945e+06	3.98214	-	-	-	-	-	-	-
MW0152855	Lys-Ala-Thr-Glu-His	Amino acid and Its metabolites	Small Peptide	-	631.308	584.292	[M+HCOO+2H]+	C24H40N8O9	2.05885e+06	1.7811e+06	2.3059e+06	1.50044e+06	1.39587e+06	1.31735e+06	1.46999e+06	2.51978e+06	1.64285e+06	1.61148e+06	454809	1.44003e+06	1.61517e+06	1.53573e+06	1.00516e+06	1.16427e+06	1.28012e+06	1.363e+06	7.86486	-	HMDB0029046	7009598	16875-28-8	71029	-	-
MEDP0064	N-Acetylcysteine	Amino acid and Its metabolites	Amino acid derivatives	Y	164	163.03	[M+H]+	C5H9NO3S	952583	371922	653427	277519	237016	203893	336352	908201	295085	134996	23142.5	50243.5	166847	124381	27943.9	1.25568e+06	1.34002e+06	1.36336e+06	4.29231	C06809	HMDB0001890	12035	616-91-1	28939	784	-
MEDP1178	Methylamine	Alcohol and amines	Amines	Y	141.1	140.106	[M+H]+	C6H12N4	1.15926e+06	1.61092e+06	1.10425e+06	1.25592e+06	666662	730596	743675	979688	921646	929955	876610	868008	814171	1.47791e+06	1.28307e+06	1.33206e+06	1.42083e+06	1.36478e+06	3.27076	-	-	18289	3060-50-2	-	-	-
MW0013208	20a,20b-Dihomo-9-oxo-11R,15S-dihydroxy-5Z,13E-prostadienoic acid	Hormones and hormone related compounds	Hormones and hormone related compounds	-	379.247	380.256	[M-H]-	C22H36O5	1.52768e+06	2.07466e+06	1.09085e+06	908347	977147	774367	907736	1.44411e+06	1.3518e+06	843930	425543	644042	839260	551606	712067	2.34642e+06	1.83237e+06	1.3661e+06	26.5301	-	HMDB0028780	19900079	-	-	-	-
MEDN1639	Glu-Thr	Amino acid and Its metabolites	Small Peptide	Y	229.1	248.101	[M-H2O-H]-	C9H16N2O6	341863	136375	122120	541880	647608	309569	380449	193350	466545	281426	265740	387719	401439	458967	318691	1.41341e+06	1.52941e+06	1.36924e+06	5.75553	-	-	22833612	-	-	-	-
MW0145382	Arg-Ile-Ala-Glu-Glu	Amino acid and Its metabolites	Small Peptide	-	617.316	616.318	[M+H]+	C25H44N8O10	2.03665e+06	899012	1.23559e+06	1.56305e+06	769816	1.46799e+06	1.08582e+06	1.16734e+06	1.48092e+06	1.2332e+06	1.07827e+06	1.67647e+06	1.79044e+06	1.59234e+06	1.3689e+06	1.28969e+06	1.36652e+06	1.37183e+06	3.42348	-	-	25147690	1077626-52-8	-	-	-
MADP0570	Tubercidin	Nucleotide And Its metabolites	Nucleotide and Its metabolites	Y	305.21	266.102	[M+K]+	C11H14N4O4	4.1832e+06	1.46536e+06	2.89417e+06	2.54298e+06	1.61524e+06	1.50218e+06	1.83149e+06	2.33478e+06	3.09607e+06	2.02799e+06	1.23512e+06	2.15141e+06	3.50398e+06	2.81996e+06	2.64528e+06	1.3603e+06	1.35422e+06	1.37861e+06	0.930521	-	-	6245	69-33-0	-	-	-
MW0000466	Topotecan	Alkaloids	Alkaloids	Y	422.174	421.164	[M+H]+	C23H23N3O5	2.50175e+07	5.8276e+06	1.25621e+07	3.51049e+07	1.43788e+07	2.99333e+07	1.12142e+07	7.20884e+06	2.23e+07	1.98486e+07	1.27918e+07	1.03263e+07	8.84594e+06	1.4276e+07	1.35084e+07	1.45788e+06	1.43628e+06	1.38254e+06	2.72155	C11158	HMDB0015164	60700	123948-87-8	63632	-	ko04976
MW0125895	Norquetiapine	Heterocyclic compounds	Heterocyclic compounds	-	295.115	295.114	[M+]+	C17H17N3S	1.60955e+06	842359	1.22928e+06	1.54791e+06	1.46979e+06	1.5288e+06	1.40923e+06	1.49627e+06	1.92268e+06	1.67181e+06	1.02409e+06	1.52164e+06	1.37299e+06	1.64491e+06	1.61113e+06	1.35322e+06	1.3067e+06	1.38414e+06	2.89185	-	-	-	-	-	-	-
MW0015210	7-Hydroxypimara-8(14),15-dien-18-oic acid	Organic acid And Its derivatives	Organic acid And Its derivatives	-	403.186	318.219	[M+K+HCOOH]+	C20H30O3	2.14086e+06	697702	1.27672e+06	1.15129e+06	887594	1.56372e+06	841103	772292	2.15578e+06	1.77252e+06	1.25603e+06	1.34305e+06	1.36562e+06	2.95541e+06	2.29694e+06	1.29278e+06	1.42816e+06	1.38956e+06	5.08978	C04555	HMDB0001032	12594	651-48-9	16814	4095	ko00140,ko04976
MW0139779	Taleranol	Heterocyclic compounds	Heterocyclic compounds	-	321.17	322.178	[M-H]-	C18H26O5	1.13739e+06	1.55489e+06	1.30758e+06	1.02409e+06	880309	1.9798e+06	1.27999e+06	1.20786e+06	1.93054e+06	2.09371e+06	1.35358e+06	1.30083e+06	1.38795e+06	1.80678e+06	2.02243e+06	1.45737e+06	1.51911e+06	1.39292e+06	4.33248	-	-	7015689	14517-44-3	-	-	-
MW0004150	3-Nitro-N,N-di(propan-2-yl)benzamide	Benzene and substituted derivatives	Benzene and substituted derivatives	-	297.144	250.132	[M+HCOO+2H]+	C13H18N2O3	156546	20960.3	499933	278955	611903	3.27778e+06	119483	2.28006e+06	1.08127e+06	1.38596e+06	1.69406e+06	111305	1.43452e+06	903917	1.09641e+06	1.48465e+06	1.36788e+06	1.39626e+06	4.30032	-	-	-	-	-	-	-
MW0144582	Ala-Gly-Leu-Val-Ser	Amino acid and Its metabolites	Small Peptide	-	446.261	445.254	[M+H]+	C19H35N5O7	1.12297e+06	636540	651443	1.78666e+06	1.43755e+06	2.16943e+06	1.78265e+06	1.64558e+06	1.65275e+06	2.08062e+06	1.42753e+06	2.55795e+06	2.03294e+06	1.84183e+06	1.95809e+06	1.30731e+06	1.35019e+06	1.39705e+06	3.32088	-	HMDB0005923	107461	3768-18-1	70989	-	-
MW0157418	Tetracenomycin C	Benzene and substituted derivatives	Benzene and substituted derivatives	-	471.094	472.101	[M-H]-	C23H20O11	1.57023e+06	1.6445e+06	1.52789e+06	1.34469e+06	1.12857e+06	1.57454e+06	1.55073e+06	1.44233e+06	1.7697e+06	1.56254e+06	1.23143e+06	1.46647e+06	1.34105e+06	1.46233e+06	1.63121e+06	1.44125e+06	1.38691e+06	1.39706e+06	2.05158	-	-	-	-	-	-	-
MW0124325	Huperzine B	Heterocyclic compounds	Heterocyclic compounds	-	255.16	256.158	[M-H]-	C16H20N2O	1.88653e+06	1.61294e+06	1.27882e+06	2.60106e+06	2.40451e+06	1.13992e+06	1.69227e+06	1.64145e+06	1.90657e+06	1.84915e+06	811979	1.63556e+06	1.42043e+06	1.55071e+06	1.93088e+06	1.48135e+06	1.51341e+06	1.39897e+06	4.0306	C07063	HMDB0014736	3869	32780-64-6	6343	-	-
MW0006824	Difenacoum	Benzene and substituted derivatives	Benzene and substituted derivatives	-	445.178	444.173	[M+H]+	C31H24O3	585963	1.04613e+06	1.58159e+06	1.78147e+06	1.56439e+06	1649758	1.55006e+06	679569	1.74166e+06	1.60587e+06	1.15653e+06	2.01032e+06	1.72784e+06	1.50301e+06	704412	1.49961e+06	1.34093e+06	1.40043e+06	5.67071	-	-	-	-	-	-	-
MW0145281	Arg-Asn-Phe	Amino acid and Its metabolites	Small Peptide	-	436.229	435.223	[M+H]+	C19H29N7O5	1.77439e+06	540662	872591	1.11688e+06	872112	1.42515e+06	940090	1.13313e+06	1.30099e+06	1.16652e+06	902784	1.43854e+06	1.89396e+06	1.6117e+06	1.42134e+06	1.33733e+06	1.41381e+06	1.40128e+06	2.96373	C12750	-	20055424	3286-46-2	-	-	-
MEDP2376	Lys-Leu	Amino acid and Its metabolites	Small Peptide	Y	260.2	259.35	[M+H]+	C12H25N3O3	2.85282e+07	1.17018e+07	5.05368e+07	1.44229e+07	5.81922e+06	1.00693e+07	1.00063e+07	1.31658e+07	6.08669e+06	6.52419e+06	1.0971e+07	2.34929e+07	2.7665e+07	1.87631e+07	1.05519e+07	863460	1.67431e+06	1.40152e+06	31.4215	-	-	1917	35873-49-5	-	-	-
MW0116054	(R)-Roscovitine	Heterocyclic compounds	Heterocyclic compounds	-	355.222	354.217	[M+H]+	C19H26N6O	1.7485e+06	885373	1.51186e+06	1.13269e+06	915948	1.19647e+06	950082	936013	1.28238e+06	963163	662643	861160	807525	994655	924095	1.28756e+06	1.37053e+06	1.4022e+06	4.37432	-	-	91746214	78919-13-8	-	-	-
MW0105642	Arachidonoyl ethanolamide phosphate	Alcohol and amines	Amines	-	428.254	427.249	[M+H]+	C22H38NO5P	5.81556e+06	2.38568e+06	5.11144e+06	3.87809e+06	2.10001e+06	2.28187e+06	2.31151e+06	2.79403e+06	6.08316e+06	3.51e+06	1.26189e+06	2.93177e+06	4.29577e+06	6.54823e+06	3.75301e+06	1.39054e+06	1.28408e+06	1.40866e+06	4.94524	-	HMDB0028844	88079	19461-38-2	-	-	-
MW0139125	N-Desmethyltamoxifen	Heterocyclic compounds	Heterocyclic compounds	-	358.22	357.209	[M+H]+	C25H27NO	3.61769e+06	1.62269e+06	2.43682e+06	2.60667e+06	2.03991e+06	753417	683689	862077	854402	670347	425093	712333	809950	826555	643080	1.41399e+06	1.36944e+06	1.41049e+06	1.77198	-	HMDB0040004	106791	-	-	-	-
MW0053588	Gibberellin	Aldehyde,Ketones,Esters	Esters	-	345.139	346.142	[M-H]-	C19H22O6	2.97693e+06	2.60932e+06	2.85324e+06	4.22067e+06	2.93517e+06	1.10683e+06	1.23699e+06	1.58516e+06	1.45301e+06	1.17209e+06	1.06491e+06	1.36179e+06	1.69969e+06	1.29612e+06	1.39522e+06	1.49737e+06	1.62808e+06	1.41072e+06	7.23649	-	-	1711945	-	-	-	-
MW0010614	Lariciresinol	Lignans and Coumarins	Lignans	-	359.156	360.157	[M-H]-	C20H24O6	688313	407511	689162	4.9994e+06	2.89756e+06	2.90761e+06	570083	1.23728e+06	1.76396e+06	1.73585e+06	2.69744e+06	743776	1.36548e+06	1.59166e+06	2.01877e+06	1.43809e+06	1.58577e+06	1.41449e+06	6.27454	C02571	HMDB0000201	1	14992-62-2	57589	-	ko04931
MW0106938	Glu-Ala-Arg	Amino acid and Its metabolites	Small Peptide	-	375.201	374.191	[M+H]+	C14H26N6O6	2.01681e+06	978670	1.64501e+06	1.48346e+06	1.24913e+06	1.3112e+06	1.1495e+06	1.2469e+06	1.50697e+06	1.27378e+06	676448	1.18301e+06	1.04735e+06	1.21057e+06	1.06573e+06	1.3868e+06	1.40387e+06	1.41857e+06	1.13325	-	-	-	-	-	-	-
MW0158437	Tyr-Gln-Ile-Arg	Amino acid and Its metabolites	Small Peptide	-	578.315	578.318	[M+]+	C26H42N8O7	241401	235020	178513	2.05005e+06	1.04011e+06	4.1381e+06	1.76693e+06	963545	1.24133e+06	1.97615e+06	2.70224e+06	2.17633e+06	1.32705e+06	1.62889e+06	1.93372e+06	1.41284e+06	1.31062e+06	1.42194e+06	4.4734	-	-	-	-	-	-	-
MEDP1916	N-Acetyl-L-phenylalanine	Amino acid and Its metabolites	Amino acid derivatives	Y	208.1	207.1	[M+H]+	C11H13NO3	925419	568619	716307	1.35647e+06	1.93576e+06	849426	501050	816633	615522	553018	311537	285479	359632	513306	554132	1.40896e+06	1.61752e+06	1.42682e+06	7.78779	C03519	HMDB0000512	74839	2018-61-3	16259	5498	ko00360,ko01100
MW0152609	Leu-HoPhe-OH	Amino acid and Its metabolites	Small Peptide	-	399.159	400.163	[M-H]-	C21H24N2O6	3.65585e+06	1.39249e+06	597825	1.14947e+06	881237	1.10412e+06	696392	1.00691e+06	939508	1.05188e+06	1.29734e+06	1.65204e+06	2.10425e+06	1.61896e+06	1.99096e+06	1.986e+06	1.58384e+06	1.42994e+06	17.2278	-	-	-	-	-	-	-
MW0012105	11-deoxy-16,16-dimethyl-PGE2	Hormones and hormone related compounds	Hormones and hormone related compounds	-	363.253	364.261	[M-H]-	C22H36O4	1.92081e+06	1.90697e+06	1.87454e+06	1.71444e+06	1.36373e+06	1.56439e+06	1.43931e+06	1.89262e+06	2.02941e+06	1.52373e+06	1.46936e+06	1.64502e+06	2.07204e+06	1.77035e+06	1.80917e+06	1.47858e+06	1.59286e+06	1.43702e+06	5.36967	C03440	HMDB0060460	440014	2584-71-6	16231	-	ko00330,ko01100
MW0055067	Mifepristone	Steroids	Steroid	Y	428.261	429.267	[M-H]-	C29H35NO2	2.36616e+06	2.32692e+06	2.09871e+06	2.36232e+06	2.12681e+06	1.07541e+06	1.06802e+06	1.64711e+06	588172	515059	835761	1.19071e+06	1.6061e+06	794000	364917	1.46017e+06	1.45576e+06	1.44122e+06	0.682747	C07652	HMDB0014972	55245	84371-65-3	50692	-	-
MEDN0115	Chenodeoxycholic Acid	Bile acids	Bile acids	Y	391.3	392.293	[M-H]-	C24H40O4	3.37218e+06	1.8354e+06	2.9695e+06	2.77144e+06	2.58461e+06	807059	886291	1.80758e+06	1.03645e+06	376465	215488	636240	1.76891e+06	555118	129285	1.39087e+06	1.39169e+06	1.44392e+06	2.15762	C02528	HMDB0000518	10133	474-25-9	16755	207	ko00120,ko01100,ko04976
FDATN01043	Abemaciclib	Others	FDA	Y	505.275	506.272	[M-H]-	C27H32F2N8	1.20356e+06	948160	857943	1.24944e+06	1.34275e+06	1.48758e+06	1.15266e+06	1.37969e+06	1.3348e+06	1.32767e+06	1.02188e+06	305560	1.21103e+06	1.15282e+06	1.20618e+06	1.4847e+06	1.39067e+06	1.44421e+06	3.27563	-	-	46220502	1231929-97-7	-	-	-
MW0054472	Lycoctonine	Alcohol and amines	Alcohols	-	468.306	467.288	[M+H]+	C25H41NO7	7.0428e+06	1.36169e+06	2.85345e+06	2.0074e+06	2.14091e+06	1.81857e+06	1.44703e+06	2.19741e+06	2.32352e+06	1.66568e+06	530895	1.31868e+06	1.58014e+06	1.00859e+06	1.42284e+06	1.55139e+06	1.47893e+06	1.45404e+06	3.38362	-	-	222778	108102-51-8	-	-	-
MEDN0413	Ethylmalonate	Organic acid And Its derivatives	Organic acid And Its derivatives	Y	131	132.042	[M-H]-	C5H8O4	2.30756e+06	1.43098e+06	2.10832e+06	1.47687e+06	2.809e+06	1.20708e+06	1.00435e+06	3.12954e+06	965151	880819	1.02244e+06	993221	2.91815e+06	836181	919182	1.58861e+06	1.71718e+06	1.46146e+06	8.04618	-	HMDB0000622	11756	601-75-2	741548	4180	-
MW0144675	Ala-Met-Gly-Ile-Met	Amino acid and Its metabolites	Small Peptide	-	522.239	521.234	[M+H]+	C21H39N5O6S2	504164	650604	553054	3.81676e+06	2.91153e+06	1.04179e+07	1.42393e+06	389049	3.9008e+06	4.27522e+06	6.30748e+06	1.83662e+06	531461	2.73351e+06	3.96595e+06	1.40601e+06	1.41687e+06	1.4641e+06	2.16095	-	HMDB0034104	398793	-	-	-	-
MEDP1777	L-Methionine sulfoxide	Amino acid and Its metabolites	Amino acid derivatives	Y	166.1	165.046	[M+H]+	C5H11NO3S	9	408226	160092	256093	381083	9	9	299620	9	9	9	9	246412	9	9	759795	1.31539e+06	1.46621e+06	31.5159	-	-	14328	1131-62-0	-	-	-
MW0054286	Latanoprost(free acid)	Hormones and hormone related compounds	Hormones and hormone related compounds	-	389.232	390.241	[M-H]-	C23H34O5	1.26779e+06	910445	996677	1.13808e+06	2.13898e+06	1.42418e+06	809808	2.45518e+06	1.00174e+06	714492	787773	975298	2.04943e+06	793973	368779	1.46517e+06	1.49387e+06	1.47611e+06	0.979715	C06694	HMDB0015570	3000226	6990-06-3	29013	-	-
MW0116081	(S)-Codamine	Heterocyclic compounds	Heterocyclic compounds	-	342.167	343.178	[M-H]-	C20H25NO4	1.7998e+06	477763	588811	3.21251e+06	6.17574e+06	2.07908e+06	3.02992e+06	4.51727e+06	3.49342e+06	2.12811e+06	1.04816e+06	1.24796e+06	1.67843e+06	1.54266e+06	1.15243e+06	1.50417e+06	1.48899e+06	1.4798e+06	0.82536	C18739	HMDB0031794	37175	35554-44-0	83829	-	-
MW0143867	6Naltrexol	Benzene and substituted derivatives	Benzene and substituted derivatives	-	342.167	343.178	[M-H]-	C20H25NO4	1.7998e+06	477763	588811	3.21251e+06	6.17574e+06	2.07908e+06	3.02992e+06	4.51727e+06	3.49342e+06	2.12811e+06	1.04816e+06	1.24796e+06	1.67843e+06	1.54266e+06	1.15243e+06	1.50417e+06	1.48899e+06	1.4798e+06	0.82536	C11844	-	443437	177158-20-2	-	-	-
MW0151084	His-Ser-Lys-Lys	Amino acid and Its metabolites	Small Peptide	-	499.311	498.291	[M+H]+	C21H38N8O6	2.08043e+06	905327	2.04065e+06	1.50422e+06	1.35019e+06	1.47721e+06	1.38934e+06	1.6431e+06	1.72504e+06	1.41316e+06	863075	1.95974e+06	2.20498e+06	1.85347e+06	1.3975e+06	1.49455e+06	1.45709e+06	1.49001e+06	1.38088	-	HMDB0060933	71751823	114991-26-3	-	-	-
MEDP1882	Phe-Leu	Amino acid and Its metabolites	Small Peptide	Y	261.2	251.15	[M+H-H2O]+	C15H22N2O3	255768	57486.2	109130	112744	75907.9	231059	223759	113996	3.87149e+06	2.43257e+06	181447	248342	209743	5.85895e+06	3.00422e+06	1.48161e+06	1.46088e+06	1.49204e+06	1.07307	-	HMDB0000438	160530	570-63-8	88098	5427	-
MEDP2468	Trp-Ile	Amino acid and Its metabolites	Small Peptide	Y	318.2	317.17	[M+H]+	C17H23N3O3	1.10277e+06	702463	839056	1.41485e+06	1.24431e+06	1.7799e+06	1.37861e+06	1.25308e+06	1.5886e+06	1.41461e+06	880066	1.22778e+06	947146	1.26548e+06	1.18886e+06	1.4971e+06	1.54155e+06	1.50043e+06	1.63638	-	-	-	-	-	-	-
MW0139092	Nanafrocin	Heterocyclic compounds	Heterocyclic compounds	-	301.071	302.079	[M-H]-	C16H14O6	1.7064e+06	1.6549e+06	1.75748e+06	2.17035e+06	1.94778e+06	1.14564e+06	1.21347e+06	1.64429e+06	2.02211e+06	1.42054e+06	698117	1.08064e+06	1.27967e+06	1.40755e+06	1.19441e+06	1.50968e+06	1.61781e+06	1.50301e+06	4.17523	C21526	-	6289935	523-39-7	-	-	-
MEDP1929	Cyclo(Ser-Pro)	Amino acid and Its metabolites	Small Peptide	Y	185.1	184.086	[M+H]+	C8H12N2O3	394847	169365	190227	288344	503224	331467	259694	407345	669858	671628	318357	357451	405922	702511	457193	1.76372e+06	1.56594e+06	1.50404e+06	8.41812	-	HMDB0036047	131751906	-	-	-	-
MW0155971	Pro-Pro-Asn	Amino acid and Its metabolites	Small Peptide	-	327.168	326.159	[M+H]+	C14H22N4O5	3.66591e+06	967712	2.07895e+06	1.36839e+06	1.15368e+06	1.62358e+06	517910	480098	2.10014e+06	1.8739e+06	947931	623900	475694	2.15159e+06	1.67775e+06	1.39396e+06	1.51708e+06	1.50551e+06	4.61835	-	-	7020902	-	-	-	-
MW0114670	Kanamycin	Heterocyclic compounds	Heterocyclic compounds	-	483.225	484.238	[M-H]-	C18H36N4O11	1.57548e+06	1.29325e+06	1.07564e+06	1.62732e+06	1.31283e+06	1.89696e+06	1.34717e+06	1.676e+06	1.76586e+06	1.26558e+06	1.16865e+06	1.35967e+06	1.72954e+06	1.73146e+06	1.23238e+06	1.66128e+06	1.40862e+06	1.51202e+06	8.31682	-	HMDB0028917	18218220	59652-61-8	-	-	-
MW0145694	Asn-Asn-Tyr	Amino acid and Its metabolites	Small Peptide	-	410.169	409.16	[M+H]+	C17H23N5O7	1.2177e+06	1.09242e+06	1.25251e+06	1.45599e+06	1.14832e+06	2.12695e+06	1.89396e+06	1.40307e+06	1.77715e+06	1.84762e+06	1.10496e+06	1.60388e+06	1.24133e+06	1.51736e+06	1.58691e+06	1.49606e+06	1.55713e+06	1.52302e+06	2.00615	C09528	HMDB0240279	442291	21416-53-5	-	-	-
MW0063674	Steviobioside	Terpenoids	Terpene	-	665.31	642.325	[M+Na]+	C32H50O13	9	9	9	9	9	882551	1.07788e+06	658810	798999	633889	433198	773422	9	596949	545357	1.55093e+06	1.38421e+06	1.52428e+06	6.02479	-	HMDB0028819	6427052	1948-29-4	73505	-	-
MW0143704	5-trans Latanoprost(free acid)	FA	Oxidized lipids	-	389.235	390.241	[M-H]-	C23H34O5	1.29726e+06	931045	1.01749e+06	1.23208e+06	2.20323e+06	1.43796e+06	828877	2.50256e+06	1.01603e+06	746896	847496	1.0226e+06	2.11676e+06	812809	386000	1.54496e+06	1.54591e+06	1.52998e+06	0.580102	C16546	HMDB0013866	6378383	31750-48-8	80554	-	ko00982
MW0155172	Phe-Glu-Arg-Asp	Amino acid and Its metabolites	Small Peptide	-	581.267	565.25	[M+NH4-2H]-	C24H35N7O9	2.05043e+06	2.17134e+06	1.90754e+06	1.73875e+06	1.62864e+06	1.42157e+06	1.61294e+06	2.35715e+06	1.6905e+06	1.55574e+06	1156182	1.68409e+06	1.67408e+06	1.5026e+06	1.5334e+06	1.46801e+06	1.5978e+06	1.533e+06	4.23366	C07132	HMDB0014516	5440	1420-55-9	9544	-	-
MW0141631	17-phenyl trinor PGF2 cyclohexyl amide	Hormones and hormone related compounds	Hormones and hormone related compounds	-	452.311	469.319	[M+H-H2O]+	C29H43NO4	926152	725873	593230	2.2735e+06	1.51055e+06	2.36431e+06	778555	582055	802248	1.19209e+06	1.46939e+06	1.44997e+06	616390	559027	866696	1.54116e+06	1.48171e+06	1.53619e+06	2.17049	-	-	538412	128459-09-6	-	-	-
MEDP0898	Pyridoxal	Heterocyclic compounds	Pteridines and derivatives	Y	168.3	167.058	[M+H]+	C8H9NO3	3.59426e+06	5.07977e+06	4.67135e+06	3.14457e+06	2.08586e+06	3.08587e+06	2.90841e+06	3.07909e+06	4.00522e+06	3.93883e+06	2.03729e+06	2.90423e+06	4.4786e+06	5.75309e+06	4.55031e+06	1292031	1.85876e+06	1.53677e+06	18.191	C00250	HMDB0001545	1050	66-72-8	17310	6312	ko00750,ko01100,ko01240,ko04977
MEDP2495	Arg-Asn	Amino acid and Its metabolites	Small Peptide	Y	289.2	288.3	[M+H]+	C10H20N6O4	913038	219545	173520	807036	1.03849e+06	1.16888e+06	9	1.91697e+06	1.00853e+06	999605	521646	294328	1.81176e+06	1.36092e+06	511340	1.5767e+06	1.32473e+06	1.54713e+06	9.28835	-	HMDB0028704	9900579	68040-95-9	-	-	-
MW0124470	Isokessane	Heterocyclic compounds	Heterocyclic compounds	-	221.194	222.198	[M-H]-	C15H26O	2.90318e+06	2.33798e+06	3.61346e+06	2.36534e+06	1.7745e+06	2.06153e+06	3.6833e+06	2.03623e+06	2.61679e+06	2.3867e+06	4.37543e+06	3.88401e+06	1.96602e+06	2.39597e+06	2.38267e+06	1.55112e+06	1.5681e+06	1.54732e+06	0.711457	-	-	6441636	41639-83-2	-	-	-
MW0049070	Cucurbitacin D	Aldehyde,Ketones,Esters	Ketones	-	499.31	516.309	[M+H-H2O]+	C30H44O7	2.09672e+06	938041	1.93571e+06	1.47202e+06	1.18891e+06	1.45639e+06	1.49636e+06	1.65171e+06	1.86096e+06	1.39598e+06	924852	2.00824e+06	2.20219e+06	1.86264e+06	1.39412e+06	1.57906e+06	1.41409e+06	1.54981e+06	5.81304	C10342	-	3218	550-24-3	-	-	-
[truncated: 729 more rows]

## Sheet: QC-CV
Index	Compounds	QC1	QC2	QC3	CV
MEDN2032	(+)-Camphoric acid	364865	471217	449970	0.131287
MW0010768	(+)-Cloprostenol	44870.3	76785.2	72599.4	0.267861
[truncated: 2,052 more rows]
