# Supplementary material for: Resveratrol intervention attenuates chylomicron secretion via repressing intestinal FXR-induced expression of scavenger receptor SR-B1
Source: Nat Commun. 2023 May 9;14:2656. doi: 10.1038/s41467-023-38259-1 (PMC10169763; doi:10.1038/s41467-023-38259-1)
Supplement: Supplementary file 5 — Supplementary Data 2 [file 41467_2023_38259_MOESM5_ESM.xlsx]

## Sheet: Sheet1
Index	Formula	Compounds	Class I	Class II	CAS	HFD1	HFD2	HFD3	HFD4	HFD5	HFR1	HFR2	HFR3	HFR4	HFR5	VIP	P-value	Fold_Change	Log2FC	Type
MEDN2032	C10H16O4	(+)-Camphoric acid	Organic acid And Its derivatives	Organic acid And Its derivatives	124-83-4	275683	451378	260024	318044	408439	466762	372674	369852	540083	422131	1.23618	0.100632	1.26724	0.341689	insig
MW0010768	C22H29ClO6	(+)-Cloprostenol	Hormones and hormone related compounds	Hormones and hormone related compounds	54276-21-0	114597	110666	90570.9	472400	1.06507e+06	148473	83600.3	212615	178157	189367	0.569916	0.330756	0.438252	-1.19017	insig
MW0140138	C20H24N2O2	(+)-Sceletium A4	Heterocyclic compounds	Heterocyclic compounds	-	602494	372487	362864	411218	439182	352334	419693	403722	307180	259790	1.26856	0.13388	0.7964	-0.328434	insig
MEDP2360	C6H11NO2	(+/-)-High-Proline	Amino acid and Its metabolites	Amino acid derivatives	56879-46-0	570504	963486	1.15284e+06	859128	510610	367178	746516	1.21526e+06	360973	284966	0.961797	0.341523	0.733351	-0.447424	insig
MW0127605	C23H20O11	(-)-Epigallocatechin 3-(4-methyl-gallate)	Flavonoids	Flavonoid	-	1.42306e+06	1.33538e+06	1.30461e+06	1.36679e+06	978275	1.28335e+06	1.23878e+06	1.3835e+06	1.54892e+06	1.2756e+06	0.426953	0.524544	1.05025	0.0707363	insig
MW0140067	C14H22O4	(-)-trans-C75	Heterocyclic compounds	Heterocyclic compounds	1234694-22-4	321646	411449	387350	364925	317942	391582	525222	443867	419603	443996	1.66237	0.0200213	1.23344	0.302683	insig
MW0010819	C18H32O5	(10E,15Z)-9,12,13-Trihydroxyoctadeca-10,15-dienoic acid	FA	Oxidized lipids	-	238249	118874	238766	472730	444414	490407	512185	421060	499329	616572	1.42407	0.0349921	1.67845	0.747131	insig
MW0140187	C15H26O4	(10S)-Juvenile hormone III acid diol	Hormones and hormone related compounds	Hormones and hormone related compounds	-	9	9	9	9	9	9	9	81908.1	9	9	0.67639	0.373901	1820.98	10.8305	insig
MW0160600	C19H20N2O	(1S,12S,13S,14S,15E)-15-ethylidene-3,17-diazapentacyclo[12.3.1.02,10.04,9.012,17]octadeca-2(10),4,6,8-tetraene-13-carbaldehyde	Alkaloids	Alkaloids	-	498577	484942	701360	826684	854741	767335	629827	337418	656910	781587	0.214515	0.73917	0.9426	-0.0852824	insig
MW0010912	C16H26O8	(1S,3R,4R)-8,10-Dihydroxyfenchone 10-O-b-D-glucoside	Alcohol and amines	Alcohols	-	6.39178e+06	6.42087e+06	4.80405e+06	6.3935e+06	4.76158e+06	5.09584e+06	4.9359e+06	5.41392e+06	5.84836e+06	4.92348e+06	0.889718	0.287228	0.911223	-0.134125	insig
MW0115782	C15H22O4	(1alpha,4alpha,5beta,6alpha,11betaH)-1,4-Epoxy-5-hydroxy-10(14)-germacren-12,6-olide	Heterocyclic compounds	Heterocyclic compounds	-	4.76788e+06	3.58736e+06	2.90285e+06	4.13331e+06	3.25834e+06	3.49856e+06	2.78825e+06	4.07508e+06	4.34006e+06	3.50629e+06	0.273776	0.840741	0.976326	-0.034565	insig
MEDP2415	C2H7O4P	(2-Hydroxyethyl)phosphonic acid	Organic acid And Its derivatives	Organic acid And Its derivatives	22987-21-9	158336	338225	191622	238984	241499	208821	196144	338759	173663	156578	0.389875	0.680477	0.918967	-0.121915	insig
MW0140275	C18H14N4O2	(2E,6E)-2,6-bis(2-phenylhydrazono)cyclohex-4-ene-1,3-dione	Others	Others	-	7.05156e+06	6.03874e+06	5.98763e+06	5.5727e+06	4.58742e+06	3.0135e+06	3.53302e+06	4.06889e+06	4.59513e+06	3.47574e+06	1.91161	0.0031731	0.639108	-0.645867	insig
MW0011067	C6H12O4	(2R)-2,4-Dihydroxy-3,3-dimethylbutanoic acid	Organic acid And Its derivatives	Organic acid And Its derivatives	1112-33-0	8777.27	18263.2	16152.6	11361.7	24023.8	4542.28	6516.84	15886	15931.7	3502.99	1.26847	0.131656	0.590234	-0.760642	insig
MEDN1921	C9H18O8	(2R)-Glycerol-O-β-D-galactopyranoside	Carbohydrates and Its metabolites	Carbohydrates and Its metabolites	16232-91-0	65647.4	59511.4	103687	70151.1	103456	67568.9	37657.7	197355	76166	54178	0.254703	0.847261	1.07572	0.1053	insig
MW0160366	C13H14N2O3	(2S)-2-[[2-(1H-indol-3-yl)acetyl]amino]propanoic acid	Organic acid And Its derivatives	Organic acid And Its derivatives	-	805582	1.22084e+06	939154	1.06841e+06	767151	1.52906e+06	1.31699e+06	1.00964e+06	1.44886e+06	1.39324e+06	1.63586	0.0149549	1.39504	0.48031	insig
MW0168158	C19H23N7O6	(2S)-2-[[4-[[(6S)-2-amino-4-oxo-5,6,7,8-tetrahydro-3H-pteridin-6-yl]methylamino]benzoyl]amino]pentanedioic acid	Others	Others	-	18708	43068.3	52644.1	276248	82699.3	4.80986e+06	81892.4	32639.9	3.84703e+06	3.90531e+06	1.32569	0.076025	26.7799	4.74308	up
MW0162175	C16H20N2O2	(2S)-2-azaniumyl-3-[4-(3-methylbut-2-enyl)-1H-indol-3-yl]propanoate	Others	Others	-	2.87716e+06	4.26305e+06	3.68912e+06	4.38446e+06	4.10615e+06	3.41284e+06	3.03423e+06	3.85677e+06	3.96603e+06	3.42981e+06	0.671424	0.347854	0.916135	-0.126368	insig
MEDP1465	C4H10O2	(2S,3S)-butane-2,3-diol	Alcohol and amines	Alcohols	19132-06-0	607373	1.18571e+06	521347	757817	1.06082e+06	558429	550058	579740	657370	618316	1.14563	0.143042	0.717121	-0.479711	insig
MEDN0528	C9H12O7S	(3-Methoxy-4-hydroxyphenyl)ethylene glycol sulfate	Organic acid And Its derivatives	Organic acid And Its derivatives	3415-67-6	27565.8	9	38197.8	10312.3	736534	926914	9	2.33881e+06	168378	238604	0.425304	0.264966	4.5196	2.1762	insig
MEDP1364	C27H39NO3	(3beta,9xi,22S,23R)-3-Hydroxy-17,23-epoxyveratraman-11-one	Others	Others	-	2.52848e+06	1.81151e+06	2.58404e+06	2.32521e+06	2.63606e+06	2.05222e+06	1.82113e+06	4.03233e+06	1.99995e+06	1.38231e+06	0.564847	0.814841	0.949739	-0.0743963	insig
MW0000741	C12H16O3	(4-tert-Butyl-phenoxy)-acetic acid	Benzene and substituted derivatives	Benzene and substituted derivatives	1798-04-5	1.5754e+07	5.36996e+06	3.65778e+06	1.86756e+07	1.52698e+07	1.2712e+07	1.37561e+07	1.33549e+07	1.46344e+07	1.28339e+07	0.626531	0.602645	1.14583	0.196396	insig
MW0000726	C19H28O4	(4E)-6-hydroxy-1-(4-hydroxy-3-methoxyphenyl)dodec-4-en-3-one	Benzene and substituted derivatives	Phenolics	-	268430	374983	261279	300487	222353	117271	100140	164635	197869	173311	1.8399	0.00333671	0.527643	-0.922367	insig
MW0103937	C15H29NO2S	(4R)-2-Undecyl-1,3-thiazolidine-4-carboxylic acid	Organic acid And Its derivatives	Organic acid And Its derivatives	298186-80-8	2.43757e+06	1.15673e+06	782429	7.71938e+06	6.3437e+06	3.24828e+06	2.01233e+06	3.21203e+06	5.78717e+06	3.6542e+06	0.36987	0.94791	0.971486	-0.0417354	insig
MEDP1274	C24H36O2	(4Z,-7Z,-10Z,-13Z,-16Z,-19Z)--Eicosahexaenoate	Aldehyde,Ketones,Esters	Esters	81926-94-5	1.80154e+07	7.21218e+06	1.62895e+07	1.58422e+07	1.30733e+07	5.9931e+06	5.40745e+06	9.63808e+06	8.96967e+06	5.07178e+06	1.75528	0.0160584	0.498065	-1.00559	down
MEDN0022	C8H14N2O5	(5-L-Glutamyl)-L-Amino Acid	Amino acid and Its metabolites	Small Peptide	5875-41-2	1.0965e+06	1.34295e+06	1.60742e+06	1.42716e+06	1.61077e+06	1.52944e+06	2.20682e+06	1.24357e+06	1.5777e+06	1.74409e+06	1.01491	0.232739	1.17175	0.228668	insig
MW0011450	C14H24O4	(6R,8Z)-6-Hydroxy-3-oxotetradecenoic acid	FA	Oxidized lipids	-	1.57898e+06	2.59678e+06	1.72939e+06	612397	620901	432472	341176	345769	263144	280061	1.82447	0.0425976	0.232911	-2.10215	down
MW0115978	C25H40O3	(6aR-trans-3-(1,1-Dimethylheptyl)-6a,7,10,10a-tetrahydro-1-hydroxy-6,6-dimethyl-6H-dibenzo[b,d]pyran-9-methanol	Benzene and substituted derivatives	Benzene and substituted derivatives	112830-95-2	8.42321e+06	4.15573e+06	4.70044e+06	1.45025e+07	2.28453e+07	6.09151e+06	7.37838e+06	9.01252e+06	4.4513e+06	4.35934e+06	0.847632	0.25899	0.572847	-0.803779	insig
MW0011432	C23H28O5	(6beta,7alpha,12beta,13beta)-7-Hydroxy-11,16-dioxo-8,14-apianadien-22,6-olide	Aldehyde,Ketones,Esters	Ketones	-	9	9	9	9	5689.68	40064.5	41760.4	92852.7	42250.4	53733.8	1.9718	0.00576052	47.2715	5.5629	up
MW0161906	C24H32O8	(8R,9S,13S,14S)-2-methoxy-13-methyl-3-[(2R,3R,4S,5S,6S)-3,4,5,6-tetrahydroxyoxan-2-yl]oxy-7,8,9,11,12,14,15,16-octahydro-6H-cyclopenta[a]phenanthren-17-one	Aldehyde,Ketones,Esters	Ketones	-	3.09835e+06	1.71918e+06	1.52123e+06	1.37856e+06	993608	3.10566e+06	3.11889e+06	828802	4.0905e+06	2.88091e+06	0.892773	0.14375	1.61002	0.687078	insig
MW0160202	C21H30O4	(8S,9S,10R,11R,13S,14S,17R)-17-acetyl-11,17-dihydroxy-10,13-dimethyl-2,6,7,8,9,11,12,14,15,16-decahydro-1H-cyclopenta[a]phenanthren-3-one	Aldehyde,Ketones,Esters	Ketones	-	899116	2.77814e+06	2.39443e+06	2.43654e+06	1.87524e+06	2.32378e+06	2.40158e+06	2.01349e+06	3.9473e+06	3.44186e+06	1.06895	0.168442	1.36063	0.44427	insig
MW0161517	C21H28O4	(8S,9S,10R,13S,14S)-17-(2-hydroxyacetyl)-10,13-dimethyl-2,6,7,8,9,12,14,15,16,17-decahydro-1H-cyclopenta[a]phenanthrene-3,11-dione	Aldehyde,Ketones,Esters	Ketones	-	203917	149805	172070	166398	179848	176909	173747	129342	224301	211576	0.25784	0.657798	1.05027	0.0707627	insig
MEDN2153	C10H10O4	(E)-3-(3-hydroxy-4-methoxyphenyl)acrylic acid	Benzene and substituted derivatives	Benzene and substituted derivatives	25522-33-2	202396	132937	54723.5	83163.1	244972	66477.7	66369.8	309445	101949	53994.7	0.605383	0.700032	0.832976	-0.263652	insig
MEDP1907	C18H35NO	(E,Z)-2-Amino-3,14-octadecadien-1-ol	Alcohol and amines	Alcohols	158507-68-7	1.00339e+06	8.79247e+06	1.15531e+07	1.97526e+06	4.29922e+06	1.59521e+06	3.52467e+06	3.0375e+06	1.5009e+06	821986	0.937369	0.166968	0.379398	-1.39822	insig
MEDN1395	C9H10O2	(R)-(-)-2-Phenylpropionic Acid	Organic acid And Its derivatives	Organic acid And Its derivatives	7782-26-5	258621	312619	363762	214686	413358	314049	311394	243812	175087	246675	0.747006	0.253246	0.825963	-0.275851	insig
MEDP1126	C8H11NO	(R)-(-)-2-phenylglycine	Amino acid and Its metabolites	Amino acid derivatives	56613-80-0	7.51861e+06	5.01977e+06	3.66673e+06	8.53595e+06	9.3558e+06	4.67694e+06	5.30985e+06	7.53842e+06	7.25259e+06	4.73097e+06	0.530535	0.485635	0.86544	-0.208494	insig
MEDN1492	C8H8O3	(R)-(-)-Mandelic acid	Organic acid And Its derivatives	Organic acid And Its derivatives	611-71-2	762701	328876	1.11908e+06	779527	7.12145e+06	3.5424e+07	7.44949e+06	1.31101e+07	1.84635e+07	3.01345e+07	1.90408	0.0203017	10.3427	3.37054	up
MEDN2091	C4H8O3	(R)-2-Hydroxybutyric acid	Organic acid And Its derivatives	Organic acid And Its derivatives	20016-85-7	9	9	716587	2.08489e+06	9	995275	336242	1.1132e+06	522164	9	0.749721	0.944465	1.05903	0.0827493	insig
MW0128359	C17H18O5	(R)-3',7-Dihydroxy-2',4'-dimethoxyisoflavan	Flavonoids	Flavones	27213-18-9	362659	372754	228626	312868	272234	153519	223777	222567	178824	192742	1.80318	0.00930326	0.627075	-0.673289	insig
MW0103978	C16H27N2O4P	(R)-3-Amino-4-(3-hexylphenylamino)-4-oxobutylphosphonic acid	Others	Others	909725-61-7	811378	2.96352e+06	2.62146e+06	617828	751910	9	9	9	9	9	2.18499	0.0381461	5.79441e-06	-17.3969	down
MEDN1493	C4H8O3	(R)-3-Hydroxybutanoic acid	Organic acid And Its derivatives	Organic acid And Its derivatives	625-72-9	1.47644e+07	9.49675e+06	6.88935e+06	9.86423e+06	1.28946e+07	1.3555e+07	6.97323e+06	8.87149e+06	1.61092e+07	1.79985e+07	0.441752	0.469437	1.17804	0.236391	insig
MEDN1856	C14H28O3	(R)-3-Hydroxymyristic acid	Organic acid And Its derivatives	Organic acid And Its derivatives	28715-21-1	219025	225619	328728	237957	226029	192386	228994	231930	218923	216604	0.953806	0.230242	0.87997	-0.184474	insig
MW0140592	C6H10O3	(R)-3-methyl-2-oxo-Pentanoic acid	Organic acid And Its derivatives	Organic acid And Its derivatives	-	1.79726e+06	955649	809277	1.10723e+06	1.18325e+06	1.94805e+06	557037	768966	2.04603e+06	1.6863e+06	0.183501	0.535986	1.19713	0.259576	insig
MW0116054	C19H26N6O	(R)-Roscovitine	Heterocyclic compounds	Heterocyclic compounds	186692-46-6	1.7485e+06	885373	1.51186e+06	1.13269e+06	915948	1.19647e+06	950082	936013	1.28238e+06	963163	0.701921	0.387288	0.860153	-0.217335	insig
MEDN1886	C9H10O3	(S)-2-Hydroxy-3-phenylpropanoic acid	Organic acid And Its derivatives	Organic acid And Its derivatives	20312-36-1	298476	80816.5	136667	1.11441e+06	1.37285e+06	792631	163577	2.92741e+06	429311	337247	0.400511	0.587989	1.5484	0.630777	insig
MW0140674	C21H27NO5	(S)-Autumnaline	Alkaloids	Isoquinoline alkaloids	23068-65-7	92832.7	60905.1	59606.8	96519.4	111120	50478.6	57732.4	95303.6	56698.4	40319.3	1.30394	0.120583	0.713881	-0.486244	insig
MW0116081	C20H25NO4	(S)-Codamine	Heterocyclic compounds	Heterocyclic compounds	-	1.7998e+06	477763	588811	3.21251e+06	6.17574e+06	2.07908e+06	3.02992e+06	4.51727e+06	3.49342e+06	2.12811e+06	0.775614	0.622729	1.24425	0.315275	insig
MEDN1328	C6H12O3	(S)-Leucic acid	Organic acid And Its derivatives	Organic acid And Its derivatives	13748-90-8	1.50958e+06	226896	698370	5.78961e+06	8.50286e+06	3.21585e+06	654793	6.33168e+06	1.56613e+06	1.51587e+06	0.121031	0.729629	0.794169	-0.332481	insig
MEDP2199	C18H20N2O3	(S)-N-Hydroxy-4-(3-methyl-2-phenylbutyramido)benzamide	Benzene and substituted derivatives	Benzene and substituted derivatives	935881-37-1	800028	317178	749580	626976	710739	633748	564576	667265	593280	500070	0.251503	0.610941	0.92337	-0.11502	insig
MW0128401	C18H22O5	(S,E)-Zearalenone	Aldehyde,Ketones,Esters	Ketones	-	777161	530349	609734	841233	801157	497116	818487	824737	681900	568935	0.393157	0.714788	0.952675	-0.0699437	insig
MW0011692	C24H31FO4	(Z)-7-[(1R,2R,3S,5S)-2-[(E,3R)-3-(2,3-dihydro-1H-inden-2-yl)-3-hydroxyprop-1-enyl]-3-fluoro-5-hydroxycyclopentyl]hept-5-enoic acid	FA	Oxidized lipids	246246-19-5	303816	347070	229104	308087	280370	376493	296383	289379	352547	317318	0.865859	0.236777	1.11146	0.152456	insig
MW0011693	C24H31FO4	(Z)-7-[(1R,2R,3S,5S)-2-[(E,3S)-3-(2,3-Dihydro-1H-inden-2-yl)-3-hydroxyprop-1-enyl]-3-fluoro-5-hydroxycyclopentyl]hept-5-enoic acid	FA	Oxidized lipids	-	425093	380856	165121	541642	574545	307141	306426	563854	546175	481681	0.236397	0.804214	1.05654	0.0793516	insig
MEDP1706	C21H28O2	(Z)-Guggulsterone	CoEnzyme and vitamins	CoEnzyme and vitamins	95975-55-6	7.18452e+06	2.78791e+06	4.76875e+06	4.63716e+06	4.99472e+06	5.16715e+06	3.67482e+06	5763768	4.083e+06	3.74549e+06	0.361451	0.649182	0.920452	-0.119585	insig
MW0140506	C22H23NO2	(alphaS,betaS)-alpha-Ethyl-alpha-(4-methoxyphenyl)-beta-phenyl-2-pyridineethanol	Heterocyclic compounds	Heterocyclic compounds	-	1.05166e+07	1.30791e+07	9.86471e+06	9.2598e+06	8.23818e+06	8.34047e+06	9.73165e+06	7.9281e+06	7.1344e+06	6.93106e+06	1.41428	0.0585011	0.786244	-0.34695	insig
MEDP2231	C19H28O4	(±)-α-CMBHC	Organic acid And Its derivatives	Organic acid And Its derivatives	7083-09-2	142826	121483	129509	127504	104509	133974	88137.2	93897.7	204771	176313	0.24263	0.574472	1.11387	0.155579	insig
MEDN1417	C18H32O4	(±)13-HpODE	FA	Oxidized lipids	23017-93-8	4.17982e+06	6.02664e+06	5.79233e+06	3.07025e+06	3.90914e+06	2.35978e+06	1.8216e+06	4.16439e+06	2.89247e+06	2.29021e+06	1.58369	0.0291366	0.588752	-0.764268	insig
MW0141510	C20H32O4	-17,18-DiHETE	FA	Others	-	158474	57763.8	54941.9	35904.7	51044.1	95258.9	58077.8	126624	111727	90681.5	0.919485	0.35599	1.34692	0.429663	insig
MW0116543	C24H26N4O4	1,1'-Ethylidenebistryptophan	Heterocyclic compounds	Indole and Its derivatives	-	193003	181967	255093	1.00226e+06	1.06542e+06	1.40321e+06	318054	573602	1.02116e+06	1.14779e+06	0.985882	0.246222	1.65465	0.726524	insig
MW0001239	C13H13F5O	1,1,1,2,2-Pentafluoro-7-phenylheptan-3-one	Benzene and substituted derivatives	Benzene and substituted derivatives	1071000-98-0	1.8397e+06	1.59504e+06	1.87652e+06	1.74934e+06	1.36064e+06	659820	707386	1.10585e+06	861571	697510	2.06566	0.00012194	0.478806	-1.06249	down
MW0001243	C25H20N2O	1,1,3,3-tetraphenylurea	Benzene and substituted derivatives	Benzene and substituted derivatives	632-89-3	26970.6	7627.48	16027.6	182887	61555	1.93597e+06	124509	71499.9	1.00258e+06	1.05032e+06	1.60533	0.086677	14.1828	3.82607	up
MW0141056	C22H20O	1,1-Diphenyl-2-(4-methoxyphenyl)propene	Heterocyclic compounds	Heterocyclic compounds	-	1.60726e+06	1.48934e+06	1.16189e+06	1.36423e+06	1.1292e+06	822617	792871	963142	1.05479e+06	868670	1.93737	0.00488598	0.666786	-0.584703	insig
MW0011871	C15H28O5	1,2-Dihexanoyl-sn-glycerol	GL	DG	30403-47-5	1.83822e+06	639948	1.1963e+06	1.09641e+06	539803	584548	578599	978010	706598	551001	1.13852	0.179868	0.639984	-0.643891	insig
MEDN1191	C9H9NO4	1,2-epoxy-3-(p-nitrophenoxy) propane	Benzene and substituted derivatives	Benzene and substituted derivatives	5255-75-4	30698.9	15951.8	43858.7	7581.96	414536	50018.8	5576.12	425753	15226.3	6733.73	0.313938	0.987257	0.98182	-0.026469	insig
MW0116617	C23H25NO4	1,3,5-Trihydroxy-2,4-bis(3-methylbut-2-enyl)-10H-acridin-9-one	Aldehyde,Ketones,Esters	Ketones	28233-35-4	2.9037e+06	1.6105e+06	1.49514e+06	3.58536e+06	2.89445e+06	2.32873e+06	1.00974e+06	524906	4.52274e+06	2.04456e+06	0.719518	0.625157	0.835179	-0.259843	insig
MEDN0345	C8H10N4O3	1,3,7-Trimethyluric Acid	Amino acid and Its metabolites	Amino acid derivatives	5415-44-1	45917.2	43142.5	45936.8	38366.5	26698.5	9	9	12541.3	9	9	1.92244	5.35302e-05	0.0628674	-3.99154	down
MEDP0281	C3H10N2	1,3-Diaminopropane	Alcohol and amines	Amines	109-76-2	297943	9	20437.6	113807	159991	69075.8	46521.9	145321	107876	47839.8	0.51977	0.564565	0.703552	-0.507271	insig
MEDP1212	C13H24N2O	1,3-Dicyclohexylurea	Alcohol and amines	Polyamines	2387-23-7	1.13943e+06	1.4979e+06	1.14369e+06	1.08219e+06	1.05797e+06	1.02701e+06	1.09987e+06	1.10501e+06	1.02592e+06	1.05399e+06	1.01359	0.205271	0.897085	-0.156684	insig
MW0116675	C16H24N4O2	1,3-Dipropyl-8-cyclopentylxanthine	Heterocyclic compounds	Heterocyclic compounds	102146-07-6	4.07408e+06	4.2768e+06	4.56579e+06	3.15037e+06	2.60901e+06	1.17406e+06	1.12178e+06	1.03341e+06	938654	760914	2.12537	0.00140793	0.269266	-1.8929	down
MW0001356	C18H18N4	1,4-Benzenedimethanamine,N1,N4-di-2-pyridinyl-	Benzene and substituted derivatives	Benzene and substituted derivatives	55778-02-4	906747	1.46313e+06	2.08568e+06	8.90552e+06	6.86933e+06	1.0258e+07	2.661e+06	1.10945e+07	1.59921e+06	2.16863e+06	0.437496	0.58516	1.37325	0.457596	insig
MEDP0115	C7H8N2O2	1,4-Dihydro-1-Methyl-4-Oxo-3-Pyridinecarboxamide	Heterocyclic compounds	Pteridines and derivatives	769-49-3	5.38923e+06	1.42981e+07	8.89576e+06	1.85514e+06	1.54506e+06	2.75794e+06	4.80893e+06	3.94185e+06	6.01306e+06	2.36115e+06	0.325839	0.377009	0.621666	-0.685789	insig
MEDN0210	C6H12O5	1,5-Anhydro-D-Glucitol	Carbohydrates and Its metabolites	Sugar alcohols	154-58-5	409960	372412	343148	394301	383722	492881	285887	440443	449627	530549	0.798344	0.234383	1.15542	0.208415	insig
MEDP0126	C5H14N2	1,5-Diaminopentane	Alcohol and amines	Polyamines	462-94-2	50377.7	55356	36956.4	166549	196769	52501.3	10809.6	79566.1	30356.4	29760.3	1.25545	0.147292	0.401167	-1.31773	down
MW0141180	C10H16O3	1,6,6-Trimethyl-2,7-dioxabicyclo[3.2.2]nonan-3-one	Aldehyde,Ketones,Esters	Ketones	-	350600	258037	204411	373099	301827	287606	303738	338973	451856	359249	0.788508	0.262672	1.17033	0.226917	insig
MW0129705	C19H20O3	1,7-Bis(4-hydroxyphenyl)-4-hepten-3-one	Aldehyde,Ketones,Esters	Ketones	56973-65-0	118214	85731.2	788967	138525	782152	2.03107e+06	167849	6.53657e+06	638061	505987	1.09944	0.250898	5.16283	2.36816	up
MW0129706	C20H24O4	1,7-Bis(4-hydroxyphenyl)-5-methoxyheptan-3-one	Aldehyde,Ketones,Esters	Ketones	-	219978	534266	299897	918534	997413	892984	805613	691001	791983	882980	1.10001	0.241491	1.3685	0.452594	insig
MW0011798	C16H24O	1-(2,6,6-Trimethyl-2-cyclohexen-1-yl)-1,6-heptadien-3-one	Aldehyde,Ketones,Esters	Ketones	-	41326.3	36942.8	19784.1	36601.8	47922.9	50965.3	47346.8	49702.8	56660.6	64836.2	1.48439	0.017338	1.47615	0.561836	insig
MW0001051	C22H26N2O3	1-(2-(3-(4-Methoxyphenyl)propoxy)-4-methoxyphenylethyl)-1H-imidazole hydrochloride	Benzene and substituted derivatives	Benzene and substituted derivatives	130495-35-1	2.24103e+06	1.09573e+06	1.71554e+06	2.05518e+06	1.74886e+06	1.77003e+06	1.37102e+06	1.66212e+06	1.69983e+06	1.37366e+06	0.661896	0.395814	0.889381	-0.169127	insig
MW0141019	C18H22O6	1-(3,4-Dimethoxyphenyl)-2-(2-methoxyphenoxy)propane-1,3-diol	Lignans and Coumarins	Lignans	10535-17-8	1.28877e+06	848655	1.06575e+06	1.42449e+06	655375	210974	185425	216123	201143	296775	2.10387	0.00368312	0.21019	-2.25024	down
MW0141024	C17H20O6	1-(4-Hydroxy-3-methoxyphenyl)-2-(2-methoxyphenoxy)propane-1,3-diol	Lignans and Coumarins	Lignans	7382-59-4	1.05292e+07	3.31052e+06	1.01057e+07	8.16901e+06	3.80409e+06	7.65194e+06	7.30051e+06	9.42276e+06	8.62722e+06	5.69035e+06	0.392424	0.751032	1.07724	0.107337	insig
MEDN1997	C7H11NO3	1-Acetylpyrrolidine-2-carboxylic acid	Heterocyclic compounds	Heterocyclic compounds	1074-79-9	112861	234335	47996.5	275563	254262	242587	193228	149683	207434	245338	0.609775	0.654447	1.12243	0.166628	insig
MEDP2132	C5H9NO2	1-Amino-1-cyclobutane-carboxylic-acid	Amino acid and Its metabolites	Amino acid derivatives	22264-50-2	1.59287e+07	2.0454e+07	1.1137e+07	37214300	5.3836e+07	1.90537e+07	6.98296e+06	8.01614e+06	2.32364e+07	1.37918e+07	1.14528	0.169301	0.512961	-0.96308	insig
MEDN1299	C7H13NO2	1-Aminocyclohexanoic acid	Organic acid And Its derivatives	Organic acid And Its derivatives	2756-85-6	218890	82966.8	98076.5	487561	509077	360999	248094	281261	403584	263062	0.593256	0.75541	1.11487	0.156882	insig
MEDP2644	C7H10O2	1-Cyclohexene-1-carboxylic acid	Organic acid And Its derivatives	Organic acid And Its derivatives	636-82-8	136999	136068	79555.9	108782	117860	127704	78712	81751.6	115736	118784	0.569869	0.461419	0.902327	-0.148277	insig
MEDP1247	C15H22O2	1-Deoxyvaleric-acid	Organic acid And Its derivatives	Organic acid And Its derivatives	-	1.90158e+06	2.22265e+06	1.96455e+06	1.67962e+06	1.82663e+06	1.9015e+06	1.64645e+06	2.34561e+06	1.84097e+06	1.64674e+06	0.318142	0.79207	0.977722	-0.0325035	insig
MW0012805	C22H46NO7P	1-Heptadecanoylglycerophosphoethanolamine	GP	PE	-	5.51002e+07	1.71123e+07	3.14842e+07	3.0304e+07	1.84551e+07	2.11973e+07	2.13744e+07	2.12371e+07	2.85422e+07	2.38876e+07	0.716819	0.352825	0.762442	-0.391301	insig
MW0012808	C7H16O	1-Heptanol	Alcohol and amines	Alcohols	111-70-6	4.13772e+06	4.4775e+06	3.07022e+06	2.46788e+06	2.91509e+06	3.4313e+06	2.24732e+06	3.25028e+06	3.60388e+06	3.20779e+06	0.415438	0.573635	0.922205	-0.116841	insig
MW0111820	C16H24O8	1-Hydroxy-1-(4-methoxyphenyl)propan-2-yl hexopyranoside	Benzene and substituted derivatives	Benzene and substituted derivatives	-	2.26971e+06	2.20652e+06	1.8533e+06	2.22796e+06	1.87786e+06	1.82008e+06	1.62345e+06	2.03735e+06	1.97021e+06	1.72455e+06	1.42051	0.0678107	0.879285	-0.185598	insig
MEDP1003	C8H11NO	1-Hydroxylamino-2-phenylethane	Benzene and substituted derivatives	Benzene and substituted derivatives	3217-93-4	7.51861e+06	5.01977e+06	3.66673e+06	8.53595e+06	9.3558e+06	4.67694e+06	5.30985e+06	7.53842e+06	7.25259e+06	4.73097e+06	0.530535	0.485635	0.86544	-0.208494	insig
MEDP1475	C4H6N2O2	1-Methyl-hydantoin	Heterocyclic compounds	Heterocyclic compounds	616-04-6	113122	187442	95240.8	115984	238694	137853	159501	161272	138295	70715.8	0.386843	0.619297	0.889609	-0.168756	insig
MEDN0137	C6H7N5	1-Methyladenine	Nucleotide And Its metabolites	Nucleotide And Its metabolites	5142-22-3	11777.5	6483.12	18513.6	10160.5	24745.1	6479.45	10147.5	43088.9	9444.72	5301.53	0.398196	0.945706	1.03882	0.0549405	insig
MEDP1162	C6H7N5O	1-Methylguanine	Nucleotide And Its metabolites	Nucleotide And Its metabolites	938-85-2	9	2.73465e+06	2.69235e+06	2.58769e+06	2.64835e+06	2.48837e+06	1.83462e+06	3.68003e+06	1.49445e+06	9	0.0791345	0.779852	0.890691	-0.167004	insig
MEDP2421	C11H15N5O5	1-Methylguanosine	Nucleotide And Its metabolites	Nucleotide And Its metabolites	2140-65-0	79847.5	7.0632e+06	3.779e+06	46451	48933.4	315727	243662	146694	316903	326886	0.109216	0.242919	0.122522	-3.02889	insig
MEDP1974	C7H13NO2	1-Methylpiperidine-2-carboxylic acid	Amino acid and Its metabolites	Amino acid derivatives	7730-87-2	1.97122e+06	1.15067e+06	828078	1.04119e+06	502872	1.51494e+06	316857	454551	906716	466309	1.02138	0.296858	0.666064	-0.586268	insig
MEDN0472	C6H6N4O3	1-Methyluric Acid	Amino acid and Its metabolites	Amino acid derivatives	708-79-2	119595	60539.1	67576.3	120934	121115	168183	93810.3	173750	113852	77237.8	0.650465	0.288907	1.27988	0.356008	insig
MEDP0148	C6H6N4O2	1-Methylxanthine	Nucleotide And Its metabolites	Nucleotide And Its metabolites	6136-37-4	173944	109019	200455	211264	206417	289814	109225	393948	99402.2	96087.3	0.236928	0.796334	1.09697	0.133522	insig
MW0012862	C38H76NO8P	1-Myristoyl-2-palmitoyl-sn-glycero-3-phosphocholine	GP	PC	69525-80-0	1.1077e+06	1.02742e+06	688501	911406	957592	976611	956461	910550	1.20937e+06	1.15626e+06	0.777548	0.295985	1.1101	0.150687	insig
MW0001652	C11H8O	1-Naphthaldehyde	Benzene and substituted derivatives	Benzene and substituted derivatives	66-77-3	2.44244e+06	1.49447e+06	1.71539e+06	1.61524e+06	1.64399e+06	1.834e+06	1.29516e+06	1.74053e+06	2.3923e+06	2.38593e+06	0.329482	0.598695	1.08263	0.114543	insig
MW0141793	C22H34N4O	1-Naphthylacetylspermine	Benzene and substituted derivatives	Benzene and substituted derivatives	122306-11-0	9	9	9	9	9	102528	113900	198867	139904	116300	2.19421	0.0014676	14922.2	13.8652	up
MW0110625	C26H54NO6PS	1-O-Hexadecyl-2-deoxy-2-thio-S-acetyl-sn-glyceryl-3-phosphorylcholine	Organic acid And Its derivatives	Phosphoric acids	-	2.99526e+06	1.74211e+06	2.24811e+06	3.75822e+06	2.60196e+06	3.34235e+06	2.91003e+06	2.85578e+06	3.13909e+06	3.04601e+06	0.81996	0.324448	1.14594	0.196525	insig
MW0012968	C42H80NO8P	1-Palmitoyl-2-linoleoyl-sn-glycero-3-phosphocholine	GP	PC	17708-90-6	122059	1036.44	35020.7	20972.5	12475.4	6784.28	6774.42	3603.54	2265.32	1484.88	1.25955	0.190288	0.109167	-3.19539	down
MW0117285	C18H24N4O4	1-Piperidinecarboxylic acid,4-[[3-(4-pyridinyl)-1,2,4-oxadiazol-5-yl]methoxy]-,1,1-dimethylethyl ester	Organic acid And Its derivatives	Organic acid And Its derivatives	857652-30-3	713330	477800	745037	920752	717113	1.0725e+06	1.01795e+06	827056	1.08809e+06	853759	1.44507	0.0220326	1.35963	0.443213	insig
MW0116753	C17H22N2O	1-[(1R,5S)-9-Methyl-9-azabicyclo[3.3.1]nonan-3-yl]-3H-indol-2-one	Aldehyde,Ketones,Esters	Ketones	1150153-86-8	171214	48329.1	55457.2	178448	220647	219337	119693	212093	115544	133246	0.578312	0.566268	1.18665	0.246891	insig
MEDP1127	C10H9NO	1-acetylindole	Heterocyclic compounds	Indole and Its derivatives	576-15-8	3.02186e+06	1.66111e+06	1.16875e+06	3.51576e+06	3.83223e+06	2.86043e+06	2.23654e+06	2.63737e+06	3.00508e+06	2.17535e+06	0.103517	0.921354	0.978412	-0.0314854	insig
MEDP1652	C20H21N7O7	10-Formyl-7,8-dihydrofolic-acid	Heterocyclic compounds	Pteridines and derivatives	28459-40-7	227384	401004	50904.1	251854	293283	109545	116014	209428	27269.1	42504.3	1.21927	0.0677019	0.412241	-1.27844	down
MEDN1403	C10H18O3	10-Hydroxy-2-Decenoic Acid	Organic acid And Its derivatives	Organic acid And Its derivatives	14113-05-4	44467	80715.4	138660	51654.8	132609	119513	52055.7	146522	53495.9	59482.1	0.0551525	0.90563	0.961978	-0.0559236	insig
MEDN2207	C18H36O3	10-Hydroxystearic Acid	FA	Oxidized lipids	638-26-6	392707	76870.5	258086	107968	84958.3	118310	333117	307061	329422	65357.5	0.295979	0.596113	1.25275	0.325097	insig
MW0104207	C10H18O3	10-hydroxy-2E-decenoic acid	Organic acid And Its derivatives	Organic acid And Its derivatives	-	2.12392e+06	3.00562e+06	2.44964e+06	2.34247e+06	2.15407e+06	1.95592e+06	1.80932e+06	2.25193e+06	2.24116e+06	2.05211e+06	1.27932	0.0974953	0.853815	-0.228005	insig
MW0012149	C32H48O5	11-Oxoursolic acid acetate	Aldehyde,Ketones,Esters	Esters	-	9.11019e+06	6.80867e+06	3.43011e+06	5.01391e+06	6.8419e+06	7.84678e+06	5.29772e+06	6.48205e+06	1.21737e+07	1.10647e+07	0.940091	0.193852	1.37367	0.458033	insig
MW0012099	C20H30O6	11-dehydro-TXB3	Hormones and hormone related compounds	Hormones and hormone related compounds	129228-55-3	1.41163e+06	414707	472462	983163	1.08405e+06	550535	325753	752436	388610	272437	1.38723	0.0966852	0.524453	-0.931114	insig
MEDN0766	C20H34O4	11-deoxy PGE1	FA	Oxidized lipids	37786-00-8	103885	109962	112392	176109	164611	188358	166068	198218	189901	109976	0.977444	0.13235	1.27822	0.35414	insig
MW0141284	C20H34O4	11-deoxy PGF2	Hormones and hormone related compounds	Hormones and hormone related compounds	37786-06-4	426577	327538	489850	282565	247883	323110	656978	551605	673703	473613	1.33637	0.0542198	1.5098	0.594358	insig
MW0012105	C22H36O4	11-deoxy-16,16-dimethyl-PGE2	Hormones and hormone related compounds	Hormones and hormone related compounds	53658-98-3	1.92081e+06	1.90697e+06	1.87454e+06	1.71444e+06	1.36373e+06	1.56439e+06	1.43931e+06	1.89262e+06	2.02941e+06	1.52373e+06	0.432747	0.681128	0.962299	-0.0554434	insig
MEDN1466	C20H32O6	11-keto-TXB2	FA	Oxidized lipids	67910-12-7	1.80858e+07	1.98765e+07	1.80897e+07	1.85485e+07	1.47221e+07	1.71874e+07	1.46326e+07	1.70236e+07	2.30324e+07	1.89889e+07	0.0451279	0.856184	1.01727	0.0247002	insig
MW0116826	C21H28O4	11-nor-9-carboxy-Delta(9)-tetrahydrocannabinol	Heterocyclic compounds	Heterocyclic compounds	56354-06-4	401980	336003	119327	1.98734e+06	154548	783847	241328	618738	811597	890485	0.703464	0.8587	1.11563	0.157858	insig
MW0012074	C21H32O4	11b,21-Dihydroxy-5b-pregnane-3,20-dione	Aldehyde,Ketones,Esters	Ketones	-	730019	1.30894e+06	1.09094e+06	801477	532771	1.10637e+06	1.40393e+06	709355	2.85744e+06	2.45618e+06	1.27872	0.118675	1.91151	0.934715	insig
MW0141264	C21H32O5	11beta,17alpha,21-Trihydroxypregnenolone	Aldehyde,Ketones,Esters	Ketones	-	297268	679536	464693	486873	288666	502831	583896	541492	893404	939886	1.42075	0.0689009	1.56132	0.642768	insig
MEDN1081	C18H34O4	12,13-DiHOME	FA	Oxidized lipids	263399-35-5	9	9	71461.3	9	9	37486.6	36296.1	74074.3	57472.2	32041.1	1.77459	0.0869485	3.31999	1.73118	up
MW0001486	C15H16O2	12-Hydroxy-4,4-bisnor-4,8,11,13-podocarpatetraen-3-one	Benzene and substituted derivatives	Benzene and substituted derivatives	-	4.979e+06	3.87617e+06	4.7294e+06	3.47053e+06	2.79543e+06	3.89154e+06	3.776e+06	3.50649e+06	4.24112e+06	3.59453e+06	0.217699	0.707431	0.957641	-0.0624428	insig
MEDN1409	C18H36O3	12-Hydroxyoctadecanoic acid	FA	FFA	106-14-9	240240	12306.8	176344	119895	55152.5	80397.2	211611	187970	203714	51369.8	0.451571	0.634231	1.21711	0.283463	insig
MEDN1113	C24H38O4	12-ketolithocholic acid	Bile acids	Bile acids	5130-29-0	6.03743e+07	3.13999e+07	3.85693e+07	6.37168e+07	9.67277e+07	2.91804e+07	3.00996e+07	6.5804e+07	3.01596e+07	1.71012e+07	1.31289	0.135172	0.592681	-0.754671	insig
MW0012259	C20H32O3	12S-Hydroxy-5Z,8Z,10E,14Z-eicosatetraenoic acid	FA	Oxidized lipids	54397-83-0	8.2712e+06	1.85938e+06	4.70038e+06	2.52158e+06	2.34853e+06	2.64629e+06	2.23911e+06	2.6347e+06	4.24508e+06	2.2516e+06	0.644356	0.404683	0.711473	-0.491119	insig
MEDN1035	C18H32O3	13(R)-HODE	FA	Oxidized lipids	10219-69-9	52534.9	68473.6	88386.5	109579	86231.1	71065.3	81360.4	66686.3	46597.8	48490.2	1.00448	0.164574	0.775409	-0.366971	insig
MW0141349	C26H35F3O7	13(S),14(S)-epoxy Fluprostenol isopropyl ester	Others	Others	-	439500	370077	518411	465892	456411	553682	289342	675340	482248	292727	0.27251	0.917418	1.01913	0.0273382	insig
MEDN1415	C18H30O3	13(S)-HOTrE(γ)	FA	Oxidized lipids	74784-20-6	26012.8	37924.3	24372	38236	36931.6	47587.7	41383.2	49145.6	30886.2	51447.7	1.42892	0.0464531	1.34851	0.431369	insig
MW0012287	C20H30O4	13,14-Dihydro-15-ketoprostaglandin J2	Hormones and hormone related compounds	Hormones and hormone related compounds	-	472720	954936	858164	999372	784170	990832	1.00027e+06	957567	1.28585e+06	992114	1.25549	0.0764983	1.28438	0.361077	insig
MW0012293	C20H32F2O5	13,14-Dihydro-16,16-difluoroprostaglandin D2	Hormones and hormone related compounds	Hormones and hormone related compounds	-	258927	485712	411551	468475	396451	355729	354506	424113	437521	377170	0.0811942	0.753237	0.964338	-0.0523895	insig
MW0012294	C20H34F2O5	13,14-Dihydro-16,16-difluoroprostaglandin E1	Hormones and hormone related compounds	Hormones and hormone related compounds	475992-30-4	1.37192e+06	1.80457e+06	2.03171e+06	1.66202e+06	1.46369e+06	4.35731e+06	6.07147e+06	5.00421e+06	5.9156e+06	4.97305e+06	2.15199	0.000121906	3.15838	1.65919	up
MW0141353	C20H36O5	13,14-dihydro PGF2	Hormones and hormone related compounds	Hormones and hormone related compounds	27376-74-5	5.45725e+06	2.79388e+06	4.04397e+06	3.58559e+06	3.94219e+06	3.95789e+06	2.65843e+06	4.61192e+06	2.87662e+06	3.10977e+06	0.774355	0.385122	0.868423	-0.203531	insig
MEDN1456	C20H32O5	13,14-dihydro-15-keto PGE2	FA	Oxidized lipids	363-23-5	1.51349e+06	1.52895e+06	1.82387e+06	1.34219e+06	1.51066e+06	1.52819e+06	976782	1.21373e+06	1.64071e+06	1.53043e+06	0.833892	0.293428	0.892564	-0.163973	insig
MW0141362	C16H26O5	13,14-dihydro-15-keto-tetranor PGE2	Hormones and hormone related compounds	Hormones and hormone related compounds	20675-85-8	42030.8	25837.1	35752.1	31328.2	32974.9	140719	115091	153093	156697	121169	2.12585	9.68121e-05	4.08979	2.03203	up
MW0141363	C16H28O5	13,14-dihydro-15-keto-tetranor PGF1	Hormones and hormone related compounds	Hormones and hormone related compounds	23015-45-4	219674	235574	203148	177974	150961	136086	127101	130862	117829	101278	1.93742	0.00502702	0.621024	-0.68728	insig
MW0141364	C16H26O5	13,14-dihydro-15-keto-tetranor Prostaglandin D2	Hormones and hormone related compounds	Hormones and hormone related compounds	-	7.38934e+06	7.59111e+06	6.70887e+06	8.2574e+06	6.69277e+06	5.00342e+06	5.51197e+06	6.2342e+06	5.8971e+06	4.96929e+06	1.95272	0.00166035	0.753721	-0.407897	insig
MW0141365	C20H30F2O4	13,14-dihydro-16,16-difluoro PGJ2	Hormones and hormone related compounds	Hormones and hormone related compounds	-	264685	264234	280091	289191	234275	903448	1.11877e+06	1.11024e+06	1.16691e+06	1.00107e+06	2.17512	4.85743e-05	3.97788	1.992	up
MW0141348	C20H30N2O3	13-(2-Methylcrotonoyl)oxylupanine	Alkaloids	Alkaloids	-	225341	385897	378709	256240	276633	197626	159777	256972	251751	180002	1.49965	0.0434087	0.686968	-0.541686	insig
MEDN0768	C18H30O3	13-oxoODE	FA	Oxidized lipids	54739-30-9	12522.5	14104.7	17982.9	11868.1	10711.8	9003.7	15178.6	14308.8	10886.8	5986.72	0.927727	0.298208	0.824001	-0.279282	insig
MW0012363	C20H34O4	14,15-Dihydroxy-5Z,8Z,11Z-eicosatrienoic acid	FA	Oxidized lipids	192461-94-2	1.10712e+06	785964	714445	805435	660071	442120	377154	470379	451567	391595	2.06886	0.00631799	0.523643	-0.933345	insig
MW0141409	C21H36O5	15(R)-15-methyl PGF2	Hormones and hormone related compounds	Hormones and hormone related compounds	35864-81-4	18193.2	22477.6	17326.5	17418	17198.1	17528.7	20628.2	27046.5	24299	20986.1	1.1913	0.107291	1.19301	0.254602	insig
MW0141413	C26H38O5	15(R)-17-phenyl trinor PGF2 isopropyl ester	Hormones and hormone related compounds	Hormones and hormone related compounds	130273-87-9	115855	196367	164004	107220	118335	164964	119735	99062.6	193821	186130	0.426436	0.637671	1.08825	0.122007	insig
MW0012401	C24H40O3	15(R)-Pinane Thromboxane A2	Hormones and hormone related compounds	Hormones and hormone related compounds	-	1.0747e+06	983032	2.88897e+06	785874	266980	111495	314523	310209	311602	57248.6	1.684	0.0922905	0.184193	-2.44071	down
MW0012406	C26H35F3O6	15(S)-Fluprostenol isopropyl ester	FA	Others	-	495642	848557	703059	5.92413e+06	5.83034e+06	1.77718e+06	1.74632e+06	852103	1.30248e+06	806184	0.370949	0.317218	0.469816	-1.08983	insig
MEDP2279	C26H40O5	15(S)-Latanoprost	Hormones and hormone related compounds	Hormones and hormone related compounds	145773-22-4	52445.9	16814.3	34242.4	54324.8	87810.5	68314.2	39978.6	90108.3	51246.1	41151.3	0.506711	0.568358	1.18385	0.243486	insig
MW0012475	C20H30O5	15-Keto-prostaglandin E2	Hormones and hormone related compounds	Hormones and hormone related compounds	26441-05-4	1.12908e+07	1.22154e+07	1.03918e+07	8.83263e+06	7.93652e+06	8.054e+06	7.18885e+06	9.15785e+06	5.81847e+06	4.63825e+06	1.57548	0.0222855	0.687969	-0.539584	insig
MW0116846	C16H19N5S	15-Lipoxygenase Inhibitor I	Heterocyclic compounds	Heterocyclic compounds	928853-86-5	4.18964e+06	1.18237e+06	1.97011e+06	3.433e+06	2.96963e+06	4.41743e+06	3.13608e+06	4.50353e+06	4.71595e+06	3.76603e+06	1.18051	0.0646794	1.49432	0.579487	insig
MW0141430	C21H34O5	15-cyclohexyl pentanor PGF2	Hormones and hormone related compounds	Hormones and hormone related compounds	58611-97-5	56486.4	1.48895e+06	695904	403616	265955	712436	1.05905e+06	537792	2.37179e+06	2.04523e+06	1.29186	0.128164	2.31072	1.20834	up
MW0012462	C22H30O4	15-keto Iloprost	Hormones and hormone related compounds	Hormones and hormone related compounds	-	41917.8	31981.9	31703.3	24832.5	37068.6	36055.2	26970.9	30894.8	22910.6	30470.7	0.764178	0.297075	0.879394	-0.185419	insig
MW0012463	C26H38O5	15-keto Latanoprost	FA	Oxidized lipids	-	115990	186299	147132	213746	184904	267744	195799	120305	279906	280783	1.03246	0.146632	1.34958	0.432506	insig
MEDP2235	C20H32O5	15-keto-Prostaglandin-E1	FA	Oxidized lipids	22973-19-9	4.30079e+06	2.35726e+06	2.49504e+06	1.24802e+07	4.55213e+06	1.34826e+07	7.06967e+06	1.09974e+06	1.23304e+07	1.08652e+07	0.615639	0.238026	1.71269	0.776265	insig
MW0012480	C21H34O5	15-methyl-15R-PGE2	Hormones and hormone related compounds	Hormones and hormone related compounds	55028-70-1	172464	311271	213333	158144	121186	106761	126265	142029	233155	178565	0.692841	0.368055	0.805793	-0.311519	insig
MW0012482	C21H34O5	15-methyl-15S-PGE2	Hormones and hormone related compounds	Hormones and hormone related compounds	35700-27-7	207280	175669	224396	410258	188685	175925	233341	196129	130226	127430	1.13262	0.201472	0.715461	-0.483055	insig
MW0012443	C20H30O3	15d-PGA1	Hormones and hormone related compounds	Hormones and hormone related compounds	-	45600.2	214274	95250.8	77608.9	61578.1	77847.2	93463.3	69843.6	156827	169318	0.624099	0.700631	1.14765	0.198689	insig
MW0012516	C22H36O6	16,16-Dimethyl-6-ketoprostaglandin E1	Hormones and hormone related compounds	Hormones and hormone related compounds	75874-32-7	6.8483e+06	4.65101e+06	3.82919e+06	5.42837e+06	5.04809e+06	5.98257e+06	5.04726e+06	8.40256e+06	7.58389e+06	5.68108e+06	1.03042	0.125068	1.2671	0.341525	insig
MW0012522	C22H36O4	16,16-Dimethylprostaglandin A1	Hormones and hormone related compounds	Hormones and hormone related compounds	41692-24-4	489972	288791	817288	257739	150558	227916	827897	544603	671738	231418	0.428777	0.567964	1.24907	0.320855	insig
MEDN1112	C16H32O3	16-Hydroxyhexadecanoic acid	FA	FFA	506-13-8	576466	173443	3.19608e+06	121586	56160	38703.4	403627	375254	488064	141403	0.32463	0.424946	0.350908	-1.51083	insig
MW0012568	C22H28O6	16-phenoxy tetranor Prostaglandin E2	Hormones and hormone related compounds	Hormones and hormone related compounds	-	1.16799e+06	1.36611e+06	1.44991e+06	1.47917e+06	1.83776e+06	1.7351e+06	1.94648e+06	2.04381e+06	1.56429e+06	1.82983e+06	1.55351	0.0308845	1.24909	0.320876	insig
MW0012594	C22H32O3	17(R)-Hydroxydocosahexaenoic acid	FA	Oxidized lipids	155976-53-7	2.54804e+06	695357	1.76815e+06	1.70861e+06	1.1704e+06	2.92894e+06	710054	447195	2.62807e+06	3.27313e+06	0.0834852	0.55232	1.26574	0.339983	insig
MW0141512	C21H32O6S	17,20Hydroxyprogesterone sulfate	Aldehyde,Ketones,Esters	Esters	138949-80-1	7.75453e+06	1.89067e+07	1.07984e+07	3.54558e+07	3.04887e+07	9.69211e+07	2.60664e+07	2.06112e+07	4.25827e+07	6.35892e+07	1.37608	0.105312	2.41548	1.27231	up
MW0141609	C28H40O6	17-Ketostypolhydroperoxide	FA	Others	-	4.19576e+06	2.33884e+06	2.43235e+06	1.62983e+06	4.98911e+06	958879	917397	3.0721e+06	1.26378e+06	526115	1.59138	0.0547947	0.432332	-1.20979	down
MW0012615	C24H32O8	17-beta-Estradiol glucuronide	Organic acid And Its derivatives	Organic acid And Its derivatives	-	9	732811	374313	281652	181110	451745	595124	386805	1.00829e+06	1.05539e+06	0.991605	0.072028	2.22776	1.1556	insig
MW0141631	C29H43NO4	17-phenyl trinor PGF2 cyclohexyl amide	Hormones and hormone related compounds	Hormones and hormone related compounds	-	926152	725873	593230	2.2735e+06	1.51055e+06	2.36431e+06	778555	582055	802248	1.19209e+06	0.132554	0.892808	0.948577	-0.0761639	insig
MW0141634	C26H38O5	17-phenyl trinor PGF2 isopropyl ester	Hormones and hormone related compounds	Hormones and hormone related compounds	130209-76-6	2.28265e+07	8.27759e+06	9.62422e+06	8.49449e+06	1.55765e+07	7.52053e+06	5.17044e+06	5.05361e+06	4.19667e+06	3.19352e+06	1.8119	0.0453594	0.387887	-1.36629	down
MW0012685	C24H32O8	17beta-Estradiol 3-beta-D-glucuronide	Hormones and hormone related compounds	Hormones and hormone related compounds	15270-30-1	2.83083e+06	4.10264e+06	2.97517e+06	4.68884e+06	4.19087e+06	5.66702e+06	2.62608e+06	4.60912e+06	2.04422e+06	2.49806e+06	0.476095	0.745029	0.928474	-0.107067	insig
MEDP2140	C19H26O3	19-hydroxy-4-androstene-3,17-dione	Hormones and hormone related compounds	Hormones and hormone related compounds	510-64-5	1.12511e+06	814554	1.29457e+06	1.08182e+06	1.03653e+06	1.6894e+06	1.43202e+06	2.32822e+06	2.23575e+06	1.88889e+06	1.86422	0.00438279	1.78872	0.838928	insig
MW0001570	C27H29N5O	1H-1,2,3-Triazole-1-octanamide,N-[1,1'-biphenyl]-2-yl-4-(3-pyridinyl)-	Benzene and substituted derivatives	Benzene and substituted derivatives	1202580-59-3	113074	165153	177153	257265	324177	334199	249986	169532	343187	343200	1.11336	0.150595	1.38896	0.474006	insig
MW0117010	C23H31N3O	1H-Indazole-3-carboxamide,1-pentyl-N-tricyclo[3.3.1.1(3,7)]dec-1-yl-	Alcohol and amines	Amines	1345973-53-6	2.45284e+06	566680	1.49448e+06	3.18865e+06	3.44759e+06	4.74408e+06	1.18188e+06	1.85424e+06	2.41503e+06	2.17419e+06	0.260575	0.770641	1.10934	0.149702	insig
MW0117136	C12H21N5O4S	1H-Thieno[3,4-d]imidazole-4-pentanoic acid,hexahydro-2-oxo-,2-[2-(aminooxy)acetyl]hydrazide,(3aS,4S,6aR)-	Organic acid And Its derivatives	Organic acid And Its derivatives	139585-03-8	5.51187e+06	1.19333e+06	3.02738e+06	4.44404e+06	3.20637e+06	3.39717e+06	2.60393e+06	3.25588e+06	2.46325e+06	2.07808e+06	0.474498	0.394066	0.793782	-0.333185	insig
MW0012777	C24H40O6	1b,3a,7b-Trihydroxy-5b-cholanoic acid	Organic acid And Its derivatives	Organic acid And Its derivatives	-	35384.6	9	10888.1	15519.3	22830.9	45917.3	13674.8	25518.3	29515.7	37048.9	0.819347	0.133772	1.79217	0.84171	insig
MEDN0856	C8H8O3	2',4'-Dihydroxyacetophenone	Benzene and substituted derivatives	Benzene and substituted derivatives	89-84-9	28898.1	23052.4	35250.8	27548	30981.4	35329.9	50047	49251.9	30813.3	27743.6	1.1849	0.115446	1.32564	0.406684	insig
MW0142078	C12H8Cl2O	2',5'-Dichlorobiphenyl-3-ol	Benzene and substituted derivatives	Benzene and substituted derivatives	53905-29-6	8.61451e+06	8.54835e+06	6.29951e+06	6.68626e+06	7.223e+06	3.60013e+06	6.15264e+06	7.9603e+06	7.19356e+06	4.86569e+06	1.18267	0.144363	0.796655	-0.327973	insig
MEDP2418	C10H13N5O3	2'-Deoxyadenosine	Nucleotide And Its metabolites	Nucleotide And Its metabolites	958-09-8	2.15177e+07	1.04221e+07	1.63035e+07	4.49132e+07	1.59165e+07	3.16282e+07	1.42769e+07	5.3022e+06	2.3647e+07	1.18002e+07	0.586645	0.572932	0.794462	-0.33195	insig
MEDP0149	C10H14N5O6P	2'-Deoxyadenosine-5'-Monophosphate	Nucleotide And Its metabolites	Nucleotide And Its metabolites	653-63-4	9.24623e+07	8.75372e+07	2.16034e+08	1.8884e+07	3.62286e+06	2.63333e+07	2.17484e+07	9.1742e+06	2.21244e+07	2.99484e+07	0.655241	0.175274	0.261214	-1.93669	insig
MEDP0150	C10H12N4O4	2'-Deoxyinosine	Nucleotide And Its metabolites	Nucleotide And Its metabolites	890-38-0	1.85781e+06	964997	1.60593e+06	4.44929e+06	1.38069e+06	2.97799e+06	1.22522e+06	504410	2.28298e+06	1.00553e+06	0.602242	0.571508	0.779448	-0.359476	insig
MEDP0598	C9H10O2	2'-Hydroxy-5'-methylacetophenone	Benzene and substituted derivatives	Benzene and substituted derivatives	1450-72-2	662318	1.03232e+06	507007	607365	653965	732897	644357	572324	599319	662280	0.260955	0.614405	0.92729	-0.108908	insig
MEDP1719	C11H15N5O5	2'-O-Methylguanosine	Nucleotide And Its metabolites	Nucleotide And Its metabolites	2140-71-8	765357	969110	1.30594e+06	351961	418462	272491	534842	1.0442e+06	476247	284580	0.829536	0.320713	0.68551	-0.544751	insig
MEDP1717	C10H15N3O5	2'-O-methylcytidine	Nucleotide And Its metabolites	Nucleotide And Its metabolites	70475-20-6	1.54078e+06	1.92738e+06	2.88744e+06	1.35776e+06	2.35338e+06	1.53028e+06	3.1141e+06	4.47386e+06	1.18352e+06	1.11193e+06	0.00887607	0.720141	1.1338	0.181167	insig
MEDN1501	C10H14N2O6	2'-O-methyluridine	Nucleotide And Its metabolites	Nucleotide And Its metabolites	2140-76-3	35086.4	31547.7	106395	78420.5	123154	26420.2	80315.8	214039	74212.6	20903.8	0.223672	0.841006	1.11022	0.15084	insig
MW0104373	C11H18O4	2,2'-(3-methylcyclohexane-1,1-diyl)diacetic acid	Organic acid And Its derivatives	Organic acid And Its derivatives	-	803835	901921	727361	918801	805087	641346	529555	625394	486538	662059	1.84963	0.00114977	0.708417	-0.49733	insig
MEDP2164	C9H15NO3	2,2-Dihydroxymethyl-1-azabicyclo[2.2.2]octan-3-one	Heterocyclic compounds	Heterocyclic compounds	5608-24-2	9.08358e+06	6.44596e+06	4.12902e+06	4.48169e+06	1.26593e+06	1.62347e+06	1.90093e+06	2.51617e+06	4.37987e+06	2.01617e+06	1.15279	0.11929	0.489511	-1.03059	down
MEDN2029	C7H12O4	2,2-Dimethylglutaric acid	Organic acid And Its derivatives	Organic acid And Its derivatives	681-57-2	567361	672440	587890	590051	854713	586951	410425	1.04725e+06	429193	473462	0.661305	0.635782	0.900632	-0.15099	insig
MEDN1753	C7H14O2	2,2-Dimethylpentanoic acid	Organic acid And Its derivatives	Organic acid And Its derivatives	1185-39-3	224309	289599	193486	243538	241899	236942	261386	273683	207281	214328	0.0275863	0.993974	1.00066	0.000954819	insig
MEDP2115	C14H13NO2	2,2-Diphenylglycine	Benzene and substituted derivatives	Benzene and substituted derivatives	3060-50-2	4.95649e+06	4.53881e+06	4.50884e+06	3.77523e+06	3.54027e+06	3.49668e+06	3.43408e+06	4005620	4.11102e+06	3.34917e+06	1.30596	0.100595	0.862893	-0.212747	insig
MW0013081	C21H30O5	2,3,14-Trihydroxypregn-7-ene-6,20-dione	Aldehyde,Ketones,Esters	Ketones	10162-99-9	2.13167e+06	2.99323e+06	3.3394e+06	4.81812e+06	3.41017e+06	4.30921e+06	3.80176e+06	3.6013e+06	5.61749e+06	4.50626e+06	1.23176	0.104851	1.30813	0.387503	insig
MW0013114	C18H30O5	2,3-Dinor-11b-PGF2a	Hormones and hormone related compounds	Hormones and hormone related compounds	240405-20-3	628008	613996	590218	509854	433206	347597	350136	425099	700002	543879	0.906556	0.324379	0.852783	-0.22975	insig
MEDN0610	C18H30O6	2,3-Dinor-TXB2	FA	FFA	63250-09-9	88959.2	95692.5	73931.6	134541	132336	98961.2	108629	109134	87418.1	101975	0.0853023	0.773886	0.96319	-0.0541071	insig
MW0142026	C20H14N2	2,3-Diphenyl-3-(2-pyridinyl)acrylonitrile	Heterocyclic compounds	Heterocyclic compounds	39077-64-0	95188.2	132675	249527	852266	564117	2.43934e+06	559383	1.32047e+06	797046	1.00546e+06	1.55041	0.060464	3.23254	1.69267	up
MW0142027	C21H14N2O2	2,3-Diphenylquinoxaline-6-carboxylic acid	Organic acid And Its derivatives	Organic acid And Its derivatives	32387-96-5	640283	1.01111e+06	903575	820656	609761	771500	683385	633470	601298	527848	1.14026	0.126384	0.807325	-0.308779	insig
MW0013112	C18H30O5	2,3-dinor Prostaglandin E1	Hormones and hormone related compounds	Hormones and hormone related compounds	7046-40-4	4.49608e+06	2.70623e+06	3.33901e+06	2.47763e+06	2.25296e+06	2.27034e+06	2.47299e+06	4.43189e+06	4.18678e+06	3.26013e+06	0.25407	0.661743	1.08841	0.122225	insig
MW0013113	C18H32O6	2,3-dinor Thromboxane B1	FA	Others	-	378237	429654	235795	291946	208658	298699	160349	213277	173018	299636	1.02475	0.163353	0.741427	-0.431623	insig
MW0142020	C18H30O6	2,3-dinor,6-keto-PGF1	Hormones and hormone related compounds	Hormones and hormone related compounds	-	342187	365263	164477	150742	273821	1.33013e+06	1.35603e+06	1.44196e+06	1.328e+06	1.53398e+06	2.10805	6.53996e-08	5.39156	2.4307	up
MW0111960	C8H14O	2,4,4-Trimethylcyclopentanone	Aldehyde,Ketones,Esters	Ketones	-	302273	242891	172746	389471	522961	465400	269233	348783	581588	630480	0.9981	0.183326	1.40798	0.493623	insig
MW0002196	C7H5Cl3O	2,4,6-Trichloroanisole	Benzene and substituted derivatives	Phenolics	87-40-1	542963	558379	815356	427740	464289	575079	505030	739690	755870	686225	0.871324	0.312296	1.16134	0.215793	insig
MEDN0747	C14H22O	2,4-Di-tert-butylphenol	Benzene and substituted derivatives	Phenolics	96-76-4	141076	134713	267468	148488	129777	145627	165855	162506	169087	150220	0.040133	0.840427	0.965641	-0.0504406	insig
MEDN0481	C7H6O4	2,4-Dihydroxy Benzoic Acid	Benzene and substituted derivatives	Phenolic acids	89-86-1	256056	300636	293958	218558	210870	175177	179370	119985	157088	224309	1.57076	0.00975779	0.668654	-0.580669	insig
MEDP0883	C6H4N4O2	2,4-Dihydroxypteridine	Heterocyclic compounds	Pteridines and derivatives	487-21-8	564979	436664	326172	676998	716933	602749	507794	671976	561169	515225	0.32011	0.742256	1.0504	0.0709338	insig
MEDP1999	C5H5NO2	2,4-Dihydroxypyridine	Heterocyclic compounds	Pteridines and derivatives	626-03-9	9	228910	515789	9	341760	121412	301155	263285	130767	80193.8	1.01382	0.740332	0.825433	-0.276777	insig
MEDP2092	C9H7NO2	2,4-Quinolinediol	Heterocyclic compounds	Heterocyclic compounds	86-95-3	73815.8	90510.1	100799	114858	100715	91289.6	78974.2	144962	94655.6	72670.4	0.169609	0.980349	1.00386	0.00555362	insig
MEDP2117	C8H8O3	2,5-Dihydroxyacetophenone	Benzene and substituted derivatives	Benzene and substituted derivatives	490-78-8	1.9701e+06	1.70577e+06	1.24285e+06	1.58094e+06	1.22514e+06	1.28706e+06	1.30062e+06	1.27405e+06	1.19366e+06	1.19775e+06	1.3565	0.106111	0.809489	-0.304917	insig
MW0002412	C14H22O2	2,6-Di-tert-butyl-1,4-benzenediol	Benzene and substituted derivatives	Benzene and substituted derivatives	-	115976	129782	104479	134903	141373	135714	147876	161940	102508	141122	0.755606	0.32756	1.09999	0.137493	insig
MEDN1837	C15H24O2	2,6-Di-tert-butyl-4-(hydroxymethyl)phenol	Benzene and substituted derivatives	Benzene and substituted derivatives	88-26-6	466690	427894	383600	446761	489811	457142	499876	546056	452055	457699	1.00436	0.159533	1.08943	0.123577	insig
MW0001814	C19H26Cl2N2O	2-(3,4-Dichlorophenyl)-N-methyl-N-[(1R,2R)-2-pyrrolidinocyclohexyl]acetamide	Benzene and substituted derivatives	Benzene and substituted derivatives	67198-13-4	487753	274649	301013	495599	357180	275453	311393	292304	334728	320444	1.13515	0.175923	0.800713	-0.320642	insig
MEDN0554	C8H10O2	2-(4-Hydroxyphenyl)ethanol	Benzene and substituted derivatives	Benzene and substituted derivatives	501-94-0	2.7074e+06	1.99013e+06	2.68277e+06	3.29664e+06	3.72996e+06	5.20157e+06	2.87665e+06	9.10767e+06	5.49443e+06	5.06177e+06	1.51493	0.0545621	1.92561	0.945318	insig
MW0013048	C10H14O	2-(4-Methylphenyl)-1-propanol	Alcohol and amines	Alcohols	4371-50-0	2.53811e+06	1.83473e+06	2.37126e+06	2.93719e+06	2.06032e+06	1.12989e+06	1.21027e+06	1.3062e+06	1.34403e+06	1.22151e+06	2.08041	0.00377142	0.529051	-0.918522	insig
MEDN1213	C9H10O3	2-(4-hydroxyphenyl) propionate	Benzene and substituted derivatives	Phenolic acids	938-96-5	317058	72686.3	170269	1.24026e+06	1.47807e+06	847770	233829	3.08878e+06	443215	376501	0.463843	0.592798	1.52214	0.606103	insig
MEDP2553	C8H15NO6	2-(Acetylamino)-2-deoxy-A-D-glucopyranose	Alcohol and amines	Amines	10036-64-3	7.89979e+06	4.21366e+06	3.5276e+06	4.01269e+06	1.24788e+06	1.72269e+06	1.657e+06	2.20347e+06	3846150	1.74027e+06	1.15569	0.148572	0.534388	-0.904041	insig
MEDP0380	C12H17N5O5	2-(Dimethylamino)Guanosine	Nucleotide And Its metabolites	Nucleotide And Its metabolites	2140-67-2	41212.9	333341	477759	96443.6	72842.4	56406.7	99560	89164.9	118443	82766.3	0.615317	0.251621	0.436905	-1.19461	insig
MEDN0415	C8H7NO3	2-(Formylamino)Benzoic Acid	Benzene and substituted derivatives	Phenolic acids	3342-77-6	1.1692e+06	832746	1.1236e+06	862556	2.57961e+06	1.53775e+06	634925	6.40641e+06	748645	580462	0.0412684	0.593012	1.50862	0.593231	insig
MW0112039	C14H25NO11	2-Acetamido-2-deoxy-3-O-(beta-D-galactopyranosyl)-D-glucopyranose	Carbohydrates and Its metabolites	Sugar derivatives	489-52-1	5.72504e+07	7.49991e+06	2.76669e+07	4.56044e+07	1.45453e+07	1.41212e+07	5.97519e+06	1.66464e+07	3.75775e+07	1.35886e+07	0.862445	0.270742	0.576198	-0.795362	insig
MEDN0566	C9H14N2O5	2-Acetyl-5-tetrahydroxybutyl Imidazole	Heterocyclic compounds	Heterocyclic compounds	94944-70-4	898006	722881	1.01432e+06	693192	632052	553260	1.10598e+06	835657	497027	491300	0.681502	0.518083	0.879502	-0.185241	insig
MEDP1647	C8H11NO	2-Amino-1-phenylethanol	Alcohol and amines	Alcohols	7568-93-6	110559	83400.4	125959	131506	142182	123051	40154.4	136746	112303	67969.4	0.940432	0.315265	0.808995	-0.305797	insig
MEDP2525	C4H11NO2	2-Amino-2-methyl-1,3-propanediol	Alcohol and amines	Alcohols	115-69-5	510550	358187	315255	420771	432164	412962	239498	187040	342909	345275	1.24058	0.0900136	0.749995	-0.415047	insig
MEDN1045	C6H5N5O2	2-Amino-4,6-pteridinediol	Nucleotide And Its metabolites	Nucleotide And Its metabolites	119-44-8	689276	397084	527138	234882	386684	337399	571908	648696	344059	248573	0.188042	0.879582	0.962226	-0.0555531	insig
MEDP2114	C10H10N2S	2-Amino-5-methyl-4-phenylthiazole	Benzene and substituted derivatives	Benzene and substituted derivatives	30709-67-2	408573	443528	334778	348348	400780	278000	250646	197140	214971	319278	1.77073	0.00190961	0.650842	-0.619621	insig
MEDP0430	C6H11NO4	2-Aminoadipic Acid	Organic acid And Its derivatives	Organic acid And Its derivatives	542-32-5	125510	9	105256	124012	128012	68951	9	125928	169013	103770	0.0872844	0.937785	0.968668	-0.0459265	insig
MEDN0280	C2H7NO3S	2-Aminoethanesulfonic Acid	Organic acid And Its derivatives	Sulfonic acids	107-35-7	1.31184e+06	202784	1.22533e+06	438058	3.6721e+06	1.97945e+07	519148	9.07411e+06	7.90148e+06	9.19321e+06	1.38118	0.0603608	6.78564	2.76248	up
MEDP0447	C2H8NO3P	2-Aminoethylphosphonate	Aldehyde,Ketones,Esters	Esters	2041-14-7	177463	32421.6	15001.8	112687	151506	102912	90646	440117	102177	13782.3	0.124949	0.546321	1.53274	0.616118	insig
MW0130722	C19H25NO3	2-Benzyl-4-(octahydro-2H-isoindol-2-yl)-4-oxobutanoic acid	Organic acid And Its derivatives	Organic acid And Its derivatives	145375-43-5	197864	90357.6	107169	254588	246706	240759	127823	288029	212706	182773	0.50731	0.498335	1.17331	0.230585	insig
MEDP2633	C19H18O3	2-Butyl-3-(4-hydroxybenzoyl)benzofuran	Benzene and substituted derivatives	Benzene and substituted derivatives	52490-15-0	629456	556049	650171	457232	491312	467132	398909	471151	485689	441129	1.52279	0.047694	0.813158	-0.298393	insig
MW0118363	C13H22O4	2-Carboxy-4-dodecanolide	Alcohol and amines	Alcohols	-	477412	573079	570150	318717	432313	205514	226676	279584	171089	195658	1.95327	0.00346095	0.454752	-1.13685	down
MEDP2659	C8H6O3	2-Carboxybenzaldehyde	Benzene and substituted derivatives	Benzene and substituted derivatives	119-67-5	243683	185945	208748	108194	190716	170632	136300	123546	178593	180144	0.678394	0.283091	0.842022	-0.24807	insig
MEDN2199	C13H9ClN2O3	2-Chloro-5-nitro-N-phenylbenzamide	Benzene and substituted derivatives	Benzene and substituted derivatives	22978-25-2	136800	101928	140951	35752.1	35694.7	17615.4	127024	193244	100533	41408	0.140549	0.886865	1.06362	0.0889773	insig
MEDN0502	C5H11O7P	2-Deoxyribose 1-Phosphate	Carbohydrates and Its metabolites	Phosphate sugars	17210-42-3	773485	917131	500337	936724	1.05319e+06	987140	941077	905444	977781	1.10396e+06	0.992289	0.204755	1.17569	0.233506	insig
MEDP0617	C7H7NO4	2-Furoylglycine	Amino acid and Its metabolites	Amino acid derivatives	5657-19-2	50711.1	9	66809.1	22665.9	67137.5	53025.4	12023.2	262447	9	9	0.51001	0.664497	1.57966	0.65961	insig
MEDN1751	C16H32O2	2-Hexyldecanoic acid	FA	FFA	25354-97-6	24103.7	26919.7	24485.4	28140.8	27024.7	30144.2	33740.7	29437.8	29339.4	31870.7	1.87402	0.00324181	1.18258	0.241939	insig
MEDN1320	C5H10O3	2-Hydroxy-2-Methyl Butyric acid	Organic acid And Its derivatives	Organic acid And Its derivatives	3739-30-8	540301	688460	631506	456358	491284	463856	454796	486804	304529	592754	0.929151	0.148996	0.820091	-0.286144	insig
MEDP1897	C5H9NO	2-Hydroxy-2-methylbutanenitrile	Others	Others	4111-08-4	657077	1.02332e+06	763089	532970	576969	1.72202e+06	1.10503e+06	646334	511900	577840	0.529741	0.444098	1.28415	0.360813	insig
MEDN2009	C5H10O3	2-Hydroxy-3-Methyl Butanoic Acid	Organic acid And Its derivatives	Organic acid And Its derivatives	4026-18-0	1.25958e+06	223845	607559	5.84208e+06	5.90081e+06	4.41686e+06	727771	4.82537e+06	1.60025e+06	1.73479e+06	0.343943	0.946497	0.961772	-0.0562332	insig
MEDP0151	C5H5N5O	2-Hydroxy-6-Aminopurine	Nucleotide And Its metabolites	Nucleotide And Its metabolites	3373-53-3	2.90946e+08	1.26529e+08	2.35545e+08	3.36659e+08	3.70397e+08	2.89146e+08	3.86988e+08	2.32624e+08	3.04698e+08	2.43813e+08	0.358928	0.714007	1.07146	0.0995809	insig
MEDN1498	C6H10O5	2-Hydroxyadipic acid	Organic acid And Its derivatives	Organic acid And Its derivatives	18294-85-4	300773	168446	586090	154146	508088	722235	115494	1.54861e+06	275429	258197	0.349275	0.424457	1.70008	0.765606	insig
MEDN0283	C4H8O3	2-Hydroxybutanoic Acid	Organic acid And Its derivatives	Organic acid And Its derivatives	600-15-7	1.47644e+07	9.49675e+06	6.88935e+06	9.86423e+06	1.28946e+07	1.3555e+07	6.97323e+06	8.87149e+06	1.61092e+07	1.79985e+07	0.441752	0.469437	1.17804	0.236391	insig
MEDN1311	C8H16O3	2-Hydroxycaprylic acid	Organic acid And Its derivatives	Organic acid And Its derivatives	617-73-2	225145	262932	312638	298685	297617	429107	260778	1.60439e+06	209067	269034	0.680888	0.35836	1.9845	0.988774	insig
MEDP0507	C9H8O3	2-Hydroxycinnamic acid	Benzene and substituted derivatives	Phenolic acids	614-60-8	5.1662e+06	3.62363e+06	2.59836e+06	7.74392e+06	7.22875e+06	4.96641e+06	4.37984e+06	4.00232e+06	4.83879e+06	5.28709e+06	0.186776	0.599246	0.890504	-0.167306	insig
MEDN1499	C6H12O3	2-Hydroxyhexanoic acid	Organic acid And Its derivatives	Organic acid And Its derivatives	6064-63-7	1.50958e+06	226896	698370	5.78961e+06	8.50286e+06	3.21585e+06	654793	6.33168e+06	1.56613e+06	1.51587e+06	0.121031	0.729629	0.794169	-0.332481	insig
MW0118629	C19H24N2O	2-Hydroxyimipramine	Heterocyclic compounds	Heterocyclic compounds	303-70-8	1.28339e+06	722341	928370	528836	439353	1.49138e+06	897100	1.05151e+06	1.12666e+06	1.24701e+06	1.3245	0.0733242	1.48981	0.575128	insig
MEDN0284	C6H12O3	2-Hydroxyisocaproic Acid	Organic acid And Its derivatives	Organic acid And Its derivatives	498-36-2	1.50958e+06	226896	698370	5.78961e+06	8.50286e+06	3.21585e+06	654793	6.33168e+06	1.56613e+06	1.51587e+06	0.121031	0.729629	0.794169	-0.332481	insig
MW0142460	C15H9NO4	2-Methyl-1-nitroanthraquinone	Benzene and substituted derivatives	Benzene and substituted derivatives	129-15-7	291008	473906	619728	398077	222965	221585	200404	193368	319395	224219	1.44622	0.0704229	0.577843	-0.791249	insig
MEDP0758	C6H9N3O3	2-Methyl-5-nitroimidazole-1-ethanol	Alcohol and amines	Alcohols	443-48-1	79260.7	388408	66227.3	71747.2	154593	101265	36992.9	3.18637e+06	431891	1.55056e+07	1.05458	0.280995	25.337	4.66317	up
MEDN1057	C5H12O9P2	2-Methyl-d-erythritol 2,4-cyclodiphosphate	Carbohydrates and Its metabolites	Phosphate sugars	143488-44-2	740133	762863	868566	914258	770541	847721	1.01571e+06	703542	797223	931894	0.637263	0.476533	1.0591	0.0828389	insig
MEDP2533	C7H13NO3	2-Methylbutyrylglycine	Amino acid and Its metabolites	Amino acid derivatives	52320-67-9	144320	18880.3	228787	9	705731	172054	29497.6	1.02566e+06	60431.1	18537.7	0.502175	0.862462	1.18989	0.250833	insig
MEDN1326	C6H10O4	2-Methylglutaric Acid	Organic acid And Its derivatives	Organic acid And Its derivatives	18069-17-5	355305	420247	591512	319759	420099	392408	274319	824829	324771	375984	0.0675004	0.881193	1.04053	0.057315	insig
MEDN1699	C7H14O2	2-Methylhexanoic acid	Organic acid And Its derivatives	Organic acid And Its derivatives	4536-23-6	224309	289599	193486	243538	241899	236942	261386	273683	207281	214328	0.0275863	0.993974	1.00066	0.000954819	insig
MEDN0720	C10H11NO3	2-Methylhippuric acid	Amino acid and Its metabolites	Amino acid derivatives	42013-20-7	102389	11128.1	81783.2	12009.6	688251	387488	17718.2	1.29762e+06	44367.4	16250.4	0.201909	0.555212	1.96909	0.97753	insig
MEDN2068	C4H8O3	2-Methyllactic acid	Organic acid And Its derivatives	Organic acid And Its derivatives	594-61-6	366543	413141	660036	1.97137e+06	1.6796e+06	9	326334	1.06488e+06	451271	489841	0.828204	0.195212	0.458158	-1.12608	insig
MEDN0285	C5H8O4	2-Methylsuccinic Acid	Organic acid And Its derivatives	Organic acid And Its derivatives	498-21-5	2.46534e+06	1.59626e+06	2.23975e+06	1.60202e+06	2.92035e+06	1.27524e+06	1.0651e+06	3.2703e+06	1.00679e+06	906734	1.23162	0.24353	0.695157	-0.524589	insig
MEDN1770	C10H8O3S	2-Naphthalenesulfonic acid	Benzene and substituted derivatives	Benzene and substituted derivatives	120-18-3	1.17503e+06	1.8683e+06	1.48633e+06	2.04506e+06	1.63027e+06	2.05119e+06	1.92716e+06	1.9127e+06	1.87949e+06	1.87246e+06	1.22855	0.130019	1.17526	0.232982	insig
MEDP2146	C12H10O3	2-Naphthoxyacetic acid	Benzene and substituted derivatives	Benzene and substituted derivatives	120-23-0	217642	196831	250631	231823	222534	150289	114782	66367.9	103780	134049	1.85639	0.000395621	0.508519	-0.975626	insig
MW0142501	C18H23NO4	2-Nitroestra-1,3,5(10)-triene-3,17beta-diol	Alcohol and amines	Alcohols	-	2.34602e+06	2.18941e+06	1.82691e+06	3.54569e+06	3.18689e+06	1098342	759284	694127	3.07813e+06	1.70569e+06	1.43705	0.0709715	0.560184	-0.836027	insig
MEDP1718	C5H7N3O	2-O-Methylcytosine	Heterocyclic compounds	Heterocyclic compounds	3289-47-2	605676	1.03258e+06	608478	683446	593158	443596	879100	755773	483906	183946	0.943911	0.329216	0.779466	-0.359442	insig
MEDN2150	C12H18O11	2-O-α-D-glucopyranosyl-L-ascorbic acid	Carbohydrates and Its metabolites	Sugar derivatives	129499-78-1	851096	752821	2.21302e+06	562064	208891	422425	778012	176324	555964	616498	0.626592	0.307768	0.555641	-0.847774	insig
MEDN1709	C10H19NO3	2-Octanamidoacetic acid	Amino acid and Its metabolites	Amino acids	14246-53-8	81027.4	12477.5	108637	9180	398184	483326	29554	3.12952e+06	69732.4	31448.7	0.639633	0.357594	6.142	2.61871	insig
MW0104829	C8H14O3	2-Oxooctanoic acid	Organic acid And Its derivatives	Organic acid And Its derivatives	328-51-8	39110.3	73391.4	43014.9	36230.5	35927	27672.5	27991.5	14274.5	13885	29898	1.5583	0.028738	0.499492	-1.00147	down
MEDP0789	C14H18O	2-Pentyl-3-phenyl-2-propenal	Aldehyde,Ketones,Esters	Aldehydes	122-40-7	2.04778e+06	1.90113e+06	2.36349e+06	1.6645e+06	1.73419e+06	1.67096e+06	1.64132e+06	1.83288e+06	1.84042e+06	1.74233e+06	1.03398	0.195806	0.898756	-0.153998	insig
MW0142554	C18H19N6	2-Phenyl-amino-N6-endo-norbornyladenine	Heterocyclic compounds	Heterocyclic compounds	863202-33-9	7.09292e+06	3.09103e+06	2.56732e+06	2.38673e+06	2.01779e+06	3.56275e+06	2.7608e+06	4.66096e+06	3.87197e+06	3.85082e+06	0.507332	0.764801	1.09044	0.124906	insig
MEDP1720	C8H9NO2	2-Phenylglycine	Amino acid and Its metabolites	Amino acid derivatives	2835-06-5	183992	100836	92712.9	90301	207432	95843.4	55503.9	145564	80700.3	89258.6	1.07625	0.198646	0.691379	-0.532451	insig
MEDTN03140	C3H7O7P	2-Phospho-D-glyceric acid	Organic acid And Its derivatives	Phosphoric acids	-	297233	218899	1.05268e+06	249130	84482.9	123406	296117	127361	256449	189550	0.602258	0.353545	0.521905	-0.938141	insig
MW0104842	C13H11NO6	2-Phthalimidoglutaric acid	Organic acid And Its derivatives	Organic acid And Its derivatives	6349-98-0	5.91826e+06	1.82011e+06	1.96369e+06	3.56168e+06	3.16162e+06	5.04234e+06	2.50937e+06	3.23251e+06	4.9427e+06	4.00226e+06	0.606496	0.48016	1.20114	0.264406	insig
MEDP1059	C6H5NO2	2-Picolinic Acid	Heterocyclic compounds	Pteridines and derivatives	98-98-6	1.39709e+07	1.45811e+07	9.64994e+06	7.21686e+06	7.26552e+06	3.93154e+06	6.51121e+06	2.92107e+06	7.15112e+06	3.72985e+06	1.71957	0.0192398	0.460189	-1.1197	down
MW0000044	C8H17N	2-Propylpiperidine	Benzene and substituted derivatives	Benzene and substituted derivatives	3238-60-6	268326	293150	261785	211986	181813	184774	187927	179539	163716	167318	1.67163	0.0281723	0.725743	-0.46247	insig
MEDP0545	C4H7NO	2-Pyrrolidinone	Heterocyclic compounds	Heterocyclic compounds	616-45-5	3.20783e+06	3.78937e+06	2.34188e+06	3.71123e+06	2.28917e+06	1.76664e+06	1.52981e+06	1.91681e+06	1.78633e+06	1.26638e+06	1.93475	0.00913247	0.538869	-0.891994	insig
MW0118126	C21H21FN2O	2-[2-(1-Azabicyclo[2.2.2]octan-3-ylidene)-2-fluoroethoxy]-9H-carbazole	Others	Others	182959-33-7	535164	87619.3	447137	389737	803141	421547	855453	1.46743e+06	371074	711975	0.931161	0.216596	1.69148	0.758285	insig
MW0104436	C8H8O6S	2-[3-(sulfooxy)phenyl]acetic acid	Organic acid And Its derivatives	Organic acid And Its derivatives	-	1.97164e+07	2.97598e+07	2.52186e+07	1.66353e+07	1.31308e+07	8.48911e+06	7.42914e+06	1.32445e+07	1.07835e+07	9.58153e+06	1.81455	0.0179031	0.474128	-1.07665	down
MEDN1226	C5H9NO3	2-amino-4-oxovaleric acid	Organic acid And Its derivatives	Organic acid And Its derivatives	4439-83-2	2.14016e+06	1.2849e+06	1.22523e+06	1.35962e+06	1.85666e+06	1.2101e+06	1.24183e+06	2.76604e+06	1.80476e+06	1.29554e+06	0.0207934	0.802431	1.05742	0.0805474	insig
MEDP2454	C6H7N5S	2-amino-6-methylmercaptopurine	Nucleotide And Its metabolites	Nucleotide And Its metabolites	1198-47-6	105358	27479.4	31607.4	46621.5	50153.8	67294.1	26749.6	57456.5	46403.8	31065.1	0.337424	0.699086	0.876536	-0.190115	insig
MW0002719	C26H19F3N4O	2-amino-N-(4-(5-(phenanthren-2-yl)-3-(trifluoromethyl)-1H-pyrazol-1-yl)phenyl)acetamide	Benzene and substituted derivatives	Benzene and substituted derivatives	-	1.69984e+06	2.92479e+06	3.08234e+06	2.77242e+06	2.57675e+06	2.08864e+06	2.79162e+06	3.65801e+06	4.33106e+06	2.87742e+06	0.778429	0.27805	1.20608	0.270325	insig
MW0164988	C5H14NO6P	2-azaniumylethyl [(2R)-2,3-dihydroxypropyl] phosphate	Others	Others	-	1.28442e+06	1.19829e+07	1.47205e+07	1.04401e+06	256173	490612	1.10323e+07	666040	922536	525805	0.497593	0.428787	0.465627	-1.10275	insig
MEDN1098	C6H12O3	2-ethyl-2-hydroxybutyric acid	Organic acid And Its derivatives	Organic acid And Its derivatives	3639-21-2	1.08687e+06	1.89447e+06	1.66858e+06	1.0837e+06	1.08248e+06	689064	641206	813527	558919	1.02671e+06	1.65092	0.0199958	0.547149	-0.869994	insig
MW0163755	C21H34O5	2-hydroxy-1-[(3R,10S,11S,13S,17R)-3,11,17-trihydroxy-10,13-dimethyl-1,2,3,4,5,6,7,8,9,11,12,14,15,16-tetradecahydrocyclopenta[a]phenanthren-17-yl]ethanone	Aldehyde,Ketones,Esters	Ketones	-	837454	1.40636e+06	1.1645e+06	836161	429465	1.14467e+06	1.42441e+06	938249	2.83274e+06	2.43842e+06	1.3434	0.0949116	1.87817	0.909331	insig
MEDN1148	C16H32O3	2-hydroxyhexadecanoic acid	FA	FFA	764-67-0	576466	173443	3.19608e+06	121586	56160	38703.4	403627	375254	488064	141403	0.32463	0.424946	0.350908	-1.51083	insig
MEDN1312	C8H8O3	2-hydroxyphenylacetic acid	Organic acid And Its derivatives	Organic acid And Its derivatives	614-75-5	357712	350398	677466	327496	1.49988e+06	779165	242974	2.69184e+06	266360	281264	0.0626196	0.701964	1.32638	0.407495	insig
MEDN1943	C6H10O7	2-keto-D-gluconic acid	Carbohydrates and Its metabolites	Sugar acids	669-90-9	267115	159729	524805	356659	411356	747823	190262	3.69714e+06	337786	187112	0.496973	0.366	3.00066	1.58528	insig
MEDN1958	C7H10O7	2-methyl citric acid	Organic acid And Its derivatives	Organic acid And Its derivatives	6061-96-7	484958	9	9	9	9	519558	1.30191e+06	1.83142e+06	2.66438e+06	1.44502e+06	1.80743	0.0121263	16.0049	4.00044	up
MEDN2012	C6H6N2O2	2-pyrimidine acetic acid	Heterocyclic compounds	Heterocyclic compounds	66621-73-6	191268	42875.5	218950	148900	472190	928438	254696	1.96766e+06	1.16123e+06	1.14179e+06	1.6303	0.0307875	5.07717	2.34402	up
MW0130662	C24H22O3	2-{4-[(1E)-1,2-diphenylbut-1-en-1-yl]phenoxy}acetic acid	Organic acid And Its derivatives	Organic acid And Its derivatives	-	7.12886e+06	7.35235e+06	6.88695e+06	7.82121e+06	6.57785e+06	5.06975e+06	5.66127e+06	6.09867e+06	5.77642e+06	4.92786e+06	1.99442	0.000652497	0.76981	-0.377425	insig
MEDP1272	C27H44O8	20,26-dihydroxyecdysone	Hormones and hormone related compounds	Hormones and hormone related compounds	19458-46-9	147600	115058	752707	634090	138210	136607	743197	138861	478945	199534	0.0537742	0.923527	0.949364	-0.0749662	insig
MW0013228	C30H40O8	20-Hydroxy-3,7,11,15,23-pentaoxolanost-8-en-26-oic acid	Organic acid And Its derivatives	Organic acid And Its derivatives	-	689151	603196	624742	471529	919484	518408	597990	185323	556032	605879	0.915952	0.155021	0.744727	-0.425216	insig
MEDN1464	C20H30O6	20-carboxy LTB4	FA	Oxidized lipids	80434-82-8	638586	260706	222694	711858	706717	444007	202251	573952	244581	190675	0.977539	0.22564	0.651614	-0.61791	insig
MEDN1455	C20H32O5	20-hydroxy Leukotriene B4	FA	Oxidized lipids	79516-82-8	1.78942e+06	1.3806e+06	1.399e+06	1.3405e+06	981060	561348	534382	697993	753254	626711	2.05962	0.00300982	0.460583	-1.11847	down
MW0013208	C22H36O5	20a,20b-Dihomo-9-oxo-11R,15S-dihydroxy-5Z,13E-prostadienoic acid	Hormones and hormone related compounds	Hormones and hormone related compounds	37492-24-3	1.52768e+06	2.07466e+06	1.09085e+06	908347	977147	774367	907736	1.44411e+06	1.3518e+06	843930	0.779203	0.364257	0.808969	-0.305843	insig
MEDN1121	C23H38O4	23-Nordeoxycholic acid	Bile acids	Bile acids	53608-86-9	7.47928e+07	8.33054e+07	8.1444e+07	7.23923e+07	6.32323e+07	7.01192e+07	6.33046e+07	8.72451e+07	8.32968e+07	6.58676e+07	0.261656	0.863019	0.985783	-0.0206577	insig
MW0013350	C26H46O6	27-Norcholestanehexol	Alcohol and amines	Alcohols	-	377789	356431	371693	289924	300526	303187	359525	598012	465733	334502	0.801095	0.257406	1.21493	0.280871	insig
MW0142358	C18H26O3	2H-Pyran-2-one,6-(2-(1,2,6,7,8,8a-hexahydro-2-methyl-1-naphthalenyl)ethyl)tetrahydro-4-hydroxy-,(1S-(1-alpha(4S*,6S*),2-alpha,8a-alpha))-	Aldehyde,Ketones,Esters	Ketones	58889-18-2	719190	83528.5	1.04335e+06	257037	441798	13079.4	17689.1	28745.2	21365.6	17688.1	2.03315	0.0451751	0.0387313	-4.69035	down
MW0131473	C17H14O8	3',4',5,7-Tetrahydroxy-6,8-dimethoxyflavone	Flavonoids	Flavonoid	57093-50-2	250463	155481	127502	110939	113398	356801	308937	362483	394428	1.75772e+06	1.7612	0.159627	4.19694	2.06934	up
MW0132598	C17H16O4	3',4'-Dimethoxy-2'-hydroxychalcone	Aldehyde,Ketones,Esters	Ketones	7478-65-1	1.15448e+06	1.24268e+06	1.22806e+06	1.60968e+06	1.52574e+06	1.98794e+06	1.68628e+06	1.65271e+06	1.69538e+06	1.48574e+06	1.53705	0.0207074	1.25847	0.331666	insig
MW0103361	C10H11N4O7P	3',5'-Cyclic Inosine monophosphate	Nucleotide And Its metabolites	Nucleotide and Its metabolites	3545-76-4	311537	232083	1.48723e+06	2.36971e+06	1.68044e+06	29142447	4.59651e+06	1.66132e+07	5.81436e+06	8.70411e+06	1.82756	0.0608228	10.6678	3.41519	up
MEDP1955	C10H13N5O3	3'-Deoxyadenosine	Nucleotide And Its metabolites	Nucleotide And Its metabolites	73-03-0	302102	177298	219281	575650	217510	325641	189284	134516	329179	148315	0.787645	0.415244	0.7554	-0.404688	insig
MEDN0539	C23H39NO19	3'-Sialyllactose	Carbohydrates and Its metabolites	Sugars	35890-38-1	35979.9	35979.9	6627.87	34284.1	43125.5	42232.2	14151.1	9407.72	27595.3	33241.3	0.320697	0.521218	0.81173	-0.300928	insig
MW0142640	C27H36O7	3,16-DIDEOXYMEXICANOLIDE-3-DIOL	Others	Others	-	4.0952e+06	2.27681e+06	2.31874e+06	1.56412e+06	4.86678e+06	968167	910654	2.83685e+06	1.22188e+06	922937	1.582	0.0590845	0.453687	-1.14023	down
MEDN1759	C6H10O4S	3,3''-thiodipropionic acid	Organic acid And Its derivatives	Organic acid And Its derivatives	111-17-1	118541	30027.8	117346	72010	32015.7	13487.5	34552.9	126597	22271.2	33529.7	0.945832	0.3524	0.622907	-0.682912	insig
MW0142655	C18H22O4	3,3'-Dihydroxyhexestrol	Aldehyde,Ketones,Esters	Esters	79199-51-2	205502	232050	220970	373280	295714	98945.8	269785	89996.2	42433.2	63661	1.61551	0.0186002	0.425472	-1.23286	down
MW0142651	C17H20O2	3,3-Bis(4-hydroxyphenyl)pentane	Benzene and substituted derivatives	Benzene and substituted derivatives	-	16686.1	792102	173649	501821	570663	541312	598274	512751	546263	638739	0.973496	0.32823	1.38075	0.465455	insig
MEDN1317	C7H12O4	3,3-Dimethylglutaric acid	Organic acid And Its derivatives	Organic acid And Its derivatives	4839-46-7	696248	784597	671078	709393	886700	675250	522103	1.24487e+06	542838	534283	0.579295	0.763802	0.938988	-0.0908212	insig
MEDP0289	C12H14O5	3,4,5-Trimethoxycinnamic Acid	Organic acid And Its derivatives	Organic acid And Its derivatives	90-50-6	733806	812849	1.17028e+06	674055	527930	483532	474662	352513	461894	515257	1.65878	0.0362107	0.583799	-0.776457	insig
MW0112565	C33H50N2O12S	3,4,5-trihydroxy-6-{[(16S)-5,7,11-trihydroxy-8,8,10,12-tetramethyl-3-[1-(2-methyl-1,3-thiazol-4-yl)prop-1-en-2-yl]-9-oxo-17-oxa-4-azabicyclo[14.1.0]heptadec-4-en-16-yl]methoxy}oxane-2-carboxylic acid	Benzene and substituted derivatives	Benzene and substituted derivatives	-	557085	1.11633e+06	1.36077e+06	1.50825e+06	1.96367e+06	4.63089e+06	7.51104e+06	2.0742e+07	2.87306e+06	2.61862e+06	1.70547	0.13252	5.8984	2.56032	up
MEDN0092	C8H8O4	3,4-Dihydroxybenzeneacetic Acid	Benzene and substituted derivatives	Phenolic acids	102-32-9	277485	484679	440186	366488	311251	343472	243020	259760	255404	299977	1.31152	0.0690685	0.745515	-0.423691	insig
MW0112702	C10H12O3	3,4-Dimethoxyphenyl methyl ketone	Aldehyde,Ketones,Esters	Ketones	1131-62-0	548588	800495	519422	617562	1.12186e+06	939386	789801	1.61916e+06	973114	1.03758e+06	1.34296	0.0912774	1.48535	0.570803	insig
MEDN1747	C9H10O2	3,4-Dimethylbenzoic acid	Benzene and substituted derivatives	Benzene and substituted derivatives	619-04-5	155561	284251	140225	179907	199397	191514	198482	204134	203258	207792	0.524032	0.735724	1.04778	0.067339	insig
MW0013841	C12H18O4	3,4-Methylenesebacic acid	Organic acid And Its derivatives	Organic acid And Its derivatives	-	440809	412992	347527	559108	476830	566079	253913	681123	633354	656752	0.59986	0.248536	1.2476	0.31916	insig
MEDN0287	C11H12O5	3,5-Dimethoxy-4-Hydroxycinnamic Acid	Organic acid And Its derivatives	Organic acid And Its derivatives	530-59-6	12342.4	19179.2	11534.3	19749.6	29553.3	20912	15793.4	172614	13179.7	28590.7	0.75889	0.360883	2.71863	1.44288	insig
MEDP2669	C7H5N3O5	3,5-Dinitrobenzamide	Benzene and substituted derivatives	Benzene and substituted derivatives	121-81-3	129534	73344.1	107044	89543.4	98706.4	97758.8	102797	103867	91453.9	65603.1	0.56677	0.548743	0.926347	-0.110376	insig
MEDP2105	C16H34O9	3,6,9,12,15,18,21-Heptaoxatricosane-21,23-diol	Benzene and substituted derivatives	Benzene and substituted derivatives	5117-19-1	334611	239879	284161	192579	278146	351117	291126	352353	333130	252354	0.991801	0.141875	1.18859	0.249247	insig
MW0013858	C24H38O5	3,7-Dihydroxy-12-oxocholanoic acid	Organic acid And Its derivatives	Organic acid And Its derivatives	2458-08-4	1.97456e+06	941362	1.10495e+06	3.10393e+06	5.34757e+06	1.44475e+06	1741139	2.23565e+06	1.03972e+06	991285	0.786834	0.29067	0.597524	-0.742932	insig
MW0159863	C5H4N4O	3,7-dihydropurin-6-one	Nucleotide And Its metabolites	Nucleotide and Its metabolites	-	1.15163e+07	2.56549e+07	1.38217e+07	7.75848e+06	5.43867e+06	1.06364e+07	1.38828e+07	7.95149e+06	9.52972e+06	6.82033e+06	0.40912	0.447021	0.760565	-0.394857	insig
MW0130990	C40H38O10	3-(2,4-dihydroxyphenyl)-1-{3-[5-(2,4-dihydroxyphenyl)-6-(5-hydroxy-2,2-dimethyl-2H-chromene-6-carbonyl)-3-methylcyclohex-2-en-1-yl]-2,4-dihydroxyphenyl}propan-1-one	Aldehyde,Ketones,Esters	Ketones	-	1.16182e+06	1.18651e+06	1.63519e+06	408727	568464	51584.3	441703	572249	634634	151845	1.39317	0.0484406	0.373337	-1.42145	down
MEDN1706	C9H10O3	3-(2-Hydroxyphenyl)propanoic acid	Benzene and substituted derivatives	Phenolic acids	495-78-3	203569	294495	427492	200560	260989	134762	165370	164468	143013	112167	1.77804	0.0304232	0.518907	-0.946452	insig
MEDN1681	C13H13NO2	3-(2-Naphthyl)-L-alanine	Amino acid and Its metabolites	Amino acid derivatives	58438-03-2	119493	72432.3	83329.2	111654	107280	224728	94402.1	166089	111090	137577	1.23565	0.107309	1.48503	0.570497	insig
MEDP2109	C12H16O5	3-(3,4,5-trimethoxyphenyl)propionic-acid	Organic acid And Its derivatives	Organic acid And Its derivatives	25173-72-2	8.14174e+06	6.48831e+06	6.66708e+06	5.36229e+06	4.57607e+06	3.77734e+06	4.16647e+06	5.51091e+06	6.18393e+06	4.72951e+06	1.26678	0.10808	0.780143	-0.358189	insig
MEDN0406	C9H10O3	3-(3-Hydroxyphenyl)Propionate Acid	Organic acid And Its derivatives	Organic acid And Its derivatives	621-54-5	134710	216995	89774.1	1.71222e+06	519195	1.38847e+06	501563	295740	668432	915746	0.95258	0.559649	1.41044	0.496141	insig
MW0131263	C28H22O5	3-(3-hydroxyphenyl)-2-(4-hydroxyphenyl)-5-[(E)-2-(3-hydroxyphenyl)ethenyl]-2,3-dihydro-1-benzofuran-6-ol	Benzene and substituted derivatives	Benzene and substituted derivatives	-	391797	275013	274784	247231	152384	9	9	224990	9	9	1.83904	0.00564024	0.167778	-2.57537	down
MW0131269	C28H22O3	3-(3-hydroxyphenyl)-2-phenyl-4-[(E)-2-phenylethenyl]-2,3-dihydro-1-benzofuran-6-ol	Benzene and substituted derivatives	Benzene and substituted derivatives	-	643353	791199	759427	627969	388093	468838	577410	663528	613119	452918	0.686121	0.327474	0.864728	-0.209681	insig
MEDN1503	C9H12O2	3-(4-Hydroxyphenyl)-1-propanol	Organic acid And Its derivatives	Organic acid And Its derivatives	10210-17-0	12228.8	11578.6	14155.7	12370.7	51017.6	25073.3	5134.8	105708	4857.44	5630.88	0.332388	0.684393	1.44452	0.530589	insig
MEDP0111	C9H10O3	3-(4-Hydroxyphenyl)-Propionic Acid	Benzene and substituted derivatives	Phenolic acids	501-97-3	738101	724791	545165	681627	553359	722476	444854	442239	557491	550375	1.14033	0.151044	0.837928	-0.255103	insig
MW0119085	C12H14O6	3-(6,7-dimethoxy-2H-1,3-benzodioxol-5-yl)-2-hydroxypropanal	Benzene and substituted derivatives	Benzene and substituted derivatives	-	5.44572e+06	4.40069e+06	4.87059e+06	3.16468e+06	2.8204e+06	1.92139e+06	1.89142e+06	3.02922e+06	3.14698e+06	2.25209e+06	1.67706	0.0239641	0.591298	-0.758043	insig
MEDP0765	C4H10OS	3-(Methylthio)-1-propanol	Alcohol and amines	Alcohols	505-10-2	849902	795087	424819	2.51081e+06	1.27139e+06	4.04777e+06	1.70744e+06	657381	1.14781e+06	1.81002e+06	0.816152	0.339702	1.60123	0.679181	insig
MEDP2361	C6H8N2O2	3-(imidazol-4-yl)propionic-acid	Heterocyclic compounds	Heterocyclic compounds	1074-59-5	473223	814381	1.20701e+06	1.52209e+06	886777	3.37032e+06	406414	811046	1.69747e+06	1.87492e+06	0.635643	0.284594	1.66416	0.734792	insig
MEDN1246	C6H9N3O2	3-(pyrazol-1-yl)-L-alanine	Amino acid and Its metabolites	Amino acid derivatives	2734-48-7	278141	80999.1	129385	1.44772e+06	2.45115e+06	814801	221975	452719	793376	585712	0.228918	0.557584	0.653824	-0.613027	insig
MEDP1723	C5H10N2O	3-Amino-2-piperidinone	Heterocyclic compounds	Heterocyclic compounds	1892-22-4	120912	90573.7	96872.9	281239	185845	159999	67865.3	52984.7	326306	54995.5	0.725043	0.731256	0.853899	-0.227863	insig
MEDN0852	C7H7NO3	3-Amino-4-Hydroxybenzoic Acid	Benzene and substituted derivatives	Phenolic acids	1571-72-8	5.74219e+06	4.26991e+06	4.42902e+06	3.70272e+06	2.81181e+06	2.64338e+06	4.2907e+06	4.43541e+06	4.23052e+06	2.31165e+06	0.792382	0.384488	0.854741	-0.22644	insig
MEDP1724	C6H13NO2	3-Amino-4-methylpentanoic-acid	Organic acid And Its derivatives	Organic acid And Its derivatives	5699-54-7	479374	360621	574928	601761	556164	513565	482854	484822	411915	574316	0.168625	0.69168	0.959043	-0.0603322	insig
MEDN2067	C7H7NO3	3-Amino-5-hydroxybenzoic acid	Organic acid And Its derivatives	Organic acid And Its derivatives	76045-71-1	5.74219e+06	4.26991e+06	4.42902e+06	3.70272e+06	2.81181e+06	2.64338e+06	4.2907e+06	4.43541e+06	4.23052e+06	2.31165e+06	0.792382	0.384488	0.854741	-0.22644	insig
MEDP2667	C6H7NO	3-Aminophenol	Benzene and substituted derivatives	Benzene and substituted derivatives	591-27-5	43891.6	69600	49160.9	62253.3	37668	56179.8	38726.2	61732.4	41491.6	34155.8	0.63574	0.466866	0.884649	-0.176822	insig
MEDP2104	C9H8N2	3-Aminoquinoline	Benzene and substituted derivatives	Benzene and substituted derivatives	580-17-6	748783	698293	409338	1.60913e+06	1.59935e+06	1.08989e+06	723326	861065	1.01927e+06	690470	0.161983	0.62431	0.86557	-0.208278	insig
MEDP1132	C7H15NO2	3-Carboxypropyltrimethylammonium	Organic acid And Its derivatives	Organic acid And Its derivatives	6249-56-5	2.48369e+06	2.96431e+06	2.18763e+06	1.10679e+06	2.00496e+06	2.27723e+06	771576	1.55376e+06	1.52924e+06	3.44543e+06	0.385532	0.680553	0.891123	-0.166304	insig
MEDN0833	C7H8O5	3-Dehydroshikimate	Organic acid And Its derivatives	Organic acid And Its derivatives	2922-42-1	471475	349307	990932	545056	423473	365154	563027	479524	304013	253083	0.989786	0.246462	0.706701	-0.500828	insig
MEDP0592	C18H37NO2	3-Dehydrosphinganine	SL	SM	16105-69-4	1.38528e+07	3.15747e+07	1.55732e+08	6.43173e+06	3.8733e+06	1.42972e+06	1.20876e+07	5.571e+06	8.16095e+06	1.92849e+06	1.18503	0.27421	0.13798	-2.85747	down
MW0112794	C9H16O9	3-Deoxy-D-glycero-D-galacto-2-nonulosonic acid	Organic acid And Its derivatives	Organic acid And Its derivatives	153666-19-4	3.03168e+06	4.52358e+06	3.9207e+06	8.56117e+06	6.91513e+06	1.03088e+07	1.24865e+07	1.00719e+07	1.3813e+07	1.78073e+07	1.86772	0.00320297	2.39266	1.25861	up
MEDN1602	C10H13N5O4	3-Deoxyguanosine	Nucleotide And Its metabolites	Nucleotide And Its metabolites	3608-58-0	8.67483e+06	8.13213e+06	1.3894e+07	1.95952e+07	1.39182e+07	1.68293e+07	1.99159e+07	2.56515e+07	1.23338e+07	8.56219e+06	0.6466	0.326929	1.2971	0.375295	insig
MEDN1906	C24H40O4	3-Epideoxycholic acid	Bile acids	Bile acids	570-63-8	6.05539e+07	3.90599e+07	5.1047e+07	2.0343e+07	4.86989e+07	1.76742e+07	1.17985e+07	5.139e+07	2.26521e+07	1.08398e+07	1.45303	0.0705595	0.520497	-0.942038	insig
MEDP2347	C4H9N3O2	3-Guanidinopropionic acid	Organic acid And Its derivatives	Organic acid And Its derivatives	353-09-3	379866	1.87941e+06	573828	345205	362453	369626	678004	450033	362617	239570	0.648301	0.392153	0.59305	-0.753774	insig
MEDN0290	C5H10O3	3-Hydroxy-3-Methyl Butyric Acid	Organic acid And Its derivatives	Organic acid And Its derivatives	625-08-1	225848	403954	377911	243422	226185	347151	278747	191253	170131	270998	0.518537	0.413851	0.851731	-0.23153	insig
MEDN0025	C6H10O5	3-Hydroxy-3-Methylpentane-1,5-Dioic Acid	Amino acid and Its metabolites	Amino acid derivatives	503-49-1	155506	134824	239672	131596	289005	178963	88459	714016	121398	95380.9	0.206155	0.707093	1.26048	0.333974	insig
MEDN1743	C8H8O4	3-Hydroxy-4-methoxybenzoic acid	Benzene and substituted derivatives	Benzene and substituted derivatives	645-08-9	38424.6	41743.7	33611.7	134633	113719	202480	39022.5	165153	108072	103166	0.927134	0.188055	1.70627	0.770842	insig
MEDN1604	C14H28O3	3-Hydroxy-tetradecanoic acid	Organic acid And Its derivatives	Organic acid And Its derivatives	1961-72-4	219025	225619	328728	237957	226029	192386	228994	231930	218923	216604	0.953806	0.230242	0.87997	-0.184474	insig
MEDN0093	C7H7NO3	3-Hydroxyanthranilic Acid	Benzene and substituted derivatives	Phenolic acids	548-93-6	5.74219e+06	4.26991e+06	4.42902e+06	3.70272e+06	2.81181e+06	2.64338e+06	4.2907e+06	4.43541e+06	4.23052e+06	2.31165e+06	0.792382	0.384488	0.854741	-0.22644	insig
MW0004046	C20H12O	3-Hydroxybenzo(a)pyrene	Benzene and substituted derivatives	Benzene and substituted derivatives	13345-21-6	240263	223049	105473	202657	109750	185036	190673	189907	237067	225715	0.7661	0.379131	1.16705	0.222869	insig
MEDN1394	C7H6O3	3-Hydroxybenzoic Acid	Organic acid And Its derivatives	Organic acid And Its derivatives	99-06-9	3.08827e+06	2.26008e+06	2.62402e+06	3.48086e+06	3.82436e+06	5.81477e+06	3.2191e+06	9.22521e+06	6.2138e+06	5.50804e+06	1.60733	0.0350261	1.96241	0.972627	insig
MEDN1697	C7H8O2	3-Hydroxybenzyl alcohol	Alcohol and amines	Alcohols	620-24-6	47233.5	17061.8	24601.5	9	418591	42062.4	16499.8	87995.3	15106	20017.7	0.468435	0.462896	0.357995	-1.48199	insig
MEDN1504	C9H8O3	3-Hydroxycinnamic acid	Organic acid And Its derivatives	Organic acid And Its derivatives	14755-02-3	1.57668e+06	870899	431305	561477	751700	246198	815144	1.85349e+06	343676	130842	0.869302	0.680926	0.808516	-0.306653	insig
MEDP0379	C9H9NO4	3-Hydroxyhippuric Acid	Amino acid and Its metabolites	Amino acid derivatives	1637-75-8	69034.5	28073.4	93089.9	9	179028	141025	39012.4	1.08207e+06	40624.4	19151.7	0.718637	0.409045	3.58006	1.83998	insig
MEDN1695	C3H4O4	3-Hydroxypyruvic acid	Organic acid And Its derivatives	Organic acid And Its derivatives	1113-60-6	3.39396e+07	1.86036e+07	2.01779e+07	1.51676e+07	2.0678e+07	2.55721e+07	1.62221e+07	2.11469e+07	3.67202e+07	3.69854e+07	0.743616	0.318032	1.25864	0.331868	insig
MEDP0271	C11H11NO2	3-Indolepropionic Acid	Heterocyclic compounds	Indole and Its derivatives	830-96-6	2.02875e+06	371098	984178	2.42958e+06	3.44984e+06	3.89408e+06	1.93099e+06	1.37012e+06	1.41707e+06	2.03161e+06	0.502959	0.708181	1.14902	0.200402	insig
MW0143014	C12H20O11	3-Ketosucrose	Carbohydrates and Its metabolites	Carbohydrates and Its metabolites	1883-12-1	258470	170493	116014	110741	156785	203449	155972	168129	226609	167608	0.631483	0.49028	1.13448	0.182029	insig
MW0105076	C3H4O3S	3-Mercaptopyruvic Acid	Organic acid And Its derivatives	Organic acid And Its derivatives	2464-23-5	2.18078e+06	2.20443e+06	2.0779e+06	2.22191e+06	2.29934e+06	2.29632e+06	2.29687e+06	2.35595e+06	2.27147e+06	2.35167e+06	1.59465	0.0264766	1.05352	0.0752213	insig
MEDN2037	C9H10O3	3-Methoxyphenylacetic acid	Organic acid And Its derivatives	Organic acid And Its derivatives	1798-09-0	45183.8	61684.9	71293.3	35517	52556.8	25555.8	19790.7	25126.1	14785.2	22879.2	1.91768	0.00525644	0.40617	-1.29984	down
MEDN1744	C8H8O4	3-Methoxysalicylic Acid	Benzene and substituted derivatives	Benzene and substituted derivatives	877-22-5	502710	458513	394640	475693	390347	351072	331250	329595	352963	318536	1.97331	0.00666908	0.757645	-0.400406	insig
MEDN0483	C5H8O3	3-Methyl-2-Oxobutanoic Acid	Organic acid And Its derivatives	Organic acid And Its derivatives	759-05-7	44109.5	64022.1	69641.8	43278.7	51846.7	14246.9	28324.3	55377.8	27141.2	18311.5	1.60958	0.0216686	0.525476	-0.928304	insig
MEDP0899	C6H7N5	3-Methyladenine	Nucleotide And Its metabolites	Nucleotide And Its metabolites	5142-23-4	6.81824e+06	2.44405e+06	3.27711e+06	5.1276e+06	6.64302e+06	4.05572e+06	6.30459e+06	6.16863e+06	5.70674e+06	3.60588e+06	0.242657	0.77744	1.063	0.0881418	insig
MEDN1703	C7H12O4	3-Methyladipic acid	Organic acid And Its derivatives	Organic acid And Its derivatives	3058-01-3	567361	672440	587890	590051	854713	586951	410425	1.04725e+06	429193	473462	0.661305	0.635782	0.900632	-0.15099	insig
MEDN0294	C7H11NO3	3-Methylcrotonyl Glycine	Organic acid And Its derivatives	Organic acid And Its derivatives	33008-07-0	256932	41427.8	489709	11482.8	1269351	657435	48615.2	4.00408e+06	92282.7	30045	0.128053	0.523231	2.33576	1.22389	insig
MEDP2524	C4H11NS	3-Methylthiopropylamine	Alcohol and amines	Amines	4104-45-4	5443.44	8807.87	9	17227.6	10881.4	4976.96	4896.85	13105.6	9071.2	3625.98	0.446043	0.702211	0.842037	-0.248044	insig
MW0004150	C13H18N2O3	3-Nitro-N,N-di(propan-2-yl)benzamide	Benzene and substituted derivatives	Benzene and substituted derivatives	2448-06-8	156546	20960.3	499933	278955	611903	3.27778e+06	119483	2.28006e+06	1.08127e+06	1.38596e+06	1.24727	0.069683	5.19324	2.37664	up
MW0112904	C16H18O8	3-O-Coumaroylquinic acid	Organic acid And Its derivatives	Organic acid And Its derivatives	87099-71-6	698018	465155	693484	4.74598e+06	2.58045e+06	2.77438e+06	560843	1.2301e+06	1.64408e+06	1.61145e+06	0.141079	0.772537	0.851659	-0.231652	insig
MW0112907	C17H20O9	3-O-Feruloylquinic acid	Organic acid And Its derivatives	Organic acid And Its derivatives	1899-29-2	204636	171831	150003	197200	150794	203393	161617	236504	182666	232659	1.02371	0.160867	1.16281	0.217621	insig
MW0014215	C21H28O8	3-O-Methylniveusin A	Aldehyde,Ketones,Esters	Esters	-	2.97409e+06	2.75333e+06	2.92518e+06	2.35168e+06	1.99747e+06	1.83633e+06	1.66436e+06	2.12164e+06	2.24451e+06	1.87604e+06	1.66341	0.0211393	0.749351	-0.416287	insig
MEDL02714	C3H7O7P	3-Phospho-D-glyceric acid	Others	Saccharides and Alcohols	820-11-1	6.92685e+06	7.84347e+06	7.76474e+06	6.25157e+06	5.5381e+06	4.4829e+06	4.09289e+06	4.39184e+06	4.97084e+06	4.40619e+06	1.97819	0.00398727	0.650978	-0.619319	insig
MEDN0841	C4H8N2O3	3-Ureidopropionate	Organic acid And Its derivatives	Organic acid And Its derivatives	462-88-4	157227	89256	246322	49002.5	769309	383102	43498.6	1.60373e+06	65267.3	62313.2	0.0809484	0.624969	1.64586	0.718838	insig
MW0119285	C23H24N2O	3-[(4As,12aR)-2-methyl-1,3,4,5,12,12a-hexahydropyrido[3,4-b]acridin-4a-yl]phenol	Heterocyclic compounds	Heterocyclic compounds	-	1.26252e+06	1.6229e+06	1.32169e+06	1.22035e+06	1.16166e+06	912729	991061	1.05161e+06	1.01076e+06	945131	1.86302	0.0117506	0.745364	-0.423982	insig
MEDP2408	C7H8N2O	3-aminobenzamide	Benzene and substituted derivatives	Benzene and substituted derivatives	3544-24-9	9.93597e+06	1.87488e+07	2.16349e+07	8.62266e+06	9.48422e+06	8.36269e+06	1.41032e+07	1.46399e+07	7.11076e+06	3.75269e+06	0.91244	0.267736	0.701032	-0.512447	insig
MW0112757	C18H12O4	3-benzoyl-6-phenyl-2H-pyran-2,4(3H)-dione	Benzene and substituted derivatives	Benzene and substituted derivatives	-	298731	208240	221251	534962	709611	267793	287375	386091	523481	310915	0.128025	0.729878	0.90007	-0.151891	insig
MEDN1009	C8H8O3	3-hydroxyphenylacetic acid	Organic acid And Its derivatives	Organic acid And Its derivatives	621-37-4	4.47024e+06	2.75616e+06	2.29993e+06	3.38451e+07	1.49178e+07	5.45681e+07	1.95743e+07	7.10673e+06	1.6746e+07	2.38474e+07	1.14892	0.243528	2.09031	1.06371	up
MW0143017	C21H38O6	3-methoxy Prostaglandin F1	Hormones and hormone related compounds	Hormones and hormone related compounds	54432-43-8	9	9	227127	9	9	884972	909506	1.3796e+06	1.167e+06	591858	1.90322	0.00124481	21.7154	4.44065	up
MW0133166	C20H22O5	3-methoxy-5-[7-methoxy-3-methyl-5-(prop-1-en-1-yl)-2,3-dihydro-1-benzofuran-2-yl]benzene-1,2-diol	Others	Others	-	213184	201769	176564	177006	184597	146759	102370	176459	133604	115755	1.79155	0.00839837	0.708144	-0.497885	insig
MEDP2377	C6H7N3O	3-pyridyl-amidoxime	Heterocyclic compounds	Pyridine and pyridine derivatives	1594-58-7	12861.6	29769.5	9	20348	4976.96	31234.1	12438.2	6390.76	12930	18920.1	0.685983	0.692354	1.20522	0.2693	insig
MW0132968	C19H26O5	3-{2-[5-(3,3-dimethyloxiran-2-yl)-3-methylpent-2-en-1-yl]-3,4-dihydroxyphenyl}propanoic acid	Benzene and substituted derivatives	Benzene and substituted derivatives	-	1.28144e+06	876886	1.09263e+06	1.46516e+06	937394	87610.3	122913	108335	108937	145406	2.16796	0.000697131	0.101388	-3.30204	down
MW0013896	C24H40O6	3a,7a,12a,19-Tetrahydroxy-5b-cholanoic acid	Organic acid And Its derivatives	Organic acid And Its derivatives	-	718681	70446.5	206476	595076	459434	357989	306782	613964	482926	529125	0.517352	0.729732	1.11739	0.160139	insig
MW0142781	C24H38O4	3alpha,12alpha-Dihydroxy-5beta-chol-6-enoate	Aldehyde,Ketones,Esters	Esters	-	160680652	7.1882e+07	1.17335e+08	1.12272e+08	1.20148e+08	1.15744e+08	8.66134e+07	1.37038e+08	9.45538e+07	8.79726e+07	0.569187	0.502616	0.896283	-0.157974	insig
MW0119375	C14H20O4	3alpha-Hydroxyoreadone	Aldehyde,Ketones,Esters	Ketones	-	2.04519e+06	2.81412e+06	2.44053e+06	1.90253e+06	2.19969e+06	880932	157343	156120	976821	833280	1.74104	0.000134097	0.263505	-1.9241	down
MW0142830	C23H36Cl3N	3beta-Chloro-N,N-bis(2-chloroethyl)-androst-5-en-17beta-amine	Alcohol and amines	Amines	-	87940.1	300384	74619	129614	142424	193271	492977	159975	291298	284452	1.43741	0.0922028	1.93471	0.952115	insig
MEDL02592	C18H16O5	4',5,7-Trimethoxyflavone	Flavonoids	Flavonoid	5631-70-9	1.39594e+07	1.26618e+07	1.28756e+07	1.31867e+07	1.17188e+07	8.26106e+06	9.43512e+06	9.27445e+06	1.02774e+07	1.03802e+07	1.99241	0.00022877	0.739543	-0.435293	insig
MW0113098	C14H19NO2	4'-Methoxy-alpha-pyrrolidinopropiophenone	Aldehyde,Ketones,Esters	Ketones	478243-09-3	9	185007	175831	4.72577e+06	2.3538e+06	1.26025e+07	1.57664e+06	525986	6.04834e+06	7.2957e+06	1.1123	0.136216	3.76983	1.9145	up
MEDP2093	C15H10O3	4'-hydroxyflavone	Benzene and substituted derivatives	Phenolics	4143-63-9	9	9	9	9	9	116109	73455.8	84103.1	97770.5	122468	2.19936	0.000439627	10975.7	13.422	up
MEDN1771	C13H10O3	4,4'-Dihydroxybenzophenone	Benzene and substituted derivatives	Benzene and substituted derivatives	611-99-4	86949.6	125824	124408	128870	132787	119234	134936	138457	126602	153814	1.08902	0.18716	1.12391	0.16853	insig
MW0014357	C13H22O3	4,5-Dihydrovomifoliol	Others	Others	-	370010	409355	319716	410717	348332	381026	314557	359618	299759	343113	0.96156	0.201706	0.913861	-0.129953	insig
MW0014360	C23H34O3	4,5-Epoxy-7Z,10Z,13Z,16Z,19Z-docosapentaenoic acid,methyl ester	Organic acid And Its derivatives	Organic acid And Its derivatives	121818-29-9	1.81496e+06	584703	1.14068e+06	1.17308e+06	1.02195e+06	1.28687e+06	852798	1.51088e+06	1.14065e+06	965850	0.0453349	0.985477	1.00378	0.00544068	insig
MW0119893	C17H12N4	4-(3-Pyridin-2-YL-1H-pyrazol-4-YL)quinoline	Heterocyclic compounds	Heterocyclic compounds	396129-53-6	281448	1.27629e+06	1.14401e+06	685800	930148	235261	248078	317441	294945	252797	1.71493	0.0279252	0.312324	-1.67888	down
MEDP2647	C9H8N2O2	4-(Hydroxyamino)quinoline 1-oxide	Benzene and substituted derivatives	Benzene and substituted derivatives	4637-56-3	302439	112937	206798	86373.7	25877.2	147735	136919	107228	151774	151937	0.392279	0.882106	0.947125	-0.0783737	insig
MEDN1021	C6H11NO3	4-Acetamidobutyric Acid	Organic acid And Its derivatives	Organic acid And Its derivatives	3025-96-5	894832	189664	240149	1.30573e+06	2.51853e+06	551643	329577	510399	424742	241436	0.840317	0.221896	0.399657	-1.32317	insig
MEDN2026	C9H9NO3	4-Acetylaminobenzoic acid	Organic acid And Its derivatives	Organic acid And Its derivatives	556-08-1	388481	86698.2	341783	84756.9	3.67478e+06	1.66148e+06	104639	7.00719e+06	197275	69908	0.134817	0.574107	1.97542	0.982158	insig
MEDN2173	C6H10O3	4-Acetylbutyric acid	Organic acid And Its derivatives	Organic acid And Its derivatives	3128-06-1	64104.1	91455.3	77517.4	72359.8	62856	50608.6	60788.3	64183.8	26327.9	55359.9	1.27677	0.0322954	0.698544	-0.517578	insig
MEDP2098	C7H9NO	4-Amino-3-methylphenol	Benzene and substituted derivatives	Benzene and substituted derivatives	2835-99-6	31881	58250.7	73554	9	6208.3	19355.1	48228.1	20393.2	9	3866.9	0.0811418	0.381297	0.540616	-0.887324	insig
MEDN2188	C10H13NO2	4-Amino-3-phenylbutanoic acid	Benzene and substituted derivatives	Benzene and substituted derivatives	1078-21-3	9	3320.24	3560.06	7067.65	5259.57	14736.9	7088.36	13315.9	16772.2	27002.6	1.28736	0.0177184	4.10668	2.03797	up
MEDP2364	C6H9N3O	4-Amino-5-hydroxymethyl-2-methylpyrimidine	Heterocyclic compounds	Heterocyclic compounds	73-67-6	279957	506246	499040	316516	266540	348272	122825	229077	269566	222037	1.30619	0.0741619	0.637894	-0.648611	insig
MW0120219	C14H19N5O2	4-Amino-6,7-dimethoxy-2-(1-piperazinyl)quinazoline	Heterocyclic compounds	Heterocyclic compounds	60547-97-9	840309	326457	514574	570043	536887	426759	393080	454695	474912	438690	1.01477	0.22052	0.784765	-0.349667	insig
MW0143278	C26H30ClNO2	4-Chloro-alpha-[4-[2-(diethylamino)ethoxy]phenyl]-alpha-phenylbenzeneethanol	Benzene and substituted derivatives	Benzene and substituted derivatives	-	516721	309559	246118	1.41799e+06	904343	1.12165e+06	212572	186943	1.2785e+06	981697	0.000903471	0.814087	1.11389	0.155607	insig
MW0143301	C17H22N2O2	4-Dimethylallyl-L-abrine	Heterocyclic compounds	Heterocyclic compounds	-	560993	665842	691209	564078	644049	519548	450508	505407	689578	559408	1.15735	0.139806	0.871497	-0.198432	insig
MEDN1510	C10H20O2	4-Ethyloctanoic acid	Organic acid And Its derivatives	Organic acid And Its derivatives	16493-80-4	2.97753e+06	6.33639e+06	2.51585e+06	3.81587e+06	2.93767e+06	3.75934e+06	3.74434e+06	3.3797e+06	2.9645e+06	3.54263e+06	0.00327059	0.750207	0.935813	-0.0957076	insig
MW0168598	C12H14O3	4-Hydroxy-3-(3-methylbut-2-enyl)benzoic acid	Benzene and substituted derivatives	Benzene and substituted derivatives	1138-41-6	4.9992e+06	3.60835e+06	2.91964e+06	4.22932e+06	3.32147e+06	3.39704e+06	2.75845e+06	3.88923e+06	4.43813e+06	3.39785e+06	0.5145	0.617824	0.937243	-0.0935044	insig
MEDN0128	C8H8O3	4-Hydroxy-3-methoxybenzaldehyde	Benzene and substituted derivatives	Phenolics	121-33-5	112488	121945	96458	133532	173481	124304	121289	212069	124451	122450	0.428395	0.563361	1.1045	0.143389	insig
MEDN1876	C9H12O4	4-Hydroxy-3-methoxyphenyl glycol	Benzene and substituted derivatives	Benzene and substituted derivatives	534-82-7	29078.3	13297.3	39650.2	27250.7	42787.1	48025.5	27347.2	149098	15410.9	26185.8	0.479378	0.410938	1.74971	0.807118	insig
MEDN0319	C9H10O4	4-Hydroxy-3-methoxyphenylacetic acid	Organic acid And Its derivatives	Organic acid And Its derivatives	306-08-1	18150.7	6022.39	11359.1	12056.4	20693.1	17107.6	59847.8	71126	7940.21	16265.7	0.991865	0.183585	2.52318	1.33524	insig
MEDN1315	C8H8O3	4-Hydroxy-3-methylbenzoic acid	Organic acid And Its derivatives	Organic acid And Its derivatives	499-76-3	361217	355107	588976	332975	1.47887e+06	720971	266083	2.75191e+06	246906	286994	0.0336906	0.678996	1.37076	0.454978	insig
MEDP2021	C8H9NO3	4-Hydroxy-L-phenylglycine	Amino acid and Its metabolites	Amino acid derivatives	32462-30-9	316108	138954	187186	235276	183552	204892	213713	165677	92614.8	168987	0.806358	0.280921	0.797195	-0.326996	insig
MEDN0410	C7H6O2	4-Hydroxybenzaldehyde	Benzene and substituted derivatives	Benzene and substituted derivatives	123-08-0	4.51786e+06	6.24171e+06	4.18499e+06	5.20677e+06	1.0207e+07	3.56891e+06	3.23237e+06	1.37491e+07	3.34695e+06	2.41176e+06	0.748254	0.746775	0.866618	-0.206531	insig
MEDN1909	C7H6O3	4-Hydroxybenzoic Acid	Benzene and substituted derivatives	Phenolic acids	99-96-7	2.29922e+06	1.79811e+06	2.32113e+06	2.79832e+06	3.24026e+06	4.55279e+06	2.40958e+06	7.47589e+06	4.38007e+06	4.26609e+06	1.49382	0.0572152	1.85312	0.889958	insig
MEDN0739	C7H8O2	4-Hydroxybenzyl alcohol	Benzene and substituted derivatives	Benzene and substituted derivatives	623-05-2	18828.4	14675	11718.7	26421.3	24376.3	30852.4	26474.6	32193.4	11214.6	8416.28	0.00379498	0.662631	1.13676	0.184927	insig
MEDN0810	C7H12O3	4-Hydroxycyclohexylcarboxylic acid	Organic acid And Its derivatives	Organic acid And Its derivatives	3685-26-5	25103.4	54444.8	51411.6	33588.6	32824.1	65385.7	39131.9	23992.2	40292.9	25494.2	0.118781	0.949397	0.984418	-0.0226576	insig
MEDP2263	C10H13N3O	4-Hydroxydebrisoquine	Benzene and substituted derivatives	Benzene and substituted derivatives	59333-79-8	1.08222e+06	880242	895488	881421	770061	654100	574344	529431	648929	728148	1.87212	0.00272531	0.695199	-0.524502	insig
MEDP1020	C9H9NO4	4-Hydroxyhippurate	Amino acid and Its metabolites	Amino acid derivatives	2482-25-9	69034.5	28073.4	93089.9	9	179028	141025	39012.4	1.08207e+06	40624.4	19151.7	0.718637	0.409045	3.58006	1.83998	insig
MW0014502	C9H12O2	4-Hydroxynonenal alkyne	Organic acid And Its derivatives	Organic acid And Its derivatives	1011268-23-7	2.94703e+06	2.6507e+06	3.40941e+06	2.68405e+06	2.36752e+06	6.27997e+06	3.78157e+06	3.56761e+06	6.1063e+06	7.26098e+06	1.82043	0.0221769	1.92026	0.941305	insig
MEDN1736	C8H6O5	4-Hydroxyphthalic acid	Benzene and substituted derivatives	Phenolic acids	610-35-5	143564	139321	184002	150962	141627	177465	135679	121441	185193	123125	0.321066	0.841694	0.978179	-0.0318303	insig
MEDP2664	C9H7NO	4-Hydroxyquinoline	Benzene and substituted derivatives	Benzene and substituted derivatives	611-36-9	514804	421357	323501	877886	903615	638313	529765	586306	624415	443237	0.105119	0.740073	0.927946	-0.107887	insig
MW0105248	C24H29N5O4	4-Hydroxyvalsartan	Amino acid and Its metabolites	Amino acid derivatives	188259-69-0	1.8686e+06	2.49622e+06	1.95927e+06	1.07697e+06	866403	1.19628e+06	1.3954e+06	1.70819e+06	1.89879e+06	1.51192e+06	0.03301	0.744251	0.932644	-0.100602	insig
MEDN1331	C9H10O3	4-Methoxyphenylacetic acid	Organic acid And Its derivatives	Organic acid And Its derivatives	104-01-8	45183.8	61684.9	71293.3	35517	52556.8	25555.8	19790.7	25126.1	14785.2	22879.2	1.91768	0.00525644	0.40617	-1.29984	down
MEDN1155	C6H10O3	4-Methyl-2-oxovaleric acid	Organic acid And Its derivatives	Organic acid And Its derivatives	816-66-0	391343	428742	433948	356450	450134	145553	225922	383830	298500	138017	1.69057	0.0171321	0.578381	-0.789908	insig
MEDN1740	C7H14O2	4-Methylhexanoic acid	Organic acid And Its derivatives	Organic acid And Its derivatives	1561-11-1	224309	289599	193486	243538	241899	236942	261386	273683	207281	214328	0.0275863	0.993974	1.00066	0.000954819	insig
MEDN1702	C9H18O2	4-Methyloctanoic acid	Organic acid And Its derivatives	Organic acid And Its derivatives	54947-74-9	105586	157542	108094	139488	115638	138549	163865	141929	121976	145196	1.10173	0.201592	1.13597	0.183928	insig
MEDN0298	C5H8O3	4-Oxopentanoate	Organic acid And Its derivatives	Organic acid And Its derivatives	123-76-2	22278.1	14116.1	27002.5	14156.9	22063.3	13783.5	16548.1	13002.1	14086	22305.6	0.813584	0.23193	0.800318	-0.321355	insig
MEDN0099	C8H9NO4	4-Pyridoxic Acid	Heterocyclic compounds	Pteridines and derivatives	82-82-6	5.83636e+06	5.5097e+06	4.69642e+06	4.88177e+06	4.1471e+06	7.82669e+06	6.11206e+06	7.37417e+06	5.18385e+06	8.79059e+06	1.65085	0.0288767	1.40748	0.493113	insig
MEDP1152	C9H10O2	4-Vinylguaiacol	Benzene and substituted derivatives	Benzene and substituted derivatives	7786-61-0	310309	505126	251206	309455	821281	441712	337020	1.92987e+06	320535	41860	0.349403	0.641147	1.39757	0.482923	insig
MW0120139	C23H18N4O3	4-[4-(2,3-Dihydro-1,4-benzodioxin-6-yl)-5-(2-pyridinyl)1H-imidazol-2-yl]benzamide	Alcohol and amines	Amines	301836-43-1	3.39115e+06	2.37776e+06	2.85525e+06	5.68686e+06	5.13741e+06	3.39149e+06	3.72652e+06	3.98174e+06	2.86521e+06	2.55358e+06	0.563147	0.43847	0.849351	-0.235567	insig
MEDN1774	C20H13FN4O2	4-[4-(4-Fluorophenyl)-2-(4-nitrophenyl)-1H-imidazol-5-yl]pyridine	Benzene and substituted derivatives	Benzene and substituted derivatives	152121-53-4	558591	406518	401566	402102	382690	313045	301935	411764	375951	310879	1.54676	0.0593387	0.796468	-0.328312	insig
MEDN1092	C8H8O3	4-acetoxyphenol	Benzene and substituted derivatives	Phenolics	3233-32-7	9.32953e+06	6.70552e+06	7.07503e+06	5.37106e+06	4.23689e+06	3.74002e+06	7.34927e+06	7.30516e+06	6.45163e+06	2.70945e+06	0.764192	0.446563	0.842212	-0.247744	insig
MW0004656	C16H20N2O2S	4-amino-N-(4-tert-butylphenyl)benzenesulfonamide	Benzene and substituted derivatives	Benzene and substituted derivatives	-	581211	318500	281907	565746	642938	968065	406760	480388	896037	847280	1.05489	0.121499	1.50547	0.590215	insig
MEDN1737	C8H6O5	4-hydroxyisophthalic acid	Benzene and substituted derivatives	Phenolic acids	636-46-4	552829	758607	925216	969289	499005	593409	522759	433610	821031	679971	0.748946	0.295435	0.823434	-0.280274	insig
MEDN1199	C8H6O4	4-hydroxyphenylglyoxylate	Benzene and substituted derivatives	Phenolic acids	15573-67-8	2.80723e+06	2.54747e+06	2.11551e+06	2.55996e+06	2.35992e+06	1.88062e+06	1.655e+06	2.10485e+06	2.26149e+06	1.85145e+06	1.77471	0.00980107	0.787194	-0.345208	insig
MW0120582	C13H18N2O	4-methoxy DMT	Heterocyclic compounds	Heterocyclic compounds	3965-97-7	468370	581672	593409	534653	337745	692845	625677	595411	780499	762306	1.58817	0.0141975	1.37398	0.458366	insig
MEDN0731	C14H22O	4-tert-Octylphenol	Benzene and substituted derivatives	Phenolics	140-66-9	141076	134713	267468	148488	129777	145627	165855	162506	169087	150220	0.040133	0.840427	0.965641	-0.0504406	insig
MEDP1242	C11H14O2	4-tert-butylbenzoic-acid	Benzene and substituted derivatives	Phenolic acids	98-73-7	236151	325171	197262	235189	218570	250015	243710	217796	247561	243485	0.0739698	0.934742	0.991936	-0.0116816	insig
MEDN2028	C7H7SO3H	4-toluenesulfonic acid	Organic acid And Its derivatives	Organic acid And Its derivatives	104-15-4	193665	838136	714912	824437	620433	740095	545128	384543	336532	649158	0.146901	0.471228	0.832019	-0.265312	insig
MEDP1018	C10H13N5O3	5'-Deoxyadenosine	Nucleotide And Its metabolites	Nucleotide And Its metabolites	4754-39-6	2.15177e+07	1.04221e+07	1.63035e+07	4.49132e+07	1.59165e+07	3.16282e+07	1.42769e+07	5.3022e+06	2.3647e+07	1.18002e+07	0.586645	0.572932	0.794462	-0.33195	insig
MW0014592	C21H32O3	5(6)-Epoxy-8Z,11Z,14Z,17Z-eicosatetraenoic acid,methyl ester	Organic acid And Its derivatives	Organic acid And Its derivatives	127716-49-8	1.30046e+07	7.09144e+06	1.19137e+07	1.58147e+07	1.37054e+07	1.45041e+07	1.07308e+07	1.04059e+07	8.43333e+06	8.16116e+06	0.725477	0.344287	0.848941	-0.236263	insig
MW0133903	C18H18O6	5,6,14-trimethoxy-8,17-dioxatetracyclo[8.7.0.0(2),.0(1)(1),(1)]heptadeca-2(7),3,5,11(16),12,14-hexaen-15-ol	Alcohol and amines	Alcohols	-	3.48343e+06	1.92299e+06	2.89198e+06	5.65217e+06	5.90893e+06	3.42469e+06	2.38737e+06	1.64571e+06	2.44702e+06	1.76729e+06	1.29982	0.106346	0.587733	-0.766767	insig
MEDN1512	C9H14N2O6	5,6-Dihydrouridine	Nucleotide And Its metabolites	Nucleotide And Its metabolites	5627-05-4	773578	314475	284824	1.2294e+06	1.12609e+06	512874	362952	745866	851297	532146	0.301709	0.529569	0.80602	-0.311113	insig
MEDN1022	C9H10N2	5,6-Dimethylbenzimidazole	Heterocyclic compounds	Heterocyclic compounds	582-60-5	485754	417713	357419	575876	745649	363316	342241	504684	410152	234641	1.31266	0.116044	0.718335	-0.477272	insig
MW0134121	C26H28O13	5,7-Dihydroxy-2-phenyl-6-[3,4,5-trihydroxy-6-(hydroxymethyl)oxan-2-yl]-8-(3,4,5-trihydroxyoxan-2-yl)chromen-4-one	Aldehyde,Ketones,Esters	Ketones	185145-34-0	12394.6	21583.5	7881.88	59415.5	51040.3	511508	213344	65960.5	260089	386786	1.87014	0.0269172	9.43886	3.23861	up
MW0134142	C18H18O7	5,7-Dihydroxy-3',4',5'-trimethoxyflavanone	Aldehyde,Ketones,Esters	Ketones	62252-10-2	236673	134224	137545	106771	107993	455031	354092	522126	628373	489283	2.01341	0.000450927	3.38618	1.75966	up
MW0134063	C17H16O7	5,7-dihydroxy-2-(4-hydroxy-3,5-dimethoxyphenyl)-3,4-dihydro-2H-1-benzopyran-4-one	Benzene and substituted derivatives	Benzene and substituted derivatives	-	1.458e+06	1.48247e+06	1.06698e+06	1.32053e+06	1.29336e+06	1.27502e+06	1.08181e+06	1.33473e+06	1.55205e+06	1.23902e+06	0.314892	0.80102	0.979052	-0.0305425	insig
MW0014648	C20H32O3	5,8,11,14-Eicosatetraenoic acid,16-hydroxy-,(5Z,8Z,11Z,14Z,16S)-	Organic acid And Its derivatives	Organic acid And Its derivatives	183509-23-1	8.38792e+06	1.81711e+07	1.129e+07	13506598	9.17013e+06	1.57434e+07	1.05582e+07	8.90214e+06	1.14653e+07	1.21636e+07	0.0364953	0.876137	0.972028	-0.0409303	insig
MEDP2540	C7H10N4O3	5-Acetylamino-6-amino-3-methyluracil	Nucleotide And Its metabolites	Nucleotide and Its metabolites	19893-78-8	965849	972914	1.033e+06	751768	9	625483	951866	425159	640834	632421	0.614525	0.685868	0.879744	-0.184845	insig
MEDP0528	C7H7NO3	5-Aminosalicylic Acid	Organic acid And Its derivatives	Organic acid And Its derivatives	89-57-6	175947	189447	170816	118867	278921	86276.3	328663	1.06551e+06	204433	148895	0.495481	0.374419	1.96336	0.973325	insig
MEDP0297	C5H11NO2	5-Aminovaleric Acid	Amino acid and Its metabolites	Amino acid derivatives	660-88-8	707109	514228	519898	8.94521e+06	7.0817e+06	8.57513e+07	8.91727e+06	1.21646e+06	8.27655e+06	1.42149e+07	1.25598	0.269153	6.66229	2.73602	up
MW0014709	C19H30O3	5-Androstenetriol	Alcohol and amines	Alcohols	4150-30-5	1.16515e+06	555077	546445	624057	510816	556203	459658	759521	870523	711146	0.0569376	0.952166	0.98692	-0.0189954	insig
MEDN1908	C9H8O6	5-Carboxyvanillic Acid	Organic acid And Its derivatives	Organic acid And Its derivatives	2134-91-0	244374	260662	245810	249951	332166	303920	257802	307789	273664	289949	0.846083	0.33273	1.07514	0.104528	insig
MEDN1513	C9H12N2O6	5-Hydroxy-2'-deoxyuridine	Nucleotide And Its metabolites	Nucleotide And Its metabolites	5168-36-5	668121	1.21181e+06	1.26853e+06	6.83159e+06	8.84006e+06	1.30164e+06	2.05304e+06	3.48192e+06	2.2842e+06	2.32616e+06	0.0649936	0.438834	0.60823	-0.71731	insig
MW0134516	C20H18O9	5-Hydroxy-3,3',7,8-tetramethoxy-4',5'-methylenedioxyflavone	Flavonoids	Flavonoid	-	500845	517668	434212	373481	463318	440498	397783	679402	537854	469810	0.527966	0.427626	1.103	0.141433	insig
MEDP0035	C11H12N2O3	5-Hydroxy-L-Tryptophan	Amino acid and Its metabolites	Amino acid derivatives	56-69-9	362487	349364	256799	639351	614249	452900	318188	399538	475328	402134	0.187229	0.686549	0.921628	-0.117744	insig
MEDN0432	C6H12O3	5-Hydroxyhexanoic Acid	Organic acid And Its derivatives	Organic acid And Its derivatives	185956-02-9	1.50958e+06	226896	698370	5.78961e+06	8.50286e+06	3.21585e+06	654793	6.33168e+06	1.56613e+06	1.51587e+06	0.121031	0.729629	0.794169	-0.332481	insig
MEDP2389	C5H5NO2	5-Hydroxypyridine-2(1H)-one	Heterocyclic compounds	Pyridine and pyridine derivatives	59273-17-5	9	228910	515789	9	341760	121412	301155	263285	130767	80193.8	1.01382	0.740332	0.825433	-0.276777	insig
MEDP1476	C11H14N2O	5-Methoxytryptamine	Alcohol and amines	Amines	608-07-1	257967	279440	157651	391577	401533	369152	293678	349113	347161	288402	0.560295	0.537303	1.10707	0.146746	insig
MEDP1467	C10H15N3O4	5-Methyl-2'-deoxycytidine	Nucleotide And Its metabolites	Nucleotide And Its metabolites	838-07-3	167421	311051	355496	347297	178179	212471	377224	151771	231280	181263	0.493318	0.489654	0.848884	-0.236361	insig
MEDP0155	C5H7N3O	5-Methylcytosine	Nucleotide And Its metabolites	Nucleotide And Its metabolites	554-01-8	157170	97930.6	195022	71845.1	157090	94813.3	36010.8	169928	107600	56218.5	1.05662	0.218931	0.68414	-0.547637	insig
MEDP0036	C5H7NO3	5-Oxoproline	Amino acid and Its metabolites	Amino acid derivatives	149-87-1	2.54613e+07	2.88087e+07	4.82692e+07	1.8186e+07	2.0333e+07	1.82464e+07	2.05542e+07	2.49164e+07	1.69003e+07	2.06455e+07	0.983225	0.215096	0.71788	-0.478185	insig
MEDP2025	C11H10O2	5-Phenylpenta-2,4-Dienoic Acid	Organic acid And Its derivatives	Organic acid And Its derivatives	1552-94-9	220640	152565	134686	171890	160899	160815	161961	157413	163451	167088	0.295787	0.701208	0.964372	-0.052339	insig
MW0113268	C5H12NO7P	5-Phosphoribosylamine	Alcohol and amines	Amines	-	1.2822e+06	1.11098e+06	608670	994910	873378	593645	614269	880362	693566	715320	1.3878	0.0730551	0.718082	-0.477779	insig
MW0121052	C21H21NO4	5-[3-(4-Methoxybenzoyl)indol-1-yl]pentanoic acid	Organic acid And Its derivatives	Organic acid And Its derivatives	-	73281.4	86507.4	72961.9	70959.7	65431.1	77034.1	30751.6	41897.9	138906	106337	0.210372	0.811797	1.06985	0.0974089	insig
MW0143591	C22H32O4	5-cis-15(R)-Iloprost	Hormones and hormone related compounds	Hormones and hormone related compounds	-	74760.2	36691.9	235454	52980.1	36800.6	37455.8	180888	84689.2	96181.3	32732.7	0.0806341	0.98419	0.989148	-0.0157417	insig
MW0134574	C17H20O6	5-hydroxy-8-(2-hydroxypropan-2-yl)-4-(1-hydroxypropyl)-2H,8H,9H-furo[2,3-h]chromen-2-one	Aldehyde,Ketones,Esters	Ketones	-	5.93112e+06	5.4193e+06	6.05673e+06	5.59615e+06	4.03815e+06	4.26999e+06	6.02673e+06	5.11043e+06	6.5984e+06	5.84178e+06	0.199507	0.773331	1.0298	0.0423667	insig
MW0134578	C17H20O5	5-hydroxy-8-(2-hydroxypropan-2-yl)-4-propyl-2H,8H,9H-furo[2,3-h]chromen-2-one	Aldehyde,Ketones,Esters	Ketones	-	1.15074e+07	5.97681e+06	9.54316e+06	1.54338e+07	1.32823e+07	1.65661e+07	1.505e+07	2.33275e+07	2.29447e+07	1.42292e+07	1.4228	0.0218972	1.65253	0.724675	insig
MEDN1181	C10H9NO2	5-hydroxyindole acetaldehyde	Heterocyclic compounds	Indole and Its derivatives	1892-21-3	358838	366549	295819	1.21262e+06	1.25682e+06	2.39421e+06	779286	865243	504523	755264	0.811427	0.400976	1.51792	0.602096	insig
MEDN1515	C10H15N3O5	5-hydroxymethyl-2'-deoxycytidine	Nucleotide And Its metabolites	Nucleotide And Its metabolites	7226-77-9	27605.4	9	10748.1	40745.8	33936.3	15429.3	30161.8	40217	12795.8	7162.25	0.491709	0.88442	0.935613	-0.0960162	insig
MEDP1736	C10H15N3O5	5-methylcytidine	Nucleotide And Its metabolites	Nucleotide And Its metabolites	2140-61-6	192090	351868	265946	146916	98267.6	145391	116768	75803.1	144641	128812	1.17673	0.119196	0.579492	-0.787139	insig
MW0143704	C23H34O5	5-trans Latanoprost(free acid)	FA	Oxidized lipids	903549-49-5	1.29726e+06	931045	1.01749e+06	1.23208e+06	2.20323e+06	1.43796e+06	828877	2.50256e+06	1.01603e+06	746896	0.328451	0.941844	0.977731	-0.0324906	insig
MW0143705	C20H32O5	5-trans Prostaglandin D2	Hormones and hormone related compounds	Hormones and hormone related compounds	-	1.04112e+07	1.77259e+06	5.79188e+06	9.17485e+06	6.77453e+06	5.73103e+06	3.72014e+06	6.04467e+06	2.07727e+06	2.04531e+06	0.989159	0.145949	0.578286	-0.790144	insig
MW0005664	C16H15N	5H-Dibenzo[a,d]cyclohepten-5,10-imine,10,11-dihydro-5-methyl-,(5S,10R)-	Benzene and substituted derivatives	Benzene and substituted derivatives	77086-21-6	4.1002e+06	1.99132e+06	3.29226e+06	3.35499e+06	2.91657e+06	2.83192e+06	2.34751e+06	3.14138e+06	3.03767e+06	2.74769e+06	0.589335	0.438932	0.901046	-0.150328	insig
MW0014840	C20H30O4	5S-Hydroperoxy-6E,8Z,11Z,14Z,17Z-eicosapentaenoic acid	FA	Oxidized lipids	-	2.30699e+06	633945	1.67894e+06	2.24265e+06	1.93095e+06	1.18439e+06	816933	1.39827e+06	748118	499319	1.38654	0.0514132	0.528464	-0.920124	insig
MW0014865	C25H38O8	5alpha-Androstan-17beta-ol-3-one glucosiduronate	Aldehyde,Ketones,Esters	Esters	42037-24-1	1.18493e+06	543768	778100	1.13412e+06	1.18232e+06	1.01971e+06	425088	738134	891845	916785	0.706785	0.347129	0.82757	-0.273046	insig
MEDN1947	C23H39NO19	6'-Sialyllactose	Nucleotide And Its metabolites	Nucleotide And Its metabolites	157574-76-0	35979.9	35979.9	6627.87	34284.1	43125.5	42232.2	14151.1	9407.72	27595.3	33241.3	0.320697	0.521218	0.81173	-0.300928	insig
MW0121803	C12H12N10	6,6'-(1,2-phenylene)bis(1,3,5-triazine-2,4-diamine)	Others	Others	-	3.36524e+06	3.59225e+06	3.45073e+06	2.31464e+06	1.98243e+06	1.05502e+06	1.30259e+06	1.93731e+06	2.2312e+06	1.69238e+06	1.67808	0.0134341	0.558881	-0.839387	insig
MEDN1858	C16H14O8	6,6'-Dihydroxy-5,5'-dimethoxybiphenyl-3,3'-dicarboxylic acid	Benzene and substituted derivatives	Benzene and substituted derivatives	2134-90-9	72554.7	46157.8	62842.5	188684	112738	236998	132084	98837.5	144846	76846	0.840946	0.302932	1.42784	0.513829	insig
MW0121837	C16H14N2O2	6,7-Dimethoxy-2-phenylquinoxaline	Heterocyclic compounds	Heterocyclic compounds	146535-11-7	439577	477559	515039	1.08895e+06	1.02039e+06	865511	975169	781707	452876	476368	0.0903861	0.991172	1.00286	0.00411686	insig
MW0014926	C12H24N2O3	6-(6-Aminohexanamido)hexanoic acid	Benzene and substituted derivatives	Benzene and substituted derivatives	2014-58-6	8.62631e+06	4.80415e+06	3.29259e+06	1.58585e+07	7.77956e+06	8.47937e+06	4.53464e+06	2.32774e+06	9.94965e+06	7.18009e+06	0.443091	0.559355	0.804524	-0.313793	insig
MEDP0298	C6H13NO2	6-Aminocaproic-Acid	Amino acid and Its metabolites	Amino acid derivatives	60-32-2	1.80691e+06	764963	575997	2.07476e+06	2.06405e+06	2.0445e+06	1.92122e+06	1.97135e+06	1.76064e+06	1.07377e+06	0.599879	0.453023	1.20377	0.267556	insig
MEDL02681	C6H13NO2	6-Deoxyfagomine	Alkaloids	Alkaloids	197449-09-5	20939.4	35115.3	32040.6	99908.5	90748.9	70155.5	101727	93213.5	85041.3	66550.2	1.1734	0.176688	1.49483	0.579978	insig
MEDP2303	C6H9N3O3	6-Diazo-5-oxo-L-norleucine	Amino acid and Its metabolites	Amino acid derivatives	157-03-9	1.33292e+06	773003	982592	784450	836187	641768	523232	898487	1.16038e+06	1.36751e+06	0.254766	0.904206	0.974992	-0.0365382	insig
MEDP0526	C7H9N5	6-Dimethylaminopurine	Nucleotide And Its metabolites	Nucleotide And Its metabolites	938-55-6	8.56729e+06	3.65907e+06	5.84337e+06	2.69816e+06	2.43939e+06	1.81075e+06	3.36919e+06	8.15663e+06	2.57223e+06	1.50934e+06	0.796925	0.507964	0.750546	-0.413987	insig
MW0122206	C17H21NO4	6-Hydroxyetodolac	Heterocyclic compounds	Heterocyclic compounds	-	3.06201e+06	2.06518e+06	1.64617e+06	4.22521e+06	5.6912e+06	2.23237e+06	1.47273e+06	2.79022e+06	4.53566e+06	2.1204e+06	0.650437	0.45811	0.78799	-0.34375	insig
MEDN1516	C15H10O3	6-Hydroxyflavone (6-HF)	Benzene and substituted derivatives	Benzene and substituted derivatives	6665-83-4	35847.1	53187.6	33620.3	49378.5	37653.8	40477.6	85407	76144.1	65851.1	79595.7	1.64435	0.0213376	1.65711	0.728672	insig
MEDP0119	C6H5NO3	6-Hydroxynicotinic Acid	CoEnzyme and vitamins	CoEnzyme and vitamins	5006-66-6	7.51119e+06	2.97076e+06	5.12118e+06	2.41163e+06	4.2603e+06	2.03844e+06	5.30902e+06	8.13421e+06	8.3888e+06	2.78549e+06	0.139131	0.599146	1.19667	0.259029	insig
MEDP2406	C6H7N5	6-Methylaminopurine	Nucleotide And Its metabolites	Nucleotide And Its metabolites	443-72-1	2.41689e+06	1.74878e+06	1.43566e+06	1.26738e+06	1.62601e+06	685069	881572	1.76056e+06	1.09711e+06	541013	1.58928	0.0415077	0.584519	-0.774678	insig
MEDP0821	C7H8N2O	6-Methylnicotinamide	Heterocyclic compounds	Pteridines and derivatives	6960-22-1	3.11038e+06	5.17253e+06	6.45307e+06	2.75569e+06	3.00147e+06	2.72813e+06	4.32646e+06	4.54279e+06	2.20287e+06	1.15335e+06	0.901568	0.288369	0.729688	-0.454648	insig
MEDP1073	C6H7N5O	6-O-methylguanine	Nucleotide And Its metabolites	Nucleotide And Its metabolites	20535-83-5	9	2.73465e+06	2.69235e+06	2.58769e+06	2.64835e+06	2.48837e+06	1.83462e+06	3.68003e+06	1.49445e+06	9	0.0791345	0.779852	0.890691	-0.167004	insig
MW0105369	C13H16N2O6S	6-Sulfatoxymelatonin	Amino acid and Its metabolites	Amino acid derivatives	-	4.77362e+06	2.71776e+06	2.71698e+06	4.53121e+06	2.77893e+06	7.0434e+06	6.05965e+06	2.42437e+06	7.36776e+06	6.54508e+06	1.24581	0.0558651	1.68052	0.748912	insig
MW0135344	C17H20O5	6-[1-hydroxy-3-(4-hydroxyphenyl)propyl]-2,3-dimethoxyphenol	Benzene and substituted derivatives	Benzene and substituted derivatives	-	931065	973683	977764	678840	589210	209503	208454	282336	265715	204192	2.13172	0.00149294	0.281938	-1.82655	down
MW0143867	C20H25NO4	6Naltrexol	Benzene and substituted derivatives	Benzene and substituted derivatives	49625-89-0	1.7998e+06	477763	588811	3.21251e+06	6.17574e+06	2.07908e+06	3.02992e+06	4.51727e+06	3.49342e+06	2.12811e+06	0.775614	0.622729	1.24425	0.315275	insig
MW0143767	C21H27FO3	6alpha-Fluoropregn-4-ene-3,11,20-trione	Aldehyde,Ketones,Esters	Ketones	-	266548	678851	1.11537e+06	258804	254863	2.63996e+06	1.14499e+06	782148	1.99276e+06	1.59975e+06	1.73157	0.0223595	3.16948	1.66424	up
MEDN0611	C19H28O3	6β-hydroxytestosterone	Hormones and hormone related compounds	Hormones and hormone related compounds	62-99-7	7956.3	6611.99	8335.63	5856.72	6162.19	7542.3	5820.59	4773.7	8595.82	8149.73	0.0658183	0.992851	0.998835	-0.00168138	insig
MEDP1117	C24H36O5	7,12-Dioxolithocholic acid	Bile acids	Bile acids	517-33-9	2.3849e+06	530189	1.26361e+06	3.41503e+06	3.25694e+06	3.76228e+06	1.49797e+06	1.61089e+06	2.22619e+06	1.54774e+06	0.13066	0.955083	0.981053	-0.0275976	insig
MEDP1960	C16H23N5O5	7-(alpha-D-glucosyl)-N(6)-isopentenyladenine	Nucleotide And Its metabolites	Nucleotide And Its metabolites	-	5.10204e+06	721626	1.96053e+06	2.27247e+06	1.21767e+06	603416	573388	1.29701e+06	2.00857e+06	926243	1.18104	0.206384	0.479729	-1.05971	down
MW0143900	C28H40O10	7-HYDROXY-7-DESACETOXYKHIVORINIC ACID,METHYL ESTER	Aldehyde,Ketones,Esters	Esters	-	124401	89938.2	114330	75056.8	48740.9	31986.5	34427.4	64510	68204.7	35294.4	1.62418	0.030232	0.5181	-0.948698	insig
MW0122485	C17H16ClN3O2	7-Hydroxyamoxapine	Heterocyclic compounds	Heterocyclic compounds	37081-76-8	482932	410844	406297	375369	321219	299577	235134	264362	366171	316855	1.63473	0.0182147	0.742289	-0.429947	insig
MW0124341	C17H19ClN2OS	7-Hydroxychlorpromazine	Heterocyclic compounds	Heterocyclic compounds	2095-62-7	1.13049e+06	1.52743e+06	1.0186e+06	1.22561e+06	1.01531e+06	1.35378e+06	1.27643e+06	1.15711e+06	1.07305e+06	1.13918e+06	0.228275	0.883122	1.01387	0.0198756	insig
MW0122491	C20H22N8O6	7-Hydroxymethotrexate	Heterocyclic compounds	Heterocyclic compounds	5939-37-7	13425.2	86000.8	11120.2	318428	114313	978343	107720	48957.9	421559	624928	1.23376	0.130813	4.01538	2.00554	up
MW0015210	C20H30O3	7-Hydroxypimara-8(14),15-dien-18-oic acid	Organic acid And Its derivatives	Organic acid And Its derivatives	-	2.14086e+06	697702	1.27672e+06	1.15129e+06	887594	1.56372e+06	841103	772292	2.15578e+06	1.77252e+06	0.32651	0.617379	1.15457	0.207354	insig
MEDN1012	C6H7N5O	7-Methylguanine	Nucleotide And Its metabolites	Nucleotide And Its metabolites	578-76-7	300562	306681	396644	180444	358055	374756	474046	686400	224389	159497	0.276459	0.486246	1.24423	0.315258	insig
MEDP1072	C11H15N5O5	7-Methylguanosine	Nucleotide And Its metabolites	Nucleotide And Its metabolites	20244-86-4	79847.5	7.0632e+06	3.779e+06	46451	48933.4	315727	243662	146694	316903	326886	0.109216	0.242919	0.122522	-3.02889	insig
MEDP0299	C6H6N4O3	7-Methyluric Acid	Amino acid and Its metabolites	Amino acid derivatives	612-37-3	1.05544e+06	1.29408e+06	959675	863561	672204	890673	766829	885938	906021	900699	0.571421	0.399005	0.897875	-0.155414	insig
MW0015225	C12H20O3	7-Oxo-11-dodecenoic acid	FA	Oxidized lipids	54921-60-7	133720	146799	111574	111682	97507.5	75600.7	73608.9	89640.9	79840.3	56801.8	1.92633	0.00372066	0.624486	-0.67926	insig
MEDN0824	C24H38O5	7-ketodeoxycholic acid	Hormones and hormone related compounds	Hormones and hormone related compounds	911-40-0	688426	625269	405840	6.25185e+06	1.01517e+06	6.64516e+06	2.9851e+06	628993	4.24609e+06	4.08088e+06	1.12133	0.232516	2.06823	1.04839	up
MEDN1104	C24H38O4	7-ketolithocholic acid	Bile acids	Bile acids	4651-67-6	6.03743e+07	3.13999e+07	3.85693e+07	6.37168e+07	9.67277e+07	2.91804e+07	3.00996e+07	6.5804e+07	3.01596e+07	1.71012e+07	1.31289	0.135172	0.592681	-0.754671	insig
MEDN1212	C24H40O4	7alpha,12beta-Dihydroxy-5alpha-cholan-24-oic acid	Tryptamines,Cholines,Pigments	Cholines	-	387092	146899	304900	287554	224724	25940	35413.5	109215	43291.7	6291.42	1.93062	0.00280584	0.162934	-2.61764	down
MW0015169	C24H36O4	7alpha-hydroxy-3-oxochol-4-en-24-oic Acid	Organic acid And Its derivatives	Organic acid And Its derivatives	-	497861	352981	418188	1.04161e+06	2.12432e+06	1.27968e+06	983884	1.46803e+06	559501	605926	0.488414	0.814763	1.10419	0.142982	insig
MEDN0494	C20H32O4	8,15-Dihete	FA	FFA	80234-65-7	16651.6	9499.92	50022.7	8934.44	8319.96	6249.37	22311.7	12472.6	11993.2	5059.04	0.625555	0.444705	0.621713	-0.685679	insig
MW0122601	C12H16N4O2	8-Cyclopentyltheophylline	Heterocyclic compounds	Heterocyclic compounds	35873-49-5	1.70487e+06	1.66239e+06	1.33236e+06	1.48177e+06	1.3234e+06	1.81889e+06	1.24003e+06	1.58362e+06	1.99421e+06	1.78455e+06	0.740629	0.267644	1.12212	0.166231	insig
MEDN1179	C16H26O7	8-Epidermal glycoside	Others	Others	-	271431	326465	264820	294322	249405	166791	201471	232169	233130	214364	1.78151	0.0042907	0.745089	-0.424514	insig
MW0168668	C19H30O4	8-GINGEROL	Others	Others	77398-92-6	445998	381468	246969	650108	668371	326445	338588	391427	358736	399435	0.860549	0.22602	0.758336	-0.399092	insig
MW0122628	C18H21ClN2O	8-Hydroxydesmethylclomipramine	Heterocyclic compounds	Heterocyclic compounds	-	1.07384e+06	438252	699585	881162	656001	566506	526361	693885	430968	367641	1.32491	0.103069	0.689643	-0.536079	insig
MEDP0158	C10H13N5O6	8-Hydroxyguanosine	Nucleotide And Its metabolites	Nucleotide And Its metabolites	3868-31-3	769209	178761	1.19203e+06	1.36384e+06	1.08742e+06	1.57316e+06	1.0967e+06	964037	1.2371e+06	9	0.744945	0.872245	1.06093	0.0853294	insig
MW0015349	C20H32O4	8-iso-Prostaglandin A1	Hormones and hormone related compounds	Hormones and hormone related compounds	211186-29-7	1.63935e+06	2.5346e+06	1.13082e+06	3.37084e+06	2.83887e+06	4.66132e+06	2.98874e+06	1.78122e+06	3.22497e+06	4.60246e+06	1.11695	0.130577	1.49887	0.583876	insig
MEDP2233	C20H32O5	8-iso-Prostaglandin-E2	FA	Oxidized lipids	27415-25-4	4.30079e+06	2.35726e+06	2.49504e+06	1.24802e+07	4.55213e+06	1.34826e+07	7.06967e+06	1.09974e+06	1.23304e+07	1.08652e+07	0.615639	0.238026	1.71269	0.776265	insig
MW0015390	C20H32O3	9(R)-HETE	FA	Oxidized lipids	107656-14-4	108298	292091	109939	90854.2	106211	100764	98991.3	138572	225733	188642	0.357967	0.84707	1.06405	0.0895674	insig
MW0015391	C18H32O3	9(R)-HODE	FA	Oxidized lipids	10075-11-3	165037	160779	140060	177114	124829	216504	177009	217540	204191	202069	1.73922	0.00337434	1.32494	0.405926	insig
MEDN1041	C18H30O4	9(S)-HpOTrE	FA	Oxidized lipids	111004-08-1	366606	418300	370136	306965	321980	292524	268023	418536	335620	284608	0.922075	0.304912	0.896482	-0.157654	insig
MEDN0376	C18H34O4	9,10-DiHOME	FA	Oxidized lipids	-	478231	474627	423804	386096	489610	232482	263439	488999	326575	248383	1.62126	0.0390805	0.69255	-0.53001	insig
MW0144115	C18H34O4	9,10-Epoxy-18-hydroxystearate	FA	Oxidized lipids	-	514971	918170	939843	458816	659948	205323	248359	941600	443505	303136	1.28394	0.148676	0.613424	-0.705043	insig
MEDN1854	C18H36O4	9,10-dihydroxystearic acid	FA	FFA	120-87-6	67401.7	69546.7	90074.7	50104	65506.5	62154.9	67762.9	85144.4	74410.3	57138.2	0.0896791	0.923813	1.01161	0.0166489	insig
MEDP1064	C13H10O	9-Fluorenol	Alcohol and amines	Alcohols	1689-64-1	2.22578e+06	1.56263e+06	1.43807e+06	1.51068e+06	2.01082e+06	1.80263e+06	1.32606e+06	1.6073e+06	1.915e+06	2.02041e+06	0.0693447	0.94042	0.991247	-0.0126842	insig
MW0144155	C22H29FO3	9-Fluoro-16alpha-methylpregn-4-ene-3,11,20-trione	Aldehyde,Ketones,Esters	Ketones	-	421526	397145	352593	390991	405933	282879	274958	626172	356307	281502	0.713603	0.688257	0.925632	-0.111489	insig
MW0015477	C18H28O3	9-Oxo-10E,12Z,15Z-octadecatrienoic acid	FA	Oxidized lipids	-	575730	412698	712871	209679	302864	241425	301239	127517	234630	253954	1.3235	0.080225	0.523418	-0.933964	insig
MW0015480	C23H36O5	9-Oxo-11alpha,16R-dihydroxy-17-cyclobutyl-5Z,13E-dien-1-oic acid	FA	Oxidized lipids	-	1.82336e+06	795714	1.47228e+06	1.29481e+06	1.16216e+06	1.66047e+06	1.49677e+06	1.53786e+06	1.60697e+06	1.47433e+06	0.942366	0.224062	1.18754	0.247977	insig
MW0015483	C9H16O3	9-Oxononanoic acid	Organic acid And Its derivatives	Organic acid And Its derivatives	2553-17-5	3.24752e+06	4.07754e+06	2.89861e+06	2.89762e+06	3.01647e+06	2.86754e+06	2.88541e+06	3.56061e+06	3.26008e+06	2.96336e+06	0.362699	0.657605	0.962772	-0.0547337	insig
MW0015487	C20H30O3	9-Oxoprosta-10,12Z,14E-trienoic acid	FA	Oxidized lipids	573951-20-9	7.79173e+06	1.1783e+07	1.321e+07	1.13759e+07	1.06707e+07	7.16734e+06	7.77901e+06	1.79855e+07	6.46306e+06	7.09477e+06	0.811579	0.509161	0.847868	-0.238089	insig
MW0015440	C23H38O4	9-deoxy-9-methylene-16,16-dimethyl-PGE2	Hormones and hormone related compounds	Hormones and hormone related compounds	61263-35-2	1.48661e+06	495364	1.21551e+06	1.06921e+06	933901	979674	800472	1.37932e+06	1.14346e+06	664406	0.2057	0.827621	0.955146	-0.0662062	insig
MEDP1170	C18H34O	9-octadecenal	Aldehyde,Ketones,Esters	Aldehydes	5090-41-5	152951	225357	117570	139732	165087	165283	198052	213250	218958	442717	1.36162	0.158118	1.54647	0.628982	insig
MEDN0784	C18H30O3	9-oxoODE	FA	Oxidized lipids	54232-59-6	12522.5	14104.7	17982.9	11868.1	10711.8	9003.7	15178.6	14308.8	10886.8	5986.72	0.927727	0.298208	0.824001	-0.279282	insig
MEDN0398	C20H32O2	AA	FA	Oxidized lipids	506-32-1	50861.2	36693.2	187218	44963.8	19773.9	16980.7	68779.3	25243.5	51493.6	18666	0.772479	0.36817	0.533601	-0.906166	insig
MW0144428	C15H25NO3S	AGC	Nucleotide And Its metabolites	Nucleotide and Its metabolites	-	1.4706e+07	5.96696e+06	2.25113e+07	2.72623e+07	1.86475e+07	2.80025e+07	1.93019e+07	9	2.18886e+07	9	1.11439	0.580616	0.77663	-0.364701	insig
MW0122849	C22H39NO5	AMP-Deoxynojirimycin	Heterocyclic compounds	Heterocyclic compounds	216758-20-2	5.24312e+06	1.43054e+06	2.44916e+06	1.39049e+06	1.18321e+06	1.27145e+06	1.2803e+06	2.96583e+06	2.42046e+06	2.03223e+06	0.197434	0.692144	0.852414	-0.230374	insig
MW0006068	C27H38N2O9	ANTIMYCIN A(A1 shown)	Others	Others	-	124549	92114.5	119515	77423.4	78399.9	68125.2	65904.6	94573.6	84972.6	66227.5	1.33836	0.0980329	0.771956	-0.373409	insig
FDATN01043	C27H32F2N8	Abemaciclib	Others	FDA	1231929-97-7	1.20356e+06	948160	857943	1.24944e+06	1.34275e+06	1.48758e+06	1.15266e+06	1.37969e+06	1.3348e+06	1.32767e+06	1.18446	0.087278	1.19289	0.254464	insig
MW0011944	C21H30O2	Abn-cbd	Benzene and substituted derivatives	Benzene and substituted derivatives	22972-55-0	207583	214872	189146	296732	254232	250097	205902	241215	196062	166168	0.713417	0.427382	0.911298	-0.134005	insig
MW0144204	C19H20N2O6	Abu-HoPhe-OH	Others	Others	-	60972.6	69819.2	63453.5	49001.3	75765.6	23570.4	53741.3	108150	23893.3	16103.1	1.17031	0.34132	0.706738	-0.500752	insig
MW0144207	C15H21N3O6	Abu-Lys-OH	Amino acid and Its metabolites	Amino acid derivatives	-	136494	146936	139362	112997	95415.6	84457.4	67649.9	58523.4	98730.8	70453	1.8488	0.00347702	0.601729	-0.732815	insig
MW0144212	C12H14N2O7	Abu-Ser-OH	Amino acid and Its metabolites	Amino acid derivatives	-	5.04447e+06	2.87777e+06	3.01874e+06	2.77091e+06	2.5072e+06	2.1078e+06	1.45273e+06	3.2469e+06	3.24549e+06	1.5263e+06	1.28147	0.164774	0.713926	-0.486153	insig
MW0144214	C20H19N3O6	Abu-Trp-OH	Amino acid and Its metabolites	Amino acid derivatives	-	7.52434e+06	9.42872e+06	8.69534e+06	1.27715e+07	1.10994e+07	1.30994e+07	9.25497e+06	1.15078e+07	7.59736e+06	8.46982e+06	0.0213743	0.953751	1.00828	0.0118979	insig
MW0144314	C20H33N5O9	Ac-Ser-Asp-Lys-Pro	Amino acid and Its metabolites	Amino acid derivatives	-	209451	423414	117022	809814	90491.5	1.20215e+06	595320	541018	767678	1.08732e+06	1.54331	0.0265356	2.54121	1.34551	up
MW0122716	C21H18ClNO6	Acemetacin	Heterocyclic compounds	Heterocyclic compounds	53164-05-9	349582	1.39016e+06	544219	3.49169e+06	3.11095e+06	2.77127e+06	3.32509e+06	2.12632e+06	1.66005e+06	2.95915e+06	1.06692	0.313397	1.44508	0.531153	insig
MW0122717	C19H22N2OS	Acepromazine	Heterocyclic compounds	Heterocyclic compounds	61-00-7	2.69879e+06	2.05545e+06	2.611e+06	5.11753e+06	4.96176e+06	3.75062e+06	3.85349e+06	4.48363e+06	5.19701e+06	4.03916e+06	0.887686	0.312434	1.22238	0.289697	insig
MEDN1193	C8H9NO2	Acetaminophen	Benzene and substituted derivatives	Phenolics	103-90-2	9141.52	1831.99	15969	9	131334	12884.8	1171.5	133197	5248.52	3690.75	0.396799	0.990961	0.986778	-0.0192019	insig
MW0122727	C4H6N4O3S2	Acetazolamide	Alcohol and amines	Amines	59-66-5	2.79742e+06	3.02242e+06	4.29908e+06	2.9873e+06	1.94542e+06	2.2373e+06	3.81338e+06	1.63114e+06	2.47307e+06	1.96896e+06	0.83068	0.302403	0.805483	-0.312074	insig
MW0015555	C17H24O4	Acetylvalerenolic acid	Terpenoids	Sesquiterpenoids	81397-67-3	574479	412781	754957	183227	295559	222306	283155	156551	263545	266754	1.20651	0.111778	0.536835	-0.897449	insig
MEDN1518	C7H13NO3	Acetylvaline	Amino acid and Its metabolites	Amino acid derivatives	96-81-1	449027	373007	497352	1.21372e+06	1.44145e+06	940691	331812	1.17695e+06	549691	647893	0.0894764	0.812964	0.917595	-0.124071	insig
MW0122741	C30H27NO7	Acrimarine H	Heterocyclic compounds	Heterocyclic compounds	-	9	9	9	9	9	411886	94295.9	9	119303	310382	1.82857	0.0682304	20797.2	14.3441	up
MW0144309	C20H19NO3	Acronycine	Heterocyclic compounds	Heterocyclic compounds	7008-42-6	2.56455e+06	2.25151e+06	2.20203e+06	2.00166e+06	1.72548e+06	1.88825e+06	2.08591e+06	2.6582e+06	2.71752e+06	2.23957e+06	0.496511	0.451229	1.07857	0.109118	insig
MEDP1740	C3H5NO	Acrylamide	Alcohol and amines	Amines	79-06-1	2.72032e+07	2.18007e+07	3.27708e+07	4.42625e+07	6.26384e+07	1.7415e+07	2.32867e+07	2.01216e+07	3.41936e+07	2.02254e+07	1.34089	0.116315	0.610796	-0.711237	insig
MW0105437	C19H35N3O5	Actinonin	Amino acid and Its metabolites	Amino acid derivatives	13434-13-4	558864	497770	442448	567287	496092	467552	411805	518834	442082	333458	1.40129	0.0805608	0.848298	-0.237357	insig
MW0015574	C21H36O10	Acuminoside	Heterocyclic compounds	Heterocyclic compounds	120163-17-9	567166	422029	425977	1.25188e+06	2.44762e+06	1.32037e+06	1.1552e+06	1.4539e+06	598612	719033	0.412094	0.952236	1.02589	0.0368805	insig
MW0144347	C19H24ClNO6	Acutumine	Others	Medicine	17088-50-5	4.53699e+06	4.70959e+06	3.86599e+06	1.613e+07	1.61929e+07	4.27019e+07	3.2294e+07	1.3395e+07	3.24245e+07	4.0671e+07	1.75337	0.0071795	3.55419	1.82952	up
MW0144351	C24H38O5	Acylated phloroglucinol	Benzene and substituted derivatives	Benzene and substituted derivatives	-	1.34815e+07	9.01249e+06	6.91185e+06	1.29724e+07	1.40775e+07	7.11818e+06	7.75689e+06	8.92072e+06	1.93212e+06	1.83355e+06	1.45989	0.0233936	0.488195	-1.03447	down
MEDP0159	C5H5N5	Adenine	Nucleotide And Its metabolites	Nucleotide And Its metabolites	73-24-5	2.06846e+07	136925	550657	2.06466e+07	1.99411e+07	1.86109e+07	1.96748e+07	2.2608e+07	1.64936e+07	7.2581e+06	0.842899	0.446063	1.36613	0.450097	insig
MEDN0299	C6H10O4	Adipic Acid	Organic acid And Its derivatives	Organic acid And Its derivatives	124-04-9	330093	397828	488243	228259	359649	312682	219259	693638	261329	311005	0.202827	0.990115	0.996586	-0.00493347	insig
MEDP2044	C19H24O3	Adrenosterone	Hormones and hormone related compounds	Hormones and hormone related compounds	382-45-6	1.42335e+07	1.39848e+06	4.28967e+06	3.43157e+06	2.20948e+06	3.56365e+06	1.96372e+06	2.28218e+06	3.39067e+06	3.37044e+06	0.54495	0.401824	0.569996	-0.810976	insig
MEDP2167	C17H12O7	Aflatoxin-M1	Benzene and substituted derivatives	Benzene and substituted derivatives	6795-23-9	153583	193251	163421	227341	179105	157281	192551	134044	346282	288120	0.589094	0.386835	1.21989	0.286754	insig
MEDP1741	C5H14N4	Agmatine	Alcohol and amines	Polyamines	306-60-5	3.74818e+06	2.1807e+06	3.39115e+06	2.12513e+06	2.76951e+06	2.7067e+06	1.78118e+06	2.78624e+06	2.38794e+06	2.45231e+06	0.814702	0.29554	0.852243	-0.230664	insig
MEDN0036	C6H12N2O3	Ala-Ala	Amino acid and Its metabolites	Small Peptide	1948-31-8	133214	34175.5	25659.6	57991.1	201779	46549.8	57190	102151	44517.4	34164.1	0.513005	0.389122	0.628447	-0.670138	insig
MW0144453	C11H20N4O5	Ala-Ala-Gln	Amino acid and Its metabolites	Small Peptide	-	1.94952e+06	1.36865e+06	1.69179e+06	2.4363e+06	1.78731e+06	1.31254e+06	1.24291e+06	1.00418e+06	1.0253e+06	970386	1.89234	0.0104376	0.601643	-0.733022	insig
MW0144470	C23H43N9O7	Ala-Arg-Gln-Ala-Leu	Amino acid and Its metabolites	Small Peptide	-	561412	266738	383642	479391	404779	442037	417318	397011	385316	312048	0.394605	0.618358	0.93214	-0.101381	insig
MW0144482	C20H29N7O4	Ala-Arg-Trp	Amino acid and Its metabolites	Small Peptide	-	7.75753e+06	2.42847e+06	4.76946e+06	4.57614e+06	3.86857e+06	4.1747e+06	3.66634e+06	3.7625e+06	5.41904e+06	3.45532e+06	0.424996	0.560144	0.875118	-0.192451	insig
MW0144486	C22H41N9O8	Ala-Asn-Arg-Val-Thr	Amino acid and Its metabolites	Small Peptide	-	8.32601e+06	1.80455e+06	4.76146e+06	7.03733e+06	6.71026e+06	1.04441e+07	9.61204e+06	8.17412e+06	8.4962e+06	6.74127e+06	1.12262	0.0607652	1.51775	0.601932	insig
MW0144505	C12H22N4O5	Ala-Asn-Val	Amino acid and Its metabolites	Small Peptide	-	2.40313e+06	831789	1.47708e+06	1.86133e+06	1.05968e+06	1.73642e+06	1.26968e+06	1.56077e+06	2.2608e+06	1.70615e+06	0.474009	0.597508	1.11801	0.160939	insig
MW0144575	C13H23N3O6	Ala-Glu-Val	Amino acid and Its metabolites	Small Peptide	-	1.39651e+07	3.04813e+06	1.22562e+06	1.44059e+07	1.96722e+07	1.91195e+06	3.99614e+06	2.52487e+06	1.50272e+07	2.73938e+06	0.773798	0.266171	0.500785	-0.997735	insig
MW0144582	C19H35N5O7	Ala-Gly-Leu-Val-Ser	Amino acid and Its metabolites	Small Peptide	-	1.12297e+06	636540	651443	1.78666e+06	1.43755e+06	2.16943e+06	1.78265e+06	1.64558e+06	1.65275e+06	2.08062e+06	1.49123	0.0258749	1.65586	0.72758	insig
MW0144585	C12H19N5O4	Ala-His-Ala	Amino acid and Its metabolites	Small Peptide	-	7.34041e+06	2.90789e+06	1.06227e+07	1.24931e+07	1.10083e+07	1.12285e+07	8.98652e+06	9.93867e+06	1.1521e+07	1.10785e+07	0.728678	0.392323	1.18887	0.249595	insig
MW0144598	C22H28N6O7	Ala-His-Phe-Asp	Amino acid and Its metabolites	Small Peptide	-	329188	198229	219292	384776	402791	192745	191605	321141	206603	209236	1.19536	0.136729	0.730852	-0.452349	insig
MEDN1980	C9H18N2O3	Ala-Ile	Amino acid and Its metabolites	Small Peptide	29727-65-9	1.21754e+06	767232	621621	1.31724e+06	1.16038e+06	1.10524e+06	550339	699649	944011	1.21924e+06	0.46211	0.556199	0.888765	-0.170127	insig
MW0144608	C13H24N4O5	Ala-Ile-Asn	Amino acid and Its metabolites	Small Peptide	-	5.06807e+06	1.55948e+06	2.13722e+06	9.0127e+06	6.19838e+06	6.20587e+06	1.33441e+06	648101	6.51128e+06	2.55204e+06	0.698243	0.485162	0.719545	-0.474843	insig
MW0144612	C17H30N4O7S	Ala-Ile-Cys-Glu	Amino acid and Its metabolites	Small Peptide	-	179843	144678	162320	590280	788201	274589	177299	308106	551159	381109	0.137416	0.821962	0.907223	-0.140472	insig
MW0144619	C19H34N4O7	Ala-Ile-Leu-Asp	Amino acid and Its metabolites	Small Peptide	-	4.07009e+06	3.93617e+06	3.95733e+06	3.516e+06	3.06281e+06	3.33905e+06	2.86238e+06	2.80948e+06	3.55119e+06	2.95833e+06	1.5126	0.0356281	0.837024	-0.256659	insig
MW0144656	C18H32N6O8	Ala-Lys-Asn-Glu	Amino acid and Its metabolites	Small Peptide	-	406963	614412	346915	535785	500290	947767	661885	780293	684750	1.01365e+06	1.84669	0.00532523	1.70038	0.76586	insig
MW0144658	C14H27N5O5	Ala-Lys-Gln	Amino acid and Its metabolites	Small Peptide	-	3.23273e+06	1.426e+06	1.97503e+06	1.47462e+06	1.21663e+06	920406	1.66403e+06	2.34062e+06	1.59714e+06	1.40746e+06	0.53978	0.537856	0.850365	-0.233845	insig
MW0144664	C19H31N7O7	Ala-Lys-His-Asp	Amino acid and Its metabolites	Small Peptide	-	376941	643212	594821	1.10727e+06	690024	1.02612e+06	353522	286924	821322	643531	0.349054	0.76709	0.917693	-0.123917	insig
MW0144666	C19H35N5O7	Ala-Lys-Leu-Asp	Amino acid and Its metabolites	Small Peptide	-	23683.6	14896	21200.7	17149.7	16290.7	17687.4	18735	23743.7	22868.9	15474.5	0.226039	0.653559	1.05674	0.0796139	insig
MEDN2110	C8H16N2O3S	Ala-Met	Amino acid and Its metabolites	Small Peptide	14486-05-6	45573.1	23396.2	14841.9	18112.5	35815.2	37715	21280.8	31733.1	26504.5	20954	0.103617	0.989549	1.00326	0.00468876	insig
MW0144675	C21H39N5O6S2	Ala-Met-Gly-Ile-Met	Amino acid and Its metabolites	Small Peptide	-	504164	650604	553054	3.81676e+06	2.91153e+06	1.04179e+07	1.42393e+06	389049	3.9008e+06	4.27522e+06	0.804969	0.256347	2.41899	1.2744	insig
MEDP1742	C12H16N2O3	Ala-Phe	Amino acid and Its metabolites	Small Peptide	3061-90-3	2.9953e+06	500321	1.46898e+06	1.22986e+06	1.59401e+06	1.25955e+06	607087	1.83305e+06	716016	1.18953e+06	0.60824	0.379826	0.719682	-0.474568	insig
MW0144699	C22H35N5O6	Ala-Phe-Thr-Lys	Amino acid and Its metabolites	Small Peptide	-	4.69708e+06	1.87811e+06	4.657e+06	4.95482e+06	4.15148e+06	8.96277e+06	7.20819e+06	5.46774e+06	8.52762e+06	7.16056e+06	1.61213	0.00357624	1.83528	0.876003	insig
MW0144707	C26H50N10O6	Ala-Pro-Arg-Lys-Lys	Amino acid and Its metabolites	Small Peptide	-	2.73501e+06	1.08136e+06	1.88126e+06	1.84667e+06	2.37909e+06	2.97511e+06	1.92291e+06	2.76697e+06	3.3512e+06	2.91512e+06	1.19558	0.0609224	1.40389	0.489426	insig
MEDN2100	C6H12N2O4	Ala-Ser	Amino acid and Its metabolites	Small Peptide	3303-41-1	123928	43968.4	37996.5	210767	327691	228588	97747.7	187098	127601	95096	0.330989	0.979279	0.988957	-0.0160207	insig
MW0144771	C16H21N3O7	Ala-Tyr-Asp	Amino acid and Its metabolites	Small Peptide	-	2.94091e+06	436698	651632	6.53657e+06	5.38768e+06	7.61621e+06	2.14207e+06	2.4171e+06	7.89875e+06	3.15109e+06	0.721821	0.436281	1.45581	0.54182	insig
MW0144774	C21H28N4O10	Ala-Tyr-Glu-Asp	Amino acid and Its metabolites	Small Peptide	-	453052	525559	450637	448442	596266	127937	295665	376308	213223	244061	1.76001	0.00182371	0.508172	-0.976612	insig
MW0144792	C16H26N4O9	Ala-Val-Asp-Asp	Amino acid and Its metabolites	Small Peptide	-	1.35678e+06	1.56324e+06	1.548e+06	1.37474e+06	1.169e+06	1.11522e+06	1.07549e+06	1.36901e+06	1.42732e+06	1.20745e+06	1.13325	0.140699	0.883443	-0.178791	insig
MW0144803	C20H40N8O5	Ala-Val-Lys-Arg	Amino acid and Its metabolites	Small Peptide	-	9.34592e+06	5.15435e+06	8.3695e+06	9.70266e+06	6.70818e+06	8.19789e+06	7.12138e+06	8.74425e+06	1.18091e+07	8.96287e+06	0.632248	0.364108	1.14141	0.190823	insig
MW0137308	C24H26O4	Albafuran B	Heterocyclic compounds	Heterocyclic compounds	-	1.34674e+06	1.05809e+06	1.07486e+06	947840	751815	783732	795929	944231	993086	888799	1.04091	0.196507	0.850644	-0.233372	insig
MW0015610	C23H28O11	Albiflorin	Benzene and substituted derivatives	Phenolics	39011-90-0	30654.6	26573.9	48762	96473.6	126671	262214	79452.3	98896.5	199236	188866	1.50044	0.0407325	2.5177	1.33211	up
MEDP1093	C5H4N4O	Allopurinol	Nucleotide And Its metabolites	Nucleotide And Its metabolites	315-30-0	3.42788e+06	5.26674e+06	7.06319e+06	2.69139e+06	2.96052e+06	2.77646e+06	4.88753e+06	4.72182e+06	2.21222e+06	1.24071e+06	0.833073	0.338206	0.739792	-0.434809	insig
MEDN0487	C6H11NO3	Allysine	Aldehyde,Ketones,Esters	Esters	1962-83-0	78334.6	86128.3	74450	225201	206423	61966	100299	120012	60285.4	66131.2	1.0249	0.201492	0.609503	-0.714295	insig
MW0105602	C21H38N4O8	Amastatin	Amino acid and Its metabolites	Amino acid derivatives	67655-94-1	113261	90233.5	99250.7	96813.4	122989	58518.8	61945.6	80508	52292.1	35944.2	1.9106	0.00118652	0.553459	-0.853451	insig
MEDP2002	C5H9NO3	Aminolevulinic acid	Organic acid And Its derivatives	Organic acid And Its derivatives	106-60-5	1.80691e+06	764963	575997	2.07476e+06	2.06405e+06	2.0445e+06	1.92122e+06	1.97135e+06	1.76064e+06	1.07377e+06	0.599879	0.453023	1.20377	0.267556	insig
MEDN0478	C3H5NO4	Aminomalonic Acid	Organic acid And Its derivatives	Organic acid And Its derivatives	1068-84-4	1.12177e+06	1.14165e+06	795417	4.9289e+06	5.04696e+06	2.98579e+06	1.03018e+06	980408	1.33637e+06	1.70057e+06	0.454546	0.379918	0.616303	-0.698289	insig
MW0006037	C9H13N	Amphetamine	Benzene and substituted derivatives	Benzene and substituted derivatives	300-62-9	1.32879e+07	5.40032e+06	5.33584e+06	4.97833e+06	2.22894e+06	5.58261e+06	4.1797e+06	3.91656e+06	5.64012e+06	5.08756e+06	0.314393	0.507462	0.781477	-0.355725	insig
MEDL02675	C17H17NO3	Anaxagoreine	Alkaloids	Alkaloids	77410-38-9	411619	726649	561660	988983	947853	1.15376e+06	791939	540965	872947	1.01411e+06	0.779287	0.359562	1.20264	0.266208	insig
MW0145074	C25H29NO4	Ancistrocladine	Heterocyclic compounds	Heterocyclic compounds	32221-59-3	1.1743e+06	1.24711e+06	1.20616e+06	858527	842641	1.08221e+06	1.0521e+06	991679	1.03208e+06	2.04028e+06	0.719326	0.460721	1.16319	0.218091	insig
MEDP2040	C9H11N3O4	Ancitabine	Heterocyclic compounds	Heterocyclic compounds	10212-25-6	60350.2	60129.7	49999.3	45850	113443	108223	97932.6	50329.9	140699	93061.8	1.14293	0.130409	1.48662	0.572036	insig
MW0006046	C15H16N2O2	Ancymidol	Benzene and substituted derivatives	Phenolics	12771-68-5	5.26846e+06	4.90444e+06	5.38745e+06	3.65635e+06	2.47469e+06	2.71218e+06	4.14383e+06	4.75312e+06	3.47336e+06	3.10744e+06	0.676451	0.328954	0.838578	-0.253982	insig
MEDP1644	C6H7N	Aniline	Alcohol and amines	Amines	62-53-3	160150	244456	111396	164113	143068	93380.6	116947	109903	129057	89332.3	1.57899	0.0589751	0.654313	-0.611948	insig
MW0006069	C28H40N2O9	Antimycin A1	Benzene and substituted derivatives	Benzene and substituted derivatives	1397-94-0	62127.6	67656.1	190200	348715	423895	407052	319135	280824	483574	336278	1.22185	0.123296	1.67204	0.741612	insig
MW0193523	C21H20O10	Apigenin-7-O-glucoside(Cosmosiin)	Flavonoids	Flavonoid	-	501833	312361	341606	232819	160140	229007	333038	425492	310449	301167	0.255112	0.882883	1.03254	0.0461936	insig
MW0137394	C26H28O14	Apiin	Flavonoids	Flavonoid	26544-34-3	3.10145e+06	5.23115e+06	1.01271e+07	5.29997e+06	3.32136e+06	2.95982e+06	2.58644e+06	1.1101e+06	1.76984e+06	1.37461e+06	1.68445	0.0501952	0.361906	-1.46631	down
MEDN1141	C24H38O4	Apocholic acid	Bile acids	Bile acids	641-81-6	6.03743e+07	3.13999e+07	3.85693e+07	6.37168e+07	9.67277e+07	2.91804e+07	3.00996e+07	6.5804e+07	3.01596e+07	1.71012e+07	1.31289	0.135172	0.592681	-0.754671	insig
MEDP1820	C9H10Cl2N4	Apraclonidine	Benzene and substituted derivatives	Benzene and substituted derivatives	73218-79-8	191667	350466	329436	176979	70291.8	136309	77599.9	80507.4	182026	119886	1.09251	0.117117	0.532988	-0.907824	insig
MW0105642	C22H38NO5P	Arachidonoyl ethanolamide phosphate	Alcohol and amines	Amines	183323-26-4	5.81556e+06	2.38568e+06	5.11144e+06	3.87809e+06	2.10001e+06	2.28187e+06	2.31151e+06	2.79403e+06	6.08316e+06	3.51e+06	0.420819	0.661605	0.880243	-0.184027	insig
MW0145226	C26H36N2O3	Arachidonoyl m-Nitroaniline	Benzene and substituted derivatives	Benzene and substituted derivatives	1175954-87-6	845837	465207	428383	898350	701251	1.0133e+06	654862	1.04848e+06	770778	654009	0.794297	0.247829	1.24031	0.310701	insig
MEDP2315	C9H19N5O3	Arg-Ala	Amino acid and Its metabolites	Small Peptide	40968-45-4	84393.1	61080.6	38793.9	86560.1	98397.3	107039	33400.8	53858.3	99169.4	70471.6	0.218239	0.953118	0.985683	-0.020804	insig
MW0145244	C13H24N6O6	Arg-Ala-Asp	Amino acid and Its metabolites	Small Peptide	-	391807	317689	385359	469790	427203	538631	711069	513356	592497	544001	1.82608	0.00376252	1.45571	0.541724	insig
MEDP2495	C10H20N6O4	Arg-Asn	Amino acid and Its metabolites	Small Peptide	68040-95-9	913038	219545	173520	807036	1.03849e+06	1.16888e+06	9	1.91697e+06	1.00853e+06	999605	0.511936	0.312924	1.6163	0.692699	insig
MW0145271	C20H35N9O9	Arg-Asn-Gln-Glu	Amino acid and Its metabolites	Small Peptide	-	407849	2.2914e+06	809859	1.15842e+06	1.13905e+06	913964	1.24829e+06	1.3621e+06	1.06875e+06	1.3032e+06	0.494323	0.958236	1.01545	0.0221212	insig
MW0145281	C19H29N7O5	Arg-Asn-Phe	Amino acid and Its metabolites	Small Peptide	-	1.77439e+06	540662	872591	1.11688e+06	872112	1.42515e+06	940090	1.13313e+06	1.30099e+06	1.16652e+06	0.634093	0.507277	1.15246	0.204721	insig
MEDN2140	C10H19N5O5	Arg-Asp	Amino acid and Its metabolites	Small Peptide	15706-88-4	56561.8	31604.9	35115.6	31796.8	33241.6	33037.4	43035.3	62246.7	27594.6	28529.2	0.0371025	0.882739	1.03251	0.046158	insig
MW0145321	C20H35N9O9	Arg-Gln-Asn-Glu	Amino acid and Its metabolites	Small Peptide	-	7.94305e+06	8.77051e+06	1.14271e+07	2.37868e+07	1.89707e+07	2.23644e+07	1.79051e+07	1.29102e+07	2.05097e+07	1.973e+07	1.03922	0.243543	1.31765	0.397972	insig
MW0145325	C16H30N8O6	Arg-Gln-Gln	Amino acid and Its metabolites	Small Peptide	-	8.72958e+06	3.58338e+06	6.29022e+06	7.69667e+06	7.38287e+06	6.80267e+06	4.2429e+06	5.7102e+06	6.69384e+06	5.25957e+06	0.668188	0.356989	0.852341	-0.230497	insig
MW0145354	C25H44N8O11	Arg-Glu-Ser-Leu-Glu	Amino acid and Its metabolites	Small Peptide	-	2.0001e+06	1.26742e+06	1.5078e+06	1.88401e+06	1.59007e+06	2.48245e+06	1.56067e+06	2.84601e+06	2.18653e+06	2.08461e+06	1.28922	0.0554273	1.35286	0.43601	insig
MW0145586	C12H22N6O6	Arg-Gly-Asp	Amino acid and Its metabolites	Small Peptide	99896-85-2	5.44792e+06	4.75831e+06	3.80082e+06	5.04579e+06	4.07328e+06	1.47007e+06	1.51086e+06	1.531e+06	1.64316e+06	1.27595e+06	2.18742	0.00036676	0.321327	-1.63789	down
MW0145382	C25H44N8O10	Arg-Ile-Ala-Glu-Glu	Amino acid and Its metabolites	Small Peptide	-	2.03665e+06	899012	1.23559e+06	1.56305e+06	769816	1.46799e+06	1.08582e+06	1.16734e+06	1.48092e+06	1.2332e+06	0.079615	0.957117	0.989415	-0.0153522	insig
MW0145405	C28H54N8O6	Arg-Ile-Val-Leu-Val	Amino acid and Its metabolites	Small Peptide	-	1.416e+06	684751	906182	998341	1.00143e+06	1.15831e+06	931979	1.08444e+06	1.38059e+06	1.1762e+06	0.732537	0.333797	1.14477	0.195055	insig
MW0145421	C29H47N9O5	Arg-Leu-Lys-Trp	Amino acid and Its metabolites	Small Peptide	-	1.02554e+06	468705	639954	773886	792958	684414	577476	565954	823057	898127	0.170023	0.795708	0.958926	-0.060509	insig
MW0145434	C17H34N8O5	Arg-Lys-Gln	Amino acid and Its metabolites	Small Peptide	-	3.1817e+06	1.15312e+06	2.03376e+06	2.39465e+06	1.72947e+06	2.11341e+06	1.43883e+06	1.862e+06	2.43105e+06	1.62119e+06	0.401761	0.610116	0.902197	-0.148485	insig
MW0145454	C15H30N6O5S1	Arg-Met-Thr	Amino acid and Its metabolites	Small Peptide	-	164202	74077.9	147244	197239	199561	219606	219854	272899	139100	118745	0.60761	0.335018	1.24016	0.310523	insig
MW0145467	C24H32N6O4	Arg-Phe-Phe	Amino acid and Its metabolites	Small Peptide	-	2.92986e+07	1.19452e+07	1.49842e+07	1.62759e+07	8.4036e+06	1.53684e+07	1.17414e+07	1.00194e+07	1.87842e+07	1.53861e+07	0.281596	0.638734	0.881249	-0.182379	insig
MW0145469	C19H30N6O5	Arg-Phe-Thr	Amino acid and Its metabolites	Small Peptide	-	941459	444666	593791	851998	770947	893612	632883	813557	522901	613747	0.174616	0.828956	0.964983	-0.0514245	insig
MEDN1914	C11H21N5O3	Arg-Pro	Amino acid and Its metabolites	Small Peptide	2418-69-1	84945.8	126882	39101.3	101964	118860	213314	153791	144251	324678	210633	1.62404	0.0190918	2.21868	1.1497	up
MEDP2497	C10H21N5O4	Arg-Thr	Amino acid and Its metabolites	Small Peptide	-	74410.7	64746.8	51683.2	55662.4	73722.6	67971.9	56241.2	49441.1	78759	50296.6	0.521317	0.643509	0.945301	-0.0811541	insig
MW0145510	C14H27N7O6	Arg-Thr-Asn	Amino acid and Its metabolites	Small Peptide	-	2.83617e+07	3.47048e+07	3.19091e+07	4.65883e+07	4.36829e+07	41235318	3.02857e+07	2.76396e+07	3.88025e+07	3.94733e+07	0.209402	0.733497	0.957838	-0.0621471	insig
MW0145515	C15H28N6O7	Arg-Thr-Glu	Amino acid and Its metabolites	Small Peptide	-	724134	335690	657658	562841	518684	571544	473297	518405	651303	479389	0.182924	0.787081	0.962462	-0.0551978	insig
MW0145521	C23H42N8O10	Arg-Thr-Leu-Ser-Asp	Amino acid and Its metabolites	Small Peptide	-	6.11624e+06	6.67418e+06	1.08799e+07	4.24195e+07	2.85555e+07	6.44336e+07	3.77839e+07	4.32735e+07	1.47228e+07	2.50846e+07	1.2049	0.141381	1.95782	0.969248	insig
MW0145548	C24H32N6O5	Arg-Tyr-Phe	Amino acid and Its metabolites	Small Peptide	-	3.23655e+07	1.0376e+07	1.91104e+07	2.08711e+07	1.40252e+07	1.86511e+07	1.30227e+07	2.15976e+07	2.0163e+07	1.7951e+07	0.105501	0.799877	0.944569	-0.0822716	insig
MEDN1938	C11H23N5O3	Arg-Val	Amino acid and Its metabolites	Small Peptide	2896-20-0	63538.9	90609.1	72569	59744.9	41136.8	28825.7	30439	117143	48400.1	29441	0.991097	0.466288	0.776098	-0.365689	insig
MW0145573	C24H44N8O9	Arg-Val-Ser-Leu-Asp	Amino acid and Its metabolites	Small Peptide	-	5.23503e+07	1.6202e+07	3.25113e+07	2.54603e+07	2.11719e+07	1.79158e+07	2.22391e+07	2.68737e+07	2.62743e+07	1.93318e+07	0.795657	0.336839	0.762613	-0.390977	insig
MW0145576	C38H50N8O7	Arg-Val-Tyr-Phe-Phe	Amino acid and Its metabolites	Small Peptide	-	199306	59026.4	158810	152791	103830	133405	146966	88868.1	174333	115518	0.026489	0.920268	0.978222	-0.0317661	insig
MEDN0499	C10H18N4O6	Argininosuccinic acid	Organic acid And Its derivatives	Organic acid And Its derivatives	2387-71-5	86973.7	119963	44302.9	65320.7	75298.9	75517	52495.1	76209.8	78735.5	76079.9	0.224679	0.645421	0.91624	-0.126202	insig
MW0105727	C15H23N5O3	Arginyl-Phenylalanine	Amino acid and Its metabolites	Amino acid derivatives	2047-13-4	3.84903e+07	6.92562e+06	1.02327e+07	1.1062e+07	7.81519e+06	1.36321e+07	9.71948e+06	1.51012e+07	1.35518e+07	1.20835e+07	0.0527378	0.745252	0.859944	-0.217685	insig
MW0015923	C15H22O5	Artemisinin	Aldehyde,Ketones,Esters	Esters	63968-64-9	392537	240372	279289	251509	208651	406967	314409	411223	493766	417891	1.58325	0.0136144	1.48959	0.574919	insig
MW0015928	C19H28O8	Artesunate	Aldehyde,Ketones,Esters	Esters	88495-63-0	2.82564e+08	1.54532e+08	1.99854e+08	1.6705e+08	1.29659e+08	159474578	1.4251e+08	2.56753e+08	9.20723e+07	162886418	0.559833	0.541346	0.871514	-0.198404	insig
MW0015942	C30H48O5	Asiatic acid	Organic acid And Its derivatives	Organic acid And Its derivatives	464-92-6	1.58471e+08	6.92794e+07	8.97069e+07	9.2561e+07	1.11261e+08	1.27091e+08	9.56871e+07	1.11396e+08	1.58918e+08	1.5192e+08	0.914902	0.23622	1.23736	0.307267	insig
MEDN1919	C7H13N3O4	Asn-Ala	Amino acid and Its metabolites	Small Peptide	20917-57-1	75840.7	58787.2	29632.6	179294	208103	89384	40025.8	63131.8	114149	79960.9	0.396921	0.416483	0.70089	-0.512739	insig
MW0145657	C23H40N6O9	Asn-Ala-Glu-Val-Leu	Amino acid and Its metabolites	Small Peptide	-	1.84477e+06	293881	427354	1.15952e+06	537689	1.21901e+06	731164	707915	2.71974e+06	1.67719e+06	0.901929	0.272412	1.65486	0.726712	insig
MEDP2499	C8H14N4O5	Asn-Asn	Amino acid and Its metabolites	Small Peptide	-	57258.2	51362.1	9	82784.9	118049	62444.6	11560.4	51559.9	68872.1	51469.1	0.455318	0.581885	0.794622	-0.331659	insig
MW0145689	C14H25N5O6	Asn-Asn-Leu	Amino acid and Its metabolites	Small Peptide	-	361940	337048	1.111e+06	611946	351066	915223	521450	842032	362028	321171	0.208074	0.849049	1.06812	0.0950788	insig
MW0145694	C17H23N5O7	Asn-Asn-Tyr	Amino acid and Its metabolites	Small Peptide	-	1.2177e+06	1.09242e+06	1.25251e+06	1.45599e+06	1.14832e+06	2.12695e+06	1.89396e+06	1.40307e+06	1.77715e+06	1.84762e+06	1.87304	0.00473188	1.4673	0.553163	insig
MEDN1920	C6H11N3O4	Asn-Gly	Amino acid and Its metabolites	Small Peptide	67576-72-1	26569.6	20619.8	22688	38500.2	69272.2	24864.8	13629.2	36706	36899	16340.9	0.835076	0.372346	0.722995	-0.467942	insig
MW0145779	C19H29N7O8	Asn-His-Val-Asp	Amino acid and Its metabolites	Small Peptide	-	9	136804	9	9	9	1.90844e+06	1.36661e+06	446876	1.28053e+06	1.96252e+06	1.95394	0.00729736	50.8986	5.66955	up
MEDP2568	C9H15N3O5	Asn-Hyp	Amino acid and Its metabolites	Small Peptide	-	146459	152961	75712.8	153068	221358	222912	120410	101609	187900	154617	0.184922	0.818211	1.05055	0.0711434	insig
MW0145781	C18H31N5O8	Asn-Ile-Ala-Glu	Amino acid and Its metabolites	Small Peptide	-	7.52456e+06	9	6.42339e+06	1.07076e+07	1.16976e+07	1.21587e+07	1.11184e+07	1.11968e+07	5.72968e+06	7.78417e+06	0.693154	0.366099	1.32005	0.400589	insig
MW0145785	C20H36N6O8	Asn-Ile-Asp-Lys	Amino acid and Its metabolites	Small Peptide	-	572661	473531	515181	382379	554154	211941	278259	517358	288760	247523	1.67038	0.0208766	0.618054	-0.694196	insig
MW0145793	C20H36N6O8	Asn-Ile-Lys-Asp	Amino acid and Its metabolites	Small Peptide	-	42489.4	26268.9	13173.8	3.53398e+06	8.32977e+06	429301	277978	785088	161812	134735	0.131779	0.281881	0.149754	-2.73933	insig
MW0145795	C19H28N4O5	Asn-Ile-Phe	Amino acid and Its metabolites	Small Peptide	-	5.11376e+06	2.99571e+06	4.60861e+06	4.894e+06	4.00019e+06	4.05153e+06	3.70628e+06	4.07077e+06	4.11711e+06	3.69851e+06	0.700337	0.366381	0.908937	-0.137748	insig
MW0145796	C25H40N6O6	Asn-Ile-Phe-Lys	Amino acid and Its metabolites	Small Peptide	-	338299	115607	187545	516155	568104	450417	199621	642346	381922	345778	0.441062	0.620854	1.17058	0.227225	insig
MW0145812	C20H36N6O8	Asn-Leu-Lys-Asp	Amino acid and Its metabolites	Small Peptide	-	1.04675e+06	728997	544071	1.70542e+06	2.16713e+06	1.06262e+06	664383	1.57098e+06	1.46317e+06	1.01109e+06	0.0613819	0.816137	0.932155	-0.101359	insig
MW0145824	C14H25N5O7	Asn-Lys-Asp	Amino acid and Its metabolites	Small Peptide	-	3.63045e+06	923659	1.46053e+06	5.9031e+06	1.90539e+07	6.73581e+06	4.38312e+06	4.35331e+06	7.2934e+06	9.03447e+06	0.702481	0.963742	1.02675	0.0380812	insig
MW0145837	C19H29N5O6	Asn-Lys-Tyr	Amino acid and Its metabolites	Small Peptide	-	3.80592e+07	5.02876e+06	1.62062e+07	1.47883e+07	1.22731e+07	1.1272e+07	7.82262e+06	1.3451e+07	1.3032e+07	1.04545e+07	0.66193	0.338758	0.648854	-0.624035	insig
MEDP2505	C9H17N3O4S	Asn-Met	Amino acid and Its metabolites	Small Peptide	-	429540	173363	399403	458809	592790	387151	291757	438305	386166	267591	0.416841	0.481226	0.862245	-0.213831	insig
MEDN1995	C13H17N3O4	Asn-Phe	Amino acid and Its metabolites	Small Peptide	22849-01-0	69005	61975.1	65808.8	34849.6	58178.3	94154.7	33794.7	59998.5	27497.7	96864.9	0.0369043	0.786128	1.07761	0.10784	insig
MW0145850	C22H34N8O6	Asn-Phe-Ala-Arg	Amino acid and Its metabolites	Small Peptide	-	1.74493e+06	1.43017e+06	2.11415e+06	1.58122e+06	1.51131e+06	1.47263e+06	1.61063e+06	1.03105e+06	1.41067e+06	1.52195e+06	1.06555	0.129004	0.840744	-0.250261	insig
MEDN1936	C9H15N3O4	Asn-Pro	Amino acid and Its metabolites	Small Peptide	-	1.17676e+06	451940	588738	1.43215e+06	2.27341e+06	1.66164e+06	1.55087e+06	2.47961e+06	2.25441e+06	1.39344e+06	1.13114	0.123569	1.5769	0.657092	insig
MW0145888	C19H36N8O7	Asn-Ser-Leu-Arg	Amino acid and Its metabolites	Small Peptide	-	247523	233120	313056	528929	640868	669823	344030	195290	407625	399302	0.111577	0.927523	1.02677	0.0381197	insig
MW0145900	C18H30N6O10	Asn-Thr-Gln-Glu	Amino acid and Its metabolites	Small Peptide	-	251906	140005	156337	252430	422553	173541	133432	295031	158980	85722.7	1.04639	0.257075	0.692189	-0.530763	insig
MW0145929	C36H43N7O9	Asn-Tyr-Gln-Phe-Phe	Amino acid and Its metabolites	Small Peptide	-	47795.8	19276.8	60822	1.59546e+06	1.52556e+06	1.38993e+06	222748	291163	800872	334664	0.716103	0.925721	0.935507	-0.0961799	insig
MW0145944	C23H38N6O11	Asn-Val-Asp-Glu-Val	Amino acid and Its metabolites	Small Peptide	-	641939	348172	639878	627510	470136	418590	535321	490881	657603	485850	0.288826	0.706492	0.948897	-0.0756765	insig
MW0105842	C15H29N5O5	Asn-Val-Lys	Amino acid and Its metabolites	Small Peptide	-	1.43247e+06	179622	720524	1.19284e+06	314440	1.05431e+06	422410	376685	879303	767026	0.0979499	0.813101	0.911414	-0.133822	insig
MW0146005	C17H24N6O9	Asp-Ala-His-Asp	Amino acid and Its metabolites	Small Peptide	-	81554.6	127028	62969	518289	68104.9	1.13828e+06	140078	89322.1	443190	629639	1.13235	0.184902	2.84459	1.50822	up
MW0146101	C19H30N4O11	Asp-Glu-Ile-Asp	Amino acid and Its metabolites	Small Peptide	-	416900	263034	317610	355474	592887	154779	133734	375114	155418	92044.4	1.71249	0.0256385	0.468209	-1.09478	down
MEDN1933	C6H10N2O5	Asp-Gly	Amino acid and Its metabolites	Small Peptide	3790-51-0	53434.9	30617.4	13992	68187.3	86108.7	34046.8	48030	85591.5	39804.2	35806.2	0.0843774	0.913	0.96409	-0.0527606	insig
MW0146115	C19H32N6O10	Asp-Gly-Lys-Ala-Asp	Amino acid and Its metabolites	Small Peptide	-	291094	108706	165901	193415	213765	194512	163919	234568	194934	168167	0.0185673	0.921374	0.982751	-0.0251017	insig
MW0146116	C24H44N6O8	Asp-Gly-Lys-Ile-Leu	Amino acid and Its metabolites	Small Peptide	-	1.19943e+07	5.27762e+06	9.22721e+06	9.85956e+06	7.46798e+06	9.45893e+06	8.25024e+06	8.99502e+06	1.16555e+07	8.67972e+06	0.37821	0.633458	1.07331	0.102063	insig
MW0146125	C16H25N5O6	Asp-His-Leu	Amino acid and Its metabolites	Small Peptide	-	6.67735e+06	2.94507e+06	3.73803e+06	1.71731e+07	1.89359e+07	1.49001e+07	5.90264e+06	2.69652e+06	2.54469e+07	1.26806e+07	0.287811	0.653816	1.24575	0.31702	insig
MEDP2438	C10H18N2O5	Asp-Ile	Amino acid and Its metabolites	Small Peptide	-	1.59197e+07	4.89199e+06	5.00374e+06	3.56873e+07	3.74009e+07	1.92631e+07	1.37773e+07	1.89528e+07	2.55434e+07	2.5064e+07	0.531667	0.925126	1.03738	0.0529436	insig
MEDP2437	C10H18N2O5	Asp-Leu	Amino acid and Its metabolites	Small Peptide	3062-14-4	1.59197e+07	4.89199e+06	5.00374e+06	3.56873e+07	3.74009e+07	1.92631e+07	1.37773e+07	1.89528e+07	2.55434e+07	2.5064e+07	0.531667	0.925126	1.03738	0.0529436	insig
MW0146164	C18H30N4O9	Asp-Leu-Ala-Glu	Amino acid and Its metabolites	Small Peptide	-	486766	315420	251380	1.87871e+06	3.60201e+06	1.33039e+06	542537	1.26075e+06	1.29854e+06	996280	0.365619	0.754099	0.830773	-0.267475	insig
MW0146196	C19H33N5O10	Asp-Lys-Thr-Glu	Amino acid and Its metabolites	Small Peptide	-	136579	107811	111650	202416	149291	246361	103107	301223	180828	196678	1.01246	0.136732	1.45278	0.538813	insig
MW0146362	C9H16N2O5S	Asp-Met	Amino acid and Its metabolites	Small Peptide	-	5.84206e+06	2.70253e+06	3.84677e+06	4.77791e+06	3.70689e+06	3.70022e+06	2.93827e+06	3.77362e+06	4.23185e+06	3.52356e+06	0.718493	0.384423	0.870252	-0.200494	insig
MEDP0037	C13H16N2O5	Asp-Phe	Amino acid and Its metabolites	Small Peptide	13433-09-5	8.24519e+06	1.02037e+06	1.46279e+06	1.38698e+07	1.52687e+07	7.163e+06	3.35843e+06	5.31159e+06	6.85099e+06	6.13711e+06	0.109552	0.507588	0.722935	-0.468063	insig
MW0146232	C23H32N4O9	Asp-Phe-Val-Glu	Amino acid and Its metabolites	Small Peptide	-	1.28332e+06	705671	1.02364e+06	945591	1.11777e+06	803915	691684	1.23928e+06	529239	522039	1.23148	0.155015	0.745895	-0.422956	insig
MW0146282	C24H41N5O11	Asp-Thr-Val-Ile-Glu	Amino acid and Its metabolites	Small Peptide	-	9.08892e+06	2.62651e+06	5.43727e+06	3.40501e+06	2.74039e+06	2.0651e+06	2.62194e+06	3.32381e+06	3.30269e+06	2.22546e+06	1.23951	0.185964	0.58112	-0.783091	insig
MEDP1851	C13H16N2O6	Asp-Tyr	Amino acid and Its metabolites	Small Peptide	22840-03-5	2.30806e+06	798545	710286	3.49383e+06	3.25788e+06	2.03024e+06	1.41523e+06	2.49807e+06	2.4702e+06	1.77044e+06	0.211062	0.906886	0.963624	-0.0534572	insig
MW0146296	C29H44N6O10	Asp-Tyr-Asn-Leu-Leu	Amino acid and Its metabolites	Small Peptide	-	1.0096e+06	212279	514823	481732	173248	322907	252262	105716	600460	381735	0.583689	0.423987	0.695359	-0.52417	insig
MW0146324	C18H25N3O6	Asp-Val-Phe	Amino acid and Its metabolites	Small Peptide	-	3.40459e+06	1.22569e+06	2.02219e+06	7.64941e+06	3.47865e+06	5.43604e+06	981347	2.06065e+06	4.16842e+06	4.80331e+06	0.0538246	0.963397	0.981397	-0.0270916	insig
MEDN1972	C9H16N2O5	Aspartyl valine	Amino acid and Its metabolites	Small Peptide	13433-04-0	5.60137e+06	928195	501572	1.46101e+07	1.14356e+07	3.96422e+06	1.9327e+06	1.49964e+06	6.88196e+06	3.69652e+06	0.162216	0.356166	0.543432	-0.879828	insig
MW0146342	C25H18N4O2	Asperlicin C	Heterocyclic compounds	Heterocyclic compounds	93413-06-0	7.74299e+06	8.89053e+06	8.12123e+06	5.98799e+06	5.48057e+06	7.79388e+06	7.38249e+06	7.22582e+06	7.15105e+06	6.27601e+06	0.012623	0.913979	0.989122	-0.0157795	insig
MEDP1744	C40H52O4	Astaxanthin	Others	Others	472-61-7	240677	970091	120342	505984	656337	807705	1.0879e+06	462518	397480	576413	0.844267	0.420152	1.33632	0.418264	insig
FDATN01042	C33H35FN2O5	Atorvastatin	Heterocyclic compounds	Heterocyclic compounds	134523-00-5	9	4.0452e+06	5.27797e+06	9	4.48498e+06	5.07536e+06	4.18808e+06	9	6.08311e+06	9	0.0222562	0.862806	1.11141	0.152393	insig
MW0006099	C17H14O7	Aurantio-obtusin	Benzene and substituted derivatives	Benzene and substituted derivatives	67979-25-3	9	9	9	9	9	4.85945e+06	7.02363e+06	6.49637e+06	4.57701e+06	2.14334e+06	2.19101	0.0042404	557773	19.0893	up
MW0146434	C21H16O8	Auraviketone	Benzene and substituted derivatives	Benzene and substituted derivatives	-	2.0495e+06	1.60217e+06	6.07196e+06	1.60022e+06	4.8353e+06	8.94741e+06	2.30886e+06	8.68944e+06	6.871e+06	5.95542e+06	1.28115	0.0621493	2.02808	1.02012	up
MW0006105	C20H20O7	Averantin	Benzene and substituted derivatives	Benzene and substituted derivatives	5803-62-3	242247	192673	252752	144258	102672	129823	171426	117078	211852	125582	0.718201	0.325222	0.808645	-0.306422	insig
MW0127401	C22H18N4OS	Axitinib	Others	Others	319460-85-0	967152	466903	262369	304289	299775	313260	253948	624968	494662	392221	0.162502	0.77388	0.903747	-0.146009	insig
MW0113948	C8H12N4O5	Azacitidine	Heterocyclic compounds	Heterocyclic compounds	320-67-2	1.34194e+07	2.61346e+07	1.52846e+07	1.17048e+07	9.19548e+06	9.3704e+06	1.35471e+07	9.93017e+06	1.09502e+07	8.93464e+06	1.07307	0.194824	0.696241	-0.522341	insig
MEDN0300	C9H16O4	Azelaic Acid	Organic acid And Its derivatives	Organic acid And Its derivatives	123-99-9	1.12326e+06	1.48896e+06	1.28526e+06	1.27149e+06	1.40736e+06	867145	778143	1.44785e+06	777936	835906	1.56779	0.0403461	0.715746	-0.482481	insig
MEDP2274	C19H32N2O5	BW-245C	Benzene and substituted derivatives	Benzene and substituted derivatives	72814-32-5	3.09636e+06	1.01116e+06	1.60696e+06	2.74284e+06	1.92899e+06	1.40736e+06	1.12198e+06	2.08956e+06	1.37553e+06	1.02526e+06	1.15332	0.16279	0.67586	-0.565203	insig
MW0106004	C20H23NO3	Benalaxyl	Benzene and substituted derivatives	Benzene and substituted derivatives	71626-11-4	2.37904e+06	1.49106e+06	2.35783e+06	2.20766e+06	1.64627e+06	1.43886e+06	1.50263e+06	1.90639e+06	2.28435e+06	1.66312e+06	0.855658	0.320081	0.872394	-0.196948	insig
MW0006137	C10H12N2O3S	Bentazon	Benzene and substituted derivatives	Benzene and substituted derivatives	25057-89-0	3.35084e+06	3.79428e+06	3.38297e+06	3.05673e+06	2.66387e+06	3.29036e+06	3.57713e+06	4.2587e+06	3.8416e+06	3.61897e+06	1.20377	0.0963604	1.14389	0.193953	insig
MEDP1033	C7H6O	Benzaldehyde	Benzene and substituted derivatives	Benzene and substituted derivatives	100-52-7	6.49968e+06	4.73256e+06	3.10316e+06	7.00772e+06	7.29407e+06	3.63626e+06	4.19066e+06	5.82882e+06	5.54454e+06	3.52269e+06	0.909428	0.245309	0.793478	-0.333738	insig
MW0006176	C33H31ClF3NO3	Benzeneacetic acid,3-[3-[[[2-chloro-3-(trifluoromethyl)phenyl]methyl](2,2-diphenylethyl)amino]propoxy]-	Benzene and substituted derivatives	Benzene and substituted derivatives	405911-09-3	424879	192335	280099	223268	222155	153794	163341	357677	204462	154957	1.03199	0.30989	0.770242	-0.376617	insig
MEDP2242	C19H20ClN3O4	Benzisoxazole-Hsp90-inhibitor	Benzene and substituted derivatives	Benzene and substituted derivatives	1012788-65-6	135506	44126.2	91322.2	111439	114737	72226.1	77339.1	114386	90962.8	87618.4	0.319996	0.548646	0.890172	-0.167844	insig
MEDP2622	C14H12O3	Benzyl 4-hydroxybenzoate	Benzene and substituted derivatives	Benzene and substituted derivatives	94-18-8	455491	202737	305896	406148	356613	404490	286255	281927	297732	326917	0.318065	0.616192	0.924972	-0.112518	insig
MW0106024	C16H24N2O4	Bestatin	Amino acid and Its metabolites	Amino acid derivatives	58970-76-6	2.1789e+06	2.37258e+06	3.06495e+06	3.37978e+06	2.93126e+06	8.73654e+06	2.60776e+06	3.82078e+06	4.42639e+06	3.85039e+06	1.28457	0.146339	1.68314	0.751154	insig
MEDP0039	C5H11NO2	Betaine	Others	Others	107-43-7	2.19937e+06	3.63581e+06	3.03162e+06	6.38541e+06	7.30506e+06	1.70754e+07	3.78438e+06	4.13572e+06	5.88375e+06	3.51066e+06	0.599681	0.430231	1.52456	0.60839	insig
MW0006346	C18H29NO3	Betaxolol	Benzene and substituted derivatives	Phenolics	63659-18-7	1.85535e+06	822947	1.27157e+06	1.21414e+06	1.05926e+06	1.10513e+06	898310	1.39435e+06	1.05966e+06	934340	0.708147	0.420952	0.86639	-0.206912	insig
MW0016181	C30H46O3	Betulonic acid	Organic acid And Its derivatives	Organic acid And Its derivatives	4481-62-3	9.20392e+06	3.45542e+06	5.10758e+06	5.04674e+06	6.45335e+06	6.91242e+06	4.73501e+06	6.17453e+06	9.87797e+06	8.66633e+06	0.757096	0.314855	1.24257	0.313325	insig
MW0006349	C19H20ClNO4	Bezafibrate	Benzene and substituted derivatives	Benzene and substituted derivatives	41859-67-0	764587	796805	734114	860701	647434	533434	569309	679349	716889	548795	1.67079	0.0183439	0.801278	-0.319624	insig
MEDN1427	C20H30O4	Bicyclo Prostaglandin E2	FA	Oxidized lipids	74158-09-1	1.16851e+06	820569	1.14991e+06	1.33483e+06	862773	51774.5	60900.8	79126.2	92483.6	91748.4	2.17658	0.00050241	0.0704632	-3.82699	down
MW0006359	C22H18N2	Bifonazole	Benzene and substituted derivatives	Benzene and substituted derivatives	60628-96-8	1.88879e+07	1.04261e+07	1.30505e+07	1.26824e+07	1.14044e+07	1.44138e+07	5.81444e+06	7.30306e+06	1.94194e+07	1.41631e+07	0.538642	0.725274	0.91968	-0.120797	insig
ZINC3979028	C31H20O10	Bilobetin	Flavonoids	Flavonoid	521-32-4	332389	95050.7	87312.6	120312	197480	47512.2	38430.1	59912.2	67740.4	55972.8	1.82086	0.0695078	0.323788	-1.62688	down
MEDP2444	C16H28N4O4S	Biocytin-(N'-Biotinyl-L-lysine)	CoEnzyme and vitamins	CoEnzyme and vitamins	576-19-2	1.3666e+06	278818	475908	2.87752e+06	4.28805e+06	1.5983e+06	2.21682e+06	3.5249e+06	2.55818e+06	1.31567e+06	0.688081	0.668001	1.20749	0.272016	insig
MEDP0363	C9H11N5O3	Biopterin	Heterocyclic compounds	Pteridines and derivatives	22150-76-1	289884	45572.9	363618	224991	829478	2.24413e+06	196729	1.7746e+06	271112	98699.8	0.507983	0.287041	2.61486	1.38673	insig
MEDP0143	C10H16N2O3S	Biotin	CoEnzyme and vitamins	CoEnzyme and vitamins	58-85-5	4.32099e+06	2.75375e+06	3.09281e+06	2.61756e+06	2.23569e+06	2.41466e+06	1.31122e+06	2.08125e+06	2.68859e+06	1.69251e+06	1.49956	0.0604491	0.678275	-0.560058	insig
MEDP1196	C10H17N3O2S	Biotinamide	Alcohol and amines	Polyamines	6929-42-6	235035	121843	117761	330648	667948	243671	174562	579427	362206	162390	0.137562	0.940717	1.03327	0.0472229	insig
MEDN1224	C12H24O17P2	Bis(1-inositol) -3,1'-phosphate 1-phosphate	Alcohol and amines	Alcohols	-	6.56998e+07	6.64041e+07	6.45374e+07	6.07418e+07	3.09632e+07	5.57703e+07	6.22845e+07	5.32605e+06	5.96344e+07	5.19001e+07	0.616334	0.422869	0.814698	-0.295663	insig
MW0137518	C19H16O4	Bisdesmethoxycurcumin	Heterocyclic compounds	Heterocyclic compounds	-	1.61152e+06	1.66749e+06	1.49964e+06	1.47307e+06	1.27134e+06	1.71117e+06	1.58471e+06	1.50537e+06	2.00283e+06	1.55969e+06	0.966055	0.175322	1.11175	0.152831	insig
MW0123131	C25H24N4O2	Bisindolylmaleimide I	Alcohol and amines	Amines	133052-90-1	2.38003e+06	852286	680954	1.20405e+06	1.84856e+06	1.56532e+06	1.42046e+06	557577	2.80197e+06	2.19773e+06	0.357364	0.541464	1.22641	0.294446	insig
MW0146816	C33H44N4O7	Boc-Phe(NMe)-Pro-Phe(NMe)-Gly-OMe	Others	Others	-	1.2073e+07	4.84562e+06	8.30594e+06	6.95341e+06	3.55512e+06	8.58577e+06	7.94091e+06	5.40495e+06	6.4465e+06	5.41693e+06	0.0212058	0.819285	0.945764	-0.0804473	insig
MW0146818	C23H33N3O6	Boc-Pro-Phe(NMe)-Gly-OMe	Others	Others	-	3.89531e+07	5.00183e+06	1.38584e+07	1.48835e+07	1.43944e+07	1.14124e+07	7.82915e+06	1.30251e+07	1.25198e+07	1.02204e+07	0.709855	0.324694	0.6316	-0.662917	insig
MW0123144	C27H29N5O6S	Bosentan	Heterocyclic compounds	Heterocyclic compounds	147536-97-8	945106	463253	592252	471278	311116	554479	462778	705447	519007	518467	0.119325	0.96969	0.991797	-0.0118829	insig
MW0000156	C23H26N2O4	Brucine	Alkaloids	Alkaloids	1195340-33-0	1.66239e+08	1.91179e+06	1.28042e+07	2.53834e+06	3.02702e+06	1.21698e+06	4.35786e+06	1.736e+06	946128	572907	1.31056	0.332977	0.04734	-4.4008	down
MW0123169	C19H25NO4	Bucharaine	Heterocyclic compounds	Heterocyclic compounds	21059-47-2	4.48324e+06	2744496	3.19566e+06	7.3704e+06	7.11491e+06	3.21539e+06	1.51948e+06	2.13445e+06	7.53471e+06	4.74677e+06	0.772242	0.449243	0.76884	-0.379245	insig
MW0016238	C25H34O6	Budesonide	Heterocyclic compounds	Heterocyclic compounds	51333-22-3	484641	568152	576620	731929	610996	1.0227e+06	773636	513755	806713	845951	1.34399	0.0742769	1.33321	0.414907	insig
MW0016240	C24H34O4	Bufalin	Heterocyclic compounds	Heterocyclic compounds	465-21-4	470841	386402	586072	450773	796135	286332	505684	503720	243887	291387	1.26258	0.100724	0.680616	-0.555086	insig
MEDP2248	C26H53NO2	C8-neuroamine-(d18:1/8:0)	SL	Cer	170926-06-4	1.94123e+06	1.31595e+06	2.16346e+06	1.8659e+06	1.90601e+06	1.57961e+06	1.85837e+06	2.75983e+06	2.36216e+06	1.86075e+06	0.587848	0.364741	1.1336	0.180917	insig
MEDP2280	C20H20N2O4	CCT-018159	Benzene and substituted derivatives	Benzene and substituted derivatives	171009-07-7	442910	107491	188772	422168	517037	308699	186667	189540	200933	175209	0.832648	0.199556	0.632187	-0.661576	insig
MEDN1648	C12H20N4OS	CMPentylF	Organic acid And Its derivatives	Organic acid And Its derivatives	73248-95-0	32334.4	40909.5	44173.6	26813.2	32119.3	42261.9	39178.3	47932.3	41268.6	33276.6	0.977221	0.204173	1.15632	0.209546	insig
MEDN0301	C9H8O4	Caffeic Acid	Organic acid And Its derivatives	Organic acid And Its derivatives	331-39-5	61468.9	88326.5	43433.6	57921.1	377175	208428	34984.4	728620	9	9	0.961366	0.669614	1.54705	0.62952	insig
MEDP1900	C8H10N4O2	Caffeine	Heterocyclic compounds	Heterocyclic compounds	58-08-2	26694.9	23751.2	11587	6999.52	12799.3	13696.5	18183.2	28349.6	29479.4	18283.3	0.81993	0.316527	1.31968	0.400189	insig
MEDP1646	C6H17N3	Caldine	Alcohol and amines	Amines	56-18-8	4.38243e+06	6.99057e+06	3.29775e+06	3.47149e+06	2.68895e+06	2.82865e+06	5.59471e+06	2.5671e+06	3.0833e+06	2.8464e+06	0.63917	0.431657	0.812251	-0.300002	insig
MW0147046	C36H34N2O7	Cancentrine	Heterocyclic compounds	Heterocyclic compounds	29477-90-5	39010.7	9	8480.06	1.48775e+06	1.78033e+06	644436	206786	1.05e+06	200847	192474	0.794324	0.656467	0.692047	-0.531057	insig
MW0006470	C33H34N6O6	Candesartan Cilexetil	Benzene and substituted derivatives	Benzene and substituted derivatives	145040-37-5	206668	287833	282539	217586	222533	236439	144044	174297	190533	252691	1.03583	0.136272	0.819946	-0.2864	insig
MW0123204	C21H26O2	Cannabinol	Heterocyclic compounds	Heterocyclic compounds	521-35-7	4.33149e+06	4.35586e+06	3.4519e+06	4.04684e+06	3.97208e+06	2.29393e+06	2.90058e+06	3.89861e+06	2.54673e+06	3.44235e+06	1.55004	0.0219623	0.748193	-0.418518	insig
MEDP2145	C6H11NO	Caprolactam	Heterocyclic compounds	Heterocyclic compounds	105-60-2	206005	354310	234067	230517	235529	312179	207898	250063	165348	205497	0.501775	0.52664	0.905237	-0.143633	insig
MW0016395	C34H50O7	Carbenoxolone	Benzene and substituted derivatives	Benzene and substituted derivatives	5697-56-3	9.53587e+07	3.93023e+07	6.23103e+07	5.98265e+07	3.52072e+07	5.75512e+07	4.31934e+07	3.8245e+07	6.20549e+07	5.65058e+07	0.359219	0.577289	0.882007	-0.181138	insig
MW0104004	C6H10N2O5	Carglumic Acid	Organic acid And Its derivatives	Organic acid And Its derivatives	1188-38-1	295164	262751	235100	236983	259150	406586	390256	313571	327130	533422	1.86782	0.0226956	1.52889	0.612485	insig
MEDP1518	C17H31NO4	Carnitine C10:1	FA	CAR	-	41428.8	11045.2	82167.1	9283.25	262618	129291	59559.4	470067	84626.8	82617.7	1.03723	0.385551	2.03217	1.02302	up
MEDP0510	C9H17NO4	Carnitine C2:0	FA	CAR	14992-62-2	1.34992e+06	304658	1.05461e+06	2.34608e+06	2.57168e+06	3.16785e+06	628130	5.65679e+06	3.9159e+06	2.46356e+06	0.88138	0.127935	2.07583	1.05369	insig
MEDP1442	C11H21NO4	Carnitine C4:0	FA	CAR	-	463045	903981	949322	601291	696355	771576	197130	45347.2	223917	177413	1.49739	0.0244735	0.39164	-1.3524	down
MEDP1434	C11H19NO6	Carnitine C4:DC	FA	CAR	-	2.77833e+06	1.61963e+06	1.29172e+06	1.92004e+06	1.55052e+06	4.08316e+06	1.26278e+06	1.43952e+06	3.24113e+06	2.88212e+06	0.711742	0.258468	1.40921	0.494886	insig
MEDP1441	C12H21NO4	Carnitine C5:1	FA	CAR	-	257939	122171	168236	437059	916789	347791	234081	792120	335944	187082	0.130021	0.995567	0.997279	-0.00393108	insig
MEDP1426	C13H23NO6	Carnitine C6:DC	FA	CAR	-	584417	311311	558818	526236	479826	376575	327082	431757	365979	255501	1.49521	0.0439666	0.714008	-0.485987	insig
MEDP0577	C11H21NO4	Carnitine isoC4:0	FA	CAR	25518-49-4	463045	903981	949322	601291	696355	771576	197130	45347.2	223917	177413	1.49739	0.0244735	0.39164	-1.3524	down
MEDP1405	C21H41NO4	Carnitine C14:0	FA	CAR	-	19133.2	4386.85	22206	37113	60095.5	41055.3	26781.4	34401.3	22577.5	25668.1	0.512303	0.886092	1.05281	0.0742518	insig
MW0016424	C24H36O4	Cavipetin C	Terpenoids	Ditepenoids	-	307134	161563	182078	485515	906280	550166	439365	619203	281154	315059	0.464918	0.838097	1.0795	0.110358	insig
MW0137626	C24H26O13	Centaurein	Flavonoids	Flavonoid	35595-03-0	333763	373754	298903	201222	421538	277050	206893	315797	291861	243460	0.90284	0.209841	0.819468	-0.28724	insig
MW0016980	C45H53NO14	Cephalomannine	Benzene and substituted derivatives	Benzene and substituted derivatives	71610-00-9	1.22629e+06	1.88311e+06	936572	1.24996e+06	593723	1.41977e+06	1.37017e+06	1.07273e+06	1.92815e+06	1.84911e+06	0.995444	0.226867	1.29718	0.375379	insig
MW0006519	C21H25ClN2O3	Cetirizine	Benzene and substituted derivatives	Benzene and substituted derivatives	83881-51-0	4.71016e+06	4.90805e+06	5.03803e+06	3.88946e+06	3.41986e+06	3.90649e+06	3.6115e+06	4.38881e+06	5.00709e+06	4.19367e+06	0.32851	0.675325	0.96094	-0.0574825	insig
MW0137629	C17H23NO4	Cetraxate	Aldehyde,Ketones,Esters	Esters	34675-84-8	546068	1.37966e+06	607589	393418	324468	467859	898557	1.17173e+06	762284	616984	0.701482	0.572169	1.20491	0.268929	insig
MW0017031	C17H24O6	Chamissonolide	Heterocyclic compounds	Heterocyclic compounds	78853-98-2	653835	338660	487243	720359	595872	669700	547199	503276	540322	499149	0.0148887	0.925114	0.987009	-0.0188649	insig
MEDN0115	C24H40O4	Chenodeoxycholic Acid	Bile acids	Bile acids	474-25-9	3.37218e+06	1.8354e+06	2.9695e+06	2.77144e+06	2.58461e+06	807059	886291	1.80758e+06	1.03645e+06	376465	1.90195	0.0010804	0.363097	-1.46157	down
MW0017043	C24H40O7S	Chenodeoxycholic acid sulfate	Aldehyde,Ketones,Esters	Esters	-	187436	9	9	228836	242171	936383	391799	593458	2.77196e+06	2.4725e+06	1.30655	0.0579279	10.8831	3.44402	up
MW0006548	C16H20ClN3	Chloropyramine	Benzene and substituted derivatives	Benzene and substituted derivatives	59-32-5	4.47204e+06	1.75174e+06	2.66108e+06	7.12798e+06	2.86476e+06	3.82947e+06	5.42171e+06	1.70466e+06	8.4995e+06	1.23737e+07	0.782805	0.262584	1.68607	0.753668	insig
MEDP0428	C27H46O	Cholesterol	Hormones and hormone related compounds	Hormones and hormone related compounds	57-88-5	96187.4	104028	83054.9	146097	75169.7	102438	219448	132902	71315.1	61139.7	0.178739	0.614657	1.16392	0.218995	insig
MEDN1723	C24H40O5	Cholic acid	Organic acid And Its derivatives	Organic acid And Its derivatives	81-25-4	3.50435e+07	1.08186e+08	4.46374e+07	1.67471e+08	1.28933e+08	1.53385e+08	5.53993e+07	3.08057e+07	1.34727e+08	1.125e+08	0.0572689	0.988552	1.00526	0.00756332	insig
MW0147474	C31H41N7O6	Chymostatin	Others	Others	9076-44-2	9.7624e+06	1.78118e+06	2.95668e+06	3.44361e+06	2.67443e+06	4.05293e+06	3.24749e+06	4.95281e+06	3.59807e+06	2.92912e+06	0.0674733	0.814595	0.910862	-0.134696	insig
MW0106150	C16H26N2O5S	Cilastatin	Organic acid And Its derivatives	Organic acid And Its derivatives	82009-34-5	7.10698e+06	7.4828e+06	7.21424e+06	8.24087e+06	6.3463e+06	5.02299e+06	5.68887e+06	6.18592e+06	5.82942e+06	4.77581e+06	1.90762	0.00236465	0.75576	-0.404	insig
MW0137680	C17H14O7	Cirsiliol	Flavonoids	Flavonoid	-	7.27839e+06	1.01407e+07	7.15562e+06	7.86334e+06	6.82365e+06	4.7348e+06	5.71058e+06	6.12243e+06	6.01914e+06	6.12971e+06	1.69983	0.0201013	0.731417	-0.451235	insig
MEDP1490	C5H9NO3	Cis-4-Hydroxy-D-Proline	Amino acid and Its metabolites	Amino acid derivatives	2584-71-6	1.80691e+06	764963	575997	2.07476e+06	2.06405e+06	2.0445e+06	1.92122e+06	1.97135e+06	1.76064e+06	1.07377e+06	0.599879	0.453023	1.20377	0.267556	insig
MEDP0209	C6H6O6	Cis-Aconitic Acid	Organic acid And Its derivatives	Organic acid And Its derivatives	585-84-2	673554	371896	356055	512937	371986	721569	515329	687967	279727	413089	0.346063	0.540068	1.14488	0.195193	insig
MEDP2344	C5H9NO3	Cis-L-3-hydroxyproline	Amino acid and Its metabolites	Amino acid derivatives	567-35-1	1.80691e+06	764963	575997	2.07476e+06	2.06405e+06	2.0445e+06	1.92122e+06	1.97135e+06	1.76064e+06	1.07377e+06	0.599879	0.453023	1.20377	0.267556	insig
MEDN0469	C5H6O4	Citraconic Acid	Organic acid And Its derivatives	Organic acid And Its derivatives	498-23-7	5.3112e+06	3.14054e+06	1.41043e+06	1.87368e+06	2.69541e+06	3.74774e+06	2.23973e+06	4.24132e+06	5.04704e+06	5.7868e+06	1.01948	0.182485	1.45951	0.545488	insig
MW0103498	C10H12ClN5O3	Cladribine	Nucleotide And Its metabolites	Nucleotide and Its metabolites	24757-90-2	1.05359e+06	1.389e+06	1.38656e+06	1.60186e+06	1.02563e+06	812627	743719	660257	945771	804396	1.86533	0.00743229	0.61437	-0.70282	insig
MW0114101	C17H26ClNO3S	Clethodim	Aldehyde,Ketones,Esters	Ketones	99129-21-2	4.88946e+06	4.83924e+06	2.81327e+06	4.94833e+06	6.111e+06	3.18006e+06	3.65154e+06	1.23771e+06	4.84306e+06	5.12989e+06	0.821887	0.241853	0.764461	-0.387486	insig
FDATP01317	C22H26BrNO3	Clidinium Bromide	Benzene and substituted derivatives	Benzene and substituted derivatives	3485-62-9	5.11092e+06	1.36014e+06	2.65982e+06	1.4874e+06	1.21911e+06	1.27031e+06	1.42065e+06	3.02102e+06	2.31736e+06	2.00409e+06	0.218559	0.668556	0.847606	-0.238535	insig
MW0106175	C16H16ClNO2S	Clopidogrel	Organic acid And Its derivatives	Phosphoric acids	113665-84-2	1.35397e+07	1.47016e+07	1.09057e+07	1.49465e+07	6.25268e+06	8.65209e+06	5.29492e+06	1.05794e+07	1.17191e+07	9.21415e+06	0.965782	0.171238	0.753315	-0.408675	insig
MW0006639	C17H21NO4	Cocaine	Benzene and substituted derivatives	Benzene and substituted derivatives	50-36-2	2.98709e+07	4.71814e+06	7.84553e+06	6.11447e+06	4.07689e+06	6.19581e+06	3.68242e+06	4.044e+06	7.78614e+06	8.47619e+06	0.627642	0.414412	0.573569	-0.801962	insig
MEDP1010	C21H28N7O17P3	Coenzyme-II (β-NADP)	CoEnzyme and vitamins	CoEnzyme and vitamins	53-59-8	84962	22364	49619.8	89960.4	57241.3	55979.6	28781.7	45303.6	86290.9	83564.1	0.0254483	0.960609	0.9861	-0.0201937	insig
MW0048981	C27H43NO8	Colforsin daropate hydrochloride	Aldehyde,Ketones,Esters	Esters	138605-00-2	1.85868e+06	1.68402e+06	2.30725e+06	2.71913e+06	1.81656e+06	3.38374e+06	3.18833e+06	1.98784e+06	2.61095e+06	2.91175e+06	1.44017	0.0464064	1.35597	0.439323	insig
MW0137723	C18H20O5	Combrestatin A4	Heterocyclic compounds	Heterocyclic compounds	117048-59-6	133165	5.10032e+06	4.77e+06	160362	237713	12300	29619.9	22152.5	9	13963	1.48749	0.151516	0.00750314	-7.05829	down
MW0147733	C18H26O4	Compactin diol lactone	Alcohol and amines	Alcohols	58889-19-3	508879	377678	412076	370676	494078	1.19014e+06	1.03864e+06	416675	1.10596e+06	1.16932e+06	1.76216	0.0173943	2.27455	1.18558	up
MEDL00401	C15H22O2	Confertifoline	Aldehyde,Ketones,Esters	Esters	1811-23-0	22285.3	22328	25298.5	22738.4	23388.6	24592.6	23464.3	31623.6	22651.2	24593.2	0.925442	0.256139	1.09382	0.12937	insig
MW0049001	C29H42O10	Convallatoxin	Heterocyclic compounds	Heterocyclic compounds	508-75-8	9	2.00946e+06	1.33282e+06	1.89012e+06	1.8856e+06	3.25551e+06	2.82675e+06	3.08314e+06	2.78584e+06	2.4343e+06	0.93108	0.0145244	2.02101	1.01507	insig
MEDN0845	C21H30O5	Cortisol	Hormones and hormone related compounds	Hormones and hormone related compounds	50-23-7	109265	121903	185766	106400	137577	78345.5	252648	142790	91753.3	50017.6	0.555496	0.822738	0.931374	-0.102567	insig
MW0049032	C21H30O8S	Cortisol 21-sulfate	Aldehyde,Ketones,Esters	Esters	1253-43-6	623211	498269	457424	655130	596778	447474	581213	620475	284156	216563	1.1608	0.175008	0.759457	-0.396959	insig
MW0049045	C22H32O5	Crassin alcohol	Heterocyclic compounds	Heterocyclic compounds	28068-69-1	5.30823e+06	5.69305e+06	4.84276e+06	3.07261e+06	3.31822e+06	422294	775827	2.89801e+06	353757	233875	1.87624	0.0013266	0.210649	-2.24708	down
MW0049063	C19H20O3	Cryptotanshinone	Aldehyde,Ketones,Esters	Ketones	35825-57-1	1.65587e+06	2.41711e+06	2.51319e+06	6.75464e+06	5.32498e+06	1.69321e+07	4.97663e+06	5.75818e+06	9.61477e+06	1.04329e+07	1.56826	0.0504851	2.55626	1.35403	up
MW0010571	C24H30O8	Cubebininolide	Lignans and Coumarins	Lignans	-	505292	344930	270388	1.98069e+06	3.58861e+06	1.08356e+06	534715	1.24403e+06	1.25306e+06	1.04618e+06	0.251457	0.664343	0.771542	-0.374183	insig
MW0049070	C30H44O7	Cucurbitacin D	Aldehyde,Ketones,Esters	Ketones	-	2.09672e+06	938041	1.93571e+06	1.47202e+06	1.18891e+06	1.45639e+06	1.49636e+06	1.65171e+06	1.86096e+06	1.39598e+06	0.226681	0.851727	1.03014	0.0428379	insig
MW0049087	C29H44O8	Cyasterone	Aldehyde,Ketones,Esters	Ketones	17086-76-9	2.46938e+06	1.67145e+06	2.89983e+06	3.646e+06	3.0822e+06	4.19997e+06	3.24543e+06	2.73363e+06	3.25082e+06	3.38408e+06	1.01332	0.176028	1.22116	0.288248	insig
MEDN0589	C6H13NO3S	Cyclamic acid	Organic acid And Its derivatives	Organic acid And Its derivatives	100-88-9	3.31196e+06	290408	307736	1.24539e+07	1.85456e+07	8.41183e+07	1.17474e+07	4.64732e+06	9.42033e+07	7.78227e+07	1.40456	0.0667908	7.807	2.96477	up
MEDN1236	C15H21N5O13P2	Cyclic ADP ribose	Nucleotide And Its metabolites	Nucleotide And Its metabolites	119340-53-3	31140.8	43562.1	45492.2	46604.7	36233.6	16171.2	32139.1	49984.3	24913.1	18695.8	1.30128	0.121865	0.698917	-0.516807	insig
MEDP2428	C8H12N2O2	Cyclo(Ala-Pro)	Amino acid and Its metabolites	Small Peptide	36357-32-1	230182	184655	144657	210610	126648	156082	218270	172789	174408	85010.5	0.630476	0.553132	0.899424	-0.152926	insig
MEDP1923	C14H16N2O4	Cyclo(Phe-Glu)	Amino acid and Its metabolites	Small Peptide	-	1.70836e+06	816602	1.02421e+06	1.77488e+06	1.57102e+06	1.23096e+06	954562	1.72723e+06	1.65643e+06	1.1895e+06	0.139322	0.913427	0.98022	-0.0288218	insig
MEDP2479	C14H16N2O2	Cyclo(Phe-pro)	Amino acid and Its metabolites	Small Peptide	14705-60-3	66111.5	17521	66040.9	76237.1	38461.5	82924.8	67877.8	57285.7	53037.2	68654.9	0.809277	0.320224	1.24741	0.318937	insig
MEDP1924	C10H14N2O4	Cyclo(Pro-Glu)	Amino acid and Its metabolites	Small Peptide	-	437710	615427	749956	599412	587603	992812	392982	694693	618509	782971	0.57046	0.406731	1.1645	0.219705	insig
MEDP1919	C11H18N2O2	Cyclo(Pro-Leu)	Amino acid and Its metabolites	Small Peptide	2873-36-1	46342.7	15551.6	25525.4	29378.2	58464.2	56280.6	34580.8	38955.9	32220.9	19071.6	0.0904432	0.907649	1.03337	0.0473512	insig
MEDP1926	C14H16N2O2	Cyclo(Pro-Phe)	Amino acid and Its metabolites	Small Peptide	3705-26-8	66111.5	17521	66040.9	76237.1	38461.5	82924.8	67877.8	57285.7	53037.2	68654.9	0.809277	0.320224	1.24741	0.318937	insig
MEDP1928	C10H16N2O2	Cyclo(Pro-Val)	Amino acid and Its metabolites	Small Peptide	5654-87-5	40425.7	31146.9	9	44520.8	40588	31648.7	33629.9	48097.1	19216.5	30996.7	0.598384	0.887243	1.04403	0.0621583	insig
MEDP1929	C8H12N2O3	Cyclo(Ser-Pro)	Amino acid and Its metabolites	Small Peptide	-	394847	169365	190227	288344	503224	331467	259694	407345	669858	671628	1.00649	0.177858	1.51357	0.597957	insig
MEDP1931	C15H20N2O2	Cyclo(Tyr-Leu)	Amino acid and Its metabolites	Small Peptide	82863-65-8	275225	105451	136213	136546	108695	295117	286031	192710	4.69553e+06	2.56031e+06	1.41815	0.178584	10.5359	3.39724	up
MEDP2326	C5H9N3O2	Cyclocreatine	Nucleotide And Its metabolites	Nucleotide And Its metabolites	35404-50-3	2.05201e+06	2.18628e+06	2.94131e+06	1.67149e+06	2.34927e+06	3.2912e+06	2.55858e+06	4.20495e+06	2.40712e+06	1.81973e+06	0.860884	0.229738	1.2751	0.350611	insig
MW0006679	C17H25NO3	Cyclopentolate	Benzene and substituted derivatives	Benzene and substituted derivatives	512-15-2	6.43797e+06	3.36962e+06	3.96765e+06	4.70279e+06	3.45591e+06	2.42151e+06	1.27169e+06	621079	5.26351e+06	2.65844e+06	1.33065	0.0862187	0.557867	-0.842006	insig
MEDP1933	C7H13NO2	Cyclopentylglycine	Amino acid and Its metabolites	Amino acid derivatives	2521-84-8	1.97122e+06	1.15067e+06	828078	1.04119e+06	502872	1.51494e+06	316857	454551	906716	466309	1.02138	0.296858	0.666064	-0.586268	insig
MEDP1748	C6H10N6	Cyromazine	Heterocyclic compounds	Heterocyclic compounds	66215-27-8	198585	191176	130140	183518	223851	226749	238728	153363	279450	191185	0.76413	0.257198	1.17493	0.232571	insig
MW0106273	C15H31N9O4S	Cys-Arg-Arg	Amino acid and Its metabolites	Small Peptide	-	3.52814e+06	1.59872e+07	3.91045e+06	1.1645e+07	1.62497e+07	4.17046e+06	968499	1.22812e+06	5.19323e+06	4.59705e+06	1.39272	0.0638795	0.314832	-1.66734	down
MEDP0409	C5H10N2O3S	Cys-Gly	Amino acid and Its metabolites	Small Peptide	19246-18-5	22600.2	27025.6	17122.1	19986.7	17242.5	19176.1	15829.9	27449.8	9651.33	20546.2	0.548636	0.533968	0.891094	-0.16635	insig
MW0106296	C9H19N3O3S	Cys-Lys	Amino acid and Its metabolites	Small Peptide	-	2.26178e+07	9	2.25307e+07	1.52117e+07	1.59326e+07	3.00972e+07	2.72229e+06	5.1125e+06	4.13873e+07	3.22424e+07	0.606732	0.4521	1.46228	0.548223	insig
MEDN1910	C8H14N2O3S	Cys-Pro	Amino acid and Its metabolites	Small Peptide	-	2.77835e+07	2.1812e+07	3.7461e+07	2.13856e+07	1.3517e+07	1.80953e+07	3.56214e+07	1.50712e+07	2.22822e+07	2.03276e+07	0.248865	0.702219	0.913402	-0.130678	insig
MEDN1916	C3H7NO4S	Cysteine ​​sulfinic acid	Amino acid and Its metabolites	Amino acid derivatives	1115-65-7	28453	42821.8	41866.3	33315.2	42475.3	35108.1	41149.1	28060.4	28758.1	33693.7	0.682501	0.274812	0.882697	-0.18001	insig
MEDP0163	C9H13N3O5	Cytidine	Nucleotide And Its metabolites	Nucleotide And Its metabolites	65-46-3	31083935	4.92548e+07	1.62091e+08	6.44873e+07	1.33823e+08	4.44944e+07	7.69583e+07	9.19657e+07	7.92338e+07	3.56232e+07	0.385344	0.449464	0.744828	-0.425021	insig
MEDP0877	C14H26N4O11P2	Cytidine 5'-Diphosphocholine	Nucleotide And Its metabolites	Nucleotide And Its metabolites	987-78-0	287455	132166	9	365864	377220	456464	16625.8	176458	401391	504317	0.543388	0.524738	1.33761	0.419656	insig
MEDP1749	C9H15N3O11P2	Cytidine 5'-diphosphate	Nucleotide And Its metabolites	Nucleotide And Its metabolites	63-38-7	365302	814861	398233	366262	577982	462775	335856	1.87103e+06	399785	728854	0.554547	0.434146	1.50569	0.59042	insig
MEDP0165	C4H5N3O	Cytosine	Nucleotide And Its metabolites	Nucleotide And Its metabolites	71-30-7	2.05505e+07	4.57768e+07	6.36706e+07	3.74517e+07	5.0383e+07	1.34925e+07	2.57216e+07	2.28202e+07	2.88064e+07	1.51245e+07	1.55704	0.0316754	0.486453	-1.03963	down
MEDN1530	C12H22O11	D-(+)-Cellobiose	Carbohydrates and Its metabolites	Sugars	528-50-7	231980	252089	246197	354259	278052	165692	141555	158740	174410	177800	1.98654	0.00575429	0.600478	-0.735816	insig
MEDP1011	C12H22O11	D-(+)-sucrose	Carbohydrates and Its metabolites	Sugars	57-50-1	3.67483e+07	5.93921e+06	1.26998e+07	6.70648e+06	7.00668e+06	2.69502e+06	1.97944e+06	5.16474e+06	3.0954e+06	2.85009e+06	1.74318	0.142862	0.228431	-2.13017	down
MEDP2529	C6H13NO2	D-Allo-Isoleucine	Amino acid and Its metabolites	Amino acids	1509-35-9	1.8139e+06	1.21693e+06	891481	1.50504e+06	1.87641e+06	1.51963e+06	2.01756e+06	2.12745e+06	1.92869e+06	1.18263e+06	0.676468	0.282189	1.20157	0.264917	insig
MEDN1762	C6H12O6	D-Allose	Carbohydrates and Its metabolites	Sugars	2595-97-3	728720	687080	667496	954656	715339	712591	718956	735767	836125	795897	0.150575	0.87814	1.01227	0.0175916	insig
MEDN1614	C5H11O8P	D-Arabinose 5-phosphate	Carbohydrates and Its metabolites	Phosphate sugars	13137-52-5	242159	363061	843141	116769	69340.9	88285.9	279070	105028	97205.3	98893.7	0.875915	0.241484	0.40899	-1.28986	insig
MW0006716	C4H7NO4	D-Aspartic acid	Organic acid And Its derivatives	Organic acid And Its derivatives	1783-96-6	237891	112986	120582	144990	156000	119545	296139	354623	270619	93382.9	0.583496	0.246774	1.46846	0.5543	insig
MEDN1055	C18H34N2O10	D-Calcium Pantothenate	CoEnzyme and vitamins	CoEnzyme and vitamins	137-08-6	498881	384458	638728	511347	1.06122e+06	429921	571412	1.63569e+06	583682	177170	0.301459	0.833916	1.09799	0.134865	insig
MEDN0226	C4H6O4	D-Erythronolactone	Aldehyde,Ketones,Esters	Esters	15667-21-7	1.33356e+06	2.04113e+06	2.11388e+06	1.1733e+06	1.70128e+06	1.44443e+06	1.43444e+06	1.85614e+06	1.22772e+06	1.39072e+06	0.550051	0.379251	0.879269	-0.185623	insig
MEDP0224	C6H12O6	D-Fructose	Carbohydrates and Its metabolites	Sugars	57-48-7	8.44732e+07	1.2039e+08	1.25333e+08	7.96772e+07	4.32561e+07	5.0172e+07	9.90687e+07	3.8865e+07	5.75995e+07	4.60133e+07	1.1144	0.121041	0.643787	-0.635345	insig
MEDN0463	C6H11Na2O9P	D-Fructose 6-Phosphate-Disodium Salt	Carbohydrates and Its metabolites	Phosphate sugars	26177-86-6	928951	390454	388377	854502	364046	195973	970662	423971	1.45377e+06	265980	0.241943	0.786344	1.13123	0.177892	insig
MEDN1532	C6H10O7	D-Galacturonic Acid	Carbohydrates and Its metabolites	Sugar acids	685-73-4	246859	104181	480870	267144	281829	550063	171374	3.30007e+06	310379	140223	0.548187	0.366203	3.23859	1.69537	insig
MEDP0236	C6H12O7	D-Gluconic Acid	Carbohydrates and Its metabolites	Sugar acids	526-95-4	181305	232134	106671	158679	130527	167015	244507	191324	106819	130761	0.130796	0.852153	1.03844	0.0544189	insig
MEDN0237	C6H10O7	D-Glucoronic Acid	Carbohydrates and Its metabolites	Sugar acids	6556-12-3	145435	59038.7	91946.6	115200	514470	387020	248780	1.98146e+06	155869	32632.6	0.486648	0.361078	3.02969	1.59917	insig
MEDN0220	C6H12O6	D-Glucose	Carbohydrates and Its metabolites	Sugars	50-99-7	728720	687080	667496	954656	715339	712591	718956	735767	836125	795897	0.150575	0.87814	1.01227	0.0175916	insig
MEDN0227	C6H13O9P	D-Glucose 6-Phosphate	Carbohydrates and Its metabolites	Phosphate sugars	56-73-5	928951	390454	388377	854502	364046	195973	970662	423971	1.45377e+06	265980	0.241943	0.786344	1.13123	0.177892	insig
MEDN2053	C6H10O6	D-Gulonic acid γ-lactone	Carbohydrates and Its metabolites	Carbohydrates and Its metabolites	6322-07-2	454274	409875	592211	464334	343404	398067	554588	296401	395813	415449	0.494865	0.502992	0.909995	-0.13607	insig
MEDP2343	C30H52O26	D-Maltopentaose	Carbohydrates and Its metabolites	Sugars	34620-76-3	78249	20193	24334.7	51791.5	61808.4	42752	36274.5	38996.5	61332.5	33663.2	0.130221	0.714163	0.901183	-0.150107	insig
MEDN0221	C6H12O6	D-Mannose	Carbohydrates and Its metabolites	Sugars	3458-28-4	728720	687080	667496	954656	715339	712591	718956	735767	836125	795897	0.150575	0.87814	1.01227	0.0175916	insig
MEDN1221	C6H13O9P	D-Mannose 6-phosphate	Carbohydrates and Its metabolites	Phosphate sugars	3672-15-9	928951	390454	388377	854502	364046	195973	970662	423971	1.45377e+06	265980	0.241943	0.786344	1.13123	0.177892	insig
MEDP0228	C18H32O16	D-Melezitose	Carbohydrates and Its metabolites	Sugars	597-12-6	28080.2	25048.6	23286.2	47944.5	21232.2	31504.3	24200.9	30979.6	29464.6	11181.2	0.635967	0.569996	0.874573	-0.193349	insig
MEDP2003	C5H12N2O2	D-Ornithine	Amino acid and Its metabolites	Amino acids	348-66-3	574488	583289	439025	779107	547383	613897	891945	784796	1.0333e+06	410806	0.683627	0.2309	1.27758	0.353417	insig
FDATN01519	C9H11NO2	D-Phenylalanine	Amino acid and Its metabolites	Amino acids	673-06-3	9.81915e+06	5.88235e+06	5.77446e+06	1.65759e+07	1.96867e+07	9.02879e+06	9.65238e+06	1.33195e+07	1.45029e+07	8.34251e+06	0.0355624	0.858019	0.949904	-0.0741459	insig
MEDP1973	C7H14NO2+	D-Proline-betaine	Amino acid and Its metabolites	Amino acid derivatives	1195-94-4	2.7401e+06	2.11269e+06	1.32419e+06	2.9067e+06	2.34845e+06	3.17222e+06	1.01425e+06	667391	2.44138e+06	2.83304e+06	0.552788	0.664186	0.885949	-0.174705	insig
MEDN1384	C6H12O5	D-Quinovose	Carbohydrates and Its metabolites	Sugars	7658-08-4	2.30638e+06	1.90213e+06	1.93911e+06	2.16788e+06	2.45031e+06	2.09177e+06	2.42823e+06	1.78957e+06	1.93091e+06	1.93106e+06	0.616162	0.456088	0.944801	-0.0819181	insig
MW0114361	C5H12O11P2	D-Ribulose 1,5-bisphosphate	Organic acid And Its derivatives	Organic acid And Its derivatives	24218-00-6	1.23706e+07	2.03932e+07	2.02005e+07	1.06292e+07	4.94453e+06	6.17164e+06	2.0787e+07	3.32844e+06	7.99146e+06	5.49739e+06	0.900852	0.281062	0.638711	-0.646765	insig
MEDN0461	C7H13BaO10P	D-Sedoheptuiose 7-Phosphate	Carbohydrates and Its metabolites	Phosphate sugars	2646-35-7	133596	176813	104044	132024	168882	161452	131281	169503	141391	142648	0.383695	0.695197	1.04322	0.0610405	insig
MEDN1534	C6H12O6	D-Tagatose	Carbohydrates and Its metabolites	Sugars	87-81-0	728720	687080	667496	954656	715339	712591	718956	735767	836125	795897	0.150575	0.87814	1.01227	0.0175916	insig
MEDN1761	C6H12O6	D-Talose	Carbohydrates and Its metabolites	Sugars	2595-98-4	728720	687080	667496	954656	715339	712591	718956	735767	836125	795897	0.150575	0.87814	1.01227	0.0175916	insig
MEDN0224	C12H22O11	D-Trehalose	Carbohydrates and Its metabolites	Sugars	99-20-7	283165	136181	294454	152641	141612	73954.4	92289.6	162813	93303.7	89097	1.6408	0.0474019	0.507371	-0.978886	insig
MEDN0657	C5H11O8P	D-Xylulose 5-phosphate	Carbohydrates and Its metabolites	Phosphate sugars	4212-65-1	277218	307068	840220	111756	93611.4	134254	298627	89940.8	124618	133027	0.765346	0.284764	0.478852	-1.06235	insig
MEDP0395	C6H11NO2	D-piperidine acid	Organic acid And Its derivatives	Organic acid And Its derivatives	3105-95-1	2.61878e+07	2.28637e+07	5.44856e+07	1.39963e+07	3.66425e+07	2.18719e+07	1.34922e+07	2.54407e+07	1.7212e+07	1.81215e+07	1.04187	0.173125	0.623562	-0.681395	insig
MEDN1935	C5H10O6	D-ribonate lithium salt	Carbohydrates and Its metabolites	Sugars	642-98-8	66408.1	71754	47205.6	120069	347509	137521	62668.2	377540	80177	62985.3	0.111967	0.872064	1.10406	0.142819	insig
MW0123551	C24H42N5O8PS	DEPMPO-biotin	Heterocyclic compounds	Heterocyclic compounds	936224-52-1	155340	177423	201267	304453	264146	371414	459662	398197	493269	376054	1.88671	0.000681211	1.90327	0.928478	insig
MEDN0541	C8H10O4	DL-3,4-Dihydroxyphenyl glycol	Benzene and substituted derivatives	Benzene and substituted derivatives	28822-73-3	691739	867677	711431	821921	960861	523365	465489	957662	558627	562059	1.37756	0.0960111	0.756656	-0.402291	insig
MEDP0523	C7H15NO3	DL-Carnitine	FA	CAR	541-15-1	695039	828922	660518	421929	505476	9	675593	530363	422982	280747	0.799473	0.122062	0.613678	-0.704447	insig
MW0106515	C11H22N2O3	DL-Leu-DL-Val	Organic acid And Its derivatives	Organic acid And Its derivatives	35436-83-0	7.67898e+06	7.7323e+06	3.45527e+06	1.67016e+07	1.46386e+07	6.90267e+06	5.17339e+06	3.45716e+06	1.03194e+07	5.96372e+06	0.870835	0.224788	0.633707	-0.658113	insig
MEDP0752	C6H13NO2	DL-Leucine	Amino acid and Its metabolites	Amino acids	328-39-2	1.80691e+06	764963	575997	2.07476e+06	2.06405e+06	2.0445e+06	1.92122e+06	1.97135e+06	1.76064e+06	1.07377e+06	0.599879	0.453023	1.20377	0.267556	insig
MEDP1061	C9H11NO2	DL-O-tyrosine	Amino acid and Its metabolites	Amino acids	150-30-1	1.06448e+08	6.26315e+07	5.40966e+07	1.21682e+08	1.32679e+08	7.10874e+07	7.77343e+07	1.08337e+08	1.05941e+08	6.75196e+07	0.361684	0.620941	0.901752	-0.149198	insig
MEDP0518	C7H14ClNO2	DL-Stachydrine	Organic acid And Its derivatives	Organic acid And Its derivatives	4136-37-2	1.40262e+07	1.17287e+07	6.51086e+06	1.42073e+07	1.52807e+07	1.62885e+07	6.43179e+06	6.01699e+06	1.32742e+07	1.44319e+07	0.395474	0.699019	0.914007	-0.129723	insig
MEDN2050	C15H10O4	Daidzein	Benzene and substituted derivatives	Benzene and substituted derivatives	486-66-8	396257	406856	407500	431285	423861	435644	517881	403409	436749	495512	1.39356	0.102004	1.10816	0.148169	insig
MW0123489	C19H20FN3O3	Danofloxacin	Heterocyclic compounds	Heterocyclic compounds	112398-08-0	952839	432027	528421	588131	571422	660945	487355	591132	690674	9	0.878218	0.432254	0.790837	-0.338548	insig
MW0148156	C27H30O8	Daphnetoxin	Heterocyclic compounds	Heterocyclic compounds	28164-88-7	609768	1.5531e+06	1.04305e+06	4.99788e+06	2.79594e+06	1.06752e+07	3.51437e+06	2.57012e+06	4.78593e+06	9.07728e+06	1.49794	0.0703422	2.78397	1.47714	up
MW0137868	C15H16O9	Daphnin	Heterocyclic compounds	Heterocyclic compounds	486-55-5	816880	500382	547620	523388	524039	717409	466013	621020	1.23455e+06	856890	0.884839	0.222201	1.33773	0.419788	insig
MW0006706	C24H29N3O2	Daporinad	Benzene and substituted derivatives	Benzene and substituted derivatives	658084-64-1	1.91595e+06	739316	872059	1.1186e+06	783582	645010	658689	737015	776337	625764	1.45135	0.142134	0.634095	-0.65723	insig
MW0006718	C16H24N2O3	Decanoyl m-Nitroaniline	Benzene and substituted derivatives	Benzene and substituted derivatives	72298-61-4	1.92622e+06	1.76637e+06	1.95686e+06	1.71232e+06	1.53064e+06	2.01696e+06	1.63063e+06	2.77639e+06	2.3762e+06	2.01702e+06	1.12036	0.121024	1.21645	0.282683	insig
MW0148196	C19H32O4	Decylubiquinol	Benzene and substituted derivatives	Benzene and substituted derivatives	-	125399	194922	248900	144375	202704	148740	163196	256856	202085	176000	0.246501	0.838803	1.03337	0.0473571	insig
MW0014012	C19H28O5S	Dehydroepiandrosterone sulfate	Aldehyde,Ketones,Esters	Esters	651-48-9	426637	600503	536702	446533	475399	325420	470498	767742	611493	480100	0.142765	0.69178	1.06818	0.0951535	insig
MEDN1901	C24H38O3	Dehydrolithocholic acid	Bile acids	Bile acids	1553-56-6	1.74022e+06	1.17118e+06	2.93675e+06	1.64596e+06	986349	528913	649801	916170	654271	337864	1.84392	0.0315798	0.364015	-1.45793	down
MEDN1899	C24H40O4	Deoxycholic acid	Bile acids	Bile acids	302-95-4	9.46623e+07	6.42334e+07	8.99802e+07	8.92457e+07	7.56232e+07	3.0777e+07	3.45265e+07	6.40437e+07	3.91377e+07	1.46267e+07	1.83908	0.00202485	0.442571	-1.17602	down
MEDP0403	C9H13N3O4	Deoxycytidine	Nucleotide And Its metabolites	Nucleotide And Its metabolites	951-77-9	412791	1.43194e+06	2.42151e+06	1.37747e+06	958090	1.25035e+06	2.09385e+06	967383	1.01867e+06	503644	0.132822	0.725431	0.883682	-0.178401	insig
MEDP2409	C10H13N5O4	Deoxyguanosine	Nucleotide And Its metabolites	Nucleotide And Its metabolites	961-07-9	1.26998e+07	8.79892e+06	3.45043e+07	2.26433e+07	1.83983e+07	2.25286e+07	3.21885e+07	3.00783e+07	1.38622e+07	1.23424e+07	0.402996	0.655537	1.1438	0.193841	insig
MW0169043	C34H37NO4	Deoxynojirimycin Tetrabenzyl Ether	Benzene and substituted derivatives	Benzene and substituted derivatives	69567-11-9	1.7746e+06	987898	1.80837e+06	1.9912e+06	1.71366e+06	1.574e+06	1.55829e+06	1.64823e+06	2.01139e+06	1.58818e+06	0.11071	0.917488	1.01261	0.0180779	insig
MW0006736	C10H15NO3	Desglymidodrine	Benzene and substituted derivatives	Benzene and substituted derivatives	3600-87-1	657002	437526	529147	1.6255e+06	1.63218e+06	2.45296e+06	2.08064e+06	1.32954e+06	1.55145e+06	2.05237e+06	1.50033	0.027651	1.93941	0.955621	insig
MW0148330	C26H36N2O3	Devapamil	Benzene and substituted derivatives	Benzene and substituted derivatives	92302-55-1	2.79225e+06	1.45871e+06	1.78788e+06	2.37721e+06	2.67743e+06	2.44134e+06	1.83282e+06	2.53812e+06	2.13923e+06	1.5245e+06	0.377898	0.709983	0.944339	-0.0826235	insig
MW0006802	C18H17FN2O	Didemethylcitalopram	Benzene and substituted derivatives	Benzene and substituted derivatives	62498-69-5	2.80948e+06	3.1749e+06	3.25028e+06	2.56362e+06	2.37345e+06	4.4781e+06	2.9933e+06	3.31585e+06	4.96523e+06	6.44479e+06	1.59431	0.0585805	1.5663	0.647365	insig
MEDP1470	C9H14O5	Diethyl-2-methyl-3-oxosuccinate	Aldehyde,Ketones,Esters	Aldehydes	759-65-9	300330	306963	402028	448271	300400	298191	196893	242020	228463	238686	1.70755	0.0191115	0.685016	-0.54579	insig
MEDP0777	C7H12O4	Diethyl-malonate	Aldehyde,Ketones,Esters	Esters	105-53-3	3.93668e+06	2.69173e+06	2.09182e+06	2.38074e+06	2.67824e+06	3.15349e+06	2.25666e+06	2.81357e+06	3.57006e+06	4.11764e+06	0.706757	0.368512	1.15474	0.20757	insig
MW0006824	C31H24O3	Difenacoum	Benzene and substituted derivatives	Benzene and substituted derivatives	56073-07-5	585963	1.04613e+06	1.58159e+06	1.78147e+06	1.56439e+06	1649758	1.55006e+06	679569	1.74166e+06	1.60587e+06	0.404376	0.660104	1.10174	0.139786	insig
MEDP0871	C18H39NO2	Dihydro-D-sphingosine	SL	SM	764-22-7	762054	1.09627e+06	4.65193e+06	391446	412594	439617	512250	368977	384773	387294	1.09348	0.26573	0.28614	-1.80521	down
MW0123673	C17H23NO3	Dihydroferuperine	Heterocyclic compounds	Heterocyclic compounds	-	108605	118045	57946.3	244312	160391	170305	76971.1	149310	216568	216933	0.528725	0.507528	1.20425	0.26813	insig
MW0123675	C38H46O8	Dihydrogambogic acid	Organic acid And Its derivatives	Organic acid And Its derivatives	-	158049	63412.4	138553	44357.7	112937	51088	15502.9	118294	50312.5	51326.9	1.15888	0.132706	0.553875	-0.852368	insig
MW0052373	C12H20O3	Dihydrojasmonic acid	Organic acid And Its derivatives	Organic acid And Its derivatives	-	680223	468647	422901	1.00266e+06	915116	277913	700622	531607	347334	331625	1.27693	0.105191	0.627331	-0.672702	insig
MW0052379	C15H22O5	Dihydrophaseic acid	Organic acid And Its derivatives	Organic acid And Its derivatives	-	2.09861e+07	2.06084e+07	1.54729e+07	2.38284e+07	1.84765e+07	1.65025e+07	1.50479e+07	1.70104e+07	1.5913e+07	1.66121e+07	1.52384	0.05667	0.815982	-0.293391	insig
MW0052391	C4H4O6	Dihydroxyfumaric acid	Organic acid And Its derivatives	Organic acid And Its derivatives	133-38-0	3.04202e+07	9.42399e+06	9.84976e+06	3.82361e+07	6.93035e+07	1.98651e+07	1.52e+07	7.52773e+06	1.96433e+07	7.85765e+06	1.04303	0.19204	0.445794	-1.16555	down
MW0148540	C24H32N4O2	Dimethamine	Alkaloids	Alkaloids	37551-60-3	1.50662e+06	905728	1.00367e+06	1.65833e+06	1.50639e+06	1.63982e+06	933683	1.61581e+06	1.12594e+06	1.13958e+06	0.174288	0.906394	0.980869	-0.0278681	insig
MEDN1533	C5H8O4	Dimethylmalonic acid	Organic acid And Its derivatives	Organic acid And Its derivatives	595-46-0	2.46534e+06	1.59626e+06	2.23975e+06	1.60202e+06	2.92035e+06	1.27524e+06	1.0651e+06	3.2703e+06	1.00679e+06	906734	1.23162	0.24353	0.695157	-0.524589	insig
MW0006883	C24H38O4	Dioctyl phthalate	Benzene and substituted derivatives	Benzene and substituted derivatives	117-81-7	73147.5	40884.1	60838.8	50486	64594.7	50271.9	65433.4	41197.6	46709.1	38553.2	0.967444	0.229813	0.835193	-0.259819	insig
MW0006905	C19H29NO5	Dipivefrin	Benzene and substituted derivatives	Phenolics	52365-63-6	2.79809e+06	2.11511e+06	2.81253e+06	2.99068e+06	2.57037e+06	4.06989e+06	3.52711e+06	2.82487e+06	4.00536e+06	3.9758e+06	1.71275	0.00833353	1.38506	0.469952	insig
MEDP0307	C8H17NO2	Dl-2-Aminooctanoic Acid	Organic acid And Its derivatives	Organic acid And Its derivatives	644-90-6	59935	67225.5	78822.5	47482.5	91141.3	54340.4	38233.4	279566	49168.1	46277.6	0.0640511	0.628453	1.35687	0.440279	insig
MW0123749	C20H28O6	Dodecahydro-8''-hydroxy-1'',2'(5'h)-furan-5',5''-[5h-1,4a](methanoxymethano)naphthalen]-2,9''-dione	Aldehyde,Ketones,Esters	Ketones	-	289097	90593.3	97955.9	188419	232254	145081	94256.6	165303	61174.3	62210.8	1.19898	0.140483	0.587792	-0.766623	insig
MEDN0311	C12H22O4	Dodecanedioic Aicd	FA	FFA	693-23-2	1.08382e+06	1.4238e+06	3.6614e+06	369144	366190	605396	535485	411492	295120	326594	1.13555	0.193881	0.314886	-1.6671	down
MW0148663	C19H20N2O3	Dolasetron	Heterocyclic compounds	Heterocyclic compounds	115956-12-2	176019	117776	145654	115344	194464	113389	117200	157791	120858	144323	0.740475	0.324694	0.872278	-0.19714	insig
MW0123751	C22H24ClN5O2	Domperidone	Aldehyde,Ketones,Esters	Ketones	57808-66-9	100452	98579.5	48789.3	77480.7	69394.9	77313.1	166546	54381.1	85673.9	105590	0.632059	0.408447	1.24021	0.310579	insig
MEDP1234	C9H9NO4	Dopaquinone	Benzene and substituted derivatives	Benzene and substituted derivatives	4430-97-1	201528	51018.5	228683	33091	588717	411676	62604.4	3.74317e+06	60322.1	29775.9	0.126737	0.428239	3.90518	1.96539	insig
MW0148690	C32H24O5	Dracorubin	Heterocyclic compounds	Heterocyclic compounds	6219-63-2	287015	615589	545054	532936	444001	485428	429486	386135	398533	361445	0.640094	0.28128	0.85005	-0.234381	insig
MW0123765	C13H11N3O	Drometrizole	Heterocyclic compounds	Heterocyclic compounds	2440-22-4	430044	276256	347217	207310	305612	197639	367577	510535	520696	434547	0.757996	0.226064	1.29657	0.374698	insig
MW0114363	C31H44N2O5S	Dronedarone	Aldehyde,Ketones,Esters	Ketones	141626-36-0	632496	708512	1.76698e+06	1.01823e+06	887613	735942	1.01156e+06	1.72285e+06	1.11507e+06	782197	0.267941	0.79929	1.07056	0.0983674	insig
MW0114365	C22H22FN3O2	Droperidol	Alcohol and amines	Alcohols	548-73-2	1.9549e+06	1.02787e+06	888140	2.3742e+06	1.97938e+06	1.73496e+06	659166	326141	2.89347e+06	1.41635e+06	0.637597	0.66937	0.854776	-0.226382	insig
MW0138022	C18H20O6	Duartin	Heterocyclic compounds	Heterocyclic compounds	52305-04-1	3.99179e+06	2.3428e+06	3.84764e+06	5.2665e+06	5.28267e+06	1.96246e+06	2.04014e+06	1.69642e+06	2.54591e+06	1.36491e+06	1.88475	0.0119197	0.46354	-1.10923	down
MW0052505	C27H44O6	Ecdysone	Organic acid And Its derivatives	Organic acid And Its derivatives	3604-87-3	864626	620382	643518	708164	792403	571251	537022	983348	871601	658297	0.260217	0.988212	0.997913	-0.00301355	insig
MW0000241	C9H15NO3	Ecgonine	Alkaloids	Tropan alkaloids	481-37-8	1.08101e+06	660298	604204	655988	782426	973015	593406	2.01214e+06	597357	616675	0.298895	0.513834	1.26657	0.340922	insig
MEDP2375	C6H10N2O2	Ectoine	Heterocyclic compounds	Heterocyclic compounds	96702-03-3	430691	625626	411053	430740	459483	326115	360323	314571	266179	218015	1.80906	0.00761616	0.629966	-0.666655	insig
MW0106579	C10H16N2O8	Edetic acid	Organic acid And Its derivatives	Organic acid And Its derivatives	60-00-4	1.42281e+06	1.23778e+06	1.34587e+06	1.22413e+06	1.05112e+06	1.09958e+06	958954	1.35159e+06	1.2145e+06	978995	1.1057	0.200344	0.892052	-0.1648	insig
MW0106582	C14H24N2O10	Egtazic acid	Organic acid And Its derivatives	Organic acid And Its derivatives	67-42-5	235828	113021	105046	371941	114612	204035	211228	62820.5	283017	362788	0.340221	0.623508	1.19506	0.257079	insig
MEDP1857	C22H45NO2	Eicosanoyl-EA	Organic acid And Its derivatives	Organic acid And Its derivatives	94421-69-9	7.69644e+07	2.62412e+07	5.20055e+07	7.50682e+07	1.00408e+08	3.82997e+07	3.77758e+07	7.01798e+07	3.79146e+07	2.2539e+07	1.14604	0.139825	0.625089	-0.677867	insig
MW0123810	C22H26N2O2S	Eletriptan	Heterocyclic compounds	Heterocyclic compounds	-	168402	260391	222181	178912	184718	123674	112108	279186	164997	102985	1.15172	0.252324	0.77168	-0.373925	insig
MEDN0627	C14H6O8	Ellagic acid	Benzene and substituted derivatives	Phenolics	476-66-4	69627.3	111367	76461.8	101317	85422.5	78628.6	65014.3	56932.2	65081.9	52344.4	1.60232	0.0281497	0.715904	-0.482161	insig
MW0123812	C17H14N2	Ellipticine	Heterocyclic compounds	Heterocyclic compounds	519-23-3	1.2746e+06	1.85389e+06	2.55352e+06	3.23742e+06	4.26333e+06	1.77456e+06	2.265e+06	1.44468e+06	1.84878e+06	501037	1.15912	0.123213	0.594265	-0.750821	insig
MW0114388	C17H26O4	Embelin	Aldehyde,Ketones,Esters	Ketones	550-24-3	5415.36	5386.48	6206.8	4176.36	17937	4826.4	6768.7	5905.3	15527.2	8026.81	0.261365	0.906528	1.04939	0.0695542	insig
MW0106587	C18H24N2O5	Enalaprilat	Benzene and substituted derivatives	Benzene and substituted derivatives	76420-72-9	290608	371908	410383	1.17165e+06	1.0368e+06	1.34302e+06	623394	737204	1.24837e+06	1.22276e+06	1.16203	0.149999	1.57702	0.657197	insig
MW0123817	C15H17FN4O3	Enoxacin	Heterocyclic compounds	Heterocyclic compounds	74011-58-8	4.37434e+06	4.17101e+06	4.50435e+06	3.99167e+06	3.18874e+06	3.59571e+06	3.24423e+06	3.70872e+06	4.1122e+06	3.55615e+06	1.03098	0.183027	0.90049	-0.151218	insig
MW0000246	C31H39N5O5	Ergocornine	Alkaloids	Alkaloids	564-36-3	314788	41616.8	44872.2	215820	333942	226953	160212	105432	522630	512632	0.773871	0.323725	1.60652	0.683935	insig
MW0000247	C35H39N5O5	Ergocristine	Heterocyclic compounds	Heterocyclic compounds	511-08-0	7.65152e+06	3.11847e+06	4.426e+06	5.00633e+06	5.05681e+06	3.5427e+06	4.06319e+06	6.04041e+06	4.7488e+06	3.82453e+06	0.593711	0.505021	0.879667	-0.18497	insig
MW0123848	C22H23N3O4	Erlotinib	Heterocyclic compounds	Heterocyclic compounds	-	1.17407e+06	861028	980552	1.06954e+06	910072	980760	980205	953308	1.02649e+06	1.06143e+06	0.0331336	0.982268	1.00139	0.00200016	insig
MEDN1129	C4H8O4	Erythrose	Carbohydrates and Its metabolites	Sugars	583-50-6	14131.5	22926.1	14929.8	87203.5	35847.5	58003.3	49440	92773.4	40417.7	46520.9	1.21098	0.215495	1.64053	0.71416	insig
MW0006991	C20H21FN2O	Escitalopram	Benzene and substituted derivatives	Benzene and substituted derivatives	128196-01-0	2.38137e+06	2.39782e+06	2.25215e+06	2.07044e+06	2.08375e+06	2.04174e+06	1.68457e+06	2.40435e+06	2.2097e+06	1.76219e+06	1.12793	0.203603	0.903181	-0.146913	insig
MW0052648	C36H56O11	Esculentoside B	Organic acid And Its derivatives	Organic acid And Its derivatives	60820-94-2	5.28465e+06	1.08813e+06	2.42999e+06	3.41564e+06	2.90894e+06	4.53351e+06	3.34588e+06	3.90988e+06	4.90075e+06	4.02973e+06	0.9842	0.186477	1.36969	0.453848	insig
MW0123858	C16H11ClN4	Estazolam	Heterocyclic compounds	Heterocyclic compounds	288150-92-5	342434	175416	1.12187e+06	2.71861e+06	1.882e+06	2.58527e+07	1.09742e+06	3.41497e+06	9.09496e+06	1.03402e+07	1.51649	0.114414	7.9804	2.99646	up
MEDN1407	C18H24O3	Estriol	Hormones and hormone related compounds	Hormones and hormone related compounds	50-27-1	663189	335789	414659	625394	604489	322015	302561	616391	249760	184591	1.42276	0.0853409	0.633745	-0.658025	insig
MEDN1484	C8H10N2S	Ethionamide	Heterocyclic compounds	Pteridines and derivatives	536-33-4	296243	305448	275775	328668	357559	320921	312137	387904	282408	365992	0.695689	0.399942	1.06758	0.094339	insig
MW0123921	C22H18ClNO3	Ethyl 2-[(3-chlorophenyl)methyl]-5-hydroxy-1H-benzo[g]indole-3-carboxylate	Heterocyclic compounds	Indole and Its derivatives	1159576-98-3	24598	1.13527e+06	99474.4	572930	798072	259734	330735	217071	93326.9	122065	0.300545	0.202498	0.388896	-1.36255	insig
MEDN1895	C5H8O4	Ethyl hydrogen malonate	Aldehyde,Ketones,Esters	Esters	1071-46-1	2.46534e+06	1.59626e+06	2.23975e+06	1.60202e+06	2.92035e+06	1.27524e+06	1.0651e+06	3.2703e+06	1.00679e+06	906734	1.23162	0.24353	0.695157	-0.524589	insig
MW0052740	C16H32O2	Ethyl tetradecanoate	Aldehyde,Ketones,Esters	Esters	124-06-1	73314.1	56906.6	62187.8	52879.5	48849.1	199224	290910	353830	380904	266658	2.11824	0.00158299	5.07086	2.34223	up
MEDP0658	C14H28O2	Ethyl-dodecanoate	Alcohol and amines	Amines	106-33-2	983793	1.1643e+06	1.03194e+06	991171	997346	758633	884021	951713	547624	564337	1.61303	0.0194506	0.717093	-0.479768	insig
MEDN0413	C5H8O4	Ethylmalonate	Organic acid And Its derivatives	Organic acid And Its derivatives	601-75-2	2.30756e+06	1.43098e+06	2.10832e+06	1.47687e+06	2.809e+06	1.20708e+06	1.00435e+06	3.12954e+06	965151	880819	1.1698	0.278927	0.70928	-0.495573	insig
MEDN0678	C9H10O3	Ethylsalicylate	Organic acid And Its derivatives	Organic acid And Its derivatives	118-61-6	292598	283550	247816	298684	345205	314752	294011	399559	331921	360130	1.2258	0.0911935	1.15841	0.212145	insig
MW0124088	C19H17N3O	Evodiamine	Heterocyclic compounds	Heterocyclic compounds	518-17-2	1.24401e+06	984378	989932	3.21513e+06	3.57024e+06	1.46081e+06	1.03767e+06	1.26627e+06	3.20664e+06	1.74269e+06	0.179102	0.719496	0.871086	-0.199113	insig
MW0052789	C20H24O2	Exemestane	Heterocyclic compounds	Heterocyclic compounds	107868-30-4	2.47343e+06	4.22478e+06	4.38074e+06	4.19848e+06	4.12769e+06	2.54808e+06	2.97324e+06	6.33684e+06	2.3125e+06	2.38575e+06	0.743751	0.525898	0.853199	-0.229046	insig
MEDN0385	C12H24O2	FFA(12:0)	FA	FFA	143-07-7	5.66842e+06	5.844e+06	8.67399e+06	5.50169e+06	6.57234e+06	6.44364e+06	8.52807e+06	9.44256e+06	8.24824e+06	6.28318e+06	1.0774	0.153927	1.20723	0.271697	insig
MEDN0807	C14H28O2	FFA(14:0)	FA	FFA	544-63-8	18166.6	11792.1	60326.6	8639.96	12558.3	14528.2	40904.8	30822.1	18261	9692.3	0.286944	0.962644	1.02444	0.0348391	insig
MEDN1159	C15H28O2	FFA(15:1)	FA	FFA	84743-29-3	717030	442794	515430	397769	486244	554843	640218	557763	674130	485158	0.782197	0.311922	1.13787	0.186336	insig
MEDN0381	C16H32O2	FFA(16:0)	FA	FFA	57-10-3	2.85064e+07	1.78223e+07	6.14144e+07	1.81241e+07	1.34443e+07	1.93803e+07	6.48275e+07	3.90762e+07	4.86725e+07	2.36513e+07	0.804837	0.37804	1.4041	0.48965	insig
MEDN1805	C16H30O2	FFA(16:1)	FA	FFA	373-49-9	2.01231e+06	1.17905e+06	7.08331e+06	1.21636e+06	1.01111e+06	787806	3.02119e+06	1.53293e+06	1.60039e+06	682441	0.57366	0.464175	0.609876	-0.713413	insig
MEDN1490	C16H28O2	FFA(16:2)	FA	FFA	-	50859.6	94679.7	66475.5	83759.3	78871.3	79396.6	88173.5	56172.9	45955.1	46307	0.73786	0.338905	0.843478	-0.245578	insig
MEDN0383	C18H32O2	FFA(18:2)	FA	FFA	60-33-3	1.97273e+06	1.18536e+06	8.64462e+06	1.89925e+06	881841	875840	4.92282e+06	1.96318e+06	2.44988e+06	693744	0.2848	0.668308	0.74778	-0.419314	insig
MEDP1444	C18H26O2	FFA(18:5)	FA	FFA	-	301972	166043	287299	260981	229531	192038	146034	225122	245900	214820	1.03382	0.176015	0.821874	-0.283011	insig
MEDN0399	C20H39NO4	FFA(20:0)	FA	FFA	506-30-9	259839	277787	224467	218971	118028	128693	190110	226745	291263	237445	0.0895998	0.900901	0.977402	-0.0329761	insig
MEDN0811	C9H18O2	FFA(9:0)	FA	FFA	112-05-0	105586	157542	108094	139488	115638	138549	163865	141929	121976	145196	1.10173	0.201592	1.13597	0.183928	insig
MEDP1918	C18H30O	Farnesylacetone	Aldehyde,Ketones,Esters	Ketones	-	106664	372246	459162	175164	204736	156683	255372	184965	157957	116769	0.717943	0.255568	0.66143	-0.596339	insig
MW0007135	C22H23NO3	Fenpropathrin	Benzene and substituted derivatives	Benzene and substituted derivatives	39515-41-8	165398	754592	192111	448261	181479	1.17538e+06	888197	312070	468413	878598	1.41941	0.0779496	2.1372	1.09572	up
MEDN1630	C10H10O4	Ferulic acid	Organic acid And Its derivatives	Organic acid And Its derivatives	537-98-4	426759	253789	111755	181994	466867	104036	107579	628789	232526	108002	0.70929	0.683192	0.819429	-0.287309	insig
MW0124123	C20H21F3N4O	Flibanserin	Others	Medicine	167933-07-5	3.35774e+06	2.62419e+06	2.39632e+06	1.92367e+06	1.9348e+06	3.51992e+06	2.07049e+06	2.61605e+06	3.09579e+06	3.5843e+06	0.94673	0.2106	1.21655	0.282793	insig
MW0052917	C26H23F2NO4	Flucythrinate	Aldehyde,Ketones,Esters	Esters	70124-77-5	371203	28144.6	37147.6	592873	812414	142038	202203	94609.2	129043	107282	0.409737	0.204525	0.366589	-1.44777	insig
MW0052920	C27H36F2O6	Flumethasone pivalate	Aldehyde,Ketones,Esters	Esters	2002-29-1	459839	84422.8	182486	234050	143735	412847	302502	765345	513318	378061	1.42611	0.0405377	2.14758	1.10271	up
MW0149232	C19H20F3NO3	Flumetover	Benzene and substituted derivatives	Benzene and substituted derivatives	154025-04-4	755491	648964	572147	2.66821e+06	2.38943e+06	2.89268e+06	515860	600281	2.2226e+06	1.03587e+06	0.0161142	0.945384	1.03313	0.0470234	insig
MW0149250	C24H32F3NO5	Fluprostenol methyl amide	Benzene and substituted derivatives	Benzene and substituted derivatives	-	184046	9	259964	240688	258707	403653	410201	252573	364818	331669	0.808909	0.0259212	1.86865	0.901998	insig
MW0007199	C16H15F2N3Si	Flusilazole	Benzene and substituted derivatives	Benzene and substituted derivatives	85509-19-9	432829	791596	902518	4.34656e+06	5.45289e+06	3.42882e+06	2.0323e+06	2.87784e+06	2.27273e+06	3.07205e+06	0.847623	0.7585	1.14735	0.198304	insig
MW0007206	C15H21F3N2O2	Fluvoxamine	Benzene and substituted derivatives	Benzene and substituted derivatives	54739-18-3	9.78822e+06	9.47806e+06	4.29521e+06	4.39558e+06	3.62977e+06	5.47219e+06	4.81033e+06	7.61664e+06	6.28185e+06	5.48966e+06	0.00227419	0.801251	0.939337	-0.0902859	insig
MEDN1186	C9H16N4S2	Formamide	Alcohol and amines	Polyamines	75-12-7	5577.16	2534.56	8623.39	4690.81	85571	22728.2	1482.96	161799	5389.31	6896.96	0.176586	0.617469	1.85329	0.890091	insig
MW0007213	C19H24N2O4	Formoterol	Benzene and substituted derivatives	Benzene and substituted derivatives	67346-49-0	7.14333e+06	3.76394e+06	5.49055e+06	7.53119e+06	6.8249e+06	5.99904e+06	5.15909e+06	5.58801e+06	6.504e+06	5.7352e+06	0.289668	0.646364	0.942493	-0.0854465	insig
MW0052943	C32H47F5O3S	Fulvestrant	Benzene and substituted derivatives	Benzene and substituted derivatives	129453-61-8	6.84909e+06	9.16877e+06	2.90615e+06	9.388e+06	7.46034e+06	9.84007e+06	1.02852e+07	1.26957e+07	1.53612e+07	1.17282e+07	1.41786	0.0139209	1.67477	0.74396	insig
MW0124192	C14H21NO3	Furmecyclox	Heterocyclic compounds	Heterocyclic compounds	60568-05-0	94184	105478	124388	97670.8	108440	95461.4	109031	105482	86647.4	82378.2	0.963293	0.202448	0.9035	-0.146403	insig
MW0052959	C31H48O6	Fusidic acid	Organic acid And Its derivatives	Organic acid And Its derivatives	6990-06-3	243950	104100	143384	226030	183329	297805	202476	109855	258756	205859	0.49508	0.420218	1.19312	0.254735	insig
MEDP2683	C17H18N2O2	GSK 4716	Benzene and substituted derivatives	Benzene and substituted derivatives	101574-65-6	338174	190789	276270	211212	224177	190987	283533	344252	235000	191180	0.102779	0.983071	1.00349	0.00502778	insig
MW0149413	C18H31N5O11	GalNAc1-4GlcNAcSp	Others	Others	-	9	9	9	194865	9	223979	9	301775	250063	287897	1.30019	0.0355551	5.45776	2.44831	up
MEDN1538	C12H22O11	GalactinolHydrate	Carbohydrates and Its metabolites	Sugar alcohols	3687-64-7	517915	335617	408241	425333	388787	190713	216505	259582	194932	184690	2.09079	0.000974469	0.504083	-0.988268	insig
MW0149392	C6H15O9P	Galactitol 1-phosphate	Organic acid And Its derivatives	Organic acid And Its derivatives	-	8.59264e+06	6.30283e+06	4.13871e+06	8.37446e+06	4.03128e+06	5.43506e+06	3.61683e+06	3.15941e+06	7.08392e+06	5.92785e+06	0.7519	0.342578	0.802262	-0.317854	insig
MEDN1126	C24H40O5	Gamma-Mercholic Acid	Bile acids	Bile acids	547-75-1	3.50435e+07	1.08186e+08	4.46374e+07	1.67471e+08	1.28933e+08	1.53385e+08	5.53993e+07	3.08057e+07	1.34727e+08	1.125e+08	0.0572689	0.988552	1.00526	0.00756332	insig
MW0114511	C16H26O4	Gelcohol	Alcohol and amines	Alcohols	108102-51-8	3.90092e+06	3.75879e+06	2.83967e+06	4.36027e+06	3.31688e+06	3.09243e+06	2.71835e+06	3.11592e+06	2.91479e+06	2.98477e+06	1.513	0.0593434	0.815682	-0.293922	insig
MW0138237	C29H40N2O9	Geldanamycin	Heterocyclic compounds	Heterocyclic compounds	30562-34-6	71625.2	25525.1	34400.4	569115	251367	1.68098e+06	183191	97575.5	546055	645801	1.17535	0.202378	3.31249	1.72792	up
MW0149513	C28H39N3O8	Geldanamycin Analog	Heterocyclic compounds	Heterocyclic compounds	64202-81-9	610227	381315	346195	2.83552e+06	561028	3.6045e+06	1.74967e+06	1.40144e+06	2.67163e+06	1.69499e+06	1.47978	0.0758235	2.34929	1.23223	up
MEDN1654	C15H22O3	Gemfibrozil	Others	Medicine	25812-30-0	123944	131146	129573	187483	160561	153046	143801	189937	169243	172369	0.957248	0.228042	1.1306	0.177084	insig
MW0124240	C21H24O2	Gestrinone	Aldehyde,Ketones,Esters	Ketones	16320-04-0	3.7636e+06	923347	1.66571e+06	1.39701e+06	1.32514e+06	1.84734e+06	1.53608e+06	4.65039e+06	1.84698e+06	1.45999e+06	0.453844	0.578938	1.2497	0.321581	insig
MW0053588	C19H22O6	Gibberellin	Aldehyde,Ketones,Esters	Esters	77-06-5	2.97693e+06	2.60932e+06	2.85324e+06	4.22067e+06	2.93517e+06	1.10683e+06	1.23699e+06	1.58516e+06	1.45301e+06	1.17209e+06	2.11258	0.00198107	0.420259	-1.25065	down
MW0007250	C24H34N4O5S	Glimepiride	Amino acid and Its metabolites	polypeptide	-	9.55568e+06	3.70899e+06	6.78135e+06	8.24889e+06	6.23545e+06	6.49412e+06	6.16733e+06	6.81508e+06	4.92869e+06	5.10187e+06	0.599101	0.384455	0.854526	-0.226804	insig
MW0007251	C21H27N5O4S	Glipizide	Benzene and substituted derivatives	Benzene and substituted derivatives	29094-61-9	551334	435793	403774	675797	573958	659646	793801	888842	943641	856563	1.76234	0.002482	1.56874	0.649602	insig
MW0149874	C11H22N6O4	Gln-Arg	Amino acid and Its metabolites	Small Peptide	-	140521	131960	153279	109017	102035	127702	111977	115588	157105	169844	0.496005	0.562084	1.0713	0.0993589	insig
MW0149683	C21H35N5O10	Gln-Glu-Leu-Glu	Amino acid and Its metabolites	Small Peptide	-	7.41879e+06	908347	1.68808e+06	2.31497e+06	1.77459e+06	1.87672e+06	1.13183e+06	1.63846e+06	2.06874e+06	1.58665e+06	0.700397	0.379885	0.588623	-0.764584	insig
MW0149684	C15H26N4O7S1	Gln-Glu-Met	Amino acid and Its metabolites	Small Peptide	-	759785	558015	2.28728e+06	1.14195e+07	4.23399e+06	1.50344e+07	1.67117e+06	2.19183e+06	3.59878e+06	2.02907e+06	0.435284	0.754309	1.27347	0.348767	insig
MEDP2542	C7H13N3O4	Gln-Gly	Amino acid and Its metabolites	Small Peptide	2650-65-9	1.79543e+07	1.61272e+07	5.28947e+06	1.78337e+07	2.01427e+07	2.09631e+07	8.22925e+06	9.34833e+06	1.88703e+07	1.94254e+07	0.00204337	0.979058	0.993392	-0.00956458	insig
MW0149698	C16H22N4O6	Gln-Gly-Tyr	Amino acid and Its metabolites	Small Peptide	-	7.85122e+06	4.45043e+06	5.72796e+06	7.96632e+06	7.37408e+06	5.88737e+06	5.32675e+06	6.43565e+06	6.80193e+06	6.17266e+06	0.524373	0.485065	0.917722	-0.123872	insig
MW0149703	C28H40N8O7	Gln-His-Leu-Phe-Gly	Amino acid and Its metabolites	Small Peptide	-	1.00069e+06	1.37955e+06	2.04241e+06	1.62224e+06	1.36945e+06	2.15997e+06	2.0719e+06	1.15445e+06	1.56548e+06	1.91047e+06	0.90324	0.284241	1.19529	0.257356	insig
MW0106855	C11H21N3O4	Gln-Ile	Amino acid and Its metabolites	Small Peptide	86416-45-7	1.76146e+06	1.12566e+06	698391	4.14386e+06	876461	1.22081e+06	244896	170421	2.00753e+06	1.25026e+06	0.92531	0.34108	0.568674	-0.814326	insig
MW0149720	C17H32N4O5	Gln-Ile-Leu	Amino acid and Its metabolites	Small Peptide	-	1.05983e+07	6.00147e+06	4.53571e+06	9.95538e+06	1.06879e+07	9.15656e+06	5.4936e+06	6.47211e+06	1.67967e+07	1.50761e+07	0.485957	0.42235	1.26847	0.34309	insig
MW0149878	C11H21N3O4	Gln-Leu	Amino acid and Its metabolites	Small Peptide	34027-65-1	1.76146e+06	1.12566e+06	698391	4.14386e+06	876461	1.22081e+06	244896	170421	2.00753e+06	1.25026e+06	0.92531	0.34108	0.568674	-0.814326	insig
MW0149743	C17H32N4O5	Gln-Leu-Leu	Amino acid and Its metabolites	Small Peptide	-	2.99905e+06	1.58776e+06	2.50778e+06	3.61362e+06	3.02872e+06	2.55564e+06	1.82132e+06	1.81577e+06	2.82122e+06	2.54304e+06	0.73465	0.310542	0.841309	-0.249292	insig
MW0149778	C24H31N7O8	Gln-Phe-His-Asp	Amino acid and Its metabolites	Small Peptide	-	431895	384906	70712.6	9.92601e+06	1.18571e+07	4.52282e+06	2.28706e+06	2.04683e+06	2.38611e+06	2.71986e+06	0.645747	0.545338	0.615892	-0.699251	insig
MW0149812	C15H29N7O6	Gln-Thr-Arg	Amino acid and Its metabolites	Small Peptide	-	1.8494e+07	7.2951e+06	1.29651e+07	1.36018e+07	8.98232e+06	700273	646086	607668	596672	404469	2.18789	0.00394692	0.0481782	-4.37548	down
MW0149838	C19H26N4O8	Gln-Tyr-Glu	Amino acid and Its metabolites	Small Peptide	-	683802	121356	149722	1.50125e+06	1.6401e+06	506304	68678.9	264517	968024	9	1.00301	0.258674	0.441267	-1.18028	down
MW0149842	C20H30N4O6	Gln-Tyr-Leu	Amino acid and Its metabolites	Small Peptide	-	985288	682907	1.45184e+06	1.83264e+06	1.10048e+06	3.31971e+06	1.45305e+06	1.43479e+06	1.16552e+06	1.25832e+06	0.89159	0.294929	1.42593	0.511905	insig
MW0106877	C10H19N3O4	Gln-Val	Amino acid and Its metabolites	Small Peptide	-	156491	184573	204188	116225	357068	130197	131544	356723	120004	59887	0.811217	0.521105	0.783819	-0.351407	insig
MW0149855	C15H26N4O7	Gln-Val-Glu	Amino acid and Its metabolites	Small Peptide	-	3.03992e+06	603359	742194	6.23735e+06	9.89317e+06	1.55008e+06	991088	3.60275e+06	2.90646e+06	9	0.922105	0.277873	0.441138	-1.1807	insig
MW0106938	C14H26N6O6	Glu-Ala-Arg	Amino acid and Its metabolites	Small Peptide	-	2.01681e+06	978670	1.64501e+06	1.48346e+06	1.24913e+06	1.3112e+06	1.1495e+06	1.2469e+06	1.50697e+06	1.27378e+06	0.684898	0.385209	0.880006	-0.184415	insig
MEDN2147	C11H21N5O5	Glu-Arg	Amino acid and Its metabolites	Small Peptide	7219-59-2	29848.6	50068	30944.2	182183	161672	53201.1	78187	72397.9	122436	78516.5	0.256183	0.788549	0.890093	-0.167973	insig
MW0149939	C19H31N5O10	Glu-Asn-Val-Glu	Amino acid and Its metabolites	Small Peptide	-	213992	406418	356689	538453	519107	527392	410825	390782	474079	392610	0.52707	0.638092	1.07914	0.109886	insig
MW0149978	C26H46N10O11	Glu-Gln-Lys-Asp-Arg	Amino acid and Its metabolites	Small Peptide	-	242083	552634	138846	1.03224e+07	4.83799e+06	2.43651e+07	1.198e+07	5.37396e+06	6.62856e+06	9.08964e+06	1.4885	0.0779059	3.56887	1.83547	up
MW0149981	C25H38N8O8	Glu-Gln-Phe-Arg	Amino acid and Its metabolites	Small Peptide	-	562370	687558	583122	521094	484765	319689	332022	565947	302751	256370	1.73687	0.013583	0.625867	-0.676072	insig
MEDP1671	C16H27N3O8	Glu-Glu-Ile	Amino acid and Its metabolites	Small Peptide	-	2.61748e+06	276918	507842	1.41317e+07	6.10337e+07	2.03813e+06	1.06012e+06	5.47863e+06	2.2227e+06	2.23399e+06	0.307495	0.322573	0.16589	-2.5917	insig
MEDP2355	C7H12N2O5	Glu-Gly	Amino acid and Its metabolites	Small Peptide	1948-29-4	1.1673e+06	1.13198e+06	384840	1.30498e+06	1.27273e+06	1.54354e+06	251014	571417	1.2555e+06	1.37332e+06	0.324877	0.864533	0.94925	-0.0751398	insig
MEDP2394	C11H20N2O5	Glu-Ile	Amino acid and Its metabolites	Small Peptide	5879-22-1	2.61517e+07	1.33279e+07	4.63395e+07	8.72802e+07	1.19456e+08	4.12994e+07	3.35336e+07	1.05685e+07	6.15797e+07	4.46013e+07	0.431962	0.385819	0.654859	-0.610743	insig
MW0106910	C16H29N3O6	Glu-Ile-Val	Amino acid and Its metabolites	Small Peptide	-	1.5124e+06	738323	957508	1.42122e+06	1.21326e+06	1.09057e+06	922841	1.06442e+06	1.04181e+06	1.21303e+06	0.404232	0.530746	0.912705	-0.131779	insig
MEDP1860	C11H20N2O5	Glu-Leu	Amino acid and Its metabolites	Small Peptide	2566-39-4	1.11046e+06	533895	700472	2.25227e+06	6.04928e+06	1.11246e+06	1.24944e+06	5.62367e+06	1.33054e+06	717039	0.0108529	0.930938	0.942401	-0.0855877	insig
MW0150054	C17H31N3O6	Glu-Leu-Ile	Amino acid and Its metabolites	Small Peptide	-	6.2249e+06	1.81736e+06	3.37651e+06	9.91233e+06	1.14258e+07	1.93373e+06	1.99954e+06	5.11827e+06	3.20572e+06	1.58701e+06	1.31275	0.110362	0.422637	-1.24251	down
MW0150059	C20H29N3O6	Glu-Leu-Phe	Amino acid and Its metabolites	Small Peptide	-	319111	120075	267332	1.08049e+06	606544	1.59912e+06	686013	767584	394247	483591	0.94703	0.294889	1.64214	0.715581	insig
MW0150077	C25H44N6O10	Glu-Lys-Leu-Glu-Ala	Amino acid and Its metabolites	Small Peptide	-	9.17225e+06	4.76766e+06	9.91228e+06	7.54638e+06	6.39095e+06	5.47522e+06	5.32255e+06	6.73215e+06	7.07205e+06	4.99109e+06	1.12527	0.162557	0.783102	-0.352728	insig
MW0150084	C28H44N6O9	Glu-Lys-Tyr-Leu-Gly	Amino acid and Its metabolites	Small Peptide	-	8.06276e+06	4.92233e+06	6.73235e+06	6.13495e+06	3.37305e+06	7.89165e+06	6.80255e+06	5.40544e+06	5.88827e+06	6.61512e+06	0.633607	0.482963	1.11557	0.157782	insig
MEDP2597	C14H18N2O5	Glu-Phe	Amino acid and Its metabolites	Small Peptide	20556-22-3	6.44286e+06	1.28761e+07	2.89533e+07	3.78192e+07	8.24011e+07	2.15846e+07	9.84207e+06	6.84909e+06	1.36718e+07	1.60608e+07	0.872947	0.209805	0.403629	-1.3089	insig
MEDP2514	C17H23N3O6	Glu-Phe-Ala	Amino acid and Its metabolites	Small Peptide	-	1.72871e+07	7.03103e+06	8.97964e+06	2.27511e+07	5.81294e+06	1.81595e+07	3.92182e+06	3.72292e+06	2.07003e+07	1.6122e+07	0.205393	0.975815	1.01236	0.0177248	insig
MW0106976	C20H30N6O6	Glu-Phe-Arg	Amino acid and Its metabolites	Small Peptide	-	3.37422e+06	1.70841e+06	2.81069e+06	2.79124e+06	2.91451e+06	3.09213e+06	2.52839e+06	6.45925e+06	2.35965e+06	2.25682e+06	0.383098	0.494001	1.22775	0.296014	insig
MW0150105	C30H47N5O8S	Glu-Phe-Leu-Val-Met	Amino acid and Its metabolites	Small Peptide	-	989528	240955	200626	743781	619727	857905	371642	247433	1.15891e+06	785323	0.349678	0.591937	1.22422	0.291859	insig
MEDP1986	C10H16N2O5	Glu-Pro	Amino acid and Its metabolites	Small Peptide	41745-47-5	1.04057e+06	9	9	9	9	1.49879e+06	1.14071e+06	1.30175e+06	1.26212e+06	981559	1.7559	0.00513672	5.9436	2.57134	up
MW0150127	C25H40N8O10	Glu-Pro-Pro-Arg-Asp	Amino acid and Its metabolites	Small Peptide	-	575136	291044	223505	388762	297207	308917	193623	277472	355266	420270	0.467032	0.560083	0.876042	-0.190928	insig
MW0150149	C18H33N5O9	Glu-Ser-Thr-Lys	Amino acid and Its metabolites	Small Peptide	-	1.27255e+06	839480	1.26848e+06	1.66354e+06	1.6515e+06	1.2822e+06	1.21627e+06	1.26712e+06	1.39288e+06	1.24715e+06	0.167189	0.72585	0.956698	-0.0638651	insig
MEDN1639	C9H16N2O6	Glu-Thr	Amino acid and Its metabolites	Small Peptide	6875-80-5	341863	136375	122120	541880	647608	309569	380449	193350	466545	281426	0.0956933	0.793205	0.911442	-0.133778	insig
MW0150162	C20H30N6O10	Glu-Thr-His-Glu	Amino acid and Its metabolites	Small Peptide	-	97410.5	206659	187008	393007	211117	1.31635e+06	203199	325282	221468	188223	0.808422	0.352187	2.05854	1.04162	insig
MEDP1861	C14H18N2O6	Glu-Tyr	Amino acid and Its metabolites	Small Peptide	3422-39-7	1.00297e+06	745258	930372	1.79783e+06	4.21096e+06	1.08735e+06	939304	4.39808e+06	1.23949e+06	550047	0.279375	0.923125	0.945541	-0.0807883	insig
MEDN1620	C10H18N2O5	Glu-Val	Amino acid and Its metabolites	Small Peptide	5879-06-1	2.59622e+06	1.18573e+06	1.59935e+06	3.57711e+06	1.05687e+07	3.09772e+06	3.95787e+06	1.61214e+07	3.32641e+06	1.67965e+06	0.414081	0.600643	1.44327	0.529346	insig
MEDP1679	C19H27N3O6	Glu-Val-Phe	Amino acid and Its metabolites	Small Peptide	31461-61-7	2.89045e+07	9.12482e+06	1.16984e+07	3.28743e+07	2.54653e+07	2.5543e+07	7.19307e+06	5.04265e+06	3.40023e+07	1.95314e+07	0.540694	0.656113	0.844959	-0.243047	insig
MW0114548	C6H14NO8P	Glucosamine-1P	Alcohol and amines	Amines	-	1.67827e+06	2.06402e+06	1.84336e+06	1.41256e+06	1.05721e+06	1.23326e+06	1.70796e+06	964711	1.38698e+06	1.26082e+06	0.892777	0.199443	0.81358	-0.297643	insig
MEDN1698	C5H6O4	Glutaconic acid	Amino acid and Its metabolites	Amino acids	1724-02-3	5.3112e+06	3.14054e+06	1.41043e+06	1.87368e+06	2.69541e+06	3.74774e+06	2.23973e+06	4.24132e+06	5.04704e+06	5.7868e+06	1.01948	0.182485	1.45951	0.545488	insig
MEDL00375	C16H19N3O5	Glutamyltryptophan	Amino acid and Its metabolites	Small Peptide	122933-59-9	2.82969e+06	2.68332e+06	2.4881e+06	2.81158e+06	2.16888e+06	2.1506e+06	2.0244e+06	2.31879e+06	2.90992e+06	2.35651e+06	1.00167	0.247879	0.905916	-0.14255	insig
MEDN0314	C5H8O4	Glutaric Acid	Organic acid And Its derivatives	Organic acid And Its derivatives	110-94-1	2.46534e+06	1.59626e+06	2.23975e+06	1.60202e+06	2.92035e+06	1.27524e+06	1.0651e+06	3.2703e+06	1.00679e+06	906734	1.23162	0.24353	0.695157	-0.524589	insig
MEDN0038	C20H32N6O12S2	Glutathione Oxidized	Amino acid and Its metabolites	Small Peptide	121-24-4	63450.9	135023	9	139096	114530	122727	14218.7	36070.4	107566	105349	0.454218	0.70858	0.853628	-0.228321	insig
MW0150279	C14H20O2	Glutinosone	Aldehyde,Ketones,Esters	Ketones	55051-94-0	1.80555e+07	1.53463e+07	1.76473e+07	1.99769e+07	1.6712e+07	9.53341e+06	8.81462e+06	1.17143e+07	8.69206e+06	7.6995e+06	2.11102	4.36872e-05	0.529461	-0.917403	insig
MW0107107	C14H29N7O4	Gly-Arg-Lys	Amino acid and Its metabolites	Small Peptide	-	1.07635e+07	4.31776e+06	6.22215e+06	6.83805e+06	5.29727e+06	2.53669e+06	2.07322e+06	2.39775e+06	2.78304e+06	2.07301e+06	2.05352	0.016894	0.354789	-1.49496	down
MW0150314	C24H46N10O7	Gly-Asn-Leu-Arg-Lys	Amino acid and Its metabolites	Small Peptide	-	228902	221068	197306	514444	818407	836246	488506	437763	656599	666610	1.23016	0.161318	1.55835	0.640016	insig
MEDP2313	C7H13N3O4	Gly-Gln	Amino acid and Its metabolites	Small Peptide	13115-71-4	1.93083e+07	1.80131e+07	5.64092e+06	2.07284e+07	2.0929e+07	2.47425e+07	6.57427e+06	9.69052e+06	2.08952e+07	2.06013e+07	0.136599	0.928246	0.974996	-0.0365322	insig
MEDP2546	C7H12N2O5	Gly-Glu	Amino acid and Its metabolites	Small Peptide	7412-78-4	1.1673e+06	1.13198e+06	384840	1.30498e+06	1.27273e+06	1.54354e+06	251014	571417	1.2555e+06	1.37332e+06	0.324877	0.864533	0.94925	-0.0751398	insig
MEDN1543	C4H8N2O3	Gly-Gly	Amino acid and Its metabolites	Small Peptide	556-50-3	17082.1	10718.3	13835.7	27530.5	64067.7	21407.4	16794.7	39681.2	21589.8	10017.1	0.251605	0.679681	0.821788	-0.283162	insig
MW0150368	C19H33N7O7	Gly-Gly-Lys-Pro-Asn	Amino acid and Its metabolites	Small Peptide	-	7.15352e+07	4.37637e+07	7.11634e+07	8.60075e+07	56381325	66771123	5.83302e+07	6.81982e+07	9.35363e+07	7.43648e+07	0.48753	0.508541	1.09837	0.135366	insig
MW0150370	C12H17N5O6	Gly-His-Asp	Amino acid and Its metabolites	Small Peptide	-	358327	192248	245310	322805	258735	305363	252848	211467	305945	312689	0.0664737	0.952629	1.0079	0.0113572	insig
MEDP1790	C8H16N2O3	Gly-Ile	Amino acid and Its metabolites	Small Peptide	19461-38-2	6.48846e+07	2.51744e+07	2.23661e+07	1.106e+08	1.15678e+08	5.63133e+07	5.49497e+07	4.32748e+07	8.10798e+07	4.58044e+07	0.0673805	0.61112	0.830881	-0.267286	insig
MEDP0071	C8H16N2O3	Gly-Leu	Amino acid and Its metabolites	Amino acid derivatives	869-19-2	5.34799e+07	2.47889e+07	1.89256e+07	9.25553e+07	1.17205e+08	5.81419e+07	5.37519e+07	4.17217e+07	8.43011e+07	9.67778e+06	0.434387	0.616553	0.806615	-0.310048	insig
MEDP1864	C11H21N3O4	Gly-Leu-Ala	Amino acid and Its metabolites	Small Peptide	-	2.52033e+07	1.05628e+07	1.10409e+07	3.86004e+07	4.53075e+07	2.0116e+07	1.33899e+07	1.58473e+07	3.24022e+07	2.18917e+07	0.319178	0.513965	0.792925	-0.334744	insig
MW0150399	C12H22N4O5	Gly-Leu-Asn	Amino acid and Its metabolites	Small Peptide	-	1.00161e+07	2.25874e+06	5.63893e+06	4.54439e+06	1.00938e+07	2.98161e+06	6.06634e+06	1.86885e+07	3.42048e+06	1.60075e+06	0.462569	0.990962	1.00632	0.0090899	insig
MEDP2312	C8H17N3O3	Gly-Lys	Amino acid and Its metabolites	Small Peptide	997-62-6	2.03886e+07	1.80218e+07	7.66691e+06	2.19506e+07	2.28283e+07	2.48561e+07	9.23014e+06	1.01166e+07	2.05876e+07	2.34791e+07	0.140096	0.907762	0.971531	-0.0416679	insig
MW0150425	C17H26N4O4	Gly-Lys-Phe	Amino acid and Its metabolites	Small Peptide	-	1.68575e+07	8.25583e+06	8.94535e+06	1.90748e+07	1.53425e+07	2.06603e+07	1.26856e+07	1.60827e+07	1.12862e+07	1.18295e+07	0.231658	0.777837	1.05941	0.0832647	insig
MEDN1961	C7H14N2O3S	Gly-Met	Amino acid and Its metabolites	Small Peptide	554-94-9	130450	29001.4	47608	61586	144814	114655	50823.8	105131	54809.1	87180	0.215393	0.995018	0.997919	-0.00300591	insig
MEDP0859	C11H14N2O3	Gly-Phe	Amino acid and Its metabolites	Amino acid derivatives	3321-03-7	6.01379e+07	9.05601e+06	2.91921e+06	5.06553e+07	7.64759e+07	4.7109e+07	2.54695e+07	5.31362e+07	4.01238e+07	4.1861e+07	0.571664	0.915794	1.04244	0.0599591	insig
MW0150445	C28H36N6O8	Gly-Phe-Asn-Thr-Phe	Amino acid and Its metabolites	Small Peptide	-	47175.1	199111	108509	446569	1.02574e+06	2.65279e+06	1.47901e+06	593019	956255	448916	1.4402	0.100229	3.35504	1.74633	up
MW0150459	C16H23N3O4	Gly-Phe-Val	Amino acid and Its metabolites	Small Peptide	-	1.69372e+06	588920	547290	5.47088e+06	1.83208e+06	2.53782e+06	536455	1.15047e+06	2.94243e+06	2.40556e+06	0.135074	0.91541	0.944719	-0.0820434	insig
MW0150465	C9H15N3O4	Gly-Pro-Gly	Amino acid and Its metabolites	Small Peptide	-	3.5166e+06	9.4826e+06	1.12554e+07	5.04851e+06	3.47586e+06	3.25322e+06	9.28239e+06	3.42595e+06	3.30102e+06	3.16319e+06	0.735683	0.334419	0.684151	-0.547613	insig
MEDP1867	C13H23N3O4	Gly-Pro-Leu	Amino acid and Its metabolites	Small Peptide	47066-32-0	624496	296899	462918	610825	537486	567693	527793	654801	206847	376276	0.394987	0.699077	0.921341	-0.118193	insig
MEDP2335	C6H12N2O4	Gly-Thr	Amino acid and Its metabolites	Small Peptide	7093-70-1	79233.6	108859	75753.5	63440.5	71205.1	71672	111833	103911	131428	62008.6	0.646096	0.311671	1.20668	0.271048	insig
MEDP1080	C13H15N3O3	Gly-Trp	Amino acid and Its metabolites	Small Peptide	2390-74-1	1.21908e+07	3.23607e+06	3.86508e+06	2.37855e+07	2.43153e+07	1.40855e+07	7.32318e+06	8.76712e+06	1.7723e+07	1.11833e+07	0.151418	0.750566	0.876684	-0.189871	insig
MW0150505	C19H26N4O4	Gly-Trp-Ile	Amino acid and Its metabolites	Small Peptide	-	404009	399117	9	1.23847e+06	623776	545020	134756	458905	808298	572580	0.575487	0.903338	0.945292	-0.0811675	insig
MEDP1868	C11H14N2O4	Gly-Tyr	Amino acid and Its metabolites	Small Peptide	658-79-7	1.63084e+07	6.79679e+06	2.34206e+06	1.90624e+07	2.02856e+07	1.44905e+07	6.99317e+06	1.45257e+07	1.55353e+07	1.76167e+07	0.40776	0.833937	1.06738	0.0940799	insig
MW0150524	C29H40N6O9	Gly-Tyr-Tyr-Ser-Lys	Amino acid and Its metabolites	Small Peptide	-	407308	131795	295011	294503	198739	291708	262593	355233	521448	313028	0.848962	0.239477	1.3139	0.393852	insig
MEDP1070	C7H14N2O3	Gly-Val	Amino acid and Its metabolites	Small Peptide	1963-21-9	1.5191e+06	1.31741e+06	1.0024e+06	2.6163e+06	2.29307e+06	1.64092e+06	9	1.33882e+06	1.02643e+06	922565	0.855546	0.100352	0.563395	-0.827782	insig
MW0150527	C19H33N5O8	Gly-Val-Ala-Asp-Val	Amino acid and Its metabolites	Small Peptide	-	1.28186e+06	1.01919e+06	2.86521e+06	5.37378e+06	4.63928e+06	6.73416e+06	4.80491e+06	3.41019e+06	4.66932e+06	5.67979e+06	1.26612	0.0922825	1.66664	0.736938	insig
MW0150528	C11H20N4O5	Gly-Val-Asn	Amino acid and Its metabolites	Small Peptide	-	228496	181248	321432	298023	324879	490160	257613	244502	299759	338095	0.784923	0.328919	1.20387	0.267676	insig
MW0150532	C13H25N3O4	Gly-Val-Ile	Amino acid and Its metabolites	Small Peptide	-	1.0134e+07	2.64666e+06	1.68801e+06	3.30324e+07	2.00948e+07	1.33805e+07	7.09674e+06	1.15431e+07	2.00435e+07	1.27077e+07	0.476819	0.931468	0.958216	-0.0615768	insig
MEDN0040	C7H12N2O3	Glyc-Pro	Amino acid and Its metabolites	Small Peptide	704-15-4	415816	303830	286338	694393	806517	464735	447666	672286	642448	323246	0.0957089	0.946153	1.01735	0.0248118	insig
MEDN1485	C25H44NO7P	Glycerophospho-N-Arachidonoyl Ethanolamine	GP	LPE	201738-25-2	121920	113676	139187	148825	145474	132686	156459	108374	127627	137930	0.0364542	0.910576	0.991022	-0.0130117	insig
MW0138292	C22H22O10	Glycitin	Flavonoids	Isoflavones	40246-10-4	141120	198550	137903	404551	371487	450932	220248	185989	239629	261036	0.386057	0.785111	1.08314	0.115215	insig
MW0053769	C26H44O8	Goshonoside F2	Benzene and substituted derivatives	Benzene and substituted derivatives	-	641815	405653	489935	582799	599039	470074	228444	597979	206408	174841	1.47045	0.0693658	0.616991	-0.696679	insig
MEDP0313	C3H7N3O2	Guanidineacetic Acid	Organic acid And Its derivatives	Organic acid And Its derivatives	352-97-6	1.59861e+06	1.95043e+06	1.32011e+06	1.1128e+07	7.7134e+06	5.83118e+07	6.29711e+06	690524	1.14605e+07	1.3044e+07	0.822015	0.272395	3.78751	1.92125	insig
MEDP0314	C3H9N3O3S	Guanidinoethyl Sulfonate	Organic acid And Its derivatives	Sulfonic acids	543-18-0	1.12632e+06	1.0571e+06	652728	587753	312542	638465	363232	972028	546858	269273	0.781333	0.361873	0.746661	-0.421475	insig
MEDP1276	C5H5N5O	Guanine	Nucleotide And Its metabolites	Nucleotide And Its metabolites	73-40-5	2.90946e+08	1.26529e+08	2.35545e+08	3.36659e+08	3.70397e+08	2.89146e+08	3.86988e+08	2.32624e+08	3.04698e+08	2.43813e+08	0.358928	0.714007	1.07146	0.0995809	insig
MW0150710	C21H32N4O6	HC Toxin	Heterocyclic compounds	Heterocyclic compounds	83209-65-8	398908	1.81351e+06	2.31192e+06	1.55247e+07	3.62139e+06	1.47269e+07	3.61154e+06	5.75731e+06	1.45175e+06	1.04444e+06	0.304394	0.878889	1.12342	0.167899	insig
MW0150691	C29H52O12S3	Halistanol sulfate	Organic acid And Its derivatives	Sulfonic acids	103065-20-9	2.96503e+06	1.26318e+06	1.16942e+06	1.64685e+06	1.24476e+06	792077	981605	1.16181e+06	1.15132e+06	791027	1.56144	0.113195	0.588454	-0.764998	insig
MW0007289	C26H30Cl2F3NO	Halofantrine	Benzene and substituted derivatives	Benzene and substituted derivatives	69756-53-2	997575	34695.5	138438	928327	685875	1.93865e+06	811667	743024	457459	876285	0.943607	0.243151	1.7333	0.793522	insig
MW0007290	C18H19ClN2O2	Halofenozide	Benzene and substituted derivatives	Benzene and substituted derivatives	112226-61-6	7.58056e+06	9.64047e+06	7.08334e+06	7.30827e+06	6.67091e+06	4.47853e+06	5.58758e+06	5.88623e+06	6.11259e+06	6.16195e+06	1.6889	0.0138487	0.737311	-0.439655	insig
MW0053814	C24H30O11	Harpagoside	Benzene and substituted derivatives	Phenolics	19210-12-9	34492.2	37563.7	31910.4	105568	144080	1.22626e+06	332121	80197.3	470753	793829	1.73988	0.0614378	8.20996	3.03738	up
MW0000279	C28H37NO9	Harringtonine	Alkaloids	Alkaloids	26833-85-2	2.71486e+06	1.66948e+06	1.89729e+06	3.55632e+06	2.81501e+06	3.79523e+06	2.96988e+06	2.90214e+06	3.34067e+06	3.27651e+06	1.18702	0.103813	1.28701	0.364019	insig
MW0053831	C27H42O4	Hecogenin	Heterocyclic compounds	Heterocyclic compounds	467-55-0	1.0921e+06	393837	469346	447503	480829	301732	289256	649677	557145	489965	0.719652	0.44996	0.79337	-0.333934	insig
MW0053832	C29H44O5	Hecogenin acetate	Aldehyde,Ketones,Esters	Esters	915-35-5	247219	96859.5	165646	179392	223925	164348	158414	179040	130808	145221	0.584907	0.368976	0.85191	-0.231227	insig
MEDP2458	C14H30O8	Heptethylene-glycol	Alcohol and amines	Alcohols	5617-32-3	237083	201044	187415	169941	201986	190472	153489	210085	179631	171663	0.987114	0.241259	0.907639	-0.13981	insig
MW0114588	C15H30O	Heptyl ketone	Aldehyde,Ketones,Esters	Ketones	-	299471	236491	1.70815e+06	230353	127903	124993	496748	288181	325880	96342	0.546321	0.449732	0.511896	-0.966076	insig
MW0138377	C28H34O15	Hesperidin	Heterocyclic compounds	Heterocyclic compounds	520-26-3	495530	49227.7	184594	420989	428250	574858	243495	570720	356814	290738	0.627263	0.430022	1.29015	0.367544	insig
MEDP1228	C11H19NO6	Heterodendrin	Others	Others	66465-22-3	2.77833e+06	1.61963e+06	1.29172e+06	1.92004e+06	1.55052e+06	4.08316e+06	1.26278e+06	1.43952e+06	3.24113e+06	2.88212e+06	0.711742	0.258468	1.40921	0.494886	insig
MEDN0658	C16H30O4	Hexadecanedioic acid	FA	FFA	505-54-4	6.68773e+06	7.33246e+06	6.16468e+06	4.71374e+06	4.88247e+06	3.38486e+06	2.59225e+06	4.91777e+06	4.5652e+06	3.47828e+06	1.69976	0.011698	0.63592	-0.653084	insig
MEDP2068	C12H26O7	Hexaethylene-glycol	Alcohol and amines	Alcohols	2615-15-8	455807	366996	420798	349243	408626	386921	405879	429624	338117	270950	0.84853	0.351051	0.915072	-0.128043	insig
MEDN0041	C8H15NO3	Hexanoyl Glycine	Amino acid and Its metabolites	Amino acid derivatives	24003-67-6	4.06603e+06	145469	2.0006e+06	128328	2.57138e+07	1.42929e+07	588843	5.34142e+07	1.09878e+06	305793	0.315196	0.53185	2.17445	1.12065	insig
MEDP1765	C12H18O2	Hexylresorcinol	Benzene and substituted derivatives	Phenolics	136-77-6	161921	174348	88229.1	144252	98260	118955	145661	109640	145983	139856	0.0785197	0.943681	0.989631	-0.0150373	insig
MEDN0317	C9H9NO3	Hippuric Acid	Organic acid And Its derivatives	Organic acid And Its derivatives	495-69-2	388481	86698.2	341783	84756.9	3.67478e+06	1.66148e+06	104639	7.00719e+06	197275	69908	0.134817	0.574107	1.97542	0.982158	insig
MEDN1912	C9H14N4O3	His-Ala	Amino acid and Its metabolites	Small Peptide	16874-75-2	15709.9	9039.53	8886.52	52924.8	65476.3	53779.2	96088	64966.1	76741.9	24868.8	1.21257	0.0872713	2.08136	1.05753	up
MW0150809	C13H20N6O5	His-Ala-Asn	Amino acid and Its metabolites	Small Peptide	-	6.18464e+06	1.88925e+06	2.15395e+06	2.73092e+06	2.46946e+06	2.93751e+06	2.69404e+06	3.85091e+06	3.38168e+06	3.24463e+06	0.366377	0.874156	1.04411	0.0622768	insig
MW0150854	C20H31N7O8	His-Asn-Ile-Asp	Amino acid and Its metabolites	Small Peptide	-	202880	343090	361446	359517	299266	286525	211892	547270	278128	193945	0.359485	0.894964	0.969073	-0.0453225	insig
MW0150860	C25H36N8O6	His-Asn-Phe-Lys	Amino acid and Its metabolites	Small Peptide	-	258458	533827	427780	431826	425651	735785	750151	406401	728722	816766	1.65545	0.0157595	1.65476	0.726619	insig
MW0107293	C16H26N6O6	His-Asp-Lys	Amino acid and Its metabolites	Small Peptide	-	1.46413e+06	322211	663094	739053	621661	661186	441589	612674	816691	667300	0.337024	0.566537	0.839715	-0.252028	insig
MW0150917	C27H43N11O11	His-Glu-Glu-Arg-Gln	Amino acid and Its metabolites	Small Peptide	-	1.965e+06	278036	521383	818164	505166	1.86983e+06	1.11044e+06	1.16332e+06	2.17054e+06	1.43407e+06	1.32313	0.083114	1.89547	0.922553	insig
MW0150922	C17H27N5O6	His-Glu-Leu	Amino acid and Its metabolites	Small Peptide	-	5.019e+06	1.709e+06	2.7242e+06	7.82003e+06	8.69886e+06	4.30498e+06	2.92454e+06	2.03436e+06	9.73943e+06	6.81685e+06	0.0159731	0.988077	0.994189	-0.00840854	insig
MW0150925	C25H32N6O9	His-Glu-Phe-Glu	Amino acid and Its metabolites	Small Peptide	-	131670	265901	187789	165293	190236	177581	158755	186461	201733	169980	0.135136	0.707047	0.950707	-0.0729272	insig
MW0150941	C25H45N9O6	His-Gly-Lys-Lys-Val	Amino acid and Its metabolites	Small Peptide	-	2.2735e+06	610484	1.79339e+06	2.19826e+06	2.5041e+06	1.4427e+06	1.91224e+06	1.58416e+06	1.27146e+06	770671	0.678455	0.25799	0.74429	-0.426064	insig
MW0150976	C24H44N10O5	His-Ile-Lys-Arg	Amino acid and Its metabolites	Small Peptide	-	90156.9	226487	226000	265544	280724	219452	275542	329510	254907	262786	0.944148	0.231554	1.2326	0.301709	insig
MW0150993	C24H43N9O5	His-Leu-Ile-Arg	Amino acid and Its metabolites	Small Peptide	-	179476	47631.9	69878.6	100057	146878	131010	57507.9	198712	63848	83031.8	0.1346	0.957657	0.981962	-0.0262607	insig
MW0151013	C22H37N7O7	His-Lys-Ile-Asp	Amino acid and Its metabolites	Small Peptide	-	621288	693817	620695	575849	557463	563411	576183	477273	686229	575539	0.724592	0.379847	0.937937	-0.0924364	insig
MW0151014	C18H32N6O4	His-Lys-Leu	Amino acid and Its metabolites	Small Peptide	-	327587	354361	643924	829797	671242	1.23974e+06	1.01461e+06	820063	1.11991e+06	1.12669e+06	1.72285	0.00388062	1.88227	0.912475	insig
MW0151025	C16H26N6O5S1	His-Met-Gln	Amino acid and Its metabolites	Small Peptide	-	628392	341021	754027	491811	676488	341375	645394	907088	896010	387295	0.0497332	0.698045	1.0987	0.135801	insig
MW0107324	C21H30N8O4	His-Phe-Arg	Amino acid and Its metabolites	Small Peptide	-	1.59219e+06	1.703e+06	2.438e+06	5.28028e+06	3.40188e+06	1.0542e+07	7.68655e+06	2.77629e+06	5.35251e+06	8.20385e+06	1.5757	0.0352791	2.39753	1.26155	up
MEDP2350	C11H16N4O3	His-Pro	Amino acid and Its metabolites	Small Peptide	20930-58-9	2.3143e+06	786595	1878500	2.9505e+06	3.49125e+06	2.85729e+06	7.61795e+06	8.79642e+06	3.83796e+06	3.06414e+06	1.3592	0.0750249	2.29169	1.19641	up
MW0107328	C17H28N6O4	His-Pro-Lys	Amino acid and Its metabolites	Small Peptide	-	372903	367175	536213	815434	738240	751569	717345	498826	879831	899891	1.10807	0.15716	1.32421	0.40513	insig
MW0151084	C21H38N8O6	His-Ser-Lys-Lys	Amino acid and Its metabolites	Small Peptide	-	2.08043e+06	905327	2.04065e+06	1.50422e+06	1.35019e+06	1.47721e+06	1.38934e+06	1.6431e+06	1.72504e+06	1.41316e+06	0.040139	0.848304	0.970439	-0.0432903	insig
MEDP2609	C15H18N4O4	His-Tyr	Amino acid and Its metabolites	Small Peptide	35979-00-1	551876	270871	964952	868804	538145	840069	537180	581140	704883	894016	0.555897	0.629618	1.11351	0.155121	insig
MW0151121	C27H42N10O6	His-Tyr-Arg-Lys	Amino acid and Its metabolites	Small Peptide	-	9	9	9	9	9	9	9	9	9	303280	0.877164	0.373901	6740.37	12.7186	insig
MW0151125	C20H26N6O6	His-Tyr-Gln	Amino acid and Its metabolites	Small Peptide	-	313785	366834	462966	595572	697215	365781	393000	552984	635007	498831	0.089798	0.983622	1.00379	0.00545567	insig
MW0151134	C24H27N5O5	His-Tyr-Phe	Amino acid and Its metabolites	Small Peptide	-	60350.2	870630	152349	280303	337573	96100.1	33236.3	15577.8	111744	97214.1	1.39087	0.128983	0.208013	-2.26526	down
MEDP2345	C11H18N4O3	His-Val	Amino acid and Its metabolites	Small Peptide	76019-15-3	907620	784010	1637300	3.32411e+06	4.40165e+06	1.30626e+06	3.02358e+06	2.55188e+06	1.31022e+06	879118	0.179601	0.645166	0.820562	-0.285315	insig
MW0151149	C23H41N9O5	His-Val-Ile-Arg	Amino acid and Its metabolites	Small Peptide	-	414899	70197.2	83770.2	105287	169778	151538	157021	441808	136682	102413	0.336063	0.751523	1.17244	0.229519	insig
MW0151151	C23H41N7O5	His-Val-Leu-Lys	Amino acid and Its metabolites	Small Peptide	-	12236.4	12634.1	20672.7	60601	38963.5	79739.5	19641.2	24175.7	35524	34440.2	0.663122	0.513424	1.33363	0.415363	insig
MW0151160	C16H27N5O4	His-Val-Val	Amino acid and Its metabolites	Small Peptide	-	5.65196e+06	1.83093e+06	1.46818e+06	1.20987e+07	1.69533e+07	4.69958e+06	2.51992e+06	5.95191e+06	8.35984e+06	3.91666e+06	0.189886	0.466293	0.669629	-0.578567	insig
MW0151222	C18H18N2O7	HoPhe-Ser-OH	Aldehyde,Ketones,Esters	Esters	-	3.54296e+06	3.3522e+06	3.59087e+06	3.01121e+06	2.30369e+06	2.17345e+06	1.97321e+06	2.64321e+06	2.71531e+06	1.85625e+06	1.66509	0.0183629	0.719036	-0.475865	insig
MW0151196	C30H42N4O2	Homaline	Heterocyclic compounds	Heterocyclic compounds	20410-93-9	382808	178300	182020	156561	129127	129914	195178	168087	160188	172668	0.618075	0.427524	0.802899	-0.31671	insig
MW0127621	C16H14O6	Homoeriodictyol	Flavonoids	Flavonoid	446-71-9	3.20274e+06	3.06052e+06	2.41221e+06	2.7262e+06	2.62248e+06	2.10404e+06	1.73696e+06	2.89288e+06	2.69331e+06	2.06275e+06	1.36945	0.0905193	0.819297	-0.287542	insig
MEDN0318	C8H8O4	Homogentisic Acid	Amino acid and Its metabolites	Amino acid derivatives	451-13-8	2.1342e+06	2.67713e+06	2.06711e+06	2.19816e+06	1.71785e+06	1.46084e+06	1.37548e+06	1.77111e+06	1.70143e+06	1.6302e+06	1.72801	0.0165298	0.735476	-0.44325	insig
MW0000287	C29H39NO9	Homoharringtonine	Alkaloids	Alkaloids	26833-87-4	3.38828e+07	1.69676e+07	3.05022e+07	3.1593e+07	2.56979e+07	2.28487e+07	2.35763e+07	2.39361e+07	2.63439e+07	2.09662e+07	0.883006	0.241366	0.848733	-0.236617	insig
MEDN2023	C9H10O7S	Homovanillic Acid sulfate (sodium salt)	Organic acid And Its derivatives	Organic acid And Its derivatives	38339-06-9	153561	24391.4	175517	28250.9	2.23748e+06	1.2365e+06	34436.3	3.17402e+06	95154.3	110464	0.409647	0.600174	1.77557	0.828283	insig
MW0138410	C25H26O5	Honyucitrin	Heterocyclic compounds	Heterocyclic compounds	-	88986.6	58033.2	59377.6	55591.4	58651.9	67076.3	63711.6	106488	94365.7	75109.2	1.06551	0.136882	1.26856	0.343188	insig
MW0124324	C15H18N2O	Huperzine A	Heterocyclic compounds	Heterocyclic compounds	102518-79-6	702827	579085	901478	710772	623437	592367	540628	907296	754605	576673	0.410098	0.749748	0.958486	-0.061171	insig
MW0124325	C16H20N2O	Huperzine B	Heterocyclic compounds	Heterocyclic compounds	103548-82-9	1.88653e+06	1.61294e+06	1.27882e+06	2.60106e+06	2.40451e+06	1.13992e+06	1.69227e+06	1.64145e+06	1.90657e+06	1.84915e+06	0.74977	0.307463	0.841116	-0.249624	insig
MEDN0320	C9H10O2	Hydrocinnamic Acid	Organic acid And Its derivatives	Organic acid And Its derivatives	501-52-0	258621	312619	363762	214686	413358	314049	311394	243812	175087	246675	0.747006	0.253246	0.825963	-0.275851	insig
MEDN1880	C10H12O4	Hydroferulic acid	Organic acid And Its derivatives	Organic acid And Its derivatives	1135-23-5	26770.9	18973.9	31910.4	63558.4	79849	46181.2	35823.1	163894	74220.9	109189	1.11921	0.161987	1.94202	0.957561	insig
MEDN1549	C9H10O4	Hydroumbellic acid	Benzene and substituted derivatives	Phenolics	5631-68-5	532473	318049	405400	524172	439415	240825	295825	456300	387917	180697	1.42908	0.0738143	0.703563	-0.507249	insig
MEDP0682	C3H6O2	Hydroxyacetone	Aldehyde,Ketones,Esters	Ketones	116-09-6	630225	370557	298305	138576	106570	368564	317047	243707	186148	147195	0.162187	0.60465	0.817662	-0.290423	insig
MEDN0555	C9H10O4	Hydroxyphenyllactic acid	Organic acid And Its derivatives	Organic acid And Its derivatives	306-23-0	478281	116636	1.54053e+06	635436	2.18742e+06	2.18746e+06	274828	1.26848e+07	837272	1.00557e+06	0.670383	0.36526	3.42657	1.77676	insig
MEDN1656	C5H10N2O3	Hydroxypiperazic acid	Heterocyclic compounds	Heterocyclic compounds	-	284117	287865	189069	800091	1.19685e+06	653383	616925	713270	514220	415233	0.540974	0.883844	1.05621	0.0789019	insig
MEDP1060	C9H7NO	Hydroxyquinoline	Heterocyclic compounds	Heterocyclic compounds	148-24-3	1.22829e+06	525460	415496	2.43766e+06	2.53714e+06	1.63438e+06	987888	1.19717e+06	1.65111e+06	1.00965e+06	0.164959	0.792425	0.907076	-0.140705	insig
MW0114610	C20H37N3O13	Hygromycin B	Organic acid And Its derivatives	Organic acid And Its derivatives	31282-04-9	2.52876e+06	1.5502e+06	3.14721e+06	2.37135e+06	2.34074e+06	3.03495e+06	2.24826e+06	2.26722e+06	2.89295e+06	2.68737e+06	0.612057	0.455433	1.09989	0.137357	insig
MEDN0109	C24H40O4	Hyodeoxycholic acid	Bile acids	Bile acids	83-49-8	1.77081e+07	1.16175e+07	1.29392e+07	8.90548e+06	1.87558e+07	6.1695e+06	9	1.28036e+07	7.41727e+06	5.28343e+06	0.907338	0.0248127	0.452962	-1.14254	insig
MEDN2117	C9H16N2O5	Hyp-Thr	Amino acid and Its metabolites	Small Peptide	-	2.22789e+06	647791	1.04192e+06	904248	1.82016e+06	1.60398e+06	908440	6.25679e+06	1.17045e+06	1.22428e+06	0.518651	0.432966	1.68081	0.749156	insig
MEDP1197	C3H9N3O2S	Hypotaurocyamine	Alcohol and amines	Polyamines	1119-54-6	5.44225e+07	4.07882e+07	1.08075e+08	7.41236e+07	6.79125e+07	6.82016e+07	8.87793e+07	9.2266e+07	4.49047e+07	3.22762e+07	0.287724	0.823192	0.945287	-0.0811763	insig
MEDP0170	C5H4N4O	Hypoxanthine	Nucleotide And Its metabolites	Nucleotide And Its metabolites	68-94-0	2.8847e+06	8.03202e+06	6.80295e+06	1.27708e+06	1.28915e+06	784126	2.02801e+06	1.07998e+06	1.46585e+06	1.47071e+06	1.20923	0.130252	0.336622	-1.5708	down
MW0151821	C19H22O6	ISODUARTIN METHYL ETHER	Heterocyclic compounds	Heterocyclic compounds	-	185143	5.17964e+06	4.67223e+06	159921	92316.9	73251.9	65815.5	74989.5	97121.5	50974.6	1.37083	0.165994	0.0351972	-4.8284	down
MW0114613	C19H26O8	Ibuprofen beta-D-glucuronide	Benzene and substituted derivatives	Benzene and substituted derivatives	115075-59-7	242322	282288	185042	181914	244913	324406	344112	337061	345124	339295	1.89415	0.00389009	1.48705	0.572451	insig
MEDN1969	C9H18N2O3	Ile-Ala	Amino acid and Its metabolites	Small Peptide	24787-73-3	566019	321326	632448	1.15307e+06	1.57646e+06	577585	688923	1.96402e+06	1.12982e+06	567312	0.268277	0.707779	1.15963	0.21367	insig
MW0151357	C19H33N5O8	Ile-Asn-Val-Asp	Amino acid and Its metabolites	Small Peptide	-	110257	197112	200855	447852	435662	582118	412800	298821	418592	532438	1.32187	0.0825033	1.61293	0.68968	insig
MEDP1935	C10H18N2O5	Ile-Asp	Amino acid and Its metabolites	Small Peptide	-	1.59197e+07	4.89199e+06	5.00374e+06	3.56873e+07	3.74009e+07	1.92631e+07	1.37773e+07	1.89528e+07	2.55434e+07	2.5064e+07	0.531667	0.925126	1.03738	0.0529436	insig
MEDP2386	C11H21N3O4	Ile-Gln	Amino acid and Its metabolites	Small Peptide	59652-60-7	9.34832e+06	2.71705e+06	5.85753e+06	5.95293e+06	5.69105e+06	3.97077e+06	2.69705e+06	6.46186e+06	4.08424e+06	5.99968e+06	0.686242	0.347183	0.785121	-0.349012	insig
MW0151399	C22H40N6O8	Ile-Gln-Lys-Glu	Amino acid and Its metabolites	Small Peptide	-	374954	223029	372161	407233	412719	439846	420314	314749	463690	428432	0.824287	0.238827	1.1547	0.207524	insig
MEDP2392	C11H20N2O5	Ile-Glu	Amino acid and Its metabolites	Small Peptide	42516-53-0	2.61517e+07	1.33279e+07	4.63395e+07	8.72802e+07	1.19456e+08	4.12994e+07	3.35336e+07	1.05685e+07	6.15797e+07	4.46013e+07	0.431962	0.385819	0.654859	-0.610743	insig
MW0151411	C15H26N4O7	Ile-Glu-Asn	Amino acid and Its metabolites	Small Peptide	-	1.28158e+06	367877	544744	4.22491e+06	5.14774e+06	9.36969e+06	1.81179e+06	757527	1.03052e+07	1.36461e+06	0.598247	0.341762	2.04107	1.02933	insig
MW0151418	C17H31N3O6	Ile-Glu-Ile	Amino acid and Its metabolites	Small Peptide	-	1.85798e+07	776422	3.66928e+06	1.75453e+07	2.34228e+07	4.94178e+06	2.2948e+06	7.22793e+06	8.37362e+06	2.01773e+06	0.71182	0.156267	0.388412	-1.36434	insig
MW0151419	C17H31N3O6	Ile-Glu-Leu	Amino acid and Its metabolites	Small Peptide	-	1.85798e+07	776422	3.66928e+06	1.75453e+07	2.34228e+07	4.94178e+06	2.2948e+06	7.22793e+06	8.37362e+06	2.01773e+06	0.71182	0.156267	0.388412	-1.36434	insig
MEDN1974	C8H16N2O3	Ile-Gly	Amino acid and Its metabolites	Small Peptide	868-28-0	819053	421171	471864	1.34007e+06	1.85387e+06	808305	503164	300041	804932	876670	0.660203	0.320716	0.671238	-0.575104	insig
MW0151445	C24H44N12O5	Ile-His-Arg-Arg	Amino acid and Its metabolites	Small Peptide	-	325593	137850	154318	316762	269981	254110	144104	322563	210250	135495	0.508824	0.61743	0.885445	-0.175525	insig
MW0151463	C28H47N7O8	Ile-His-Val-Leu-Glu	Amino acid and Its metabolites	Small Peptide	-	349802	24440	25489.8	384703	263148	744998	687123	220028	1.68499e+06	620743	1.35519	0.0722954	3.77811	1.91767	up
MEDP2452	C12H24N2O3	Ile-Ile	Amino acid and Its metabolites	Small Peptide	42537-99-5	5.67523e+07	2.02596e+07	1.83917e+07	9.52106e+07	5.15305e+07	5.8535e+07	2.69136e+07	1.55299e+07	5.85738e+07	3.87973e+07	0.308957	0.612206	0.819137	-0.287824	insig
MW0151469	C17H31N3O6	Ile-Ile-Glu	Amino acid and Its metabolites	Small Peptide	-	1.85798e+07	776422	3.66928e+06	1.75453e+07	2.34228e+07	4.94178e+06	2.2948e+06	7.22793e+06	8.37362e+06	2.01773e+06	0.71182	0.156267	0.388412	-1.36434	insig
MEDP1673	C16H31N3O5	Ile-Ile-Thr	Amino acid and Its metabolites	Small Peptide	-	1.09529e+07	4.20467e+06	6.05048e+06	1.40719e+07	9.99735e+06	9.54205e+06	2.99326e+06	1.94942e+06	1.42936e+07	1.13519e+07	0.517452	0.73909	0.886322	-0.174098	insig
MEDP2453	C12H24N2O3	Ile-Leu	Amino acid and Its metabolites	Small Peptide	26462-22-6	2.13112e+08	9.86653e+07	9.4102e+07	3.20143e+08	2.16599e+08	2.39698e+08	1.32558e+08	6.84594e+07	241449711	1.82079e+08	0.217724	0.77786	0.916851	-0.12524	insig
MEDP1870	C12H25N3O3	Ile-Lys	Amino acid and Its metabolites	Small Peptide	-	2.34157e+07	1.26567e+07	4.21711e+07	1.24644e+07	6.21456e+06	8.42627e+06	1.28196e+07	1.71829e+07	6.93124e+06	1.18416e+07	0.723413	0.28539	0.590179	-0.760775	insig
MW0151508	C21H38N6O8	Ile-Lys-Gln-Asp	Amino acid and Its metabolites	Small Peptide	-	369343	391947	401631	328346	267166	343742	306236	361128	457021	347700	0.203611	0.752738	1.03264	0.0463373	insig
MEDP1871	C11H22N2O3S1	Ile-Met	Amino acid and Its metabolites	Small Peptide	42384-14-5	5.30324e+06	1.06072e+06	2.56756e+06	1.17345e+06	2.31645e+06	1.4514e+06	917924	2.0974e+06	1.17687e+06	1.35158e+06	1.00779	0.233941	0.563154	-0.828399	insig
MW0151542	C17H25N3O4	Ile-Phe-Gly	Amino acid and Its metabolites	Small Peptide	-	6.82072e+06	2.73923e+06	3.33408e+06	1.03049e+07	6.35976e+06	1.12385e+07	1.43736e+06	1.20356e+06	9.94611e+06	7.25264e+06	0.337763	0.90681	1.05141	0.0723207	insig
MW0151548	C19H29N3O5	Ile-Phe-Thr	Amino acid and Its metabolites	Small Peptide	-	1.27049e+07	6.94427e+06	1.03122e+07	1.20042e+07	1.06517e+07	1.41645e+07	1.17989e+07	9.92225e+06	1.1524e+07	1.17963e+07	0.746081	0.309844	1.12522	0.170204	insig
MW0151566	C16H29N3O4	Ile-Pro-Val	Amino acid and Its metabolites	Small Peptide	-	1.64002e+07	1.02231e+06	1.37532e+06	6.04451e+07	8.09124e+07	2.42937e+07	1.14395e+07	1.51805e+07	2.90748e+07	3.02921e+07	0.499793	0.581082	0.688585	-0.538293	insig
MEDP2387	C9H18N2O4	Ile-Ser	Amino acid and Its metabolites	Small Peptide	6403-14-1	1.49953e+07	4.48254e+06	9.30935e+06	1.50426e+07	2.34136e+07	1.22356e+07	5.0828e+06	1.121e+07	7.00075e+06	8.95057e+06	0.789579	0.239331	0.661473	-0.596246	insig
MW0151570	C17H29N5O9	Ile-Ser-Asn-Asp	Amino acid and Its metabolites	Small Peptide	-	138269	553716	325596	428844	525524	433745	424244	1.3088e+06	371933	310393	0.658293	0.420211	1.44482	0.530894	insig
MW0151686	C9H18N2O4	Ile-Ser-OH	Amino acid and Its metabolites	Small Peptide	-	294468	291235	279121	173304	180560	192048	161735	156209	258952	203679	1.00104	0.179843	0.79809	-0.325376	insig
MEDP2395	C10H20N2O4	Ile-Thr	Amino acid and Its metabolites	Small Peptide	59652-61-8	1.17326e+07	4.46022e+06	5.58017e+06	1.46781e+07	1.10008e+07	7.51185e+06	5.60905e+06	7.79708e+06	6.80619e+06	7.26517e+06	0.749117	0.270176	0.737364	-0.439551	insig
MW0151597	C20H32N6O8	Ile-Thr-His-Asp	Amino acid and Its metabolites	Small Peptide	-	1.32953e+06	694643	9	1.19814e+07	6.9044e+06	2.58163e+08	2.25425e+08	1.07169e+08	1.02495e+08	1.63832e+08	1.42464	0.0056758	40.9893	5.35718	up
MW0151602	C24H44N8O10	Ile-Thr-Ser-Arg-Glu	Amino acid and Its metabolites	Small Peptide	-	3.82648e+06	1.31351e+06	2.76938e+06	1.5845e+06	1.06645e+06	1.31742e+06	1.69255e+06	2.19369e+06	1.51299e+06	1.40266e+06	0.553097	0.411002	0.768852	-0.379222	insig
MEDP2467	C17H23N3O3	Ile-Trp	Amino acid and Its metabolites	Small Peptide	13589-06-5	8.93077e+06	3.97325e+06	6.02066e+06	1.8905e+07	1.60624e+07	1.05838e+07	4.73979e+06	7.68944e+06	1.39033e+07	1.02718e+07	0.147208	0.695496	0.875603	-0.191652	insig
MW0151611	C21H28N4O6	Ile-Trp-Asp	Amino acid and Its metabolites	Small Peptide	-	2.09536e+06	1.05489e+06	1.1888e+06	3.60931e+06	4.19553e+06	1.34071e+06	1.0989e+06	1.61727e+06	3.43637e+06	1.61095e+06	0.588811	0.449426	0.749693	-0.415628	insig
MW0151618	C26H32N4O5	Ile-Trp-Tyr	Amino acid and Its metabolites	Small Peptide	-	4.62076e+06	2.20967e+06	4.05507e+06	3.99847e+06	3.31107e+06	3.41347e+06	2.85594e+06	3.29677e+06	3.74804e+06	2.91832e+06	0.605931	0.416308	0.892141	-0.164656	insig
MEDN2000	C15H22N2O4	Ile-Tyr	Amino acid and Its metabolites	Small Peptide	38579-21-4	166810	150085	123269	128275	142573	56174.3	42347.3	197991	93078.9	122168	1.14732	0.229298	0.719763	-0.474406	insig
MW0151636	C20H31N3O5	Ile-Tyr-Val	Amino acid and Its metabolites	Small Peptide	-	2.44026e+07	8.03654e+06	9.51605e+06	1.3061e+07	9.44358e+06	5.60607e+06	5.59852e+06	3.57298e+06	3.0187e+07	1.28423e+07	0.642481	0.824198	0.89679	-0.157158	insig
MEDN1991	C11H22N2O3	Ile-Val	Amino acid and Its metabolites	Small Peptide	41017-96-3	9.14175e+06	5.04118e+06	4.25874e+06	2.26466e+07	1.91158e+07	8.85706e+06	6.48668e+06	4.69312e+06	1.27e+07	7.8482e+06	0.529292	0.369165	0.674124	-0.568914	insig
MW0151640	C15H27N3O6	Ile-Val-Asp	Amino acid and Its metabolites	Small Peptide	-	1.40959e+07	4.90461e+06	6.81562e+06	1.57531e+07	1.86001e+07	7.30987e+06	5.63249e+06	7.96241e+06	1.02052e+07	5.35052e+06	1.11521	0.150415	0.605966	-0.722692	insig
MW0151693	C11H22N2O3	Ile-Val-OH	Amino acid and Its metabolites	Small Peptide	-	3.29737e+06	2.0803e+06	2.69722e+06	2.4599e+06	1.98695e+06	612684	1.53957e+06	2.03175e+06	1.75833e+06	1.48189e+06	1.49639	0.0161275	0.592907	-0.754123	insig
MW0054016	C22H32O4	Iloprost	FA	Others	78919-13-8	1.93489e+07	991305	2.54872e+06	447672	654045	215888	1.00844e+06	613562	166701	116239	1.39498	0.297841	0.0884024	-3.49977	down
MEDP1767	C14H14Cl2N2O	Imazalil	Others	Medicine	35554-44-0	478299	99563.8	212132	359980	272656	249394	182730	440889	178810	172727	0.341663	0.642897	0.860765	-0.216309	insig
MW0107524	C15H19N3O4	Imazamox	Organic acid And Its derivatives	Organic acid And Its derivatives	114311-32-9	1.84543e+07	4.45166e+06	8.06653e+06	7.41165e+06	5.28264e+06	7.74171e+06	5.78339e+06	8.16239e+06	8.15332e+06	7.78974e+06	0.163067	0.660202	0.861766	-0.214633	insig
MW0107527	C15H19N3O3	Imazethapyr	Organic acid And Its derivatives	Organic acid And Its derivatives	81335-77-5	2.0636e+06	2.22212e+06	2.17357e+06	1.94194e+06	1.55269e+06	1.52031e+06	1.45005e+06	1.94754e+06	1.90552e+06	1.6755e+06	1.22138	0.0999299	0.853826	-0.227986	insig
MEDN2088	C4H6N2O	Imidazole-4-methanol	Heterocyclic compounds	Heterocyclic compounds	32673-41-9	5.72776e+07	5.56905e+07	8.70292e+07	6.62421e+07	4.42348e+07	5.30902e+07	8.30708e+07	5.63221e+07	71602037	6.107e+07	0.340093	0.75351	1.04729	0.066655	insig
MEDP0425	C5H6N2O2	Imidazoleacetic acid	Heterocyclic compounds	Indole and Its derivatives	645-65-8	695237	521756	552740	617195	448297	415245	176560	386363	430244	547955	1.30535	0.0473986	0.690021	-0.535287	insig
MEDN1056	C4H7NO4	Iminodiacetic acid	Organic acid And Its derivatives	Organic acid And Its derivatives	142-73-4	4.90486e+06	1.02014e+06	2.33453e+06	3.42739e+06	5.08719e+06	2.50161e+06	3.15895e+06	3.40713e+06	3.65194e+06	1.94729e+06	0.154847	0.633013	0.874378	-0.19367	insig
MW0124398	C24H28N2O3	Indacaterol	Heterocyclic compounds	Heterocyclic compounds	312753-06-3	1.14413e+06	1.20756e+06	1.00659e+06	918702	865473	814278	741553	839643	856893	744556	1.75553	0.0209051	0.777239	-0.363569	insig
MEDP0453	C8H7N	Indole	Heterocyclic compounds	Indole and Its derivatives	120-72-9	3.2363e+06	1.64556e+06	1.29916e+06	5.12693e+06	5.748e+06	3.45617e+06	2.30699e+06	2.88065e+06	3.67268e+06	2.26671e+06	0.137889	0.622098	0.855021	-0.225968	insig
MEDN0562	C9H9NO	Indole 3-carbinol	Heterocyclic compounds	Indole and Its derivatives	700-06-1	27955.5	41062.9	9	103084	151688	83719.8	54759.5	167804	68142.9	53663.8	0.728624	0.566144	1.32208	0.402814	insig
MEDP2298	C10H9NO2	Indole-3-Acetic Acid	Heterocyclic compounds	Indole and Its derivatives	87-51-4	1.19371e+06	1.38282e+06	1.14998e+06	4.87727e+06	4.42279e+06	8.81562e+06	2.64689e+06	2.93075e+06	1.77319e+06	2.56692e+06	0.697555	0.480817	1.43809	0.524153	insig
MEDN0266	C9H7NO	Indole-3-Carboxaldehyde	Heterocyclic compounds	Indole and Its derivatives	487-89-8	337723	442874	284183	129076	204748	108713	165199	411091	120332	67747.8	1.13253	0.23405	0.624253	-0.679796	insig
MEDP0529	C10H10N2O	Indole-3-acetamide	Heterocyclic compounds	Indole and Its derivatives	879-37-8	1.20351e+06	1.1076e+06	927981	1820348	1.93443e+06	1.38675e+06	1.12152e+06	1.4208e+06	1.25857e+06	979095	0.544565	0.479185	0.881734	-0.181585	insig
MEDN1150	C9H7NO2	Indole-3-carboxylic acid	Heterocyclic compounds	Indole and Its derivatives	771-50-6	350276	292515	1.57527e+06	188023	3.33083e+06	3.01962e+06	544632	9.83055e+06	832065	1.44463e+06	0.980212	0.327475	2.7317	1.4498	insig
MEDN0523	C11H11NO3	Indole-3-lactic acid	Heterocyclic compounds	Indole and Its derivatives	1821-52-9	106775	38302.1	235507	1.34191e+06	1.70375e+06	703778	132159	2.09216e+06	296496	461184	0.403477	0.919045	1.07575	0.105338	insig
MEDN1039	C9H7NO	Indole-4-carboxaldehyde	Heterocyclic compounds	Indole and Its derivatives	1074-86-8	337723	442874	284183	129076	204748	108713	165199	411091	120332	67747.8	1.13253	0.23405	0.624253	-0.679796	insig
MEDN0656	C10H9NO	Indoleacetaldehyde	Heterocyclic compounds	Indole and Its derivatives	2591-98-2	4.25576e+06	2.13022e+06	1.91048e+06	7.38108e+06	7.69148e+06	6.08047e+06	4.46233e+06	4.84347e+06	6.01615e+06	4.37278e+06	0.530599	0.726134	1.10296	0.141385	insig
MEDN0551	C11H9NO2	Indoleacrylic acid	Organic acid And Its derivatives	Organic acid And Its derivatives	1204-06-4	124370	29558.2	61333.3	9	712989	309728	39920.3	1.5731e+06	37004.5	15136.7	0.609272	0.54869	2.12752	1.08917	insig
MEDP2506	C10H13N4O8P	Inosine 5'-monophosphate	Nucleotide And Its metabolites	Nucleotide And Its metabolites	131-99-7	3.40284e+07	4.09328e+06	1.19782e+07	3.09243e+06	1.78007e+06	1.02248e+06	132195	186526	1.8211e+06	3.80463e+06	1.47986	0.186839	0.126735	-2.98011	down
MEDP2266	C6H15O15P3	Inositol 1,3,4-trisphosphate	Organic acid And Its derivatives	Phosphoric acids	98102-63-7	1.09977e+06	2.84242e+06	1.26552e+06	1.18681e+06	1.18172e+06	1.26618e+06	1.26366e+06	1.41878e+06	1.53019e+06	1.55382e+06	0.041808	0.763209	0.928249	-0.107416	insig
MEDN2059	C6H13O9P	Inositol 1-phosphate	Alcohol and amines	Alcohols	573-35-3	486996	408948	807932	350304	274673	345685	447992	199025	382091	405136	0.683532	0.324492	0.764294	-0.3878	insig
MW0054027	C18H24ClN3O	Ipconazole	Heterocyclic compounds	Heterocyclic compounds	125225-28-7	5.64594e+06	3.36648e+06	3.6536e+06	6.00107e+06	6.89667e+06	5.1304e+06	2.8267e+06	2.94521e+06	8.20261e+06	3704337	0.605021	0.662989	0.892249	-0.164482	insig
MW0124440	C18H16O3	Ipriflavone	Flavonoids	Flavonoid	35212-22-7	1.0945e+06	667099	1.06188e+06	1.03281e+06	834288	547637	395703	510690	498343	475163	2.02403	0.0036793	0.517536	-0.950269	insig
MEDN1554	C2H6O4S	Isethionic acid	Organic acid And Its derivatives	Sulfonic acids	1562-00-1	1.1376e+07	75712.6	248056	777223	1.63284e+06	1.2933e+07	4.76156e+06	6.37451e+06	8.3044e+06	1.23857e+07	1.47019	0.0549824	3.17219	1.66548	up
MW0138459	C20H20O4	Isobavachalcone	Aldehyde,Ketones,Esters	Ketones	20784-50-3	1.67649e+06	1.68673e+06	1.81473e+06	1.48081e+06	1.2972e+06	1.24647e+06	1.20951e+06	1.58705e+06	1.46828e+06	1.27766e+06	1.31659	0.0814045	0.853318	-0.228844	insig
MEDN1621	C6H8O7	Isocitric acid	Organic acid And Its derivatives	Organic acid And Its derivatives	320-77-4	2.58602e+06	1.86062e+06	1.03083e+06	4.10274e+06	8.71231e+06	2.06508e+06	1.78123e+06	4.68918e+06	2.00057e+06	1.34631e+06	0.571884	0.423873	0.649576	-0.622429	insig
MEDP1501	C4H5N3O	Isocytosine	Nucleotide And Its metabolites	Nucleotide And Its metabolites	108-53-2	2.05505e+07	4.57768e+07	6.36706e+07	3.74517e+07	5.0383e+07	1.34925e+07	2.57216e+07	2.28202e+07	2.88064e+07	1.51245e+07	1.55704	0.0316754	0.486453	-1.03963	down
MW0007405	C13H21NO3	Isoetharine	Benzene and substituted derivatives	Phenolics	530-08-5	1.14616e+07	3.73647e+06	1.01478e+07	3.9585e+06	5.28017e+06	6.82668e+06	3.44446e+06	1.79358e+07	8.95749e+06	6.76075e+06	0.358765	0.545516	1.27008	0.344922	insig
MW0151823	C20H19NO4	Isoficine	Benzene and substituted derivatives	Benzene and substituted derivatives	2255-62-1	696452	363810	289575	1.21315e+06	1.72148e+06	504414	565895	840312	722756	501777	0.331843	0.451232	0.73175	-0.450578	insig
MEDN1555	C9H10O4	Isohomovanillic acid	Organic acid And Its derivatives	Organic acid And Its derivatives	1131-94-8	16847.5	8194.6	9918.67	9	30810.2	12645.7	60022.3	87854.2	17697.4	25656.8	1.0385	0.130421	3.09937	1.63197	up
MW0054093	C24H40O4	Isohyodeoxycholic acid	Organic acid And Its derivatives	Organic acid And Its derivatives	-	346673	133250	245374	90784.2	318097	93102.9	51047.9	534191	101628	59528.9	0.969371	0.593819	0.740182	-0.434049	insig
MW0124470	C15H26O	Isokessane	Heterocyclic compounds	Heterocyclic compounds	-	2.90318e+06	2.33798e+06	3.61346e+06	2.36534e+06	1.7745e+06	2.06153e+06	3.6833e+06	2.03623e+06	2.61679e+06	2.3867e+06	0.038457	0.925071	0.983846	-0.0234953	insig
MW0107571	C20H22N2O6	Isoleucyl-Phenylalanine	Organic acid And Its derivatives	Organic acid And Its derivatives	-	1.30005e+06	728796	1.16027e+06	1.00366e+06	877118	872208	955532	927482	1.09575e+06	787102	0.613179	0.473982	0.914827	-0.128429	insig
MW0107573	C9H18N2O4	Isoleucyl-Serine	Amino acid and Its metabolites	Amino acid derivatives	-	8.19668e+06	1.75473e+06	7.27857e+06	7.99187e+06	1.2764e+07	5.73414e+06	3.16059e+06	6.93297e+06	4.24208e+06	7.63743e+06	0.413695	0.331814	0.729409	-0.455199	insig
MEDN1900	C24H40O3	Isolithocholic acid	Bile acids	Bile acids	1534-35-6	4.55937e+06	2.99816e+06	4.89083e+06	2.31212e+06	1.40797e+06	1.40998e+06	1.69681e+06	2.5484e+06	2.33597e+06	1.1949e+06	1.29082	0.104279	0.568147	-0.815664	insig
MEDP1995	C5H11NO	Isovaleramide	Alcohol and amines	Amines	541-46-8	256142	411158	411732	233668	210265	195631	181523	180469	175326	193021	1.58052	0.0537945	0.608004	-0.717848	insig
MW0007440	C18H24N2O4	Isoxaben	Benzene and substituted derivatives	Benzene and substituted derivatives	82558-50-7	370744	413853	376027	314433	253637	192551	192536	223920	244790	224242	1.88974	0.0070813	0.623615	-0.681273	insig
MEDP0384	C6H5N5O2	Isoxanthopterin	Heterocyclic compounds	Pteridines and derivatives	529-69-1	592062	649194	972299	280795	262006	350723	399428	152585	211899	311695	1.16106	0.114561	0.517469	-0.950454	insig
MW0124592	C21H22ClNO	JWH 203 4-chlorophenyl isomer	Heterocyclic compounds	Heterocyclic compounds	-	41981.2	77912.4	98359.2	75934.2	165942	415236	70581	875325	100662	151443	1.15524	0.202303	3.50608	1.80986	up
MW0124598	C26H27NO2	JWH 210 N-(4-hydroxypentyl) metabolite	Heterocyclic compounds	Heterocyclic compounds	-	634930	1.19687e+06	848628	710435	554680	864228	1.52041e+06	1.43055e+06	1.40211e+06	1.56537e+06	1.71014	0.0103292	1.71907	0.781629	insig
MW0124600	C22H25NO3	JWH 250 5-hydroxyindole metabolite	Heterocyclic compounds	Indole and Its derivatives	1379604-67-7	1.44823e+07	7.58584e+06	1.19759e+07	1.07753e+07	9.16905e+06	9.27163e+06	7.6757e+06	9.07655e+06	1.09627e+07	9.43837e+06	0.869226	0.28994	0.859905	-0.217751	insig
MW0151902	C24H21NO6	Jadomycin A	Heterocyclic compounds	Heterocyclic compounds	-	742846	317647	375716	363190	275861	74256.2	127172	298232	224834	117716	1.72514	0.0395609	0.405833	-1.30104	down
MW0054171	C27H37ClN2O4	Jamaicamide B	FA	Others	-	9	9	9	9	9	789336	627862	355271	863842	636373	2.19664	0.0016963	72726.3	16.1502	up
MEDP1770	C11H16O	Jasmone	Aldehyde,Ketones,Esters	Ketones	488-10-8	1.26336e+06	1.83708e+06	1.19749e+06	1.48963e+06	1.47404e+06	1.6616e+06	1.91455e+06	1.45874e+06	1.31068e+06	1.5261e+06	0.712104	0.444105	1.08401	0.116381	insig
MW0152014	C25H42N4O19	KDN2-3Gal1-3GlcNAcSp	Heterocyclic compounds	Heterocyclic compounds	-	268547	239417	273189	214349	170274	373809	223894	398389	284838	208378	0.898649	0.183094	1.27752	0.35335	insig
MW0054217	C32H58NO11P	KOdiA-PC	GP	PC	439904-33-3	99203.7	191815	280804	191873	175556	350045	215532	125725	215383	227249	0.691573	0.423099	1.20727	0.271754	insig
MW0114670	C18H36N4O11	Kanamycin	Heterocyclic compounds	Heterocyclic compounds	59-01-8	1.57548e+06	1.29325e+06	1.07564e+06	1.62732e+06	1.31283e+06	1.89696e+06	1.34717e+06	1.676e+06	1.76586e+06	1.26558e+06	0.772465	0.215591	1.15499	0.207883	insig
MW0138699	C24H24O4	Kanzonol V	Heterocyclic compounds	Heterocyclic compounds	-	1.07577e+06	1.05511e+06	779211	945173	869971	636140	395680	790055	782935	570820	1.68139	0.0108912	0.672057	-0.573344	insig
MW0054196	C22H35NO4	Karacoline	Alcohol and amines	Amines	39089-30-0	443930	208784	2.64057e+06	841415	230442	210141	1.81546e+06	750927	1.45067e+06	554891	0.386543	0.882461	1.09552	0.131615	insig
MW0114674	C22H22FN3O3	Ketanserin	Heterocyclic compounds	Heterocyclic compounds	74050-98-9	3.27219e+06	2.27109e+06	1.69295e+06	4.26697e+06	3.69786e+06	3.09908e+06	1.25156e+06	1.51024e+06	5.69098e+06	3.49105e+06	0.313386	0.97379	0.989594	-0.0150908	insig
MW0007460	C16H14O3	Ketoprofen	Benzene and substituted derivatives	Benzene and substituted derivatives	22071-15-4	749758	373228	422320	292716	410945	244509	292069	384445	405672	299796	1.16672	0.196479	0.723217	-0.4675	insig
MW0124627	C19H20O10	Khelloside	Heterocyclic compounds	Heterocyclic compounds	17226-75-4	443196	491891	1.00029e+06	1.21376e+06	1.05367e+06	1.14409e+06	746943	823489	972169	954949	0.589786	0.627239	1.10442	0.143283	insig
MEDN1779	C20H34O4	Kirenol	Alcohol and amines	Alcohols	52659-56-0	803628	840555	635744	716883	591857	496718	483483	601856	660320	555949	1.59972	0.0285507	0.779768	-0.358883	insig
MW0112752	C9H12N2O	Kynuramine	Alcohol and amines	Amines	363-36-0	1.206e+06	393455	907035	9	753761	703088	500679	573115	298193	9	0.165283	0.363364	0.636478	-0.651818	insig
MEDP0319	C10H7NO3	Kynurenic Acid	Amino acid and Its metabolites	Amino acid derivatives	492-27-3	2.26829e+06	2.09539e+06	5.31604e+06	1.58974e+06	6.67569e+06	5.352e+06	1.42286e+06	1.96779e+07	1.73245e+06	2.24534e+06	0.19001	0.52238	1.69575	0.761927	insig
MEDN1235	C7H11NO5	L-2-amino-6-oximelic acid	Organic acid And Its derivatives	Organic acid And Its derivatives	75650-93-0	5.17398e+07	1.70521e+07	1.70659e+07	5.80657e+07	1.09613e+08	2.84591e+07	2.71734e+07	1.20158e+07	3.36905e+07	1.35538e+07	1.09901	0.181224	0.453161	-1.1419	down
MEDP0013	C3H7NO2	L-Alanine	Amino acid and Its metabolites	Amino acids	56-41-7	306747	722380	464306	570038	1.93553e+06	584619	773924	1.06461e+06	1.02222e+06	1.479e+06	0.848629	0.593804	1.2314	0.300303	insig
MEDP1750	C4H9NO3	L-Allothreonine	Amino acid and Its metabolites	Amino acid derivatives	28954-12-3	629600	2.25996e+06	546891	747184	1.62372e+06	365034	956383	1.34134e+06	821778	332712	0.783488	0.339687	0.657312	-0.605349	insig
MEDP0010	C6H14N4O2	L-Arginine	Amino acid and Its metabolites	Amino acids	74-79-3	8.17925e+06	5.38272e+06	4.09372e+06	1.87948e+07	5.28418e+07	1.08708e+07	6.35318e+06	7.53486e+06	1.22205e+07	6.93225e+06	0.500003	0.377796	0.491773	-1.02393	insig
MEDP0239	C6H8O6	L-Ascorbate	CoEnzyme and vitamins	CoEnzyme and vitamins	50-81-7	1.57596e+07	2.02232e+07	1.71025e+07	8.87056e+06	8.05016e+06	1.42822e+07	6.21498e+06	3.93388e+06	3.59764e+06	1.54794e+07	0.998472	0.168826	0.621491	-0.686195	insig
MEDN1557	C6H9O9P	L-Ascorbic acid 2-phosphate	Organic acid And Its derivatives	Phosphoric acids	23313-12-4	3.35519e+06	1.84753e+06	2.99524e+06	2.95877e+06	2.59568e+06	626918	929557	1.67672e+06	2.29054e+06	1.32715e+06	1.68754	0.00753919	0.498158	-1.00532	down
MEDN0042	C4H8N2O3	L-Asparagine Anhydrous	Amino acid and Its metabolites	Amino acids	70-47-3	35109.1	26180.2	21991.7	858188	1.35714e+06	518186	435790	750004	766231	381769	1.07452	0.717031	1.24074	0.311204	insig
MEDN0009	C4H7NO4	L-Aspartic Acid	Amino acid and Its metabolites	Amino acids	56-84-8	2.09161e+06	1.11311e+06	1.30372e+06	3.89873e+06	7.95327e+06	1.27649e+06	3.95171e+06	3.80485e+06	4.19555e+06	1.2046e+06	0.087386	0.797486	0.882201	-0.18082	insig
MEDN0010	C6H13N3O3	L-Citrulline	Amino acid and Its metabolites	Amino acids	372-75-8	5.85625e+06	3.16175e+06	3.27213e+06	1.84481e+07	1.31303e+07	9.11278e+06	7.41741e+06	8.20774e+06	1.8504e+07	1.10748e+07	0.691642	0.582806	1.23817	0.308212	insig
MEDN0045	C3H7NO2S	L-Cysteine	Amino acid and Its metabolites	Amino acids	52-90-4	399908	416428	513253	552382	538694	470805	502885	740063	555783	517070	0.890889	0.242304	1.15117	0.203105	insig
MEDP0321	C5H6N2O4	L-Dihydroorotic Acid	Organic acid And Its derivatives	Organic acid And Its derivatives	5988-19-2	2.84152e+07	6.04659e+07	4.47726e+07	2.81156e+07	1.8159e+07	2.18289e+07	3.62654e+07	1.7311e+07	2.2851e+07	2.15424e+07	0.948545	0.194368	0.665814	-0.586809	insig
MEDN0570	C4H8O4	L-Erythrulose	Carbohydrates and Its metabolites	Sugars	533-50-6	14131.5	22926.1	14929.8	87203.5	35847.5	58003.3	49440	92773.4	40417.7	46520.9	1.21098	0.215495	1.64053	0.71416	insig
MEDN0011	C5H9NO4	L-Glutamic Acid	Amino acid and Its metabolites	Amino acids	56-86-0	6.07104e+06	3.60249e+06	3.67518e+06	8.91529e+06	1.2201e+07	7.37091e+06	7.43411e+06	9.67808e+06	9.79668e+06	5.69385e+06	0.584342	0.568111	1.15983	0.213917	insig
MEDP0054	C5H10N2O3	L-Glutamine	Amino acid and Its metabolites	Amino acids	56-85-9	1.3021e+07	7.49109e+06	7.68612e+06	2.3022e+07	3.7831e+07	1.51738e+07	1.01821e+07	1.88342e+07	1.94728e+07	1.30713e+07	0.0252289	0.699494	0.861684	-0.21477	insig
MEDP0006	C2H5NO2	L-Glycine	Amino acid and Its metabolites	Amino acids	56-40-6	6000.46	8315.54	6245.07	4365.27	10538.2	9	9864.55	11081.5	5453.45	15586.8	0.504589	0.665361	1.18415	0.243854	insig
MEDN1897	C6H12O6	L-Gulose	Carbohydrates and Its metabolites	Carbohydrates and Its metabolites	6027-89-0	637667	680154	522626	904208	507552	674530	712966	421515	771930	714083	0.0768891	0.929865	1.01317	0.0188699	insig
MEDN0012	C6H9N3O2	L-Histidine	Amino acid and Its metabolites	Amino acids	71-00-1	252407	58648.4	37977.3	1.51419e+06	2.39138e+06	927396	74850.7	485480	930792	614263	0.293472	0.645012	0.712822	-0.488385	insig
MW0152664	C16H16N4O	L-Histidine beta-naphthylamide	Heterocyclic compounds	Indole and Its derivatives	7424-15-9	5.18593e+06	4.90613e+06	3.75835e+06	6.70574e+06	4.61428e+06	3.27692e+06	3.02915e+06	3.72771e+06	3.59579e+06	3.42753e+06	1.80376	0.0258949	0.677665	-0.561357	insig
MEDP0055	C7H15N3O3	L-Homocitrulline	Amino acid and Its metabolites	Amino acids	1190-49-4	479675	482335	966066	332808	400082	301241	331095	257086	249698	274432	1.55484	0.0894232	0.531217	-0.912626	insig
MEDN0328	C4H9NO3	L-Homoserine	Organic acid And Its derivatives	Organic acid And Its derivatives	672-15-1	1.5825e+06	877183	663343	2.07882e+06	3.99298e+06	822855	1473500	2.54925e+06	1.54611e+06	697520	0.430687	0.557515	0.771003	-0.375192	insig
MEDN2056	C6H14O6	L-Iditol	Carbohydrates and Its metabolites	Carbohydrates and Its metabolites	488-45-9	74758.6	83238.2	78883.1	68167.4	87548.4	76624.8	97430.5	100304	85139.3	75829.2	0.945368	0.205192	1.10884	0.149057	insig
MEDP2131	C3H7NO3	L-Isserine	Amino acid and Its metabolites	Amino acid derivatives	632-13-3	315427	617418	167800	426724	493599	346896	373765	756363	478912	265115	0.23421	0.736163	1.099	0.136196	insig
MEDN0325	C3H6O3	L-Lactic Acid	Organic acid And Its derivatives	Organic acid And Its derivatives	79-33-4	240692	25647.8	28219	929448	380598	161803	34915.4	265391	219748	107792	0.218818	0.389603	0.492114	-1.02294	insig
MEDP0011	C6H14N2O2	L-Lysine	Amino acid and Its metabolites	Amino acids	56-87-1	1.33918e+07	9.49965e+06	7.24438e+06	2.43178e+07	3.78922e+07	1.58604e+07	1.07669e+07	1.94172e+07	1.97462e+07	1.31958e+07	0.0753623	0.672373	0.855334	-0.225441	insig
MEDP0020	C5H11NO2S	L-Methionine	Amino acid and Its metabolites	Amino acids	63-68-3	41480.1	54819.2	30836.6	37822.7	43517.6	25663.1	41644.3	33289.9	29106.9	37533.2	1.06814	0.131497	0.802189	-0.317987	insig
MEDP1777	C5H11NO3S	L-Methionine sulfoxide	Amino acid and Its metabolites	Amino acid derivatives	3226-65-1	9	408226	160092	256093	381083	9	9	299620	9	9	1.3015	0.0975774	0.248573	-2.00826	down
MW0107919	C7H16N4O2	L-NG-Monomethylarginine	Amino acid and Its metabolites	Amino acid derivatives	17035-90-4	9	516101	718613	962010	952258	8.03369e+06	748605	3.18459e+06	2.73432e+06	2.99189e+06	1.11578	0.0727082	5.61865	2.49022	up
MEDP2322	C7H15N3O2	L-NIO-hydrochloride	Amino acid and Its metabolites	Amino acid derivatives	36889-13-1	340050	266735	369481	247488	259174	300807	309679	409865	275069	269625	0.338597	0.653175	1.05537	0.0777553	insig
MEDP0519	C6H13NO2	L-Norleucine	Amino acid and Its metabolites	Amino acids	327-57-1	2.27501e+06	1.1504e+06	830040	3.94574e+06	4.16742e+06	2.85558e+06	1.78591e+06	2.18142e+06	2.98937e+06	1.92472e+06	0.168115	0.869795	0.948934	-0.0756199	insig
MEDP1778	C5H11NO2	L-Norvaline	Amino acid and Its metabolites	Amino acids	6600-40-4	1.08393e+06	964905	1.29089e+06	1.90885e+06	2.95247e+06	1.29073e+06	1.63084e+06	2.09884e+06	1.7733e+06	948425	0.101429	0.832687	0.944044	-0.0830748	insig
MEDP0012	C5H13ClN2O2	L-Ornithine	Amino acid and Its metabolites	Amino acids	3184-13-2	252757	136946	111876	374216	460417	473526	222835	261191	429015	256963	0.616581	0.488043	1.22999	0.298649	insig
MEDP0021	C9H11NO2	L-Phenylalanine	Amino acid and Its metabolites	Amino acids	63-91-2	1.06448e+08	6.26315e+07	5.40966e+07	1.21682e+08	1.32679e+08	7.10874e+07	7.77343e+07	1.08337e+08	1.05941e+08	6.75196e+07	0.361684	0.620941	0.901752	-0.149198	insig
MEDP2435	C9H13NO	L-Phenylalaninol	Amino acid and Its metabolites	Amino acid derivatives	3182-95-4	46801.6	20919.6	22420.4	18146	23704.1	9	9	28253.5	9	9	1.81869	0.0270398	0.214328	-2.22211	down
MEDP0022	C5H9NO2	L-Proline	Amino acid and Its metabolites	Amino acids	147-85-3	1.59287e+07	2.0454e+07	1.1137e+07	37214300	5.3836e+07	1.90537e+07	6.98296e+06	8.01614e+06	2.32364e+07	1.37918e+07	1.14528	0.169301	0.512961	-0.96308	insig
MEDN0232	C6H12O5	L-Rhamnose	Carbohydrates and Its metabolites	Sugars	3615-41-6	409960	372412	343148	394301	383722	492881	285887	440443	449627	530549	0.798344	0.234383	1.15542	0.208415	insig
MEDP0385	C9H11N5O3	L-Sepiapterin	Heterocyclic compounds	Pteridines and derivatives	17094-01-8	68136.1	181632	88182.2	419204	241656	1.36458e+06	347134	92516.6	708151	876404	1.27061	0.0947237	3.39282	1.76248	up
MEDN0018	C3H7NO3	L-Serine	Amino acid and Its metabolites	Amino acids	56-45-1	428361	305749	254153	885633	1.28297e+06	451762	574376	749114	753015	358961	0.0506081	0.809272	0.914587	-0.128808	insig
MW0124717	C33H48N4O6	L-Stercobilinogen	Heterocyclic compounds	Heterocyclic compounds	-	6.54329e+06	3.68454e+06	3.37836e+06	1.84416e+06	1.62464e+06	2.46263e+06	1.4786e+06	3.1556e+06	3.60206e+06	2.9624e+06	0.412827	0.503983	0.800076	-0.321792	insig
MEDN0326	C4H6O6	L-Tartaric Acid	Organic acid And Its derivatives	Organic acid And Its derivatives	87-69-4	199324	117310	1.41413e+06	61710.6	349524	122234	40691.3	752785	62244.9	43620.1	0.837586	0.462935	0.476927	-1.06816	insig
MEDP0059	C7H14N2O3	L-Theanine	Amino acid and Its metabolites	Amino acids	3081-61-6	2.46463e+06	2.03632e+06	1.33467e+06	3.80213e+06	7.18268e+06	2.03552e+06	2.44526e+06	1.00808e+07	1.67128e+06	967549	0.350952	0.970387	1.02259	0.032228	insig
MEDN0005	C4H9NO3	L-Threonine	Amino acid and Its metabolites	Amino acids	72-19-5	1.5825e+06	877183	663343	2.07882e+06	3.99298e+06	822855	1473500	2.54925e+06	1.54611e+06	697520	0.430687	0.557515	0.771003	-0.375192	insig
MEDP1781	C15H15NO4	L-Thyronine	Hormones and hormone related compounds	Hormones and hormone related compounds	1596-67-4	111762	74064.2	88698.4	116006	63660.4	65827.2	34758	62610.4	82363	57823.5	1.46276	0.0485953	0.667962	-0.582163	insig
MEDP0025	C11H12N2O2	L-Tryptophan	Amino acid and Its metabolites	Amino acids	73-22-3	150621	48261.9	92234.4	334627	310742	206561	132372	171257	248167	140295	0.241723	0.906963	0.959601	-0.059494	insig
MEDP0891	C11H13N3O	L-Tryptophanamide	Amino acid and Its metabolites	Amino acid derivatives	20696-57-5	435276	223512	142320	769330	890285	664328	457661	523522	651343	412442	0.525125	0.762447	1.10102	0.138836	insig
MEDP0009	C9H11NO3	L-Tyrosine	Amino acid and Its metabolites	Amino acids	60-18-4	6.46596e+06	1.06201e+07	1.64203e+07	1.20068e+07	6.35117e+06	1.02961e+07	8.47319e+06	5.18013e+06	9.3756e+06	1.20406e+07	0.242298	0.574081	0.874699	-0.193142	insig
MEDP0026	C5H11NO2	L-Valine	Amino acid and Its metabolites	Amino acids	72-18-4	1.08393e+06	964905	1.29089e+06	1.90885e+06	2.95247e+06	1.29073e+06	1.63084e+06	2.09884e+06	1.7733e+06	948425	0.101429	0.832687	0.944044	-0.0830748	insig
MEDP0318	C10H12N2O3	L-kynurenine	Amino acid and Its metabolites	Amino acid derivatives	343-65-7	220152	195336	215854	353317	254315	339843	212174	131473	234441	200442	0.538741	0.597981	0.90266	-0.147745	insig
MEDN1931	C5H10O5	L-lyxose	Carbohydrates and Its metabolites	Carbohydrates and Its metabolites	1949-78-6	9	9	132571	21805.2	9	61244.9	67297.6	300042	9	9	0.499592	0.406592	2.77587	1.47294	insig
MEDN2102	C6H12O6	L-rhamnonic acid	Carbohydrates and Its metabolites	Sugar acids	6422-34-0	375250	714802	426029	1.48746e+06	846115	1.82028e+06	946809	949041	1.74091e+06	2.08003e+06	1.46833	0.0446332	1.95786	0.969275	insig
MEDN1686	C5H9NO4	L-threo-3-Methylaspartate	Amino acid and Its metabolites	Amino acid derivatives	6061-13-8	6.07104e+06	3.60249e+06	3.67518e+06	8.91529e+06	1.2201e+07	7.37091e+06	7.43411e+06	9.67808e+06	9.79668e+06	5.69385e+06	0.584342	0.568111	1.15983	0.213917	insig
MEDN1200	C10H13NO6S	L-tyrosine methyl ester 4-sulfate	Amino acid and Its metabolites	Amino acid derivatives	-	148558	107705	171075	123071	135207	102328	86501.6	153064	118055	99222.8	1.20235	0.147792	0.815574	-0.294113	insig
MEDP1346	C24H50NO7P	LPC(0:0/16:0)	GP	LPC	-	117822	63796.8	279950	698253	240573	100810	294941	83029.2	168721	105594	0.679582	0.324026	0.537773	-0.89493	insig
MEDP1701	C26H52NO7P	LPC(0:0/18:1)	GP	LPC	-	104072	84032	461879	1.16762e+06	519721	162845	555074	102947	341169	154856	0.4222	0.379779	0.563418	-0.827722	insig
MEDP0495	C26H50NO7P	LPC(0:0/18:2)	GP	LPC	-	652695	512211	954393	1.61398e+06	942839	724986	1.03928e+06	797742	953406	838508	0.0279982	0.758647	0.931097	-0.102996	insig
MEDP1333	C28H50NO7P	LPC(0:0/20:4)	GP	LPC	-	264405	171595	444545	606406	349605	266895	424279	266560	369018	306104	0.165771	0.635217	0.889086	-0.169605	insig
MEDP0338	C24H50NO7P	LPC(16:0/0:0)	GP	LPC	17364-16-8	117822	63796.8	279950	698253	240573	100810	294941	83029.2	168721	105594	0.679582	0.324026	0.537773	-0.89493	insig
MEDP1339	C26H52NO7P	LPC(18:1/0:0)	GP	LPC	3542-29-8	104072	84032	461879	1.16762e+06	519721	162845	555074	102947	341169	154856	0.4222	0.379779	0.563418	-0.827722	insig
MEDP1341	C26H50NO7P	LPC(18:2/0:0)	GP	LPC	-	652695	512211	954393	1.61398e+06	942839	724986	1.03928e+06	797742	953406	838508	0.0279982	0.758647	0.931097	-0.102996	insig
MEDP1334	C28H50NO7P	LPC(20:4/0:0)	GP	LPC	-	264405	171595	444545	606406	349605	266895	424279	266560	369018	306104	0.165771	0.635217	0.889086	-0.169605	insig
MEDN1285	C21H44NO7P	LPE(0:0/16:0)	GP	LPE	-	51102.2	80061.8	442206	298466	187767	93835.9	234427	78353.1	137831	87557.3	0.497218	0.319487	0.596454	-0.745516	insig
MEDN1279	C23H48NO7P	LPE(0:0/18:0)	GP	LPE	-	609887	552895	6.87264e+06	686618	178987	229018	3.54301e+06	758860	1.83216e+06	690137	0.223639	0.802209	0.792401	-0.335697	insig
MEDN1282	C23H44NO7P	LPE(0:0/18:2)	GP	LPE	-	69207.4	78678.4	133681	161396	112176	98016.5	117980	76070.5	89883.6	95377.3	0.436816	0.434549	0.859835	-0.217868	insig
MEDN1269	C27H44NO7P	LPE(0:0/22:6)	GP	LPE	-	4376.62	10456.3	16497.1	8038.57	7309.2	12917.1	8184.7	12781.8	8827.54	6215.44	0.315584	0.858416	1.04818	0.0678804	insig
MEDN0366	C21H44NO7P	LPE(16:0/0:0)	GP	LPE	-	51102.2	80061.8	442206	298466	187767	93835.9	234427	78353.1	137831	87557.3	0.497218	0.319487	0.596454	-0.745516	insig
MEDN0364	C23H48NO7P	LPE(18:0/0:0)	GP	LPE	-	609887	552895	6.87264e+06	686618	178987	229018	3.54301e+06	758860	1.83216e+06	690137	0.223639	0.802209	0.792401	-0.335697	insig
MEDP1904	C23H44NO7P	LPE(18:2/0:0)	GP	LPE	652149-09-2	456920	295665	616910	1.20643e+06	808926	339790	461664	435152	489666	475246	0.944818	0.208464	0.650403	-0.620593	insig
MEDN1276	C25H44NO7P	LPE(20:4/0:0)	GP	LPE	-	121920	113676	139187	148825	145474	132686	156459	108374	127627	137930	0.0364542	0.910576	0.991022	-0.0130117	insig
MEDN1270	C27H44NO7P	LPE(22:6/0:0)	GP	LPE	-	4376.62	10456.3	16497.1	8038.57	7309.2	12917.1	8184.7	12781.8	8827.54	6215.44	0.315584	0.858416	1.04818	0.0678804	insig
MW0007471	C19H24N2O3	Labetalol	Benzene and substituted derivatives	Benzene and substituted derivatives	32780-64-6	8.93298e+07	6.17528e+07	5.7727e+07	7.86083e+07	5.20729e+07	6.67742e+07	3.77091e+07	3.68701e+07	3.39197e+07	3.36386e+07	1.67021	0.0239752	0.615368	-0.700479	insig
MEDP0229	C12H22O11	Lactose	Carbohydrates and Its metabolites	Sugars	63-42-3	802518	478648	51826.7	682841	350990	461689	194916	331974	581642	465068	0.0758067	0.668103	0.859924	-0.217718	insig
MEDN0230	C12H22O11	Lactulose	Carbohydrates and Its metabolites	Sugars	4618-18-2	283165	136181	294454	152641	141612	73954.4	92289.6	162813	93303.7	89097	1.6408	0.0474019	0.507371	-0.978886	insig
MEDP2071	C15H14O3	Lapachol	Benzene and substituted derivatives	Benzene and substituted derivatives	84-79-7	175355	66930.4	141562	138763	113263	57609.5	52744.7	89571.5	71444.7	44978.6	1.77442	0.0198763	0.497503	-1.00722	down
MW0010614	C20H24O6	Lariciresinol	Lignans and Coumarins	Lignans	27003-73-2	688313	407511	689162	4.9994e+06	2.89756e+06	2.90761e+06	570083	1.23728e+06	1.76396e+06	1.73585e+06	0.186771	0.772772	0.848464	-0.237074	insig
MW0054286	C23H34O5	Latanoprost(free acid)	Hormones and hormone related compounds	Hormones and hormone related compounds	41639-83-2	1.26779e+06	910445	996677	1.13808e+06	2.13898e+06	1.42418e+06	809808	2.45518e+06	1.00174e+06	714492	0.290765	0.981453	0.992781	-0.0104527	insig
MW0152149	C21H27NO4	Laudanosine	Heterocyclic compounds	Heterocyclic compounds	2688-77-9	292744	187721	145182	511623	431181	1.12682e+06	326160	700763	595586	393268	1.25338	0.0946456	2.00363	1.00262	up
MEDP1776	C10H20N2O4	Leu-Ala	Amino acid and Its metabolites	Small Peptide	7298-84-2	3.22599e+07	3.19135e+06	7.44354e+06	1.99721e+07	2.37252e+07	6.28868e+06	2.16651e+06	9.62402e+06	7.77126e+06	1.11287e+07	1.00738	0.138017	0.42705	-1.22752	down
MEDP1668	C14H27N3O4	Leu-Ala-Val	Amino acid and Its metabolites	Small Peptide	-	1.55428e+07	7.34925e+06	8.28944e+06	1.21704e+07	8.48613e+06	9.47048e+06	2.54527e+06	2.19245e+06	1.06146e+07	8.57651e+06	1.12241	0.157184	0.644301	-0.634193	insig
MW0152239	C22H41N7O7	Leu-Arg-Val-Glu	Amino acid and Its metabolites	Small Peptide	-	384441	163701	362164	163021	93526.6	91337.2	94458.1	172933	123080	80414.1	1.37792	0.108492	0.481827	-1.05341	down
MEDN2122	C10H18N2O5	Leu-Asp	Amino acid and Its metabolites	Small Peptide	32949-40-9	2.28677e+07	1.5309e+07	2.14718e+07	4.63775e+07	7.3141e+07	2.87724e+07	2.60894e+07	8.27156e+07	4.6535e+07	3.12225e+07	0.459109	0.643124	1.20187	0.265277	insig
MW0152262	C21H37N5O9	Leu-Asp-Glu-Lys	Amino acid and Its metabolites	Small Peptide	-	188075	310551	294124	322700	403060	262125	295957	320425	322478	352479	0.351806	0.859244	1.02302	0.0328325	insig
MW0152272	C27H46N8O8	Leu-Asp-Val-Lys-His	Amino acid and Its metabolites	Small Peptide	-	6.45302e+06	6.24512e+06	4.49638e+06	4.80323e+06	4.08444e+06	5.58992e+06	4.20091e+06	7.59403e+06	6.21512e+06	5.37118e+06	0.491891	0.453525	1.11076	0.151553	insig
MW0152299	C19H33N5O9	Leu-Gln-Ser-Glu	Amino acid and Its metabolites	Small Peptide	-	122572	485827	573025	413630	415150	99696.1	270974	596838	238757	164031	0.78334	0.29697	0.68167	-0.552854	insig
MEDP2393	C11H20N2O5	Leu-Glu	Amino acid and Its metabolites	Small Peptide	16364-31-1	2.61517e+07	1.33279e+07	4.63395e+07	8.72802e+07	1.19456e+08	4.12994e+07	3.35336e+07	1.05685e+07	6.15797e+07	4.46013e+07	0.431962	0.385819	0.654859	-0.610743	insig
MW0152313	C21H37N7O9	Leu-Glu-Asp-Arg	Amino acid and Its metabolites	Small Peptide	-	243457	86054.2	92526.1	1.98641e+06	623377	1.25887e+06	116554	605355	983570	486106	0.505246	0.844612	1.13808	0.1866	insig
MW0152326	C25H36N4O9	Leu-Glu-Phe-Glu	Amino acid and Its metabolites	Small Peptide	-	386298	844841	911983	5.10509e+06	5.70797e+06	1.46603e+06	1.47249e+06	765574	1.4865e+06	894218	0.383181	0.302287	0.469646	-1.09036	insig
MW0152332	C16H29N3O6	Leu-Glu-Val	Amino acid and Its metabolites	Small Peptide	-	3.16604e+06	471575	547989	5.06852e+07	9.77901e+07	1.0564e+07	4.01382e+06	1.19512e+07	4.56925e+06	4.78055e+06	0.0815595	0.294369	0.235023	-2.08912	insig
MEDP1294	C8H16N2O3	Leu-Gly	Amino acid and Its metabolites	Small Peptide	686-50-0	1.06303e+08	3.95594e+07	3.67473e+07	1.71877e+08	1.80457e+08	8.74126e+07	8.84809e+07	7.23149e+07	1.29754e+08	7.75052e+07	0.0234797	0.646217	0.85143	-0.232039	insig
MEDP1681	C14H27N3O4	Leu-Gly-Leu	Amino acid and Its metabolites	Small Peptide	19408-48-1	2.38035e+07	9.12281e+06	7.81304e+06	4.0441e+07	9	1.84276e+07	5.64757e+06	1.15908e+07	2.88922e+07	2.14609e+07	0.685005	0.9099	1.0596	0.0835255	insig
MEDP1682	C17H25N3O4	Leu-Gly-Phe	Amino acid and Its metabolites	Small Peptide	-	6.82072e+06	2.73923e+06	3.33408e+06	1.03049e+07	6.35976e+06	1.12385e+07	1.43736e+06	1.20356e+06	9.94611e+06	7.25264e+06	0.337763	0.90681	1.05141	0.0723207	insig
MW0152352	C16H25N5O6	Leu-His-Asp	Amino acid and Its metabolites	Small Peptide	-	3.10413e+06	1.31109e+06	2.0449e+06	1.69362e+06	2.01171e+06	1.62963e+06	1.6467e+06	2.12975e+06	2.06519e+06	1.81358e+06	0.386929	0.601779	0.913373	-0.130723	insig
MW0152609	C21H24N2O6	Leu-HoPhe-OH	Amino acid and Its metabolites	Small Peptide	-	3.65585e+06	1.39249e+06	597825	1.14947e+06	881237	1.10412e+06	696392	1.00691e+06	939508	1.05188e+06	0.733243	0.353416	0.625099	-0.677843	insig
MEDN1689	C12H24N2O3	Leu-Ile	Amino acid and Its metabolites	Small Peptide	36077-41-5	2.10408e+06	1.71155e+06	1.39683e+06	2.08077e+06	807817	1272084	274557	180717	1.66584e+06	1.44181e+06	1.08792	0.13617	0.596838	-0.74459	insig
MW0152368	C16H30N4O5	Leu-Ile-Asn	Amino acid and Its metabolites	Small Peptide	-	2.38375e+06	1.28218e+06	1.45758e+06	5.1026e+06	6.82805e+06	1.26321e+07	2.531e+06	2.72812e+06	5.0891e+06	4.30801e+06	0.778635	0.376297	1.6001	0.678158	insig
MW0152369	C16H29N3O6	Leu-Ile-Asp	Amino acid and Its metabolites	Small Peptide	-	2.7742e+07	1.08399e+07	1.41021e+07	3.6337e+07	2.64002e+07	2.4824e+07	8.68435e+06	5.26437e+06	4.26358e+07	2.19786e+07	0.515075	0.775521	0.895738	-0.158851	insig
MW0152383	C20H36N4O8	Leu-Ile-Ser-Glu	Amino acid and Its metabolites	Small Peptide	-	754704	582430	623659	680921	655898	881726	610731	879285	692602	654373	0.792625	0.238255	1.1277	0.173384	insig
MW0107731	C16H31N3O5	Leu-Ile-Thr	Amino acid and Its metabolites	Small Peptide	-	1.79037e+06	2.44216e+06	2.03605e+06	6.37071e+06	5.0843e+06	7.50217e+06	5.99586e+06	2.09948e+06	3.99548e+06	5.65081e+06	0.895898	0.282066	1.4243	0.510257	insig
MEDP2307	C12H24N2O3	Leu-Leu	Amino acid and Its metabolites	Small Peptide	3303-31-9	2.13112e+08	9.86653e+07	9.4102e+07	3.20143e+08	2.16599e+08	2.39698e+08	1.32558e+08	6.84594e+07	241449711	1.82079e+08	0.217724	0.77786	0.916851	-0.12524	insig
MEDP1672	C17H31N3O6	Leu-Leu-Glu	Amino acid and Its metabolites	Small Peptide	20274-83-3	2.80438e+07	1.036e+07	1.33971e+07	1.90706e+07	1.23293e+07	1.3573e+07	6.35752e+06	4.46518e+06	2.88993e+07	1.54897e+07	0.714276	0.607501	0.826729	-0.274513	insig
MW0152395	C24H41N5O11	Leu-Leu-Glu-Ser-Asp	Amino acid and Its metabolites	Small Peptide	-	6.20833e+06	2.0031e+06	4.36278e+06	2.63149e+06	2.03353e+06	1.80073e+06	2.03669e+06	2.896e+06	2.71468e+06	1.80956e+06	1.07254	0.220322	0.653026	-0.614788	insig
MEDP1675	C14H27N3O4	Leu-Leu-Gly	Amino acid and Its metabolites	Small Peptide	4464-36-2	1.29289e+07	6.11971e+06	6.52202e+06	1.16085e+07	7.63985e+06	9.31858e+06	3.19316e+06	1.64537e+06	1.30069e+07	8.3677e+06	0.790241	0.481696	0.792784	-0.335	insig
MW0152400	C25H45N5O6	Leu-Leu-Leu-Pro-Gly	Amino acid and Its metabolites	Small Peptide	-	193923	69051.3	33212.8	2.27838e+06	2.24049e+06	856955	331773	886454	1.32127e+06	1.38256e+06	0.793964	0.990277	0.992515	-0.0108397	insig
MEDP1684	C21H33N3O4	Leu-Leu-Phe	Amino acid and Its metabolites	Small Peptide	74479-02-0	880543	547154	971650	1.92493e+06	843889	1.62439e+06	550547	800362	1.1866e+06	2.09964e+06	0.431408	0.56526	1.21156	0.276866	insig
MEDP2442	C11H22N2O3S	Leu-Met	Amino acid and Its metabolites	Small Peptide	36077-39-1	1.04508e+07	2.43288e+06	6.56231e+06	6.34441e+06	6.85973e+06	3.37717e+06	1.66455e+06	2.48935e+06	3.97577e+06	4.22957e+06	1.43762	0.0540293	0.481972	-1.05298	down
MEDP1780	C15H22N2O3	Leu-Phe	Amino acid and Its metabolites	Small Peptide	3063-05-6	1.03188e+07	1.99692e+06	5.33494e+06	6.50496e+06	4.1427e+06	2.3889e+06	1.07747e+06	1.92133e+06	3.68746e+06	3.95503e+06	1.34151	0.0927225	0.460457	-1.11886	down
MW0152444	C23H34N4O7	Leu-Phe-Ala-Glu	Amino acid and Its metabolites	Small Peptide	-	628749	1.46824e+06	1.24911e+06	3.97728e+06	3.44966e+06	4.85329e+06	5.22134e+06	2.50276e+06	3.89344e+06	4.4418e+06	1.4335	0.0394999	1.9412	0.956949	insig
MW0152622	C15H22N2O3	Leu-Phe-OH	Amino acid and Its metabolites	Small Peptide	-	1.18119e+06	496613	541116	544444	258091	557897	486282	481455	513022	612228	0.0946007	0.657456	0.877354	-0.188769	insig
MW0152458	C19H29N3O5	Leu-Phe-Thr	Amino acid and Its metabolites	Small Peptide	-	2.69882e+06	3.0461e+06	2.15538e+06	3.56327e+06	2.48008e+06	6.66611e+06	4.57059e+06	2.56003e+06	4.66554e+06	5.61143e+06	1.58063	0.0375684	1.7265	0.78785	insig
MW0152462	C28H50N8O6	Leu-Pro-Arg-Leu-Pro	Amino acid and Its metabolites	Small Peptide	-	1.16236e+08	3.64441e+07	5.92343e+07	4.52723e+07	2.38031e+07	4.7842e+07	3.62139e+07	2.80487e+07	7.03633e+07	5.89486e+07	0.192652	0.672774	0.859165	-0.218993	insig
MW0152475	C27H47N5O8	Leu-Pro-Val-Leu-Glu	Amino acid and Its metabolites	Small Peptide	-	98469.3	72769.5	56521.3	76707	118608	174071	231435	138560	187714	188007	1.93039	0.00088396	2.17405	1.12039	up
MW0152477	C16H28N4O8	Leu-Ser-Ala-Asp	Amino acid and Its metabolites	Small Peptide	-	4.70268e+06	8.54755e+06	5.48189e+06	7.01194e+06	8.25963e+06	8.36005e+06	8.24447e+06	8.7678e+06	7.05375e+06	5.90434e+06	0.720307	0.376921	1.12724	0.172798	insig
MW0152486	C20H37N5O8	Leu-Ser-Glu-Lys	Amino acid and Its metabolites	Small Peptide	-	101794	70192.1	76602.3	85336.6	159934	36345	43932.7	85818.9	40928	23503.7	1.7174	0.0299616	0.466789	-1.09916	down
MW0152493	C25H43N5O11	Leu-Ser-Leu-Glu-Glu	Amino acid and Its metabolites	Small Peptide	-	506090	86671.1	229167	4.03346e+06	1.46116e+06	7.60969e+06	2.12015e+06	6.16648e+06	1.5925e+06	1.75331e+06	1.31008	0.124162	3.0463	1.60706	up
MW0152498	C28H44N6O8S	Leu-Ser-Phe-Met-Gln	Amino acid and Its metabolites	Small Peptide	-	7.25788e+06	5.23049e+06	6.62255e+06	3.28855e+06	2.91405e+06	2.80005e+06	2.99498e+06	5.32795e+06	3.89863e+06	2.18154e+06	1.14173	0.159166	0.679603	-0.557235	insig
MEDP2396	C10H20N2O4	Leu-Thr	Amino acid and Its metabolites	Small Peptide	-	1.17326e+07	4.46022e+06	5.58017e+06	1.46781e+07	1.10008e+07	7.51185e+06	5.60905e+06	7.79708e+06	6.80619e+06	7.26517e+06	0.749117	0.270176	0.737364	-0.439551	insig
MW0152509	C15H27N3O7	Leu-Thr-Glu	Amino acid and Its metabolites	Small Peptide	-	6.60295e+06	299547	733411	7.76968e+06	1.08238e+07	5.81575e+06	2.20689e+06	3.02419e+06	7.7166e+06	1.57626e+06	0.139777	0.634381	0.775454	-0.366887	insig
MW0152519	C28H46N6O9	Leu-Thr-Ser-Lys-Tyr	Amino acid and Its metabolites	Small Peptide	-	3.97286e+07	1.95645e+07	2.07421e+07	3.3704e+07	2.17982e+07	3.85731e+07	2.91366e+07	3.39356e+07	4.17081e+07	3.48399e+07	1.15729	0.111339	1.31472	0.394752	insig
MEDP2466	C17H23N3O3	Leu-Trp	Amino acid and Its metabolites	Small Peptide	5156-22-9	9.52291e+06	4.087e+06	5.93483e+06	1.97362e+07	1.6071e+07	1.10348e+07	4.87428e+06	8.0069e+06	1.44573e+07	1.06849e+07	0.119754	0.722462	0.886294	-0.174143	insig
MW0152526	C27H37N7O9	Leu-Trp-Asn-Gly-Asp	Amino acid and Its metabolites	Small Peptide	-	1.59399e+07	4.90411e+06	1.01339e+07	5.68525e+06	4.32544e+06	5.02054e+06	6.44076e+06	8.57241e+06	6.29606e+06	5.41428e+06	0.497008	0.455972	0.774461	-0.368736	insig
MEDN1999	C15H22N2O4	Leu-Tyr	Amino acid and Its metabolites	Small Peptide	968-21-8	166810	150085	123269	128275	142573	56174.3	42347.3	197991	93078.9	122168	1.14732	0.229298	0.719763	-0.474406	insig
MW0152554	C26H43N5O6	Leu-Tyr-Val-Lys	Amino acid and Its metabolites	Small Peptide	-	8.55574e+06	3.52967e+06	5.71973e+06	6.18179e+06	5.55885e+06	2.47862e+06	4.54975e+06	5.53758e+06	4.76205e+06	4.08531e+06	1.15982	0.132283	0.72475	-0.464445	insig
MW0054330	C28H44N2O8S	Leukotriene F4	FA	Oxidized lipids	-	9	9	9	9	98527.6	352700	335584	64174.4	2.22344e+06	3.12707e+06	1.89202	0.121663	61.9191	5.95231	up
MEDN2093	C5H8O3	Levulinic acid	Organic acid And Its derivatives	Organic acid And Its derivatives	591-64-0	299607	503134	513740	333326	347900	176577	214533	374082	226019	173636	1.6405	0.0220399	0.583092	-0.778206	insig
MW0124671	C23H22ClNO2	Licofelone	Aldehyde,Ketones,Esters	Ketones	156897-06-2	519107	254892	330444	1.58479e+06	1.21959e+06	3.47304e+06	1.16585e+06	619589	1801089	1.84729e+06	1.25529	0.115663	2.27865	1.18818	up
MW0054351	C22H36O5	Limaprost	Hormones and hormone related compounds	Hormones and hormone related compounds	74397-12-9	984117	760086	914299	957835	865398	640351	753288	874627	681079	537809	1.64232	0.0227534	0.778081	-0.362008	insig
MW0152703	C28H48N4O3S	Linoleic Acid-biotin	Organic acid And Its derivatives	Organic acid And Its derivatives	-	145343	93246.5	61905.6	305394	129114	998470	642670	336971	845939	956710	1.9188	0.0053179	5.14386	2.36285	up
MEDP1106	C24H40O3	Lithocholic acid	Bile acids	Bile acids	434-13-9	352380	354726	1.56544e+06	350734	100833	42297.5	147812	89105.4	85311.8	18910.5	1.67621	0.145964	0.140757	-2.82872	down
MW0114753	C22H27NO2	Lobeline	Benzene and substituted derivatives	Benzene and substituted derivatives	90-69-7	3.74939e+06	836602	1.43967e+06	1.53898e+06	1.45102e+06	1.68551e+06	1.22895e+06	2.30586e+06	1.68636e+06	1.58667e+06	0.0264075	0.852021	0.942067	-0.0860977	insig
MW0124699	C26H27ClN2O	Lofepramine	Heterocyclic compounds	Heterocyclic compounds	23047-25-8	1.63668e+06	584742	732654	2.71664e+06	2.55066e+06	2.12793e+06	775048	787101	3.26085e+06	1.87509e+06	0.107387	0.855289	1.07355	0.102384	insig
MW0054403	C16H24O10	Loganic acid	Organic acid And Its derivatives	Organic acid And Its derivatives	22255-40-9	341289	176955	206810	842464	1.13162e+06	461662	305811	571198	628457	445025	0.178735	0.784558	0.893676	-0.162177	insig
MW0124701	C17H19F2N3O3	Lomefloxacin	Others	Medicine	98079-51-7	564507	349318	283778	997770	1.16295e+06	353512	480676	534889	909367	743361	0.0727773	0.74873	0.899796	-0.152329	insig
MW0007517	C29H33ClN2O2	Loperamide	Benzene and substituted derivatives	Benzene and substituted derivatives	53179-11-6	751904	904818	843347	818934	738617	695425	737430	742213	762854	649783	1.5137	0.0373962	0.884189	-0.177573	insig
MW0152764	C24H38O6	Lovastatin acid(Mevinolinic acid)	Organic acid And Its derivatives	Organic acid And Its derivatives	-	5.40313e+06	5.67618e+06	4.75103e+06	3.16158e+06	3.35714e+06	476387	812982	2.97103e+06	354242	281337	1.87554	0.00131976	0.219068	-2.19055	down
MW0054441	C24H36O5	Lucidone C	Aldehyde,Ketones,Esters	Ketones	-	1.46842e+06	740539	694658	640285	949186	862411	613364	1.04584e+06	709518	635616	0.619416	0.493314	0.8606	-0.216586	insig
MW0114775	C21H30O10	Lusitanicoside	Benzene and substituted derivatives	Benzene and substituted derivatives	499-35-4	95893.1	46089	36106	133920	346287	67091.2	55008.5	106577	33945.7	26520.4	0.981802	0.266464	0.439229	-1.18695	insig
MW0054472	C25H41NO7	Lycoctonine	Alcohol and amines	Alcohols	-	7.0428e+06	1.36169e+06	2.85345e+06	2.0074e+06	2.14091e+06	1.81857e+06	1.44703e+06	2.19741e+06	2.32352e+06	1.66568e+06	0.931244	0.309611	0.613531	-0.704792	insig
MW0054480	C15H28O3	Lyngbic acid	FA	FFA	-	753677	810422	792708	446360	441596	244069	299703	548149	333574	269286	1.69618	0.0180028	0.522313	-0.937014	insig
MW0153215	C15H21N3O6	Lys-Abu-OH	Amino acid and Its metabolites	Small Peptide	-	462664	748708	560331	218904	172485	413051	677129	587220	528686	460826	0.853488	0.425369	1.23292	0.302075	insig
MW0107988	C12H24N4O4	Lys-Ala-Ala	Amino acid and Its metabolites	Small Peptide	33755-56-5	5.49225e+06	234110	1.36943e+06	1.98481e+06	1.84545e+06	2.19475e+06	1.33415e+06	2.4473e+06	2.17395e+06	1.95513e+06	0.354431	0.863751	0.92488	-0.112662	insig
MW0152848	C15H26N6O4	Lys-Ala-His	Amino acid and Its metabolites	Small Peptide	-	6.36387e+06	3.05548e+06	5.64606e+06	4.52875e+06	3.7878e+06	3.95234e+06	3.12826e+06	3.72004e+06	4.47862e+06	4.59436e+06	0.725419	0.330382	0.849955	-0.234541	insig
MW0152855	C24H40N8O9	Lys-Ala-Thr-Glu-His	Amino acid and Its metabolites	Small Peptide	-	2.05885e+06	1.7811e+06	2.3059e+06	1.50044e+06	1.39587e+06	1.31735e+06	1.46999e+06	2.51978e+06	1.64285e+06	1.61148e+06	0.367609	0.731358	0.946837	-0.0788122	insig
MW0153219	C10H19N3O5	Lys-Asp-OH	Amino acid and Its metabolites	Small Peptide	-	4.41798e+06	2.37479e+06	2.89738e+06	4.35287e+06	2.59453e+06	6.84603e+06	5.87426e+06	2.22934e+06	7.56839e+06	6.51007e+06	1.24796	0.055673	1.74473	0.803008	insig
MW0152912	C20H38N6O8	Lys-Asp-Thr-Lys	Amino acid and Its metabolites	Small Peptide	-	1.35085e+07	7.33771e+06	15012691	1.40288e+07	1.27391e+07	1.01952e+07	1.30754e+07	1.04839e+07	1.13193e+07	1.02066e+07	0.593328	0.356494	0.882696	-0.180012	insig
MW0152914	C33H43N7O9	Lys-Asp-Trp-Ser-Phe	Amino acid and Its metabolites	Small Peptide	-	232767	145036	186666	188977	152091	333663	273483	325516	399673	345580	1.94179	0.000391713	1.85295	0.889823	insig
MW0152916	C30H46N6O11	Lys-Asp-Tyr-Glu-Leu	Amino acid and Its metabolites	Small Peptide	-	610730	129230	225528	228921	156770	285694	140041	378892	344061	266240	0.254354	0.899383	1.04718	0.0665124	insig
MW0152946	C16H31N5O5	Lys-Gln-Val	Amino acid and Its metabolites	Small Peptide	-	1.24973e+06	498044	2.27288e+06	1.88212e+06	1.36656e+06	3.57025e+06	1.0971e+06	1.20485e+06	802155	1.08258e+06	0.0348642	0.874087	1.06708	0.0936622	insig
MW0108047	C11H21N3O5	Lys-Glu	Amino acid and Its metabolites	Small Peptide	45234-02-4	141530	174454	93661.6	721059	820566	502718	407379	395150	296374	312071	0.540869	0.964796	0.980742	-0.0280549	insig
MW0152948	C21H38N8O9	Lys-Glu-Arg-Asp	Amino acid and Its metabolites	Small Peptide	-	339673	224663	195588	2.61288e+06	1.65634e+06	7.99546e+06	2.49402e+06	772943	3.73988e+06	4.0608e+06	1.44526	0.0785062	3.79053	1.9224	up
MW0152958	C17H32N4O6	Lys-Glu-Ile	Amino acid and Its metabolites	Small Peptide	-	7.68671e+06	2.14444e+06	3.47641e+06	5.35087e+06	6.27932e+06	2.963e+06	3.58087e+06	6.26264e+06	3.13343e+06	2.93725e+06	0.736531	0.336171	0.756972	-0.401688	insig
MW0152964	C23H42N6O10	Lys-Glu-Ser-Leu-Ser	Amino acid and Its metabolites	Small Peptide	-	1.22807e+06	463701	979026	1.13134e+06	774138	876114	852316	981765	958090	803308	0.016702	0.887982	0.977125	-0.0333856	insig
MEDP2545	C8H17N3O3	Lys-Gly	Amino acid and Its metabolites	Small Peptide	7563-03-3	1.80737e+07	1.78397e+07	8.34376e+06	2.04105e+07	2.13055e+07	2.39836e+07	7.07847e+06	9.18832e+06	2.0102e+07	1.97173e+07	0.356808	0.778647	0.931336	-0.102627	insig
MW0152982	C23H40N8O7	Lys-His-Ala-Val-Ser	Amino acid and Its metabolites	Small Peptide	-	552471	257476	499152	399114	419078	438555	377038	433461	404642	394794	0.116897	0.773814	0.962957	-0.0544572	insig
MW0152990	C28H46N8O10	Lys-His-Ile-Glu-Glu	Amino acid and Its metabolites	Small Peptide	-	2.54001e+06	1.23131e+06	2.14763e+06	2.36602e+06	1.79204e+06	1.31562e+06	892462	1.43323e+06	1.53798e+06	1.01298e+06	1.67228	0.0250824	0.614494	-0.702528	insig
MW0153005	C25H43N7O11	Lys-Ile-Asp-Asn-Glu	Amino acid and Its metabolites	Small Peptide	-	1.33033e+06	150148	179796	666550	206218	1.39507e+06	761232	1.77656e+06	3.41749e+06	3.04852e+06	1.60311	0.0313415	4.10529	2.03748	up
MEDP2376	C12H25N3O3	Lys-Leu	Amino acid and Its metabolites	Small Peptide	7369-79-1	2.85282e+07	1.17018e+07	5.05368e+07	1.44229e+07	5.81922e+06	1.00693e+07	1.00063e+07	1.31658e+07	6.08669e+06	6.52419e+06	1.12479	0.179869	0.413051	-1.27561	down
MEDP2459	C12H26N4O3	Lys-Lys	Amino acid and Its metabolites	Small Peptide	13184-13-9	537495	279682	345452	295425	281452	325800	393623	248118	332618	424568	0.0620146	0.960577	0.991504	-0.0123091	insig
MW0108064	C18H38N8O4	Lys-Lys-Arg	Amino acid and Its metabolites	Small Peptide	-	874781	501842	625884	584833	659994	684216	726050	932629	794311	644568	0.873481	0.220623	1.16458	0.219807	insig
MW0153063	C36H55N7O7	Lys-Lys-Leu-Phe-Tyr	Amino acid and Its metabolites	Small Peptide	-	1.45404e+06	963164	1.25453e+06	2.14776e+06	1.38058e+06	9.08257e+06	3.97893e+06	1.76424e+06	4.05486e+06	4.70628e+06	1.75874	0.0513357	3.27592	1.7119	up
MW0108067	C17H35N7O4S	Lys-Met-Arg	Amino acid and Its metabolites	Small Peptide	-	7.67856e+06	3.05441e+06	1.60349e+06	5.42114e+06	5.29105e+06	3.54283e+06	3.72646e+06	5.01982e+06	4.07345e+06	3.37944e+06	0.207094	0.57213	0.856536	-0.223415	insig
MW0153076	C17H30N6O4S1	Lys-Met-His	Amino acid and Its metabolites	Small Peptide	-	810077	393848	615062	892961	551055	550482	582825	503234	656737	485834	0.718698	0.355079	0.851704	-0.231577	insig
MW0153097	C21H30N6O4	Lys-Phe-His	Amino acid and Its metabolites	Small Peptide	-	3.6135e+06	1.6838e+06	2.97563e+06	3.16052e+06	2.43293e+06	2.43537e+06	2.1511e+06	2.52494e+06	2.8086e+06	2.37803e+06	0.600775	0.410709	0.886897	-0.173162	insig
MW0153145	C15H29N5O6	Lys-Thr-Gln	Amino acid and Its metabolites	Small Peptide	-	163238	172932	9	327722	214791	736904	169369	184875	400519	409843	0.815712	0.127155	2.16402	1.11372	insig
MW0153147	C15H28N4O7	Lys-Thr-Glu	Amino acid and Its metabolites	Small Peptide	-	169047	44868.6	95142.8	84845.2	112961	87653.5	33984.5	72530.4	109858	60459.6	0.896587	0.274658	0.719101	-0.475735	insig
MW0153198	C26H46N6O10	Lys-Val-Glu-Ile-Asp	Amino acid and Its metabolites	Small Peptide	-	73250.4	68220.1	57818.7	75874	28084.3	142326	31809.3	17646.4	179763	319180	0.570272	0.232717	2.27776	1.18761	insig
MW0153201	C17H30N6O4	Lys-Val-His	Amino acid and Its metabolites	Small Peptide	-	33748.2	223379	175277	151471	103376	119908	188266	154874	318033	258380	1.05169	0.182733	1.51249	0.596927	insig
MEDN1721	C9H10O2	M-toluene acetic acid	Organic acid And Its derivatives	Organic acid And Its derivatives	621-36-3	252216	312380	337131	216593	415510	298878	319384	220250	161702	234272	0.834981	0.218653	0.804839	-0.313228	insig
MW0124730	C24H28FN3O3	M2 di-hydroxylated metabolite	Heterocyclic compounds	Heterocyclic compounds	-	588818	499331	330310	238928	242736	120168	160064	382150	179908	152643	1.49457	0.0696452	0.523615	-0.933422	insig
MEDP1448	C21H42O4	MG(18:0/0:0/0:0)	GL	MG	-	185271	100724	295432	96643.8	60845.9	69236.1	73480.6	101480	102411	53974.1	1.14669	0.186157	0.542121	-0.883313	insig
MEDP1097	C21H38O4	MG(18:2/0:0/0:0)	GL	MG	3443-82-1	48672.7	65671.2	48988	57684.8	53762.7	53199.3	49788.4	49017.7	55431.2	52907.6	0.575694	0.429508	0.947466	-0.0778539	insig
MW0153300	C30H48O6	Madecassic acid	Organic acid And Its derivatives	Organic acid And Its derivatives	18449-41-7	412871	401542	911443	269441	519466	411752	622719	1.0846e+06	497840	420716	0.5651	0.547309	1.20792	0.272521	insig
MEDP0325	C4H4O4	Maleic Acid	Organic acid And Its derivatives	Organic acid And Its derivatives	110-16-7	3.732e+06	2.5055e+06	2.37115e+06	8.66166e+06	9.26124e+06	5.13875e+06	2.03165e+06	2.30223e+06	4.20801e+06	2.79257e+06	0.843147	0.26902	0.620892	-0.687587	insig
MEDN0333	C3H4O4	Malonicacid	Organic acid And Its derivatives	Organic acid And Its derivatives	141-82-2	1.63302e+07	1.0681e+07	7.28877e+06	1.07749e+07	1.40428e+07	1.45132e+07	7.6241e+06	9.4689e+06	1.7587e+07	1.9882e+07	0.409621	0.500242	1.16844	0.224578	insig
MEDP0230	C12H22O11	Maltose	Carbohydrates and Its metabolites	Sugars	69-79-4	802518	478648	51826.7	682841	350990	461689	194916	331974	581642	465068	0.0758067	0.668103	0.859924	-0.217718	insig
MEDP1039	C18H32O16	Maltotriose	Carbohydrates and Its metabolites	Sugars	1109-28-0	28080.2	25048.6	23286.2	47944.5	21232.2	31504.3	24200.9	30979.6	29464.6	11181.2	0.635967	0.569996	0.874573	-0.193349	insig
MW0054671	C26H41NO4	Malyngamide H	Aldehyde,Ketones,Esters	Ketones	-	4.14819e+06	2.14361e+06	3.5167e+06	4.27443e+06	3.38828e+06	4.15363e+06	3.17867e+06	3.06832e+06	4.19917e+06	3.8787e+06	0.338098	0.667583	1.05765	0.0808676	insig
MEDN0334	C8H8O3	Mandelic Acid	Organic acid And Its derivatives	Organic acid And Its derivatives	90-64-2	4.5647e+06	2.81431e+06	2.3758e+06	3.39619e+07	1.50376e+07	5.36854e+07	2.01445e+07	7.43908e+06	1.69065e+07	2.42217e+07	1.1614	0.2349	2.0832	1.0588	up
MW0153392	C15H16O2	Mansonone C	Quinones	Quinones	5574-34-5	326845	139563	112568	515688	412844	237361	187307	360199	350860	200476	0.115663	0.705049	0.886365	-0.174028	insig
MW0114810	C31H38N2O7	Manumycin A	Aldehyde,Ketones,Esters	Ketones	52665-74-4	145119	111114	187887	152813	130349	68877.4	94362.9	96169.8	57887.1	36208.8	1.8231	0.00243254	0.486064	-1.04078	down
MW0124765	C20H28O4	Marrubiin	Aldehyde,Ketones,Esters	Esters	465-92-9	4.04273e+06	754342	1.68568e+06	1.51081e+06	1.89596e+06	1.38217e+06	966916	2.51763e+06	1.06838e+06	795746	0.842091	0.353908	0.680604	-0.555113	insig
MW0007562	C25H27ClN2	Meclizine	Benzene and substituted derivatives	Benzene and substituted derivatives	569-65-3	2.72413e+06	2.35743e+06	2.00397e+06	2.37899e+06	2.00325e+06	670276	534681	779249	724442	536921	2.18492	8.4171e-05	0.283017	-1.82104	down
MW0107945	C13H24N4O3	Melanostatin	Heterocyclic compounds	Heterocyclic compounds	2002-44-0	377283	586706	510517	641626	415615	501600	572709	381432	751856	628337	0.579263	0.466967	1.12015	0.163691	insig
MW0114815	C15H18O8	Melilotoside	Organic acid And Its derivatives	Organic acid And Its derivatives	-	6.39447e+06	5.5238e+06	4.82479e+06	5.96485e+06	5.20566e+06	5.19476e+06	5.76333e+06	6.54816e+06	7.27958e+06	5.6458e+06	0.651233	0.309172	1.09021	0.124604	insig
MW0111083	C12H21N	Memantine	Alcohol and amines	Amines	19982-08-2	908634	1.0593e+06	840982	956784	974849	981708	993688	1.05027e+06	1.05576e+06	1.11457e+06	1.35007	0.0742752	1.09607	0.132344	insig
MEDP1260	C56H80O2	Menadione-9	Benzene and substituted derivatives	Benzene and substituted derivatives	523-39-7	1.35809e+06	269826	872087	861727	839365	76326.4	100096	331656	108365	14842.7	1.86982	0.011884	0.150267	-2.7344	down
MW0054765	C13H24O3	Menthone 1,3-glyceryl ketal	Terpenoids	Terpene	-	610794	682567	584241	525732	435744	277330	306260	408406	360548	304234	1.96133	0.00220698	0.583562	-0.777043	insig
MW0124791	C20H22N2S	Mequitazine	Heterocyclic compounds	Heterocyclic compounds	29216-28-2	302062	319647	308298	293972	318878	256738	251759	405250	318390	281952	0.367754	0.849966	0.981355	-0.0271526	insig
MW0153739	C14H18N2O6S	Met-Abu-OH	Amino acid and Its metabolites	Small Peptide	-	1.24712e+06	998590	1.07619e+06	1.02928e+06	889459	562726	385951	553584	702910	531266	2.03611	0.000209102	0.522157	-0.937445	insig
MEDP2604	C11H23N5O3S	Met-Arg	Amino acid and Its metabolites	Small Peptide	60461-10-1	35796.9	28771.8	29454.2	39281.6	31837	23956.2	33352.5	34149.3	11501.2	17618.9	1.18297	0.118291	0.73015	-0.453734	insig
MW0153498	C14H28N6O5S1	Met-Arg-Ser	Amino acid and Its metabolites	Small Peptide	-	5.06288e+06	2.05566e+06	3.97067e+06	5.14782e+06	3.72626e+06	3.79485e+06	3.43861e+06	3.9978e+06	4.69824e+06	3.87419e+06	0.0553697	0.959482	0.992005	-0.011581	insig
MW0153748	C9H17N3O4S	Met-Asn-OH	Amino acid and Its metabolites	Small Peptide	-	5.13817e+06	658646	900409	6.42486e+06	5.32922e+06	1.03572e+07	1.73745e+06	4.64136e+06	5.88121e+06	3.24973e+06	0.588928	0.458909	1.40191	0.487389	insig
MEDN1950	C9H16N2O5S	Met-Asp	Amino acid and Its metabolites	Small Peptide	14595-65-4	595309	1.15776e+06	533116	664743	1.65479e+06	866679	979808	703416	840436	830009	0.0685041	0.740859	0.916328	-0.126064	insig
MEDP1511	C10H18N2O5S	Met-Glu	Amino acid and Its metabolites	Small Peptide	14517-44-3	3.02843e+06	3.48522e+06	3.19157e+06	6.33168e+06	1.59711e+07	3.15557e+06	3.66741e+06	1.9374e+07	3.35486e+06	1.54195e+06	0.397583	0.965842	0.971438	-0.0418066	insig
MEDP2589	C10H20N2O3S2	Met-Met	Amino acid and Its metabolites	Small Peptide	7349-78-2	247217	121033	235628	84454.8	83595.4	66187.9	57600.7	100260	79872.2	99036.2	1.32892	0.111292	0.522014	-0.937841	insig
MEDP2598	C14H20N2O3S	Met-Phe	Amino acid and Its metabolites	Small Peptide	14492-14-9	355066	165396	377085	195673	235768	130877	110155	256834	149767	129323	1.4947	0.0648407	0.584623	-0.774422	insig
MW0153879	C9H18N2O4S	Met-Thr-OH	Amino acid and Its metabolites	Small Peptide	-	323598	219186	259203	401240	431639	228470	224405	262171	269197	209297	1.40017	0.0940559	0.730054	-0.453926	insig
MEDP2606	C14H20N2O4S	Met-Tyr	Amino acid and Its metabolites	Small Peptide	13589-04-3	86866.4	90231.3	134546	69964.7	100292	28188.6	48074.1	119823	34631.3	45945.7	1.44098	0.0765212	0.574109	-0.800604	insig
MEDN1985	C10H20N2O3S	Met-Val	Amino acid and Its metabolites	Small Peptide	14486-13-6	155866	118466	81705.8	149979	56914.1	30662.6	76384	44417.9	115382	65548.2	1.25975	0.0947152	0.590473	-0.760058	insig
MW0007597	C30H42N4O4	Metabolite M6	Benzene and substituted derivatives	Benzene and substituted derivatives	-	58233.2	103837	81698.4	132091	146206	130332	82569.6	175007	109375	87695.6	0.409696	0.603064	1.12051	0.164155	insig
MEDP0187	C10H15NO3	Metanephrine	Hormones and hormone related compounds	Hormones and hormone related compounds	5001-33-2	78493.7	75133.4	9	138408	170084	162873	127493	95740.7	277779	311012	0.846575	0.0857424	2.10958	1.07696	insig
MW0124838	C25H25NO2	Methanone,(2-methoxy-1-naphthalenyl)(1-pentyl-1H-indol-3-yl)-	Aldehyde,Ketones,Esters	Ketones	824960-76-1	1.06893e+06	233368	397187	469051	419805	339141	225052	266686	780293	615390	0.377051	0.698138	0.860228	-0.21721	insig
MW0124874	C24H23NO2	Methanone,(6-hydroxy-1-pentyl-1H-indol-3-yl)-1-naphthalenyl-	Aldehyde,Ketones,Esters	Ketones	1307803-44-6	217438	225385	189194	274491	249789	140146	212703	248128	266367	282207	0.138977	0.964455	0.994165	-0.0084426	insig
MW0007633	C26H24O2	Methanone,1-naphthalenyl[4-(pentyloxy)-1-naphthalenyl]-	Benzene and substituted derivatives	Benzene and substituted derivatives	432047-72-8	3.70962e+06	1.9496e+06	2.43146e+06	3.79128e+06	3.9602e+06	3.37924e+06	2.84368e+06	3.10925e+06	3.25264e+06	2.86741e+06	0.0492541	0.861283	0.975386	-0.035955	insig
MW0124960	C24H22FNO2	Methanone,[1-(5-fluoropentyl)-7-hydroxy-1H-indol-3-yl]-1-naphthalenyl-	Aldehyde,Ketones,Esters	Ketones	1537889-11-4	887417	732362	665946	1438215	2.33827e+06	970342	907158	4.71072e+06	1.60654e+06	876311	0.432579	0.483442	1.49633	0.581428	insig
MW0054781	C16H14N2O	Methaqualone	Aldehyde,Ketones,Esters	Ketones	72-44-6	2.10164e+06	1.02337e+06	3.39974e+06	297856	1.4825e+06	888075	899151	4.55563e+06	511558	210154	0.555017	0.802301	0.85063	-0.233397	insig
MEDN0051	C5H11NO3S	Methionine Sulfoxide	Amino acid and Its metabolites	Amino acid derivatives	62697-73-8	22375.2	21750.1	20304.6	60883.3	55299.5	34152.7	48944	50192.1	44168.2	35918.7	0.739765	0.524926	1.1814	0.240497	insig
MW0054786	C16H28O3	Methoprene acid	Terpenoids	Sesquiterpenoids	53092-52-7	8.23199e+06	8.79227e+06	9.82673e+06	9.01505e+06	8.08576e+06	7.02784e+06	5.16402e+06	7.00152e+06	7.67483e+06	6.36947e+06	1.79818	0.00429033	0.75623	-0.403102	insig
MW0007640	C11H17NO3	Methoxamine	Benzene and substituted derivatives	Benzene and substituted derivatives	390-28-3	1.7307e+06	1.09633e+06	940840	1.12056e+06	755692	1.22249e+06	990903	1.85321e+06	1.09067e+06	1.13828e+06	0.439107	0.577582	1.11542	0.157581	insig
MW0153788	C22H36O4	Methyl 10-gingerol	Aldehyde,Ketones,Esters	Esters	-	1.01844e+06	821187	1.18984e+06	1.05402e+06	923324	836138	769286	881246	765965	695503	1.68529	0.02315	0.788553	-0.34272	insig
MW0054819	C27H32O7	Methyl 2-[(1R,2S,5R,6R,13S,16S)-6-(furan-3-yl)-1,5,15,15-tetramethyl-8,14,17-trioxo-7-oxatetracyclo[11.3.1.02,11.05,10]heptadec-10-en-16-yl]acetate	Terpenoids	Triterpene	1915-67-9	3.57037e+06	3.69291e+06	1.693e+06	5.6947e+06	3.1838e+06	3.89064e+06	1.00226e+06	566790	2.7781e+06	2.36364e+06	1.11609	0.138976	0.594425	-0.750434	insig
MW0000332	C23H30N2O5	Methyl reserpate	Alkaloids	Alkaloids	2901-66-8	850177	1.66839e+06	502507	1.20796e+06	749506	1.02829e+06	422770	1.25174e+06	1.41363e+06	1.17729e+06	0.133409	0.818172	1.06331	0.0885611	insig
MEDP1178	C6H12N4	Methylamine	Alcohol and amines	Amines	74-89-5	1.15926e+06	1.61092e+06	1.10425e+06	1.25592e+06	666662	730596	743675	979688	921646	929955	1.13236	0.122374	0.742721	-0.429107	insig
MEDP0685	C4H9NO2S	Methylcysteine	Amino acid and Its metabolites	Amino acids	1187-84-4	1.8815e+07	134159	514932	1.76028e+07	1.85841e+07	9	9	1.93748e+07	9	9	1.70213	0.252497	0.348149	-1.52222	down
MEDN0335	C4H6O4	Methylmalonic Acid	Organic acid And Its derivatives	Organic acid And Its derivatives	516-05-2	2.88458e+07	2.87043e+07	1.96861e+07	1.20049e+08	1.1917e+08	7.69296e+07	2.63365e+07	2.46787e+07	3.33381e+07	4.32915e+07	0.417536	0.408649	0.646455	-0.629377	insig
MEDN0748	C8H8O3	Methylparaben	Benzene and substituted derivatives	Phenolic acids	99-76-3	28898.1	23052.4	35250.8	27548	30981.4	35329.9	50047	49251.9	30813.3	27743.6	1.1849	0.115446	1.32564	0.406684	insig
MW0054947	C22H30O5	Methylprednisolone	Hormones and hormone related compounds	Hormones and hormone related compounds	83-43-2	538325	943271	714461	945648	651390	842080	727381	690858	879969	647533	0.0767824	0.991246	0.998609	-0.00200758	insig
FDATN01288	C26H34O8	Methylprednisolone hemisuccinate	Hormones and hormone related compounds	Hormones and hormone related compounds	2921-57-5	540011	355152	459724	256194	561198	238431	176958	710675	261789	120380	1.17261	0.308947	0.694309	-0.52635	insig
MW0007814	C29H38FN3O3	Mibefradil	Benzene and substituted derivatives	Benzene and substituted derivatives	116644-53-2	2.07091e+06	9	9	9	9	9	1.06448e+06	1.25434e+06	9	1.29156e+06	0.891947	0.564299	1.74336	0.801867	insig
MW0055067	C29H35NO2	Mifepristone	Steroids	Steroid	84371-65-3	2.36616e+06	2.32692e+06	2.09871e+06	2.36232e+06	2.12681e+06	1.07541e+06	1.06802e+06	1.64711e+06	588172	515059	1.87481	0.00230827	0.43381	-1.20487	down
FDATN00477	C13H17ClN2O2	Moclobemide	Benzene and substituted derivatives	Benzene and substituted derivatives	71320-77-9	3.57514e+06	4.72599e+06	4.58981e+06	3.37606e+06	3.40452e+06	5.04423e+06	4.27637e+06	4.03261e+06	5.06003e+06	3.82795e+06	0.938678	0.228436	1.13063	0.177126	insig
MEDN1720	C15H12O4	Monobenzyl Phthalate	Aldehyde,Ketones,Esters	Esters	2528-16-7	11408.1	22877.9	13827.5	13796.8	15556.5	5763.39	16235.1	27868.3	5430.39	685.512	1.04386	0.449455	0.722668	-0.468595	insig
MW0138979	C35H36ClNO3S	Montelukast	Heterocyclic compounds	Heterocyclic compounds	151767-02-1	6.39344e+06	2.16149e+06	5.83923e+06	2.66553e+06	1.96351e+06	937791	1.58872e+06	4.93407e+06	2.07029e+06	1.65399e+06	1.10585	0.224863	0.587958	-0.766214	insig
MW0007847	C9H11ClN2O	Monuron	Benzene and substituted derivatives	Benzene and substituted derivatives	150-68-5	1.74771e+06	1.42558e+06	1.90551e+06	1.01935e+06	933381	724674	734280	1.09243e+06	1.61026e+06	1.10767e+06	1.02905	0.199566	0.749383	-0.416225	insig
MW0000339	C17H19NO4	Morphine N-oxide	Alkaloids	Isoquinoline alkaloids	639-46-3	700924	181385	497491	1.27885e+06	1.54044e+06	1.0361e+06	448944	271271	425705	407460	0.634179	0.298955	0.616678	-0.697412	insig
MW0000341	C23H27NO9	Morphine-6-glucuronide	Alkaloids	Isoquinoline alkaloids	20290-10-2	179701	152404	90522	471903	260458	335083	36913.5	27279.7	361147	210384	0.623308	0.713948	0.840534	-0.250621	insig
MEDN1945	C6H13NO4S	Morpholine ethanesulfonic acid	Organic acid And Its derivatives	Sulfonic acids	4432-31-9	521189	388249	567276	480706	351961	368134	128115	270407	333336	308156	1.51758	0.0143899	0.609752	-0.713706	insig
MEDN1183	C11H14O4	Multifidol	Benzene and substituted derivatives	Phenolics	125074-06-8	417436	686536	359168	507220	797601	454756	394218	681048	365332	519392	0.442619	0.501302	0.872392	-0.196951	insig
MW0125240	C24H29NO2	Murrayanol	Heterocyclic compounds	Heterocyclic compounds	-	403953	618626	548900	452033	485613	340977	483795	763336	620988	482915	0.211901	0.666636	1.07289	0.1015	insig
MW0007866	C17H20O6	Mycophenolic acid	Organic acid And Its derivatives	Organic acid And Its derivatives	24280-93-1	626748	309877	289485	673953	488820	732857	460910	298924	429960	464602	0.00819941	0.997619	0.999318	-0.000984936	insig
MEDP1360	C10H15NO6	Mycosporine-glycine	Amino acid and Its metabolites	Amino acid derivatives	65318-21-0	419127	50090.3	382767	582340	605709	405693	231898	114509	404845	330805	0.238964	0.368871	0.729277	-0.45546	insig
MEDN0808	C6H12O6	Myoinositol	Carbohydrates and Its metabolites	Sugar alcohols	87-89-8	728720	687080	667496	954656	715339	712591	718956	735767	836125	795897	0.150575	0.87814	1.01227	0.0175916	insig
MW0125248	C11H12O3	Myristicin	Heterocyclic compounds	Heterocyclic compounds	607-91-0	3.38986e+06	2.30531e+06	2.25283e+06	3.4466e+06	2.41175e+06	2.33576e+06	1.85348e+06	1.89607e+06	2.06577e+06	2.05949e+06	1.60302	0.0537387	0.739556	-0.435269	insig
MW0008480	C17H25ClN2O3	N'-(5-Chloro-2-hydroxyphenyl)-N-octylpropanediamide	Benzene and substituted derivatives	Benzene and substituted derivatives	1298023-69-4	990031	701507	625371	695184	716783	666171	579799	610110	731395	683662	1.04646	0.235145	0.877245	-0.188949	insig
MEDP0326	C11H12N2O4	N'-Formylkynurenine	Amino acid and Its metabolites	Amino acid derivatives	1022-31-7	906753	749924	680385	1.7894e+06	1.49609e+06	1.53982e+06	979988	970289	1.2577e+06	1.15169e+06	0.342367	0.827924	1.04925	0.0693647	insig
MEDP1472	C7H8N2O2	N'-Methyl-2-pyridone-5-carboxamide	Heterocyclic compounds	Pteridines and derivatives	701-44-0	6.41746e+06	2.15091e+07	1.26608e+07	2.91312e+06	3.44113e+06	3.66059e+06	6.27367e+06	4.05851e+06	4.10725e+06	4.23559e+06	0.801816	0.232511	0.475817	-1.07152	insig
MEDP1913	C11H18N2O4	N(Alpha)-Acetyl-Epsilon-(2-Propenal)Lysine	Amino acid and Its metabolites	Small Peptide	99124-74-0	830980	488881	405821	1.20197e+06	1.08559e+06	912846	624587	853001	763834	578887	0.115626	0.754518	0.930209	-0.104373	insig
MEDP1052	C5H9NO3	N,-N-diacetyl-O-methylhydroxylamine	Alcohol and amines	Polyamines	128459-09-6	431787	389427	392514	243385	333159	402768	303577	427555	250962	331669	0.208416	0.756532	0.95881	-0.0606827	insig
MW0126315	C26H28N6	N,N,N',N'-Tetrakis(2-pyridylmethyl)ethylenediamine	Heterocyclic compounds	Heterocyclic compounds	16858-02-9	9	77118.5	9	415333	360331	523741	308442	257388	359180	661498	1.2232	0.0652775	2.47449	1.30713	up
MEDP2143	C16H33NO3	N,N-Bis(2-hydroxyethyl)dodecanamide	FA	Others	120-40-1	283459	333538	294045	281814	267009	315730	294439	297956	293725	349276	1.00371	0.270768	1.06251	0.0874819	insig
MEDP1663	C8H18N4O2	N,N-Dimethylarginine	Amino acid and Its metabolites	Amino acid derivatives	30315-93-6	9	1.83856e+06	9	9	9	5.63487e+06	4.83243e+06	7.44132e+06	9.0923e+06	5.71512e+06	1.88693	0.000419176	17.794	4.15332	up
MEDN1125	C13H22N2	N,N′-dicyclohexylcarbodiimide	Alcohol and amines	Polyamines	538-75-0	7.0708e+06	6.1685e+06	1.05648e+07	6.27193e+06	5.63193e+06	6.36246e+06	6.913e+06	7.13083e+06	6.89667e+06	6.23432e+06	0.258001	0.654079	0.939211	-0.0904786	insig
MEDP1914	C15H21NO7	N-(1-Deoxy-1-fructosyl)phenylalanine	Amino acid and Its metabolites	Amino acid derivatives	87251-83-0	47874.8	35797.8	53752.1	29869.9	28392.9	30752.7	25071.6	40573.5	36727.1	36753.8	0.623756	0.399495	0.868112	-0.204047	insig
MEDP2412	C8H10N2O2	N-(2-hydroxyethyl)-3-pyridinecarboxamide	Heterocyclic compounds	Heterocyclic compounds	6265-73-2	3.01967e+06	1.71684e+06	1.43589e+06	3.47499e+06	3.89654e+06	1.89281e+06	2.20598e+06	3.06929e+06	3.00078e+06	1.93133e+06	0.334757	0.617306	0.893404	-0.162616	insig
MEDP1040	C20H41NO2	N-(2-hydroxyethyl)stearamide	Alcohol and amines	Amines	111-57-9	7116.31	19262.6	73345	7629.08	4126.91	3168.02	28297.7	10090.6	13044.6	2866.51	0.506075	0.469878	0.515496	-0.955968	insig
MW0154056	C27H25ClN2O3	N-(2-phenylethyl)-Indomethacin amide	Alcohol and amines	Amines	261766-32-9	1.20454e+06	466365	581001	1.30202e+07	1.58779e+07	2.84465e+06	1.96558e+06	4.31629e+06	2.05488e+06	1.47521e+06	0.0454096	0.33853	0.40631	-1.29935	insig
MEDP1962	C13H14N2O3	N-(3-Indolylacetyl)-L-alanine	Amino acid and Its metabolites	Amino acid derivatives	57105-39-2	43893.2	74283.2	101837	258930	111669	243150	73989.1	89736.9	134241	109709	0.379803	0.807426	1.10195	0.140059	insig
MW0154075	C12H24N2O3	N-(6-Aminohexanoyl)-6-aminohexanoate	FA	Others	-	824287	604679	498020	1.48625e+06	1.45032e+06	997346	610565	1.31127e+06	1.06577e+06	797357	0.0410137	0.948257	0.983294	-0.0243053	insig
MW0125457	C24H31FN2O	N-(Adamantan-1-yl)-1-(5-fluoropentyl)-1H-indole-3-carboxamide	Heterocyclic compounds	Indole and Its derivatives	1354631-26-7	612439	727932	428584	356337	404500	412945	390225	337313	738462	615303	0.0731158	0.947094	0.98595	-0.0204141	insig
MEDN2116	C9H16N2O5	N-(tert-Butoxycarbonyl)-L-asparagine	Amino acid and Its metabolites	Amino acid derivatives	7536-55-2	113497	105905	33193.3	18216.8	81100.2	122368	69100	77218.3	81476.7	111336	0.890876	0.352203	1.3114	0.391113	insig
MW0108579	C12H21NO4	N-3-Hydroxyoctanoyl-L-homoserine lactone	Aldehyde,Ketones,Esters	Esters	192883-14-0	192375	71956.1	285883	26936.5	778822	680903	56719.3	3.77563e+06	322858	479088	0.872929	0.316298	3.91984	1.9708	insig
MEDN1659	C13H14N2O3	N-AcetyTryptophan	Amino acid and Its metabolites	Amino acid derivatives	2280-01-5	47055	50919	36346	288685	198342	353212	64388.9	65143.7	106745	120413	0.373758	0.817144	1.14252	0.192222	insig
MEDN0561	C11H16N2O8	N-Acetyl-Asp-Glu	Amino acid and Its metabolites	Amino acid derivatives	3106-85-2	254016	194701	208406	761648	698399	579602	219833	328765	639828	684886	0.472418	0.67867	1.15858	0.21236	insig
MEDP1494	C8H15NO6	N-Acetyl-D-Galactosamine	Alcohol and amines	Amines	1811-31-0	2112625	1.47612e+06	1.03723e+06	1048850	435241	396032	646359	706116	1.14613e+06	635217	1.1195	0.144272	0.577712	-0.791579	insig
MEDP0232	C8H15NO6	N-Acetyl-D-Glucosamine	Carbohydrates and Its metabolites	Sugar derivatives	7512-17-6	2112625	1.47612e+06	1.03723e+06	1048850	435241	396032	646359	706116	1.14613e+06	635217	1.1195	0.144272	0.577712	-0.791579	insig
MW0108615	C7H13NO3S	N-Acetyl-DL-methionine	Amino acid and Its metabolites	Amino acid derivatives	1115-47-5	214198	117110	134066	226260	300050	168983	177329	221724	214705	117755	0.371555	0.648484	0.908049	-0.139158	insig
MEDN2002	C7H11NO5	N-Acetyl-L-Glutamic Acid	Amino acid and Its metabolites	Amino acid derivatives	1188-37-0	4.59691e+07	1.58222e+07	1.6705e+07	6.17066e+07	1.18145e+08	2.93049e+07	2.70435e+07	1.12985e+07	3.47089e+07	1.39277e+07	1.02387	0.208268	0.450105	-1.15167	down
MEDP0611	C8H11N3O3	N-Acetyl-L-Histidine	Amino acid and Its metabolites	Amino acid derivatives	2497-02-1	1.88918e+06	279150	1.58274e+06	1.68214e+06	4.52065e+06	3.3076e+06	3.62188e+06	5.84148e+06	2.04353e+06	1.63643e+06	0.92652	0.235506	1.65272	0.724839	insig
MEDN0056	C8H15NO3	N-Acetyl-L-Leucine	Amino acid and Its metabolites	Amino acid derivatives	1188-21-2	477742	385725	484845	1.09903e+06	2.78992e+06	1.15341e+06	370088	4.29037e+06	563016	527389	0.123884	0.712773	1.3183	0.398679	insig
MEDN0057	C11H13NO4	N-Acetyl-L-Tyrosine	Amino acid and Its metabolites	Amino acid derivatives	537-55-3	795562	1.48121e+06	1.20778e+06	579282	916095	495898	427979	514561	418043	325807	1.83031	0.0225069	0.438216	-1.19029	down
MEDN0586	C5H9NO3	N-Acetyl-L-alanine	Amino acid and Its metabolites	Amino acid derivatives	97-69-8	2.14016e+06	1.2849e+06	1.22523e+06	1.35962e+06	1.85666e+06	1.2101e+06	1.24183e+06	2.76604e+06	1.80476e+06	1.29554e+06	0.0207934	0.802431	1.05742	0.0805474	insig
MEDP2302	C7H13NO3S	N-Acetyl-L-methionine	Amino acid and Its metabolites	Amino acid derivatives	65-82-7	753475	411124	506210	604354	861630	464562	464405	620241	483356	286863	1.22576	0.137256	0.739427	-0.435521	insig
MEDP1916	C11H13NO3	N-Acetyl-L-phenylalanine	Amino acid and Its metabolites	Amino acid derivatives	2018-61-3	925419	568619	716307	1.35647e+06	1.93576e+06	849426	501050	816633	615522	553018	1.21735	0.157323	0.606198	-0.72214	insig
MEDP0063	C6H9NO5	N-Acetylaspartate	Amino acid and Its metabolites	Amino acid derivatives	997-55-7	2.10229e+06	1.07796e+06	176333	678326	1.00895e+06	671691	699709	1.44679e+06	947037	780277	0.129067	0.78441	0.901196	-0.150088	insig
MEDP1183	C7H16N2O	N-Acetylcadaverine	Alcohol and amines	Polyamines	32343-73-0	236382	346979	1.07281e+06	707754	526494	566423	463387	380500	331793	307260	0.573985	0.328552	0.70902	-0.496102	insig
MEDP0064	C5H9NO3S	N-Acetylcysteine	Amino acid and Its metabolites	Amino acid derivatives	616-91-1	952583	371922	653427	277519	237016	203893	336352	908201	295085	134996	0.754386	0.541756	0.753681	-0.407973	insig
MEDN1658	C10H13NO3	N-Acetyldopamine	Alcohol and amines	Polyamines	2494-12-4	9	9	9	38208.4	9	9	25622.2	9	9	9	0.0265128	0.792252	0.670901	-0.575827	insig
MEDN0506	C8H16NO9P	N-Acetylglucosamine 1-Phosphate	Carbohydrates and Its metabolites	Phosphate sugars	6866-69-9	1.41154e+07	9.40427e+06	9.79376e+06	4.16659e+06	836171	1.92893e+06	2.88029e+06	721856	5.07896e+06	3.00787e+06	0.991019	0.100922	0.355408	-1.49245	insig
MEDP0089	C7H11N3O	N-Acetylhistamine	Alcohol and amines	Amines	673-49-4	4.42511e+06	1.31579e+07	7.75276e+06	1.9275e+06	800600	2.61051e+06	3.73966e+06	2.25068e+06	2.59305e+06	2.49983e+06	0.434342	0.268389	0.487949	-1.0352	insig
MEDP0067	C8H15NO6	N-Acetylmannosamine	Carbohydrates and Its metabolites	Sugars	3615-17-6	2112625	1.47612e+06	1.03723e+06	1048850	435241	396032	646359	706116	1.14613e+06	635217	1.1195	0.144272	0.577712	-0.791579	insig
MEDN0439	C6H11NO4	N-Acetylthreonine	Amino acid and Its metabolites	Amino acid derivatives	17093-74-2	901846	471041	593983	963076	1.41108e+06	1.52844e+06	1.0983e+06	825707	1.51215e+06	1.23521e+06	1.13966	0.117176	1.42819	0.514191	insig
MEDP0880	C6H10N2O4	N-Alpha-Acetyl-L-Asparagine	Amino acid and Its metabolites	Amino acid derivatives	4033-40-3	2.69137e+06	2.55698e+06	1.96274e+06	4.62581e+06	7.78984e+06	2.24422e+06	3.02597e+06	1.1303e+07	2.1449e+06	1.04146e+06	0.441609	0.990511	1.00677	0.00972791	insig
MEDP0886	C5H9N3O4	N-Amidino-L-Aspartate	Amino acid and Its metabolites	Amino acid derivatives	6133-30-8	1.31686e+06	787588	108670	388782	635107	391097	411774	864382	646301	412615	0.00443974	0.664378	0.842189	-0.247784	insig
MEDP0441	C13H18N2O3	N-Caffeoyl-Putrescine	Alcohol and amines	Amines	29554-26-5	254569	139586	166072	226219	107000	181453	194520	195025	248068	224215	0.772997	0.35672	1.16771	0.223676	insig
MEDP2035	C11H11NO3	N-Cinnamylglycine	Organic acid And Its derivatives	Organic acid And Its derivatives	16534-24-0	222356	36905.2	211638	33078.5	1.438e+06	554616	28265.2	1.92669e+06	80265.5	25191.4	0.125047	0.77371	1.34658	0.429298	insig
MW0125730	C17H17ClN4	N-Desmethylclozapine	Heterocyclic compounds	Heterocyclic compounds	6104-71-8	215390	179008	9	395265	9	8.65079e+06	8.8956e+06	1.07429e+07	1.40489e+07	1.08148e+07	1.59157	0.000390277	67.3095	6.07274	up
MW0139125	C25H27NO	N-Desmethyltamoxifen	Heterocyclic compounds	Heterocyclic compounds	31750-48-8	3.61769e+06	1.62269e+06	2.43682e+06	2.60667e+06	2.03991e+06	753417	683689	862077	854402	670347	2.1191	0.00672711	0.310289	-1.68832	down
MEDP2346	C4H9NO2	N-Ethylglycine	Amino acid and Its metabolites	Amino acid derivatives	627-01-0	1.53731e+06	742161	330217	1.07507e+06	1.48156e+06	1.09512e+06	901948	1.37094e+06	1.30792e+06	1.19666e+06	0.554152	0.584868	1.1367	0.184858	insig
MEDP1996	C3H5NO3	N-Formylglycine	Amino acid and Its metabolites	Amino acids	2491-15-8	1.53445e+06	580279	415367	1.30162e+06	1.35803e+06	1.11699e+06	555395	935394	1.38895e+06	1.11275e+06	0.0600458	0.953287	0.984533	-0.0224883	insig
MW0108796	C11H19NO3	N-Heptanoyl-L-homoserine lactone	Aldehyde,Ketones,Esters	Esters	177158-20-2	2.82795e+06	1.5e+06	1.96256e+06	2.17515e+06	1.90368e+06	1.79503e+06	1.28998e+06	1.54019e+06	1.86974e+06	1.45085e+06	1.40915	0.0944492	0.766278	-0.384061	insig
MW0108801	C10H17NO3	N-Hexanoyl-L-homoserine lactone	Aldehyde,Ketones,Esters	Esters	147852-83-3	924577	135711	708968	167315	7.14847e+06	2.1573e+06	238116	1.15705e+07	253340	132467	0.0154345	0.696363	1.57971	0.659655	insig
MEDN0060	C7H13NO3	N-Isovaleroylglycine	Amino acid and Its metabolites	Amino acid derivatives	16284-60-9	2.07663e+06	186228	3.80248e+06	59511.4	9.13119e+06	5.05312e+06	262026	23631211	593870	246943	0.148553	0.571671	1.95248	0.965311	insig
MEDP0878	C6H11NO4	N-Methyl-L-Glutamate	Amino acid and Its metabolites	Amino acid derivatives	35989-16-3	125510	9	105256	124012	128012	68951	9	125928	169013	103770	0.0872844	0.937785	0.968668	-0.0459265	insig
MEDP1177	C5H11NO2	N-Methyl-α-aminoisobutyric acid	Amino acid and Its metabolites	Amino acid derivatives	2566-34-9	168154	130548	130043	142988	100011	138670	98688.6	108483	134613	148010	0.44947	0.567249	0.935571	-0.0960809	insig
MEDP0868	C4H9NO2	N-Methylalanine	Amino acid and Its metabolites	Amino acid derivatives	3913-67-5	1.53731e+06	742161	330217	1.07507e+06	1.48156e+06	1.09512e+06	901948	1.37094e+06	1.30792e+06	1.19666e+06	0.554152	0.584868	1.1367	0.184858	insig
MEDP1915	C7H15NO2	N-Methylisoleucine	Amino acid and Its metabolites	Amino acids	-	66164.7	66705.1	49886.5	97300.1	54681.2	42839.3	42062.9	81934.9	45928.7	36348.2	1.23723	0.178778	0.744207	-0.426224	insig
MEDN1861	C16H31NO3	N-Myristoylglycine	Amino acid and Its metabolites	Amino acid derivatives	14246-55-0	22463	28100.1	28929.2	29591.3	27781.8	30752.6	31416.9	33608.2	39503	30176.8	1.48832	0.0295054	1.20891	0.273702	insig
MW0125913	C22H23N3O	N-Phenyl-4-(quinolin-3-ylmethyl)piperidine-1-carboxamide	Heterocyclic compounds	Heterocyclic compounds	959151-50-9	3.08962e+06	1.54169e+06	1.81623e+06	3.63999e+06	4.15546e+06	1.56696e+06	1.32441e+06	1.65361e+06	2.49624e+06	1.19e+06	1.46104	0.0779497	0.577914	-0.791074	insig
MEDN0061	C10H11NO3	N-Phenylacetylglycine	Amino acid and Its metabolites	Amino acid derivatives	500-98-1	102389	11128.1	81783.2	12009.6	688251	387488	17718.2	1.29762e+06	44367.4	16250.4	0.201909	0.555212	1.96909	0.97753	insig
MEDP2177	C17H17NO3	N-Phenylacetylphenylalanine	Benzene and substituted derivatives	Benzene and substituted derivatives	738-75-0	31607	11955.3	29948.6	79892	123586	75425.2	27965.2	43779.2	59297.1	27137.1	0.0079073	0.713366	0.843368	-0.245765	insig
MEDN2201	C13H11NO2	N-Phenylanthranilic acid	Benzene and substituted derivatives	Benzene and substituted derivatives	91-40-7	71057.5	91798.7	72496.1	88896.3	91931.5	76434.1	99026.8	89317.2	84391	93780	0.738561	0.40728	1.06432	0.0899331	insig
MEDN0062	C5H9NO3	N-Propionylglycine	Amino acid and Its metabolites	Amino acids	21709-90-0	2.49023e+06	1.0253e+06	1.09322e+06	3.49289e+06	4.58634e+06	2.53515e+06	2.95233e+06	3.5825e+06	3.63869e+06	2.33629e+06	0.657636	0.550229	1.18576	0.245818	insig
MW0125556	C12H15N3O2S	N-[2-(Methylamino)ethyl]-5-isoquinolinesulfonamide dihydrochloride	Benzene and substituted derivatives	Benzene and substituted derivatives	113276-94-1	4.01606e+06	1.85303e+06	1.79531e+06	2.47544e+06	2.36325e+06	3.33057e+06	2.45065e+06	3.25082e+06	4.52424e+06	3.74427e+06	1.17419	0.10645	1.3837	0.468533	insig
MW0125557	C28H41N7O3	N-[2-[[4-(Diethylamino)butyl]amino]-6-(3,5-dimethoxyphenyl)pyrido[2,3-d]pyrimidin-7-yl]-N'-(1,1-dimethylethyl)urea	Heterocyclic compounds	Heterocyclic compounds	219580-11-7	1.81465e+07	3.33782e+07	2.36713e+07	4.00078e+07	7.20383e+07	8.54802e+07	4.28804e+07	3.00566e+07	6.13547e+07	6.35469e+07	1.10842	0.188847	1.51312	0.597522	insig
MEDP2359	C14H25NO11	N-acetyl-D-Lactosamine	Carbohydrates and Its metabolites	Carbohydrates and Its metabolites	32181-59-2	1.15907e+06	377526	653095	1.05265e+06	795613	379713	265161	523864	1.08565e+06	442303	1.13465	0.217026	0.667837	-0.582433	insig
MW0169519	C20H33NO3S	N-acetyl-S-farnesyl-L-Cysteine	Amino acid and Its metabolites	Amino acid derivatives	135304-07-3	160052	137540	134643	124648	93219.4	84031.2	75824.1	116780	103347	119619	1.31273	0.0642852	0.768496	-0.37989	insig
MEDN0818	C5H9NO3	N-acetyl-beta-alanine	Amino acid and Its metabolites	Amino acid derivatives	3025-95-4	1.94139e+06	1.21019e+06	1.18997e+06	1.33814e+06	1.75726e+06	1.0898e+06	1.22497e+06	2.84796e+06	1.59468e+06	1.19475e+06	0.0438181	0.784731	1.06928	0.096633	insig
MEDN0827	C7H14N2O3	N-acetylornithine	Amino acid and Its metabolites	Amino acid derivatives	6205-08-9	2.3721e+06	1.47272e+06	1.01526e+06	3.87386e+06	8.24814e+06	1.79821e+06	1.97321e+06	4.65068e+06	2.0235e+06	1.14527e+06	0.478226	0.484111	0.682536	-0.551024	insig
MEDN1994	C6H11NO3	N-butylglycine	Amino acid and Its metabolites	Amino acid derivatives	20208-73-5	23668.5	9	30245.3	4364.99	144230	80977.8	7565.1	309380	5942.38	4388.12	0.499425	0.548691	2.01589	1.01142	insig
MEDN0579	C12H15NO4	N-lactoyl-phenylalanine	Amino acid and Its metabolites	Amino acid derivatives	-	120391	193021	124286	99944.7	85454.7	85016.6	89106.8	113800	116798	112613	0.717809	0.331324	0.830263	-0.268359	insig
MW0154554	C12H23NO	N-methylundec-10-enamide	FA	Others	-	1.23844e+06	1.4521e+06	1.29241e+06	1.40014e+06	1.43006e+06	1.34567e+06	1.36715e+06	1.47453e+06	1.50092e+06	1.54726e+06	1.07168	0.175845	1.06199	0.0867769	insig
MW0108923	C18H17NO5	N-trans-p-Coumaroyltyrosine	Amino acid and Its metabolites	Amino acid derivatives	1135133-23-1	473228	502561	407794	560815	523848	469432	384625	522000	444081	418011	1.00443	0.222386	0.906777	-0.141181	insig
MEDN0337	C13H16N2O4	N-γ-Acetyl-N-2-Formyl-5-Methoxykynurenamine	Amino acid and Its metabolites	Amino acid derivatives	52450-38-1	27136	9	22201.3	26838.2	9	10596	33878.9	109811	9	17285.7	0.516853	0.39929	2.25191	1.17115	insig
MW0154137	C37H43N3O9	N1,N5,N10-Triferuloyl spermidine	Heterocyclic compounds	Heterocyclic compounds	-	318924	258256	203866	1.49908e+07	1.39426e+07	4.74158e+06	3.39777e+06	3.23828e+06	1.65205e+06	1.43325e+06	0.495012	0.434459	0.486731	-1.0388	insig
MW0154139	C29H39N3O8	N1,N8-Bis(sinapoyl)spermidine	Heterocyclic compounds	Heterocyclic compounds	-	95759.6	2.06693e+06	211766	639552	510914	1.05578e+06	1.10477e+06	1.48806e+06	469066	803306	1.03197	0.504879	1.39605	0.481356	insig
MEDP1786	C11H23N3O2	N1,N8-diacetylspermidine	Heterocyclic compounds	Heterocyclic compounds	82414-35-5	9.84556e+07	2.03871e+07	3.48536e+07	4.10688e+07	6.98282e+07	2.27119e+07	2.50427e+07	2.60962e+07	3.40491e+07	1.77258e+07	1.42446	0.116887	0.474788	-1.07464	down
MW0139091	C26H33N3O6	N1-Caffeoyl-N10-feruloylspermidine	Heterocyclic compounds	Heterocyclic compounds	-	269787	170699	234391	186738	146253	273727	180516	224498	396826	296969	1.08891	0.13523	1.36182	0.445536	insig
MW0108562	C15H20N2O4	N2-(1-Oxo-4-phenylbutyl)-L-glutamine	Alcohol and amines	Amines	491851-62-8	2.53942e+06	1.99296e+06	1.62255e+06	2.03728e+06	1.87343e+06	1.85732e+06	988790	1.38703e+06	2.17955e+06	1.82278e+06	1.06469	0.194042	0.818177	-0.289514	insig
MEDP2473	C11H9FN6	N3-(4-fluorophenyl)-1H-pyrazolo[3,4-d]pyrimidine-3,4-diamine	Heterocyclic compounds	Heterocyclic compounds	522629-08-9	196128	153048	156847	142200	110192	160538	101168	134002	145727	145024	0.632626	0.425074	0.905125	-0.143811	insig
MEDP1787	C11H15N3O6	N4-Acetylcytidine	Nucleotide And Its metabolites	Nucleotide And Its metabolites	3768-18-1	284130	310685	321950	305098	469702	278391	332031	792511	281157	206444	0.0444639	0.734482	1.11762	0.160434	insig
MEDP1788	C11H18N3O15P3	N4-Acetylcytidine-triphosphate	Nucleotide And Its metabolites	Nucleotide And Its metabolites	-	430694	496664	381542	426832	473900	444792	380373	390390	435903	376163	1.06455	0.182491	0.917628	-0.124018	insig
MW0008784	C14H16N4O3S	N4-Acetylsulfamethazine	Benzene and substituted derivatives	Benzene and substituted derivatives	100-90-3	1.20132e+06	1.12712e+06	1.1648e+06	915232	910292	910419	858037	1.00121e+06	957945	936175	1.25187	0.107031	0.876857	-0.189587	insig
MEDP1954	C12H17N5O5	N6-(2-Hydroxyethyl)adenosine	Nucleotide And Its metabolites	Nucleotide And Its metabolites	4338-48-1	9	382039	438765	49371.7	53453.8	87499.6	118126	83177.4	113072	93270.2	0.670693	0.409803	0.53608	-0.89948	insig
MEDP0062	C8H16N2O3	N6-Acetyl-L-Lysine	Amino acid and Its metabolites	Amino acid derivatives	692-04-6	7.92063e+06	5.92337e+06	1.24908e+07	4.00608e+06	7.30959e+06	5.7e+06	5.76406e+06	1.00986e+07	5.3821e+06	4.82238e+06	0.482616	0.511446	0.843738	-0.245132	insig
MEDP0378	C14H17N5O8	N6-Succinyl Adenosine	Nucleotide And Its metabolites	Nucleotide And Its metabolites	4542-23-8	8.58066e+07	8.50184e+06	1.87858e+07	2.5176e+07	2.43807e+07	1.09286e+07	3.78564e+07	3.70458e+07	1.28088e+07	8.21432e+06	0.613261	0.49053	0.656952	-0.60614	insig
MEDN1076	C10H13N5	N6-isopentene adenine	Nucleotide And Its metabolites	Nucleotide And Its metabolites	2365-40-4	78358.1	28468	19347.7	30025.7	32749.5	31968.5	33120.8	71105.2	63935	20991.1	0.232099	0.664462	1.17027	0.226836	insig
MEDP1789	C11H15N5O3	N6-methyl-2'-deoxyadenosine	Nucleotide And Its metabolites	Nucleotide And Its metabolites	2002-35-9	2.64625e+06	4.38144e+06	9.02944e+06	4.00777e+06	3.32602e+06	2.52897e+06	5.64074e+06	7.81229e+06	2.33521e+06	1.469e+06	0.546671	0.672449	0.845893	-0.241453	insig
MW0154313	C23H31N5O6	NBD-FTY720 phenoxy	Benzene and substituted derivatives	Benzene and substituted derivatives	-	80820.2	69557.3	69544.6	58814.1	50038.7	92523	60450.3	279769	22646.8	16084.4	0.289055	0.588328	1.43403	0.520077	insig
MEDP2285	C24H35N7	NSC-23766	Benzene and substituted derivatives	Benzene and substituted derivatives	733767-34-5	5935.92	2002.63	3906.42	3000.13	5173.92	4187.82	3964.61	4199.89	1965.38	3010.08	0.373437	0.540132	0.865565	-0.208286	insig
MW0125617	C24H36O3	Nabilone	Aldehyde,Ketones,Esters	Ketones	51022-71-0	191692	145495	156822	180943	190168	201943	166430	139126	200870	158672	0.114665	0.980754	1.00222	0.00319679	insig
MW0008829	C20H23NO4	Naltrexone	Benzene and substituted derivatives	Benzene and substituted derivatives	16590-41-3	3231111	2.03119e+06	3.17473e+06	3.86611e+06	3.04097e+06	3.4484e+06	3.38063e+06	2.69375e+06	3.81201e+06	3.32343e+06	0.545935	0.474559	1.08564	0.118548	insig
MW0139092	C16H14O6	Nanafrocin	Heterocyclic compounds	Heterocyclic compounds	52934-83-5	1.7064e+06	1.6549e+06	1.75748e+06	2.17035e+06	1.94778e+06	1.14564e+06	1.21347e+06	1.64429e+06	2.02211e+06	1.42054e+06	1.35887	0.0975003	0.806121	-0.310931	insig
MW0108686	C19H27NO3	Nateglinide	Flavonoids	Flavones	105816-04-4	1.34227e+06	661300	901268	3.16026e+06	4.32055e+06	1.3446e+06	1.20836e+06	2.17294e+06	1.66622e+06	890342	0.388121	0.444409	0.701206	-0.512091	insig
MW0125750	C38H44N2O6	Neferine	Heterocyclic compounds	Heterocyclic compounds	-	383663	415566	392588	260844	415390	302785	334964	2.24976e+06	362721	273448	0.389226	0.440616	1.88628	0.915547	insig
MW0108757	C14H18N2O2	Nefiracetam	Heterocyclic compounds	Heterocyclic compounds	77191-36-7	1.11126e+07	7.42264e+06	8.2179e+06	8.51433e+06	6.98289e+06	5.85342e+06	3.42489e+06	4.04335e+06	7.96498e+06	6.28666e+06	1.5513	0.0273521	0.652617	-0.615692	insig
MW0125756	C33H29NO8	Neoacrimarine H	Alcohol and amines	Amines	-	8.56859e+06	5.33034e+06	8.78751e+06	3.30414e+06	2.61228e+06	683566	2.19737e+06	7.54953e+06	2.73996e+06	2.01966e+06	1.19828	0.163078	0.531069	-0.913029	insig
MW0114992	C23H46N6O13	Neomycin	Carbohydrates and Its metabolites	Carbohydrates and Its metabolites	119-04-0	2.22171e+06	908372	833735	1.32011e+06	1.04551e+06	1.61611e+06	1.04401e+06	901315	1.80781e+06	1.89984e+06	0.478984	0.578945	1.14845	0.199694	insig
MW0055282	C29H46O4	Neotigogenin acetate	Terpenoids	Terpene	4948-43-0	8.9277e+06	5.36114e+06	8.44743e+06	9.95301e+06	7.63487e+06	8.30427e+06	8.18053e+06	6.83498e+06	9.35531e+06	7.39098e+06	0.0361225	0.955275	0.9936	-0.0092633	insig
MW0125788	C16H18N4O2	Nialamide	Alcohol and amines	Amines	51-12-7	1.73441e+06	1.00182e+06	1.23256e+06	1.98794e+06	1.32647e+06	1.02474e+06	962287	1.04162e+06	1.09815e+06	1.07774e+06	1.51552	0.0792847	0.714594	-0.484805	insig
MEDP0242	C6H6N2O	Nicotinamide	CoEnzyme and vitamins	CoEnzyme and vitamins	98-92-0	251540	1.51562e+06	507270	226060	420448	60974.2	116548	197167	92406.6	124855	1.67966	0.122698	0.202658	-2.30288	down
MEDP1791	C11H15ClN2O5	Nicotinamide riboside chloride	Nucleotide And Its metabolites	Nucleotide And Its metabolites	23111-00-4	220477	236822	144679	147572	242524	215615	90493.7	143149	126440	80246.6	1.40738	0.0716687	0.661186	-0.596873	insig
MEDP0246	C6H5NO2	Nicotinic Acid	CoEnzyme and vitamins	CoEnzyme and vitamins	59-67-6	1.62797e+07	2.63351e+07	1.88464e+07	6.65465e+06	5.83058e+06	1.26406e+07	1.72345e+07	1.08323e+07	1.19434e+07	9.49982e+06	0.0562472	0.588599	0.840482	-0.250711	insig
MEDP0173	C21H27N7O14P2	Nicotinic Acid Adenine Dinucleotide	Nucleotide And Its metabolites	Nucleotide And Its metabolites	53-84-9	183776	42550.4	56697.7	109032	87536.2	97967.4	91794.8	126856	96173.4	63513.4	0.125959	0.981335	0.993146	-0.00992256	insig
MEDP0247	C8H8N2O3	Nicotinuric Acid	CoEnzyme and vitamins	CoEnzyme and vitamins	583-08-4	1.91374e+06	1.31954e+06	1.76184e+06	3.0854e+06	2.36136e+06	4.66422e+06	3.91711e+06	4.92665e+06	4.03212e+06	9	0.680838	0.195073	1.67978	0.748275	insig
MW0009088	C28H22F3N7O	Nilotinib	Benzene and substituted derivatives	Benzene and substituted derivatives	641571-10-0	1.52466e+06	1.20782e+06	1.0213e+06	2.05579e+06	1.03458e+06	2.60672e+06	2.05776e+06	1.46635e+06	2.61439e+06	2.80499e+06	1.59002	0.0178365	1.6876	0.754977	insig
MW0125812	C21H26N2O7	Nimodipine	Heterocyclic compounds	Heterocyclic compounds	66085-59-4	1.65719e+06	1.67623e+06	1.78097e+06	1.45292e+06	1.46451e+06	989957	933917	1.24549e+06	1.26241e+06	986442	1.98408	0.000589406	0.674593	-0.567911	insig
MW0009105	C12H9N3O5S	Nitazoxanide	Benzene and substituted derivatives	Benzene and substituted derivatives	55981-09-4	5.47691e+07	42561141	3.13836e+07	4.07935e+07	1.88484e+07	3.60981e+07	6.05224e+07	8.96681e+06	2.72737e+07	3.55356e+07	0.406399	0.708103	0.894035	-0.161597	insig
MW0125830	C18H20N2O6	Nitrendipine	Heterocyclic compounds	Heterocyclic compounds	39562-70-4	345385	598399	442774	806640	825079	769976	621880	635324	668514	635363	0.657717	0.55871	1.10363	0.142255	insig
MEDL02258	C17H27NO3	Nordihydrocapsaicin	Alkaloids	Alkaloids	28789-35-7	1.32173e+06	681878	903184	911896	808778	882884	777997	982625	1.19078e+06	1.05836e+06	0.309704	0.692797	1.0573	0.080391	insig
MEDL01837	C17H26O4	Nordihydrocapsiate	Phenolic acids	Phenolic acids	220012-53-3	1.21424e+07	1.57917e+07	1.1199e+07	1.35121e+07	1.67073e+07	1.41795e+07	1.86137e+07	1.79114e+07	1.20718e+07	1.42133e+07	0.728312	0.374548	1.11012	0.150718	insig
MEDN0180	C8H11NO3	Norepinephrine	Hormones and hormone related compounds	Hormones and hormone related compounds	51-41-2	37463.5	31890.4	25081.2	41575.1	57875.7	41350.6	39227.3	60899.7	45090.4	30279.7	0.409023	0.555266	1.11843	0.161475	insig
MW0000376	C16H17NO3	Normorphine	Alkaloids	Isoquinoline alkaloids	466-97-7	1.19078e+06	477463	1.14171e+06	386755	299182	908944	436632	316039	344416	323720	0.738142	0.334186	0.666425	-0.585485	insig
MW0125895	C17H17N3S	Norquetiapine	Heterocyclic compounds	Heterocyclic compounds	5747-48-8	1.60955e+06	842359	1.22928e+06	1.54791e+06	1.46979e+06	1.5288e+06	1.40923e+06	1.49627e+06	1.92268e+06	1.67181e+06	0.968888	0.155215	1.19853	0.26126	insig
MEDP0075	C8H16N4O3	Nα-Acetyl-L-Arginine	Amino acid and Its metabolites	Amino acid derivatives	155-84-0	5.68779e+06	1.03336e+06	1.78944e+06	2.6302e+06	4.8544e+06	3061921	2.90917e+06	3.42639e+06	2.89715e+06	2.43491e+06	0.127005	0.793169	0.920873	-0.118926	insig
MEDP0849	C7H12N2O4	Nα-Acetyl-L-glutamine	Amino acid and Its metabolites	Amino acid derivatives	2490-97-3	7.21228e+06	1.12071e+06	4.83185e+06	2.68215e+06	6.50421e+06	3.43672e+06	4.04657e+06	9.35674e+06	2.73917e+06	2.49045e+06	0.019658	0.974489	0.987403	-0.0182891	insig
MW0154667	C26H36N2O2	O-2545(hydrochloride)	Benzene and substituted derivatives	Benzene and substituted derivatives	-	191324	89185	135833	97990.2	91729.5	32171	95226.1	91328.6	191809	174177	0.353644	0.906841	0.964773	-0.051738	insig
MEDN0616	C5H9NO4	O-Acetyl-L-serine	Amino acid and Its metabolites	Amino acid derivatives	5147-00-2	287810	249341	126378	152461	312697	231527	187377	469827	217232	243246	0.520868	0.504471	1.19538	0.257468	insig
MW0125963	C32H46N8O6S2	O-Isobutyroylthiamine disulfide	Heterocyclic compounds	Heterocyclic compounds	3286-46-2	162057	85099.7	156499	119810	105458	112082	90043.9	136484	124611	65262.5	0.881206	0.333264	0.840299	-0.251026	insig
MEDN0065	C3H8NO6P	O-Phospho-L-Serine	Amino acid and Its metabolites	Amino acid derivatives	407-41-0	141096	134781	125428	92161	148538	75679.7	141465	253875	164603	106733	0.198292	0.558157	1.15631	0.209527	insig
MW0154679	C26H28N2O5	Obliquine	Heterocyclic compounds	Heterocyclic compounds	-	4.32063e+06	5.71306e+06	5.3912e+06	3.47552e+06	3.91234e+06	4.9902e+06	3.55041e+06	4.2066e+06	3.4904e+06	5.43496e+06	0.167386	0.703108	0.95002	-0.0739707	insig
MEDP2486	C20H19NO6	Ochratoxin-B	Benzene and substituted derivatives	Benzene and substituted derivatives	4825-86-9	318990	108365	155462	223347	178033	184064	154690	191205	241236	191121	0.00329913	0.913404	0.977767	-0.0324375	insig
MEDP0696	C18H37NO	Octadecanamide	Alcohol and amines	Amines	124-26-5	7361.69	5539.24	7015.04	10768.9	12070.8	14321.6	14718.2	13857.7	8299.62	10960.8	1.34037	0.055754	1.45379	0.539822	insig
MEDN1566	C18H34O4	Octadecanedioic acid	Organic acid And Its derivatives	Organic acid And Its derivatives	871-70-5	523698	954539	951420	465004	661563	219658	243031	944880	468359	294749	1.29254	0.144567	0.610388	-0.712201	insig
MW0009238	C25H28ClN3O2S	Octanoic acid,2-[[4-[([1,1'-biphenyl]-4-ylmethyl)amino]-6-chloro-2-pyrimidinyl]thio]-	Benzene and substituted derivatives	Benzene and substituted derivatives	1077626-52-8	718435	9	814723	669728	839958	340916	377744	697087	415882	478172	0.52387	0.419616	0.75909	-0.397657	insig
MEDP0574	C18H35NO	Oleamide	Alcohol and amines	Amines	301-02-0	1.00339e+06	8.79247e+06	1.15531e+07	1.97526e+06	4.29922e+06	1.59521e+06	3.52467e+06	3.0375e+06	1.5009e+06	821986	0.937369	0.166968	0.379398	-1.39822	insig
MW0154728	C28H50N4O3S	Oleic Acid-biotin	FA	Others	-	446957	234151	251006	272406	218586	182785	123439	269911	218496	204241	1.32773	0.12412	0.701896	-0.510671	insig
MW0154732	C45H72O12	Oligomycin B	Heterocyclic compounds	Heterocyclic compounds	11050-94-5	145688	9630.5	9	540029	366977	410375	90749.7	73172.2	602167	117250	0.707375	0.764444	1.2178	0.284281	insig
MW0055499	C44H70O16	Ophiopogonin D	Steroids	Steroidal saponins	945619-74-9	41875.5	12295.1	30112.3	47465.5	46485.2	9	16110.1	38656.8	23321.3	17626.1	0.864201	0.106694	0.537067	-0.896827	insig
MW0109002	C11H19N3O6	Ophthalmic acid	Organic acid And Its derivatives	Organic acid And Its derivatives	-	4.33283e+06	2.90632e+06	2.4573e+06	9.27857e+06	1.43758e+07	3.10819e+06	2.38574e+06	4.99068e+06	6.6692e+06	3.3688e+06	0.706117	0.335233	0.615355	-0.700509	insig
MEDN0445	C10H12N2O8	Orotidine	Nucleotide And Its metabolites	Nucleotide And Its metabolites	314-50-1	195407	569803	536943	773218	919745	847181	587777	585986	797516	652933	0.711472	0.506437	1.15902	0.212903	insig
MW0109008	C16H28N2O4	Oseltamivir	Others	Medicine	196618-13-0	251100	297972	255778	750512	710092	643754	626874	520080	252516	391400	0.374813	0.810236	1.07467	0.103898	insig
MEDN0704	C4H4O5	Oxaloacetic acid	Organic acid And Its derivatives	Organic acid And Its derivatives	328-42-7	95436.9	62459.9	71419.5	165822	185276	113159	70291.3	139561	138143	94923.7	0.0346693	0.869099	0.958069	-0.0617978	insig
MW0009299	C20H33NO3	Oxeladin	Benzene and substituted derivatives	Benzene and substituted derivatives	468-61-1	747234	302654	514792	499999	447785	549745	375281	446816	604577	505097	0.0300428	0.942241	0.987682	-0.0178819	insig
MEDN0470	C6H8O5	Oxoadipic Acid	Organic acid And Its derivatives	Organic acid And Its derivatives	3184-35-8	108975	255103	271436	187348	208514	279069	258749	357612	290596	334004	1.52463	0.0246431	1.47379	0.55953	insig
MEDP1083	C5H4N4O2	Oxypurinol	Nucleotide And Its metabolites	Nucleotide And Its metabolites	2465-59-0	5.41072e+06	1.51256e+07	9.32943e+06	6.02195e+06	1.74697e+06	2.77323e+06	4.69094e+06	4.24979e+06	6.13718e+06	2.52378e+06	0.836741	0.204621	0.541387	-0.885267	insig
MEDP0450	C7H7NO2	P-Aminobenzoate	Benzene and substituted derivatives	Phenolic acids	150-13-0	657673	434722	558664	229917	287242	110090	241482	361821	182307	110561	1.54873	0.0438506	0.464096	-1.10751	down
MEDP0101	C9H8O3	P-Coumaric Acid	Benzene and substituted derivatives	Phenolic acids	501-98-4	5.1213e+06	3.31098e+06	2.67561e+06	7.248e+06	7.51768e+06	4.71427e+06	3.81065e+06	4.0013e+06	4.92142e+06	5.2497e+06	0.251258	0.564736	0.877241	-0.188955	insig
MEDN1967	C6H7NO3S	P-sulfanilic acid	Amino acid and Its metabolites	Amino acid derivatives	121-57-3	98490.9	153990	135877	139674	141058	68142.3	98871.9	110514	75081.2	73046.3	1.74295	0.00466584	0.636171	-0.652514	insig
MEDP1657	C24H52NO6P	PC(O-16:0/0:0)	GP	PC O	52691-62-0	164937	93627.7	2.55983e+06	422426	258618	122710	983990	1.01416e+06	365400	106813	0.00794229	0.735525	0.740998	-0.432459	insig
MEDP1221	C25H54NO6P	PC(O-16:0/O-1:0)	GP	PC O	-	868148	534922	3.7627e+06	2.80845e+06	633447	566389	3.48907e+06	594636	2.0898e+06	904464	0.0986434	0.829734	0.888087	-0.171227	insig
MW0126051	C15H18N4O4	PD-160725 2-hydroxyethanesulfonate	Heterocyclic compounds	Heterocyclic compounds	186268-11-1	5.74321e+06	4.96149e+06	3.7909e+06	4.65221e+06	4.61099e+06	4.30146e+06	3.82073e+06	5.03121e+06	6.67047e+06	4.03149e+06	0.213019	0.975486	1.00406	0.00585181	insig
MW0009346	C18H16FN3O2	PDGF Receptor Tyrosine Kinase Inhibitor IV	Benzene and substituted derivatives	Phenolics	627512-69-0	651631	556673	746562	1.40072e+06	2.21993e+06	1.19571e+06	828316	1.29151e+06	1.3315e+06	999993	0.341675	0.966941	1.01283	0.0183863	insig
MW0061342	C20H28O4	PGB3	Hormones and hormone related compounds	Hormones and hormone related compounds	36614-32-1	5.45337e+06	1.78134e+06	3.18361e+06	3.38396e+06	3.00175e+06	2.93047e+06	1.96887e+06	2.94821e+06	2.14829e+06	1.70763e+06	1.17484	0.170197	0.696467	-0.521872	insig
MEDN0794	C20H36O5	PGF1α	FA	Oxidized lipids	745-62-0	149384	182427	118877	151825	143960	261212	151250	122210	179168	238483	1.01503	0.199593	1.27577	0.351363	insig
MW0155046	C20H32O4	PGF2 1,9-lactone	Hormones and hormone related compounds	Hormones and hormone related compounds	55314-48-2	672724	948396	954709	864883	855070	3.89339e+06	4.53338e+06	4.71981e+06	4.87784e+06	4.62884e+06	2.18997	8.0054e-06	5.27337	2.39873	up
MW0061353	C20H30O5	PGK2	Hormones and hormone related compounds	Hormones and hormone related compounds	275816-51-8	804005	285321	364354	414069	337669	335723	250864	592629	256604	232225	0.916764	0.37908	0.75634	-0.402893	insig
MW0169673	C15H18O7	PICROTIN	Aldehyde,Ketones,Esters	Esters	21416-53-5	2.18965e+07	1.26905e+07	1.95308e+07	9.59113e+06	8.23751e+06	7.98401e+06	7.56933e+06	7.16423e+06	6.68131e+06	1.31452e+07	1.26921	0.0981683	0.59133	-0.757965	insig
MW0126017	C23H27FN4O3	Paliperidone	Aldehyde,Ketones,Esters	Ketones	144598-75-4	600171	406807	450971	407415	394628	666198	604140	979651	811048	606902	1.70034	0.0133058	1.62299	0.698653	insig
MEDP1795	C18H37NO2	Palmitoylethanolamide（(PEA）	Alcohol and amines	Amines	544-31-0	36069.5	81242.7	219865	45094	33879.1	27464.3	113620	48809.3	64999.4	27511.5	0.421309	0.516584	0.678613	-0.559339	insig
MEDP0389	C11H22N2O4S	Pantetheine	CoEnzyme and vitamins	CoEnzyme and vitamins	496-65-1	9.37137e+07	1.12157e+08	1.06561e+08	9.45326e+07	9.72957e+07	9.55661e+07	9.50398e+07	9.51532e+07	9.28148e+07	9.04687e+07	1.17425	0.125371	0.930161	-0.104447	insig
MEDN0245	C9H17NO5	Pantothenate	CoEnzyme and vitamins	CoEnzyme and vitamins	79-83-4	988168	680271	1.07092e+06	837164	1.25683e+06	758250	909859	1.64168e+06	972277	515544	0.329924	0.974195	0.992603	-0.0107107	insig
MEDP1468	C9H19NO4	Pantothenol	CoEnzyme and vitamins	CoEnzyme and vitamins	16485-10-2	24501	21495	68836.3	10940.2	14558.9	15213.3	14979	17108.4	14877.8	22591.6	0.605775	0.350583	0.604072	-0.727208	insig
MW0056777	C15H20O3	Parthenolide	Terpenoids	Sesquiterpenoids	20554-84-1	1.86674e+06	1.95762e+06	2.2141e+06	2.74545e+06	2.07032e+06	1.74687e+06	1.10441e+06	728626	833568	1.25887e+06	1.76259	0.00251883	0.522593	-0.93624	insig
MW0154929	C27H31NO3	Paspalicine	Heterocyclic compounds	Heterocyclic compounds	11024-55-8	1.61078e+06	5.24147e+06	1.27233e+06	2.6265e+06	1.8748e+06	3.15724e+06	2.16121e+06	3.1913e+06	2.09702e+06	3.12364e+06	0.61166	0.782458	1.08748	0.12099	insig
MW0126060	C10H15N5O3	Penciclovir	Heterocyclic compounds	Heterocyclic compounds	39809-25-1	9	186837	422844	488483	391739	664290	475345	9	344038	501426	0.165545	0.509895	1.33237	0.413991	insig
MW0009350	C19H21ClN2O	Pencycuron	Benzene and substituted derivatives	Benzene and substituted derivatives	66063-05-6	135538	148215	123829	139473	113469	133028	239662	162132	55817.6	62952.7	0.424904	0.969759	0.989505	-0.0152208	insig
MW0154981	C37H45NO5	Penitrem B	Heterocyclic compounds	Heterocyclic compounds	11076-67-8	91217.2	540082	269455	430317	253871	1.40178e+06	779407	426619	825923	1.04197e+06	1.68473	0.0186661	2.82388	1.49768	up
MW0154982	C37H44ClNO4	Penitrem C	Heterocyclic compounds	Heterocyclic compounds	37318-84-6	313833	398679	377455	266283	208068	286177	334094	328578	378505	291901	0.32402	0.787477	1.03512	0.0497968	insig
MW0154985	C37H44ClNO5	Penitrem F	Heterocyclic compounds	Heterocyclic compounds	78213-65-7	9	9	9	569729	9	430089	546167	301373	314352	619636	1.75911	0.0436316	3.88163	1.95666	up
MEDP2662	C5H11NO	Pentanamide	Alcohol and amines	Amines	626-97-1	9	9	9	53656.6	9	95394.5	151322	78555.8	89993.3	52296.9	1.80955	0.00387455	8.70815	3.12237	up
MW0109069	C17H26N6O4	Pentosidine	Amino acid and Its metabolites	Small Peptide	124505-87-9	165728	562382	394145	839702	580610	1.13433e+06	835992	393800	901945	995637	1.22774	0.0747214	1.67614	0.745143	insig
MEDP1837	C10H15NO	Perillartine	Alcohol and amines	Amines	30950-27-7	254405	84813.5	150362	173661	184900	195040	133732	126168	125570	139850	0.518631	0.433135	0.849339	-0.235588	insig
MW0126079	C21H26ClN3OS	Perphenazine	Heterocyclic compounds	Heterocyclic compounds	58-39-9	782687	733951	577924	693083	581532	595882	489280	565684	829221	736607	0.43202	0.691663	0.954736	-0.0668261	insig
MEDL02573	C17H14O7	Petasiphenone	Phenolic acids	Phenolic acids	162616-81-1	1.05184e+07	1.04619e+07	1.06164e+07	8.96568e+06	7.6801e+06	9.20767e+06	8.26205e+06	9.66945e+06	1.159e+07	9.55089e+06	0.0371869	0.992674	1.00078	0.00112356	insig
MW0009371	C9H13ClNO3P	Phaclofen	Benzene and substituted derivatives	Benzene and substituted derivatives	114012-12-3	1.84881e+06	807875	965193	890090	879393	576629	593577	1.19858e+06	745365	564486	1.2978	0.1795	0.682322	-0.551476	insig
MEDP2565	C12H16N2O3	Phe-Ala	Amino acid and Its metabolites	Small Peptide	3918-87-4	690623	349113	720290	597462	1.95549e+06	2.71667e+06	585108	6.52982e+06	1.12943e+06	1.11984e+06	1.05493	0.231261	2.80105	1.48597	up
MW0155075	C29H46N6O8	Phe-Ala-Glu-Lys-Ile	Amino acid and Its metabolites	Small Peptide	-	5.53847e+06	6.32237e+06	9.26887e+06	6291259	4.40793e+06	8.7225e+06	9.37195e+06	10533469	4.39579e+07	7.561e+06	1.18744	0.240332	2.51805	1.33231	up
MEDP2413	C15H21N3O5	Phe-Ala-Ser	Amino acid and Its metabolites	Small Peptide	-	2.29533e+06	905650	991572	4.06446e+06	4.65904e+06	2.65042e+06	734640	1.18185e+06	3.23614e+06	2.70776e+06	0.282575	0.61452	0.81378	-0.29729	insig
MW0109092	C24H32N6O4	Phe-Arg-Phe	Amino acid and Its metabolites	Small Peptide	-	2.92986e+07	1.19452e+07	1.49842e+07	1.62759e+07	8.4036e+06	1.53684e+07	1.17414e+07	1.00194e+07	1.87842e+07	1.53861e+07	0.281596	0.638734	0.881249	-0.182379	insig
MEDP1507	C13H17N3O4	Phe-Asn	Amino acid and Its metabolites	Small Peptide	-	1.98078e+06	402183	1.13542e+06	732701	733645	1.17573e+06	455721	650063	818747	863178	0.402373	0.519824	0.795115	-0.330765	insig
MW0155126	C33H43N5O10	Phe-Asp-Glu-Phe-Leu	Amino acid and Its metabolites	Small Peptide	-	9	8.89832e+06	1.15407e+07	9	1.13229e+07	1.38007e+07	1.20291e+07	9	1.81224e+07	9	0.0411093	0.609055	1.3838	0.468634	insig
MW0155128	C22H31N5O8	Phe-Asp-Gly-Gly-Val	Amino acid and Its metabolites	Small Peptide	-	553874	469095	537448	984757	703026	580569	587038	775707	934553	729851	0.514731	0.544527	1.11068	0.151447	insig
MW0155132	C19H27N3O6	Phe-Asp-Leu	Amino acid and Its metabolites	Small Peptide	-	2.7278e+06	1.13286e+06	1.50145e+06	2.11635e+06	1.09813e+06	2.06071e+06	1.15641e+06	2.07884e+06	2.63414e+06	2.58602e+06	0.646677	0.372718	1.22614	0.294128	insig
MW0155146	C18H27N3O4S1	Phe-Cys-Leu	Amino acid and Its metabolites	Small Peptide	-	2.76407e+06	845932	1.26219e+06	5.86181e+06	4.65948e+06	9.24657e+06	430634	478578	4.95319e+06	3.57616e+06	0.22164	0.73966	1.21383	0.279571	insig
MW0155169	C24H38N6O7	Phe-Gln-Thr-Lys	Amino acid and Its metabolites	Small Peptide	-	1.90163e+06	511724	797070	975646	282087	932383	1.13044e+06	901696	1.0459e+06	761949	0.493277	0.840804	1.06809	0.0950267	insig
MEDP1667	C14H18N2O5	Phe-Glu	Amino acid and Its metabolites	Small Peptide	3617-45-6	6.44286e+06	1.28761e+07	2.89533e+07	3.78192e+07	8.24011e+07	2.15846e+07	9.84207e+06	6.84909e+06	1.36718e+07	1.60608e+07	0.872947	0.209805	0.403629	-1.3089	insig
MW0155172	C24H35N7O9	Phe-Glu-Arg-Asp	Amino acid and Its metabolites	Small Peptide	-	2.05043e+06	2.17134e+06	1.90754e+06	1.73875e+06	1.62864e+06	1.42157e+06	1.61294e+06	2.35715e+06	1.6905e+06	1.55574e+06	0.812013	0.400307	0.909569	-0.136745	insig
MW0155179	C35H45N7O8	Phe-Glu-His-Phe-Leu	Amino acid and Its metabolites	Small Peptide	-	162767	1.0397e+06	726657	9	2.71713e+06	3.03864e+06	2.99826e+06	9	1.77034e+06	265076	0.177162	0.423611	1.73738	0.796912	insig
MEDP2431	C11H14N2O3	Phe-Gly	Amino acid and Its metabolites	Small Peptide	721-90-4	1.20457e+07	892504	3.21039e+06	3.81995e+06	1.11286e+07	9.94712e+06	2.47874e+06	1.54406e+07	4.18745e+06	6.68064e+06	0.45035	0.647498	1.2456	0.316836	insig
MEDN2146	C15H18N4O3	Phe-His	Amino acid and Its metabolites	Small Peptide	16874-81-0	374268	711328	651842	911609	693509	613434	586148	556669	784434	582273	0.16732	0.662177	0.934302	-0.098039	insig
MW0155211	C26H36N6O7	Phe-His-Ile-Glu	Amino acid and Its metabolites	Small Peptide	-	9	9	9	154047	9	630959	591441	299320	205771	316225	1.83744	0.00853004	13.2638	3.72942	up
MW0155214	C24H27N5O4	Phe-His-Phe	Amino acid and Its metabolites	Small Peptide	-	1.45658e+06	550960	900940	851871	590932	1.14459e+06	767655	1.11081e+06	1.06158e+06	711470	0.388668	0.648348	1.10223	0.140425	insig
MEDP2587	C14H18N2O4	Phe-Hyp	Amino acid and Its metabolites	Amino acid derivatives	90965-82-5	532067	664582	1.39082e+06	1.11733e+06	2.03159e+06	1.45803e+06	789077	7.14563e+06	741743	907359	0.471077	0.446583	1.92487	0.944764	insig
MEDP2588	C15H22N2O3	Phe-Ile	Amino acid and Its metabolites	Small Peptide	22951-94-6	3.30859e+07	7.8154e+06	2.15661e+07	3.42728e+07	1.77428e+07	3.09645e+07	7.77691e+06	6.1908e+06	2.37538e+07	2.67004e+07	0.476093	0.604544	0.833194	-0.263276	insig
MW0155226	C20H29N3O6	Phe-Ile-Glu	Amino acid and Its metabolites	Small Peptide	-	4.10181e+06	1.42891e+06	2.17376e+06	9.70959e+06	2.41091e+06	3.10822e+06	1.39868e+06	9	8.47986e+06	3.92114e+06	0.658606	0.786557	0.852859	-0.22962	insig
MEDP1881	C17H25N3O4	Phe-Ile-Gly	Amino acid and Its metabolites	Small Peptide	-	7.83061e+06	3.00732e+06	3.49174e+06	1.0446e+07	6.4198e+06	1.17545e+07	1.43972e+06	1.2024e+06	1.01157e+07	7.50944e+06	0.391433	0.950864	1.02649	0.0377153	insig
MW0109116	C19H29N3O5	Phe-Ile-Thr	Amino acid and Its metabolites	Small Peptide	-	1.82685e+07	5.74969e+06	8.16288e+06	2.22303e+07	1.76697e+07	1.45875e+07	6.49961e+06	3.00163e+06	2.52098e+07	1.21136e+07	0.516399	0.678997	0.851986	-0.231098	insig
MEDP1882	C15H22N2O3	Phe-Leu	Amino acid and Its metabolites	Small Peptide	3303-55-7	255768	57486.2	109130	112744	75907.9	231059	223759	113996	3.87149e+06	2.43257e+06	1.34867	0.175123	11.2479	3.49159	up
MW0155243	C19H27N3O6	Phe-Leu-Asp	Amino acid and Its metabolites	Small Peptide	-	9.42998e+06	3.58616e+06	5.94366e+06	7.91521e+06	6.38784e+06	6.17242e+06	3.32952e+06	1.2398e+06	1.36188e+07	7.15027e+06	0.518738	0.885382	0.947329	-0.0780625	insig
MW0155257	C19H29N3O5	Phe-Leu-Thr	Amino acid and Its metabolites	Small Peptide	-	2.0095e+06	691511	1.00795e+06	3.26222e+06	1.946e+06	2.33475e+06	547346	616664	1.98322e+06	2.21757e+06	0.374144	0.695311	0.863451	-0.211814	insig
MW0155259	C24H31N3O5	Phe-Leu-Tyr	Amino acid and Its metabolites	Small Peptide	-	1.02384e+06	685337	1.26715e+06	1.11666e+06	922771	870339	758486	956317	1.3242e+06	938446	0.259961	0.811582	0.966511	-0.0491419	insig
MW0155262	C24H37N5O6	Phe-Leu-Val-Gly-Gly	Amino acid and Its metabolites	Small Peptide	-	958871	528222	942045	773520	710731	663312	723477	683682	763601	526954	0.905761	0.261877	0.858853	-0.219516	insig
MW0155265	C19H28N4O6	Phe-Lys-Asp	Amino acid and Its metabolites	Small Peptide	-	609494	404625	596601	609439	472899	573845	465097	473337	604415	530677	0.153855	0.86105	0.983035	-0.0246855	insig
MEDP0078	C18H20N2O3	Phe-Phe	Amino acid and Its metabolites	Small Peptide	2577-40-4	589402	203210	488346	341661	454837	403875	345952	379752	395679	407379	0.10267	0.687222	0.93029	-0.104247	insig
MW0155300	C23H27N3O6	Phe-Phe-Glu	Amino acid and Its metabolites	Small Peptide	-	2.21072e+06	777227	1.1711e+06	4.21448e+06	3.38301e+06	5.10568e+06	1.3165e+06	841290	4.57825e+06	3.64896e+06	0.343572	0.509273	1.31762	0.397937	insig
MW0155303	C24H31N3O4	Phe-Phe-Leu	Amino acid and Its metabolites	Small Peptide	-	7.42714e+07	4.5237e+07	6.69765e+07	8.79014e+07	5.50382e+07	6.80081e+07	5.92861e+07	7.2125e+07	9.26312e+07	7.54962e+07	0.581074	0.43474	1.11572	0.15798	insig
MEDP0637	C14H18N2O3	Phe-Pro	Amino acid and Its metabolites	Amino acid derivatives	7669-65-0	4.24217e+07	4.58941e+06	1.49536e+07	2.70662e+07	3.79729e+07	9.95802e+07	8.58347e+07	8.26482e+07	1.19441e+08	8.63183e+07	1.70343	0.00010517	3.73077	1.89947	up
MEDP2584	C13H18N2O4	Phe-Thr	Amino acid and Its metabolites	Small Peptide	51352-44-4	1.90432e+07	1.95392e+06	7.0078e+06	9.45418e+06	2.0674e+07	10286085	5.99519e+06	3.76624e+07	8.91556e+06	1.14332e+07	0.364873	0.649423	1.27797	0.353856	insig
MW0155344	C25H42N8O6	Phe-Thr-Arg-Lys	Amino acid and Its metabolites	Small Peptide	-	45571.3	9	42989.3	122866	96668	101692	9	113638	131840	172624	0.083725	0.274547	1.6871	0.754549	insig
MEDP2451	C18H20N2O4	Phe-Tyr	Amino acid and Its metabolites	Small Peptide	17355-18-9	1.70866e+06	654959	1.58042e+06	735886	1.21205e+06	964230	463575	1.10951e+06	630732	705424	1.11701	0.146742	0.657414	-0.605125	insig
MW0109140	C22H25N3O7	Phe-Tyr-Asp	Amino acid and Its metabolites	Small Peptide	-	1.72338e+06	447601	667779	3.93338e+06	3.72797e+06	2.71845e+06	281274	475692	2.45896e+06	1.84416e+06	0.416009	0.561645	0.740805	-0.432835	insig
MW0155386	C29H38N4O8	Phe-Tyr-Leu-Glu	Amino acid and Its metabolites	Small Peptide	-	1.7208e+06	1.48821e+06	1.02092e+06	1.04695e+06	1.24443e+06	1.48887e+06	1.19746e+06	1.32658e+06	2.19162e+06	1.65175e+06	0.841079	0.258689	1.20471	0.268687	insig
MW0155392	C21H25N3O6	Phe-Tyr-Ser	Amino acid and Its metabolites	Small Peptide	-	3.29957e+06	2.59873e+06	2.37378e+06	4.77337e+06	3.2148e+06	1.06256e+07	2.83521e+06	1.78548e+06	4.5092e+06	5.14024e+06	0.636812	0.330519	1.53108	0.614549	insig
MEDP1512	C14H20N2O3	Phe-Val	Amino acid and Its metabolites	Small Peptide	-	4.56277e+07	7.58487e+06	2.20518e+07	3.42073e+07	2.17892e+07	2.51865e+07	8.4727e+06	8.14223e+06	2.30924e+07	2.64771e+07	0.65654	0.330969	0.696102	-0.52263	insig
MEDP1676	C18H25N3O6	Phe-Val-Asp	Amino acid and Its metabolites	Small Peptide	-	1.7682e+07	5.77572e+06	8.14173e+06	2.29123e+07	1.76883e+07	1.50732e+07	6.25309e+06	3.22904e+06	2.37499e+07	1.23255e+07	0.519101	0.644335	0.839762	-0.251948	insig
MW0155424	C20H17ClN4O6	Phe4Cl-His-OH	Amino acid and Its metabolites	Small Peptide	-	1.37843e+06	357434	718787	588311	461381	573277	574497	866662	952299	671121	0.274714	0.896495	1.0381	0.0539431	insig
MEDP2058	C8H11N	Phenethylamine	Alcohol and amines	Amines	64-04-0	95459.1	51574.3	56564.1	57716.4	99410	76919.2	46885.3	119245	135186	87190	0.622477	0.301685	1.29026	0.367657	insig
MEDN0066	C13H16N2O4	Phenylacetyl-L-Glutamine	Amino acid and Its metabolites	Amino acid derivatives	28047-15-6	69108.6	9855.43	90865.5	43538.4	650320	312750	32439.4	923628	97716.3	43028	0.433188	0.613223	1.63203	0.706665	insig
MW0009417	C19H20N2O2	Phenylbutazone	Benzene and substituted derivatives	Benzene and substituted derivatives	50-33-9	1.87203e+06	2.15689e+06	1.79948e+06	2.3384e+06	1.58529e+06	1.9786e+06	1.91144e+06	1.70624e+06	2.33733e+06	1.98076e+06	0.153694	0.851719	1.01664	0.0238097	insig
MEDN0338	C9H10O3	Phenyllactate(Pla)	Organic acid And Its derivatives	Organic acid And Its derivatives	828-01-3	722985	348322	353693	3.17917e+06	3.41395e+06	2.36165e+06	522341	6.96568e+06	1.23048e+06	1.00496e+06	0.455838	0.571897	1.50723	0.591895	insig
MW0061611	C36H56O8	Phorbol 12-myristate 13-acetate	Heterocyclic compounds	Heterocyclic compounds	16561-29-8	181447	136785	117054	109583	145757	143235	145593	217155	195987	179473	1.22511	0.0813451	1.2763	0.351963	insig
MW0168263	H3O3P	Phosphite	Others	Metal, Non-metal and related compounds	-	1.2073e+06	989563	589682	1.27283e+06	1.0462e+06	1.3941e+06	417948	429577	962194	974949	0.757779	0.428968	0.818471	-0.288997	insig
MEDP0881	C5H15NO4P	Phosphocholine	Nucleotide And Its metabolites	Nucleotide And Its metabolites	107-73-3	2.56692e+07	2.29756e+07	1.16857e+07	2.62351e+07	2.92589e+07	2.92357e+07	1.08838e+07	10161187	2.37737e+07	2.67424e+07	0.514123	0.569166	0.870255	-0.200491	insig
MEDP0858	C3H5O6P	Phosphoenolpyruvate	Organic acid And Its derivatives	Phosphoric acids	138-08-9	140847	224961	155016	127686	124803	100774	135125	97517.9	122292	86704.7	1.47691	0.0659292	0.701415	-0.511661	insig
MEDN1567	C2H5O5P	Phosphonoacetic acid	Organic acid And Its derivatives	Phosphoric acids	4408-78-0	763729	851945	408895	478747	811907	943789	548435	344712	489894	652402	0.364712	0.633457	0.898652	-0.154165	insig
MEDN0096	C8H6O4	Phthalic Acid	Benzene and substituted derivatives	Phenolic acids	88-99-3	2.80723e+06	2.54747e+06	2.11551e+06	2.55996e+06	2.35992e+06	1.88062e+06	1.655e+06	2.10485e+06	2.26149e+06	1.85145e+06	1.77471	0.00980107	0.787194	-0.345208	insig
MW0009461	C20H40O2	Phytanic acid	FA	Others	14721-66-5	186537	193147	160792	163336	161163	173432	158537	179114	201910	189464	0.519568	0.479695	1.04333	0.0612001	insig
MW0155547	C31H48O6	Phytolaccinic acid	Terpenoids	Triterpene	54928-05-1	191778	149055	182944	472696	549619	548428	298675	286792	547384	464156	0.966022	0.276239	1.38765	0.472643	insig
MEDP1685	C18H39NO3	Phytosphingosine	SL	SM	554-62-1	541800	1.47099e+06	6.19173e+06	1.59309e+06	1.1357e+06	668797	1.53041e+06	541766	689774	418566	1.12864	0.238798	0.352072	-1.50606	down
MW0126133	C6H3Cl3N2O2	Picloram	Heterocyclic compounds	Heterocyclic compounds	1918-02-1	3.38341e+06	1.90145e+06	829569	1.07441e+06	557098	220713	503288	645303	1.74991e+06	716827	1.12257	0.221783	0.495233	-1.01382	down
MW0115144	C18H22O10	Picraquassioside A	Benzene and substituted derivatives	Benzene and substituted derivatives	-	758345	547110	516060	519693	464120	331504	292715	489386	470385	124300	1.51254	0.0324136	0.608945	-0.715617	insig
MEDN0530	C7H12O4	Pimelic acid	Organic acid And Its derivatives	Organic acid And Its derivatives	111-16-0	567361	672440	587890	590051	854713	586951	410425	1.04725e+06	429193	473462	0.661305	0.635782	0.900632	-0.15099	insig
MW0126151	C17H21NO3	Piperanine	Heterocyclic compounds	Heterocyclic compounds	23512-46-1	357275	204399	674128	392765	328344	209862	182166	153515	179884	150963	1.75571	0.0486148	0.447843	-1.15893	down
MEDN1722	C8H6O4	Piperic acid	Organic acid And Its derivatives	Organic acid And Its derivatives	94-53-1	19922.2	26915.3	26455.7	34650.5	26547.2	34653	30567.6	41111.4	27284.7	36922.9	1.37817	0.0640682	1.26804	0.342597	insig
MEDP1304	C9H15NO2	Piperidone	Heterocyclic compounds	Heterocyclic compounds	77-03-2	188035	220874	164861	293979	297576	313371	284684	235062	220918	271382	0.831655	0.350073	1.13738	0.185712	insig
MW0126169	C21H27NO3	Pipernonaline	Heterocyclic compounds	Heterocyclic compounds	-	29816.5	119004	34251.9	277971	269861	290248	300487	183814	250407	313826	1.29829	0.0914285	1.83168	0.873166	insig
FDATN00692	C14H16N4O3	Piromidic Acid	Organic acid And Its derivatives	Organic acid And Its derivatives	19562-30-2	413654	214885	327997	379252	265142	344204	258187	299137	353346	284040	0.235593	0.770342	0.961262	-0.0569979	insig
MW0009487	C24H27NO7	Platensimycin	Benzene and substituted derivatives	Benzene and substituted derivatives	835876-32-9	1.47701e+06	448580	855196	2.95777e+06	3.96984e+06	1.26363e+06	668686	1.5073e+06	2.2499e+06	1.46021e+06	0.241732	0.501967	0.736448	-0.441345	insig
MW0062139	C27H44O6	Ponasterone A	Hormones and hormone related compounds	Hormones and hormone related compounds	13408-56-5	154619	149525	55149	723111	93649.8	465462	388304	101157	116656	115837	0.26557	0.988042	1.00966	0.0138695	insig
MEDN0622	C10H14N2O4	Porphobilinogen	Organic acid And Its derivatives	Organic acid And Its derivatives	487-90-1	71481.3	86268.6	63654.9	92286.6	85163	97341.6	79907.2	112867	79027.3	92893	1.04809	0.161546	1.15841	0.212144	insig
MW0062144	C22H30O4	Potassium canrenoate	Hormones and hormone related compounds	Hormones and hormone related compounds	2181-04-6	2.55559e+06	387457	171048	1.17702e+06	340544	648854	158201	400885	659103	769843	0.40594	0.426201	0.569317	-0.812695	insig
MW0139397	C20H30N4O2	Pracinostat	Heterocyclic compounds	Heterocyclic compounds	929016-96-6	1.42861e+06	1.41053e+06	1.20933e+06	1.37125e+06	1.1328e+06	1.27693e+06	1.2136e+06	1.53446e+06	1.51631e+06	1.33561e+06	0.447311	0.47829	1.04951	0.0697124	insig
MEDP1630	C21H36O2	Pregnandiol	Hormones and hormone related compounds	Hormones and hormone related compounds	80-92-2	112818	43781.3	98273.8	96931.1	111815	104036	85055.5	76509.8	102145	85038.7	0.0175245	0.880593	0.97663	-0.0341154	insig
MEDP1298	C21H36O3	Pregnanetriol	Alcohol and amines	Alcohols	1098-45-9	923189	351497	662686	673123	1.16944e+06	362238	283602	711131	356756	202815	1.52419	0.0570376	0.50703	-0.979857	insig
MEDN1571	C21H32O5S	Pregnenolone monosulfate	Hormones and hormone related compounds	Hormones and hormone related compounds	1247-64-9	1.25655e+06	939722	1.09272e+06	1.1075e+06	932033	1.2332e+06	999454	1.22464e+06	1.3783e+06	1.10131e+06	0.831913	0.204834	1.11418	0.155976	insig
MW0122619	C16H22N2O3	Pro-Air	Aldehyde,Ketones,Esters	Ketones	72332-33-3	174387	275162	223984	214347	207444	169428	155254	171026	174523	154756	1.69805	0.027373	0.753189	-0.408916	insig
MW0155773	C22H35N5O10	Pro-Ala-Val-Asp-Glu	Amino acid and Its metabolites	Small Peptide	-	4.73381e+06	3.36946e+06	5.06774e+06	5.60719e+06	4.80596e+06	5.47584e+06	4.99785e+06	5.12245e+06	5.8958e+06	5.0466e+06	0.908475	0.200115	1.12527	0.17027	insig
MW0155778	C13H24N6O4	Pro-Arg-Gly	Amino acid and Its metabolites	Small Peptide	-	1.57759e+06	658178	1.00827e+06	932109	677708	1.2203e+06	963639	712202	1.17059e+06	977186	0.23549	0.847326	1.03916	0.0554119	insig
MW0155783	C20H30N6O4	Pro-Arg-Phe	Amino acid and Its metabolites	Small Peptide	-	4.46969e+06	1.42166e+06	2.12604e+06	2.93991e+06	2.56796e+06	2.28833e+06	1.67713e+06	2.85433e+06	2.67827e+06	2.44156e+06	0.376985	0.586304	0.882764	-0.1799	insig
MEDP2555	C9H15N3O4	Pro-Asn	Amino acid and Its metabolites	Small Peptide	107856-82-6	2.47992e+06	667094	3.1722e+06	2.11275e+06	4.17383e+06	2.98527e+06	2.83834e+06	5.36989e+06	4.17512e+06	2.46467e+06	0.863665	0.22225	1.41469	0.500485	insig
MW0155789	C12H20N4O5	Pro-Asn-Ala	Amino acid and Its metabolites	Small Peptide	-	1.89209e+07	3.15903e+06	5.35431e+06	5.90171e+06	4.42034e+06	5.40468e+06	3.85966e+06	6.2118e+06	5.36754e+06	4.70906e+06	0.565769	0.446779	0.676781	-0.56324	insig
MW0155792	C13H20N4O7	Pro-Asn-Asp	Amino acid and Its metabolites	Small Peptide	-	2.99611e+06	1.61355e+06	1.40992e+06	1.71951e+06	521123	1.52099e+06	1.40878e+06	952107	1.47858e+06	1.51039e+06	0.18421	0.531712	0.831801	-0.265689	insig
MEDN2113	C9H14N2O5	Pro-Asp	Amino acid and Its metabolites	Small Peptide	85227-98-1	155715	99829.5	80725.7	306800	332362	250977	156256	207889	288318	221656	0.612143	0.619819	1.15343	0.205934	insig
MW0155842	C15H26N4O5	Pro-Gln-Val	Amino acid and Its metabolites	Small Peptide	-	1.82759e+06	559131	619726	1.33722e+06	1.32866e+06	1.26022e+06	866685	1.147e+06	1.36304e+06	1.12041e+06	0.214133	0.949304	1.01499	0.0214687	insig
MW0155858	C15H25N3O6S1	Pro-Glu-Met	Amino acid and Its metabolites	Small Peptide	-	716005	1.89911e+06	1.42207e+06	2.6473e+06	1.76783e+06	7.3163e+06	7.51998e+06	6.11317e+06	3.09992e+06	4.19628e+06	1.88519	0.00772637	3.34177	1.74061	up
MEDN1559	C7H12N2O3	Pro-Gly	Amino acid and Its metabolites	Small Peptide	2578-57-6	413857	290340	744604	397214	470204	354124	500859	381592	453489	317784	0.494525	0.48859	0.866865	-0.206121	insig
MW0155864	C12H20N4O5	Pro-Gly-Gln	Amino acid and Its metabolites	Small Peptide	-	2.8412e+06	750250	899792	1.0894e+06	784162	1.24634e+06	910682	1.2799e+06	1.08906e+06	1.15995e+06	0.0267408	0.75165	0.89334	-0.162719	insig
MEDP1884	C11H16N4O3	Pro-His	Amino acid and Its metabolites	Small Peptide	100896-87-5	655812	647889	692340	998627	1.45238e+06	1.01599e+06	780347	920817	1.51252e+06	1.19519e+06	0.813056	0.357939	1.21988	0.286739	insig
MW0155884	C30H42N8O8	Pro-His-Phe-Asp-Lys	Amino acid and Its metabolites	Small Peptide	-	4.5074e+06	1.61696e+06	2.72324e+06	3.38157e+06	2.03523e+06	3.23054e+06	2.45834e+06	4.29485e+06	2.61265e+06	2.959e+06	0.391992	0.683225	1.0905	0.124996	insig
MW0155887	C22H26N6O4	Pro-His-Trp	Amino acid and Its metabolites	Small Peptide	-	55515.1	19124.3	40061.4	33585.8	31719.5	35917	32186.8	29010.7	43102.5	29908.7	0.147763	0.771457	0.945111	-0.081445	insig
MEDP1885	C11H20N2O3	Pro-Ile	Amino acid and Its metabolites	Small Peptide	-	551024	617693	631516	722948	675289	884812	738867	615872	677465	701650	1.11555	0.160775	1.13137	0.178075	insig
MW0155897	C17H31N3O4	Pro-Ile-Ile	Amino acid and Its metabolites	Small Peptide	-	732491	574527	721195	808544	1.013e+06	892032	578534	1.06214e+06	792929	697611	0.129607	0.759311	1.04507	0.0635938	insig
MW0155903	C22H30N4O4	Pro-Ile-Trp	Amino acid and Its metabolites	Small Peptide	-	2.55643e+06	682609	1.03019e+06	1.3813e+06	1.03608e+06	658218	655235	1.0647e+06	1.43044e+06	788443	0.997213	0.288349	0.687498	-0.540573	insig
MEDP2582	C14H18N2O3	Pro-Phe	Amino acid and Its metabolites	Amino acid derivatives	13589-02-1	3.51795e+06	2.45722e+06	3.89965e+06	1.00837e+07	1.37524e+07	7.14204e+06	1.43586e+06	1.42913e+07	8.94326e+06	7.44044e+06	0.1635	0.722613	1.1644	0.219584	insig
MW0155968	C35H50N8O7	Pro-Phe-Tyr-Leu-Arg	Amino acid and Its metabolites	Small Peptide	-	104007	406652	227655	214189	28423.9	193131	485759	334512	305558	277717	1.10374	0.165351	1.62772	0.702855	insig
MW0109422	C16H28N6O4	Pro-Pro-Arg	Amino acid and Its metabolites	Small Peptide	-	1.44126e+06	737639	1.14852e+06	1.21381e+06	958331	1.02469e+06	954134	1.10888e+06	1.05723e+06	894983	0.540918	0.495895	0.916421	-0.125917	insig
MW0155971	C14H22N4O5	Pro-Pro-Asn	Amino acid and Its metabolites	Small Peptide	-	3.66591e+06	967712	2.07895e+06	1.36839e+06	1.15368e+06	1.62358e+06	517910	480098	2.10014e+06	1.8739e+06	0.751843	0.407689	0.714227	-0.485546	insig
MW0155984	C14H23N3O5	Pro-Pro-Thr	Amino acid and Its metabolites	Small Peptide	-	254771	154627	326373	842529	773735	2.4326e+06	1.7426e+06	825656	927364	1.62096e+06	1.69893	0.0199638	3.20964	1.68241	up
MW0155986	C15H25N3O4	Pro-Pro-Val	Amino acid and Its metabolites	Small Peptide	-	6.94667e+06	783570	4.24508e+06	6.21972e+06	1.24704e+07	3.28491e+06	3.91484e+06	1.47439e+07	5.22687e+06	2.42332e+06	0.0297429	0.943996	0.965056	-0.051315	insig
MEDP2339	C8H14N2O4	Pro-Ser	Amino acid and Its metabolites	Small Peptide	71835-80-8	3.86538e+06	1.83827e+06	4.7184e+06	4.66812e+06	6.48851e+06	3.44491e+06	4.19541e+06	2.81575e+06	6.60283e+06	3.64212e+06	0.0800141	0.864775	0.959327	-0.0599053	insig
MW0155987	C12H20N4O6	Pro-Ser-Asn	Amino acid and Its metabolites	Small Peptide	-	4.38688e+06	963051	2.79753e+06	3.63101e+06	2.2246e+06	2.07775e+06	2.03938e+06	2.14534e+06	1.51129e+06	1.35514e+06	0.930031	0.175885	0.651921	-0.617232	insig
MW0156011	C21H36N6O8S	Pro-Thr-Val-Asn-Cys	Amino acid and Its metabolites	Small Peptide	-	1.73641e+06	776470	1.52554e+06	1.26598e+06	1.03886e+06	1.14449e+06	1.07417e+06	1.26788e+06	1.37012e+06	1.10135e+06	0.250677	0.685545	0.939266	-0.0903939	insig
MEDP2599	C16H19N3O3	Pro-Trp	Amino acid and Its metabolites	Small Peptide	35310-39-5	887954	523683	875837	2.5251e+06	4.52907e+06	2.65192e+06	507367	3.70768e+06	3.28952e+06	2.1149e+06	0.498193	0.54968	1.31362	0.39355	insig
MW0156016	C22H30N4O4	Pro-Trp-Ile	Amino acid and Its metabolites	Small Peptide	-	9.24971e+06	4.42412e+06	8.41365e+06	8.66279e+06	7.51074e+06	1.15355e+07	1.04149e+07	9.10783e+06	1.14052e+07	9.42468e+06	1.33162	0.0306729	1.35616	0.439531	insig
MW0156020	C25H28N4O5	Pro-Trp-Tyr	Amino acid and Its metabolites	Small Peptide	-	97170.2	69393.6	183301	307583	351325	472359	376260	249194	247988	343801	1.27644	0.0902339	1.67491	0.744085	insig
MW0156040	C19H27N3O5	Pro-Tyr-Val	Amino acid and Its metabolites	Small Peptide	-	599134	653010	962176	1.35973e+06	1.25027e+06	1.09355e+06	896826	571964	944647	1.13251e+06	0.0121826	0.845308	0.961689	-0.0563574	insig
MEDP2390	C10H18N2O3	Pro-Val	Amino acid and Its metabolites	Small Peptide	52899-09-9	1.85163e+07	1.80254e+07	1.587e+07	7.17737e+07	1.05981e+08	4.99148e+07	8131218	4.87356e+07	6.43768e+07	4.15941e+07	0.0207228	0.871153	0.924344	-0.113498	insig
MW0156055	C14H25N3O5	Pro-Val-Thr	Amino acid and Its metabolites	Small Peptide	-	682406	5.39419e+06	3.07719e+06	6.27697e+06	5.95518e+06	5.12197e+06	5.71491e+06	5.54529e+06	5.40736e+06	9	0.739337	0.959015	1.01887	0.0269732	insig
MW0126232	C10H9NO3S	Probenazole	Benzene and substituted derivatives	Benzene and substituted derivatives	27605-76-1	1.41703e+06	3.86782e+06	2.19882e+06	2.23643e+06	1.53116e+06	1.04012e+07	4.65559e+06	1.47508e+07	1.70269e+07	1.42372e+07	1.96998	0.00900784	5.42799	2.44042	up
MW0009518	C13H20N2O2	Procaine	Benzene and substituted derivatives	Benzene and substituted derivatives	59-46-1	4.26416e+06	1.40933e+06	1511629	3.49641e+06	2.63912e+06	3.10757e+06	2.69646e+06	2.96992e+06	6.3637e+06	3.67738e+06	0.888338	0.243102	1.41247	0.498222	insig
MW0115177	C18H26O7	Propofol beta-D-glucuronide	Benzene and substituted derivatives	Benzene and substituted derivatives	114991-26-3	4.28997e+06	3.84187e+06	4.23398e+06	3.19907e+06	2.69783e+06	2.60365e+06	2.6932e+06	3.15574e+06	4.15948e+06	3.15468e+06	0.911367	0.262459	0.863329	-0.212017	insig
MEDP2251	C24H22N2O3	Propyrazol	Heterocyclic compounds	Heterocyclic compounds	263717-53-9	1.53383e+06	572325	715791	1.79876e+06	1.72014e+06	1.41794e+06	1.57886e+06	1.31509e+06	1.37499e+06	1.45169e+06	0.6124	0.575317	1.12581	0.170959	insig
MW0062208	C39H62O12	Prosapogenin A	Steroids	Steroidal saponins	19057-67-1	1.13462e+06	295883	608261	1.17716e+06	1.2873e+06	718394	1.43872e+06	1.18581e+06	974967	848747	0.510582	0.581865	1.14732	0.198268	insig
MW0062211	C20H32O4	Prostaglandin A1	Hormones and hormone related compounds	Hormones and hormone related compounds	14152-28-4	130799	156932	138683	174238	138579	120180	137503	168615	154486	140937	0.289316	0.76543	0.976312	-0.0345858	insig
MEDN1429	C20H30O4	Prostaglandin B2	FA	Oxidized lipids	13367-85-6	574901	898858	690166	827086	733834	789030	619823	819853	860334	708695	0.166479	0.841562	1.01957	0.0279591	insig
MW0062229	C21H34O5	Prostaglandin D2 methyl ester	Hormones and hormone related compounds	Hormones and hormone related compounds	49852-81-5	86313.6	580975	283836	216094	191641	308510	271664	264707	797197	614593	1.10695	0.227483	1.66071	0.7318	insig
MW0062241	C21H34O5	Prostaglandin E2 methyl ester	Hormones and hormone related compounds	Hormones and hormone related compounds	31753-17-0	472762	330420	267264	595101	1.09682e+06	472316	285837	1.07916e+06	837772	746536	0.474086	0.533785	1.23866	0.308775	insig
MEDP0136	C7H6O4	Protocatechuic Acid	Benzene and substituted derivatives	Phenolics	99-50-3	295200	242184	248397	184954	156096	190852	120704	137624	189175	173340	1.36904	0.0655516	0.720334	-0.473263	insig
MEDP0137	C7H6O3	Protocatechuic Aldehyde	Benzene and substituted derivatives	Phenolics	139-85-5	242845	246100	284240	144814	193424	132220	182958	111617	149557	100054	1.6336	0.0191957	0.608594	-0.716447	insig
MEDN1313	C34H34N4O4	Protoporphyrin IX	Heterocyclic compounds	Heterocyclic compounds	553-12-8	507785	491454	744188	1.12283e+06	1.23716e+06	1.81927e+06	1.67774e+06	1.0494e+06	733482	998159	1.16733	0.136476	1.52996	0.613493	insig
MW0126274	C12H17N2O4P	Psilocybine	Benzene and substituted derivatives	Benzene and substituted derivatives	520-52-5	2.2994e+06	1.71975e+06	1.785e+06	2.00943e+06	1.59776e+06	1.42929e+06	793739	1.02789e+06	1.78373e+06	1.35789e+06	1.5764	0.023149	0.679238	-0.558012	insig
ZINC1598047	C18H14O8	Psoromic Acid	Organic acid And Its derivatives	Organic acid And Its derivatives	7299-11-8	5.4554e+06	5.36347e+06	3392964	4.95569e+06	6.39818e+06	6.31641e+06	4.52633e+06	6.68126e+06	6.64016e+06	6.4114e+06	0.962869	0.15464	1.19596	0.258168	insig
MEDL02205	C16H16O3	Pterostilbene	Others	Stilbene	537-42-8	9.4118e+06	7.75624e+06	1.53175e+07	1.04904e+07	9.07947e+06	5.13161e+06	5.19848e+06	4.98353e+06	5.2079e+06	3.72951e+06	1.99369	0.0115727	0.46587	-1.102	down
MEDP0174	C5H4N4	Purine	Nucleotide And Its metabolites	Nucleotide And Its metabolites	120-73-0	7.49664e+06	5.11763e+06	3.44968e+06	8.5551e+06	9.14917e+06	4.57193e+06	5.2542e+06	7.54892e+06	7.12977e+06	4.55362e+06	0.532301	0.477885	0.860527	-0.216708	insig
MEDP2398	C10H14N2O6	Pyr-Glu	Amino acid and Its metabolites	Small Peptide	29227-92-7	3.73165e+06	2.89878e+06	3.18258e+06	5.29045e+06	4.03489e+06	1.28546e+07	3.40017e+06	4.59967e+06	6.12023e+06	5.25184e+06	1.11561	0.193601	1.68387	0.751783	insig
MEDN2096	C5H4N2O2	Pyrazine-2-carboxylic acid	Organic acid And Its derivatives	Organic acid And Its derivatives	98-97-5	560913	490713	677537	677725	883355	585223	562051	834714	579476	476348	0.510742	0.589382	0.923279	-0.115161	insig
MW0126310	C17H22O5	Pyrethrosin	Aldehyde,Ketones,Esters	Esters	28272-18-6	3.04197e+06	2.25435e+06	1.7782e+06	1.51298e+06	1.13185e+06	1.62953e+06	1.50545e+06	2.39352e+06	2.14287e+06	1.85749e+06	0.0209171	0.920992	0.980401	-0.0285559	insig
MW0009611	C19H25ClN2OS	Pyridaben	Benzene and substituted derivatives	Benzene and substituted derivatives	96489-71-3	70286.7	40777.4	45954.5	95517.6	85351.7	89200.3	64691.5	78347.3	70746.7	53780.6	0.262463	0.768217	1.05587	0.0784348	insig
MEDP0898	C8H9NO3	Pyridoxal	Heterocyclic compounds	Pteridines and derivatives	66-72-8	3.59426e+06	5.07977e+06	4.67135e+06	3.14457e+06	2.08586e+06	3.08587e+06	2.90841e+06	3.07909e+06	4.00522e+06	3.93883e+06	0.182371	0.615782	0.916107	-0.126412	insig
MEDP0369	C8H12N2O2	Pyridoxamine	Heterocyclic compounds	Pteridines and derivatives	85-87-0	221062	226928	375408	127446	267372	63849.3	79414.9	210663	127192	36330	1.62057	0.0256645	0.42476	-1.23528	down
MEDP0240	C8H11NO3	Pyridoxine	CoEnzyme and vitamins	CoEnzyme and vitamins	65-23-6	113629	150345	282792	271848	155942	105365	84609.1	93751.9	116010	1.11418e+06	0.0434071	0.626477	1.55344	0.635467	insig
MEDP0393	C8H12NO6P	Pyridoxine 5'-Phosphate	CoEnzyme and vitamins	CoEnzyme and vitamins	447-05-2	303263	161877	263354	108276	420448	185069	292237	298991	198971	347647	0.421057	0.84132	1.05226	0.0734866	insig
MW0009617	C20H28ClN3O2	Pyrimidifen	Benzene and substituted derivatives	Phenolics	105779-78-0	595388	417842	377933	1.41768e+06	777588	9.5062e+06	1.38965e+06	3.00713e+06	783318	930058	1.2966	0.217843	4.35428	2.12244	up
MEDN1966	C5H4N2O2	Pyrimidine-4-carboxylic acid sodium salt	Heterocyclic compounds	Heterocyclic compounds	819850-18-5	714718	570336	558663	676702	818637	488138	585666	819347	605804	425388	0.934584	0.34794	0.875799	-0.191328	insig
MEDP2001	C5H7NO3	Pyroglutamic acid	Amino acid and Its metabolites	Amino acids	4042-36-8	2.9431e+07	2.04592e+07	52322889	1.79241e+07	1.8134e+07	1.89115e+07	2.01335e+07	2.52418e+07	1.47993e+07	1.88691e+07	0.840818	0.289603	0.708428	-0.497307	insig
MEDP0792	C4H9N	Pyrrolidine	Heterocyclic compounds	Heterocyclic compounds	123-75-1	96935.5	143985	123912	196111	218015	135348	114257	178612	142488	73249.9	0.757409	0.371243	0.826686	-0.274589	insig
MEDN0097	C8H8O3	P–Hydroxyphenyl Acetic Acid	Benzene and substituted derivatives	Phenolic acids	156-38-7	4.5647e+06	2.81431e+06	2.3758e+06	3.39619e+07	1.50376e+07	5.36854e+07	2.01445e+07	7.43908e+06	1.69065e+07	2.42217e+07	1.1614	0.2349	2.0832	1.0588	up
MW0009648	C18H23NO3	Ractopamine	Benzene and substituted derivatives	Phenolics	97825-25-7	94308.5	37115.6	12816.6	333560	429307	207847	126261	333805	283930	301237	0.917797	0.482865	1.3814	0.466132	insig
MEDP0233	C18H32O16	Raffinose	Carbohydrates and Its metabolites	Sugars	512-69-6	28080.2	25048.6	23286.2	47944.5	21232.2	31504.3	24200.9	30979.6	29464.6	11181.2	0.635967	0.569996	0.874573	-0.193349	insig
MW0109524	C23H32N2O5	Ramipril	Others	Medicine	87333-19-5	724241	362074	413249	340887	234658	362999	359260	611006	542884	444174	0.475478	0.627579	1.11817	0.161138	insig
MEDN1451	C20H30O5	Resolvin E1	FA	Oxidized lipids	552830-51-0	986916	249472	472515	482814	552775	498096	393094	870613	431911	410200	0.129897	0.856544	0.948778	-0.075857	insig
MW0126431	C24H14O5	Resorcinolnaphthalein	Heterocyclic compounds	Heterocyclic compounds	41307-63-5	1.11839e+06	300675	511864	416774	385376	861636	546521	500616	567246	568859	0.548845	0.712026	1.11408	0.155856	insig
MEDL02723	C14H12O6S	Resveratrol-3-O-sulfate	Others	Stilbene	-	42794.9	55875.9	66987.9	265348	306845	76114	169746	189110	148924	158802	0.513279	0.987802	1.00656	0.0094398	insig
MW0063326	C33H44O2	Reticulataxanthin	Terpenoids	Triterpene	-	5.31558e+06	3.98913e+06	4.37185e+06	4.89335e+06	7.58786e+06	2.62514e+06	2.45927e+06	4.8996e+06	2.27566e+06	1.46414e+06	1.70927	0.019621	0.524655	-0.930558	insig
MW0126439	C21H27N7O	Reversine	Heterocyclic compounds	Heterocyclic compounds	656820-32-5	139313	132341	118121	126387	127314	129829	159959	142528	146941	139894	1.43652	0.0394668	1.1176	0.160407	insig
MW0139580	C21H24O9	Rhaponticin	Heterocyclic compounds	Heterocyclic compounds	155-58-8	362099	295317	388411	476298	307775	362450	269183	198728	326279	301421	1.16048	0.120857	0.796798	-0.327714	insig
MW0009670	C31H22O9	Rheidin C	Benzene and substituted derivatives	Benzene and substituted derivatives	-	943946	583637	589442	1.05366e+06	981982	1.09758e+06	790650	966777	1.14299e+06	923606	0.826497	0.239727	1.18517	0.245093	insig
MEDP0250	C17H20N4O6	Riboflavin	CoEnzyme and vitamins	CoEnzyme and vitamins	83-88-5	1.78674e+07	1.67887e+07	2.27305e+07	2.53767e+07	3.87977e+07	1.35675e+07	2.05136e+07	3.47364e+07	2.24221e+07	1.12494e+07	0.701311	0.522814	0.843109	-0.246208	insig
MEDP1961	C15H21N5O8	Ribosyladenosine	Nucleotide And Its metabolites	Nucleotide And Its metabolites	-	1.98418e+06	1.33378e+06	2.68471e+06	2.20843e+06	3.4932e+06	1.26185e+06	1.71687e+06	3.0949e+06	5.40353e+06	1.29027e+06	0.201043	0.814694	1.09083	0.125429	insig
MEDN0498	C5H11O8P	Ribulose-5-Phosphate	Carbohydrates and Its metabolites	Phosphate sugars	4300-28-1	277218	307068	840220	111756	93611.4	134254	298627	89940.8	124618	133027	0.765346	0.284764	0.478852	-1.06235	insig
MW0126453	C13H22O3	Riesling acetal	Heterocyclic compounds	Heterocyclic compounds	-	496249	413746	283910	540948	473352	165238	313158	351744	211961	195998	1.70752	0.0100655	0.560681	-0.834748	insig
MW0139586	C37H47NO12	Rifamycin	Heterocyclic compounds	Heterocyclic compounds	6998-60-3	302041	99411.5	98281.5	140879	73885.2	320748	195046	242895	417720	322260	1.54231	0.0235667	2.09752	1.06868	up
MW0156399	C39H47NO14	Rifamycin O	Heterocyclic compounds	Heterocyclic compounds	14487-05-9	196457	3.55565e+06	1.8627e+06	1.40993e+06	1.53923e+06	2.69006e+06	3.09832e+06	3.1309e+06	2.80982e+06	3.07927e+06	1.26195	0.0813258	1.72915	0.790063	insig
MW0156402	C35H43NO11	Rifamycin W-hemiacetal	Heterocyclic compounds	Heterocyclic compounds	-	82295.8	5.30722e+06	661520	3.11031e+06	1.30483e+06	5.4197e+06	3.75674e+06	2.01039e+06	1.43707e+06	1.39061e+06	0.84747	0.580814	1.33903	0.421186	insig
MW0063352	C24H34O3	Rimexolone	Hormones and hormone related compounds	Hormones and hormone related compounds	-	1.56847e+07	2094213	7.98246e+06	5.48312e+06	5.12775e+06	1.27493e+07	4.79544e+06	1.11749e+07	1.27394e+07	1.03647e+07	0.852098	0.29578	1.42481	0.510774	insig
MW0156413	C14H22O2	Rishitin	Alcohol and amines	Alcohols	18178-54-6	345678	340919	340681	340032	357722	367883	356264	363965	373449	385632	1.85151	0.00446662	1.07082	0.0987128	insig
MW0063357	C17H32O4	Roccellic acid	Organic acid And Its derivatives	Organic acid And Its derivatives	22139-54-4	343684	432276	444575	226216	312002	179461	193050	403874	292838	239837	1.10922	0.155084	0.744311	-0.426022	insig
MW0126467	C16H24N2O	Ropinirole	Heterocyclic compounds	Heterocyclic compounds	91374-21-9	2.16517e+06	1.1447e+06	1.75173e+06	2.15524e+06	1.89023e+06	1.62182e+06	1.2725e+06	1.45848e+06	1.52417e+06	1.50002e+06	1.12105	0.139766	0.810028	-0.303956	insig
MW0126469	C22H23N5O2	Roquefortine C	Heterocyclic compounds	Heterocyclic compounds	58735-64-1	1.0438e+06	1.03452e+06	1.06717e+06	955691	723267	862908	781708	942310	1.07788e+06	872781	0.555599	0.496865	0.940542	-0.0884356	insig
MW0063374	C20H27NO4	Rosmaricine	Terpenoids	Terpene	-	1.10405e+07	5.13258e+06	4.51128e+06	1.23429e+07	8.69521e+06	1.06477e+07	3.95949e+06	1.67635e+06	1.43678e+07	8.4741e+06	0.444358	0.856011	0.937754	-0.0927193	insig
MW0063376	C21H26O7	Rosmic acid	Terpenoids	Terpene	197799-63-6	1.01389e+06	882607	922462	967640	893065	947474	965109	979297	1.02382e+06	887053	0.38662	0.478298	1.0263	0.0374566	insig
MW0063385	C32H50O13	Rubusoside	Terpenoids	Ditepenoids	64849-39-4	293958	218027	227561	400284	325045	440251	412004	518983	541013	395017	1.65321	0.00545437	1.57506	0.655409	insig
MW0109750	C11H13NO3S	S-Phenylmercapturic acid	Organic acid And Its derivatives	Organic acid And Its derivatives	4775-80-8	1.17861e+07	2.9624e+06	5.4464e+06	5.70399e+06	3.0117e+06	2.87899e+06	4.06545e+06	4.04068e+06	5.67498e+06	4.05761e+06	0.690203	0.375089	0.716612	-0.480735	insig
MEDP2267	C7H15N3O2S	S-methyl-L-thiocitrulline	Amino acid and Its metabolites	Amino acid derivatives	209589-59-3	684122	610197	613610	430612	497445	505343	503708	731302	548968	567072	0.054039	0.948923	1.0072	0.0103442	insig
MW0126499	C7H5NO3S	Saccharin	Heterocyclic compounds	Heterocyclic compounds	81-07-2	120921	32769.1	184057	85074.6	551011	633634	49279.9	1.02894e+06	388006	226389	0.832602	0.211503	2.38876	1.25626	insig
MEDP1032	C7H6O2	Salicylaldehyde	Benzene and substituted derivatives	Benzene and substituted derivatives	90-02-8	3.7503e+06	9	2.02678e+06	3.99194e+06	7.91569e+06	7.22988e+06	2.46385e+06	1.18151e+07	2.54342e+06	3.28807e+06	0.700351	0.41521	1.54598	0.628526	insig
MEDP2180	C7H7NO3	Salicylhydroxamic acid	Benzene and substituted derivatives	Phenolics	89-73-6	103382	151846	103651	67652	67771.4	21531.9	35024.3	34932.7	39444.6	43906.8	1.90339	0.0128132	0.353711	-1.49936	down
MW0063415	C22H30O2S	Salirasib	Heterocyclic compounds	Heterocyclic compounds	162520-00-5	6.91756e+06	7.81874e+06	6.87494e+06	7.98105e+06	6.43015e+06	4.92108e+06	5.30892e+06	6.15472e+06	5.86419e+06	4.83461e+06	1.92231	0.00201308	0.751852	-0.41148	insig
MW0156522	C16H19NO3	Sanguinine	Alkaloids	Alkaloids	-	987021	1.06419e+06	1.12286e+06	705856	479222	708590	689044	891514	837103	634140	0.52394	0.39968	0.862643	-0.213164	insig
[truncated: 331 more rows]
