# Supplementary material for: Resveratrol intervention attenuates chylomicron secretion via repressing intestinal FXR-induced expression of scavenger receptor SR-B1
Source: Nat Commun. 2023 May 9;14:2656. doi: 10.1038/s41467-023-38259-1 (PMC10169763; doi:10.1038/s41467-023-38259-1)
Supplement: Supplementary file 6 — Supplementary Data 3 [file 41467_2023_38259_MOESM6_ESM.xlsx]

## Sheet: Sheet1
Index	Formula	Compounds	Class I	Class II	CAS	HFD1	HFD2	HFD3	HFD4	HFD5	HRH1	HRH2	HRH3	HRH4	HRH5	VIP	P-value	Fold_Change	Log2FC	Type
MEDN2032	C10H16O4	(+)-Camphoric acid	Organic acid And Its derivatives	Organic acid And Its derivatives	124-83-4	275683	451378	260024	318044	408439	231249	303493	258753	389446	401320	0.368756	0.623692	0.924539	-0.113193	insig
MW0010768	C22H29ClO6	(+)-Cloprostenol	Hormones and hormone related compounds	Hormones and hormone related compounds	54276-21-0	114597	110666	90570.9	472400	1.06507e+06	259629	143702	278681	432449	293385	0.228722	0.666224	0.759643	-0.396606	insig
MW0140138	C20H24N2O2	(+)-Sceletium A4	Heterocyclic compounds	Heterocyclic compounds	-	602494	372487	362864	411218	439182	270772	314946	349710	250488	347754	1.34336	0.036144	0.700867	-0.512787	insig
MEDP2360	C6H11NO2	(+/-)-High-Proline	Amino acid and Its metabolites	Amino acid derivatives	56879-46-0	570504	963486	1.15284e+06	859128	510610	487347	879060	980451	1.50666e+06	1.88034e+06	0.631528	0.266704	1.41348	0.499246	insig
MW0127605	C23H20O11	(-)-Epigallocatechin 3-(4-methyl-gallate)	Flavonoids	Flavonoid	-	1.42306e+06	1.33538e+06	1.30461e+06	1.36679e+06	978275	992614	1.24742e+06	1.20018e+06	1.14604e+06	1.49443e+06	0.336317	0.578843	0.948903	-0.0756673	insig
MW0140067	C14H22O4	(-)-trans-C75	Heterocyclic compounds	Heterocyclic compounds	1234694-22-4	321646	411449	387350	364925	317942	408864	502936	465546	493858	595157	1.52588	0.00807715	1.36768	0.451735	insig
MW0010819	C18H32O5	(10E,15Z)-9,12,13-Trihydroxyoctadeca-10,15-dienoic acid	FA	Oxidized lipids	-	238249	118874	238766	472730	444414	295436	684821	514689	538301	583691	1.19752	0.0450507	1.7296	0.790436	insig
MW0140187	C15H26O4	(10S)-Juvenile hormone III acid diol	Hormones and hormone related compounds	Hormones and hormone related compounds	-	9	9	9	9	9	114924	149511	107315	130165	120651	1.89515	6.85059e-05	13834.8	13.756	up
MW0160600	C19H20N2O	(1S,12S,13S,14S,15E)-15-ethylidene-3,17-diazapentacyclo[12.3.1.02,10.04,9.012,17]octadeca-2(10),4,6,8-tetraene-13-carbaldehyde	Alkaloids	Alkaloids	-	498577	484942	701360	826684	854741	421866	583706	312411	702117	699328	0.689033	0.273813	0.807838	-0.307862	insig
MW0010912	C16H26O8	(1S,3R,4R)-8,10-Dihydroxyfenchone 10-O-b-D-glucoside	Alcohol and amines	Alcohols	-	6.39178e+06	6.42087e+06	4.80405e+06	6.3935e+06	4.76158e+06	2.7669e+06	4.3611e+06	4.54804e+06	4.52311e+06	4.70463e+06	1.30319	0.0187533	0.726538	-0.460891	insig
MW0115782	C15H22O4	(1alpha,4alpha,5beta,6alpha,11betaH)-1,4-Epoxy-5-hydroxy-10(14)-germacren-12,6-olide	Heterocyclic compounds	Heterocyclic compounds	-	4.76788e+06	3.58736e+06	2.90285e+06	4.13331e+06	3.25834e+06	2.61568e+06	2.89106e+06	3.94928e+06	3.7551e+06	3.77564e+06	0.463954	0.457132	0.910831	-0.134745	insig
MEDP2415	C2H7O4P	(2-Hydroxyethyl)phosphonic acid	Organic acid And Its derivatives	Organic acid And Its derivatives	22987-21-9	158336	338225	191622	238984	241499	133392	36531.8	46656.5	168693	108208	1.40556	0.0095865	0.42226	-1.2438	down
MW0140275	C18H14N4O2	(2E,6E)-2,6-bis(2-phenylhydrazono)cyclohex-4-ene-1,3-dione	Others	Others	-	7.05156e+06	6.03874e+06	5.98763e+06	5.5727e+06	4.58742e+06	3.05892e+06	3.93348e+06	4.35657e+06	4.26251e+06	4.45598e+06	1.52178	0.00638328	0.686347	-0.542989	insig
MW0011067	C6H12O4	(2R)-2,4-Dihydroxy-3,3-dimethylbutanoic acid	Organic acid And Its derivatives	Organic acid And Its derivatives	1112-33-0	8777.27	18263.2	16152.6	11361.7	24023.8	720.552	3577.5	5321.32	3219.03	3732.42	1.60462	0.00794678	0.210882	-2.24549	down
MEDN1921	C9H18O8	(2R)-Glycerol-O-β-D-galactopyranoside	Carbohydrates and Its metabolites	Carbohydrates and Its metabolites	16232-91-0	65647.4	59511.4	103687	70151.1	103456	80919.7	60895	171604	54563	38881.6	0.270316	0.973584	1.01096	0.0157252	insig
MW0160366	C13H14N2O3	(2S)-2-[[2-(1H-indol-3-yl)acetyl]amino]propanoic acid	Organic acid And Its derivatives	Organic acid And Its derivatives	-	805582	1.22084e+06	939154	1.06841e+06	767151	1.31998e+06	1.39041e+06	971982	1.23193e+06	1.58381e+06	1.27355	0.0327728	1.35345	0.436644	insig
MW0168158	C19H23N7O6	(2S)-2-[[4-[[(6S)-2-amino-4-oxo-5,6,7,8-tetrahydro-3H-pteridin-6-yl]methylamino]benzoyl]amino]pentanedioic acid	Others	Others	-	18708	43068.3	52644.1	276248	82699.3	4.27282e+06	86998.9	48522.7	3.36166e+06	4.66044e+06	1.20651	0.0768603	26.2596	4.71477	up
MW0162175	C16H20N2O2	(2S)-2-azaniumyl-3-[4-(3-methylbut-2-enyl)-1H-indol-3-yl]propanoate	Others	Others	-	2.87716e+06	4.26305e+06	3.68912e+06	4.38446e+06	4.10615e+06	2.00779e+06	2.55072e+06	3.35871e+06	3.21729e+06	3.41151e+06	1.22128	0.0385885	0.752903	-0.409465	insig
MEDP1465	C4H10O2	(2S,3S)-butane-2,3-diol	Alcohol and amines	Alcohols	19132-06-0	607373	1.18571e+06	521347	757817	1.06082e+06	400925	386994	374921	1.26582e+06	1.03595e+06	0.58711	0.578837	0.838264	-0.254523	insig
MEDN0528	C9H12O7S	(3-Methoxy-4-hydroxyphenyl)ethylene glycol sulfate	Organic acid And Its derivatives	Organic acid And Its derivatives	3415-67-6	27565.8	9	38197.8	10312.3	736534	1.14421e+06	9	2.40903e+06	324644	514751	0.512079	0.173066	5.40554	2.43444	insig
MEDP1364	C27H39NO3	(3beta,9xi,22S,23R)-3-Hydroxy-17,23-epoxyveratraman-11-one	Others	Others	-	2.52848e+06	1.81151e+06	2.58404e+06	2.32521e+06	2.63606e+06	1.45275e+06	1.95304e+06	3.88895e+06	1.36796e+06	1.50986e+06	0.704506	0.523316	0.855894	-0.224496	insig
MW0000741	C12H16O3	(4-tert-Butyl-phenoxy)-acetic acid	Benzene and substituted derivatives	Benzene and substituted derivatives	1798-04-5	1.5754e+07	5.36996e+06	3.65778e+06	1.86756e+07	1.52698e+07	1.16027e+07	1.32862e+07	1.21492e+07	1.21362e+07	1.36646e+07	0.562597	0.800137	1.07002	0.0976319	insig
MW0000726	C19H28O4	(4E)-6-hydroxy-1-(4-hydroxy-3-methoxyphenyl)dodec-4-en-3-one	Benzene and substituted derivatives	Phenolics	-	268430	374983	261279	300487	222353	88739.8	109268	151270	165282	183509	1.62663	0.00214096	0.489005	-1.03208	down
MW0103937	C15H29NO2S	(4R)-2-Undecyl-1,3-thiazolidine-4-carboxylic acid	Organic acid And Its derivatives	Organic acid And Its derivatives	298186-80-8	2.43757e+06	1.15673e+06	782429	7.71938e+06	6.3437e+06	1.4235e+06	1.8757e+06	2.72171e+06	3.32826e+06	2.36625e+06	0.139002	0.400517	0.635334	-0.654412	insig
MEDP1274	C24H36O2	(4Z,-7Z,-10Z,-13Z,-16Z,-19Z)--Eicosahexaenoate	Aldehyde,Ketones,Esters	Esters	81926-94-5	1.80154e+07	7.21218e+06	1.62895e+07	1.58422e+07	1.30733e+07	1.19764e+06	4.24413e+06	9.56911e+06	6.88563e+06	3.66967e+06	1.3816	0.00614993	0.362987	-1.46201	down
MEDN0022	C8H14N2O5	(5-L-Glutamyl)-L-Amino Acid	Amino acid and Its metabolites	Small Peptide	5875-41-2	1.0965e+06	1.34295e+06	1.60742e+06	1.42716e+06	1.61077e+06	876478	1.47492e+06	469572	1.42336e+06	624455	1.10032	0.100394	0.687215	-0.541166	insig
MW0011450	C14H24O4	(6R,8Z)-6-Hydroxy-3-oxotetradecenoic acid	FA	Oxidized lipids	-	1.57898e+06	2.59678e+06	1.72939e+06	612397	620901	412716	349947	354551	247483	324730	1.60536	0.0432662	0.236666	-2.07908	down
MW0115978	C25H40O3	(6aR-trans-3-(1,1-Dimethylheptyl)-6a,7,10,10a-tetrahydro-1-hydroxy-6,6-dimethyl-6H-dibenzo[b,d]pyran-9-methanol	Benzene and substituted derivatives	Benzene and substituted derivatives	112830-95-2	8.42321e+06	4.15573e+06	4.70044e+06	1.45025e+07	2.28453e+07	4.88972e+06	8.38166e+06	9.39285e+06	4.28103e+06	4.63288e+06	0.638881	0.266796	0.578065	-0.790695	insig
MW0011432	C23H28O5	(6beta,7alpha,12beta,13beta)-7-Hydroxy-11,16-dioxo-8,14-apianadien-22,6-olide	Aldehyde,Ketones,Esters	Ketones	-	9	9	9	9	5689.68	46998.2	39665.4	79589.8	54772.4	47265.2	1.69759	0.00136887	46.8574	5.55021	up
MW0161906	C24H32O8	(8R,9S,13S,14S)-2-methoxy-13-methyl-3-[(2R,3R,4S,5S,6S)-3,4,5,6-tetrahydroxyoxan-2-yl]oxy-7,8,9,11,12,14,15,16-octahydro-6H-cyclopenta[a]phenanthren-17-one	Aldehyde,Ketones,Esters	Ketones	-	3.09835e+06	1.71918e+06	1.52123e+06	1.37856e+06	993608	2.92402e+06	3.27196e+06	962924	2.83934e+06	2.79684e+06	0.823288	0.171774	1.46886	0.554693	insig
MW0160202	C21H30O4	(8S,9S,10R,11R,13S,14S,17R)-17-acetyl-11,17-dihydroxy-10,13-dimethyl-2,6,7,8,9,11,12,14,15,16-decahydro-1H-cyclopenta[a]phenanthren-3-one	Aldehyde,Ketones,Esters	Ketones	-	899116	2.77814e+06	2.39443e+06	2.43654e+06	1.87524e+06	945018	1.67137e+06	954298	3.59684e+06	2.68205e+06	0.286094	0.866448	0.948582	-0.0761549	insig
MW0161517	C21H28O4	(8S,9S,10R,13S,14S)-17-(2-hydroxyacetyl)-10,13-dimethyl-2,6,7,8,9,12,14,15,16,17-decahydro-1H-cyclopenta[a]phenanthrene-3,11-dione	Aldehyde,Ketones,Esters	Ketones	-	203917	149805	172070	166398	179848	106849	83066.3	156888	146090	169562	1.11683	0.0624152	0.759665	-0.396564	insig
MEDN2153	C10H10O4	(E)-3-(3-hydroxy-4-methoxyphenyl)acrylic acid	Benzene and substituted derivatives	Benzene and substituted derivatives	25522-33-2	202396	132937	54723.5	83163.1	244972	20706.2	39126.9	194123	80407.5	48400.2	0.982071	0.193697	0.532956	-0.907912	insig
MEDP1907	C18H35NO	(E,Z)-2-Amino-3,14-octadecadien-1-ol	Alcohol and amines	Alcohols	158507-68-7	1.00339e+06	8.79247e+06	1.15531e+07	1.97526e+06	4.29922e+06	5.36187e+06	2.67309e+06	1.53889e+06	1.66072e+06	2.38623e+06	0.630522	0.247394	0.493089	-1.02008	insig
MEDN1395	C9H10O2	(R)-(-)-2-Phenylpropionic Acid	Organic acid And Its derivatives	Organic acid And Its derivatives	7782-26-5	258621	312619	363762	214686	413358	176399	260727	204853	132168	225277	1.31205	0.0320946	0.639407	-0.645193	insig
MEDP1126	C8H11NO	(R)-(-)-2-phenylglycine	Amino acid and Its metabolites	Amino acid derivatives	56613-80-0	7.51861e+06	5.01977e+06	3.66673e+06	8.53595e+06	9.3558e+06	2.05928e+06	2.8608e+06	3.72681e+06	9.4998e+06	4.8926e+06	0.887474	0.229332	0.675702	-0.565542	insig
MEDN1492	C8H8O3	(R)-(-)-Mandelic acid	Organic acid And Its derivatives	Organic acid And Its derivatives	611-71-2	762701	328876	1.11908e+06	779527	7.12145e+06	2.76903e+07	4.26639e+06	1.2565e+07	8.96444e+06	1.83746e+07	1.56563	0.0352308	7.10673	2.82919	up
MEDN2091	C4H8O3	(R)-2-Hydroxybutyric acid	Organic acid And Its derivatives	Organic acid And Its derivatives	20016-85-7	9	9	716587	2.08489e+06	9	1.0327e+06	360152	9	418397	569706	0.728035	0.855119	0.849888	-0.234656	insig
MW0128359	C17H18O5	(R)-3',7-Dihydroxy-2',4'-dimethoxyisoflavan	Flavonoids	Flavones	27213-18-9	362659	372754	228626	312868	272234	121910	179437	220942	176138	182522	1.58698	0.0045956	0.568669	-0.814339	insig
MW0103978	C16H27N2O4P	(R)-3-Amino-4-(3-hexylphenylamino)-4-oxobutylphosphonic acid	Others	Others	909725-61-7	811378	2.96352e+06	2.62146e+06	617828	751910	9	9	9	9	9	1.89555	0.0381461	5.79441e-06	-17.3969	down
MEDN1493	C4H8O3	(R)-3-Hydroxybutanoic acid	Organic acid And Its derivatives	Organic acid And Its derivatives	625-72-9	1.47644e+07	9.49675e+06	6.88935e+06	9.86423e+06	1.28946e+07	2.09858e+06	1.23752e+07	1.0111e+07	1.29542e+07	1.39239e+07	0.31912	0.853265	0.954622	-0.066998	insig
MEDN1856	C14H28O3	(R)-3-Hydroxymyristic acid	Organic acid And Its derivatives	Organic acid And Its derivatives	28715-21-1	219025	225619	328728	237957	226029	9	9	9	9	9	1.89529	0.000272282	3.63678e-05	-14.747	down
MW0140592	C6H10O3	(R)-3-methyl-2-oxo-Pentanoic acid	Organic acid And Its derivatives	Organic acid And Its derivatives	-	1.79726e+06	955649	809277	1.10723e+06	1.18325e+06	884148	464159	658896	1.55446e+06	1.56143e+06	0.442291	0.622088	0.875343	-0.19208	insig
MW0116054	C19H26N6O	(R)-Roscovitine	Heterocyclic compounds	Heterocyclic compounds	186692-46-6	1.7485e+06	885373	1.51186e+06	1.13269e+06	915948	662643	861160	807525	994655	924095	1.16108	0.0828636	0.686119	-0.54347	insig
MEDN1886	C9H10O3	(S)-2-Hydroxy-3-phenylpropanoic acid	Organic acid And Its derivatives	Organic acid And Its derivatives	20312-36-1	298476	80816.5	136667	1.11441e+06	1.37285e+06	603423	735162	2.3683e+06	885442	484062	0.887701	0.371852	1.69032	0.757295	insig
MW0140674	C21H27NO5	(S)-Autumnaline	Alkaloids	Isoquinoline alkaloids	23068-65-7	92832.7	60905.1	59606.8	96519.4	111120	40631.1	50925.1	98477.6	58046.5	37368.2	1.08631	0.108882	0.678052	-0.560533	insig
MW0116081	C20H25NO4	(S)-Codamine	Heterocyclic compounds	Heterocyclic compounds	-	1.7998e+06	477763	588811	3.21251e+06	6.17574e+06	1.04816e+06	1.24796e+06	1.67843e+06	1.54266e+06	1.15243e+06	0.203973	0.350543	0.544255	-0.877646	insig
MEDN1328	C6H12O3	(S)-Leucic acid	Organic acid And Its derivatives	Organic acid And Its derivatives	13748-90-8	1.50958e+06	226896	698370	5.78961e+06	8.50286e+06	1.31496e+06	540841	5.59642e+06	1.20058e+06	1.3839e+06	0.0562387	0.497842	0.600019	-0.736921	insig
MEDP2199	C18H20N2O3	(S)-N-Hydroxy-4-(3-methyl-2-phenylbutyramido)benzamide	Benzene and substituted derivatives	Benzene and substituted derivatives	935881-37-1	800028	317178	749580	626976	710739	387906	510988	811797	563441	456529	0.412723	0.423859	0.852133	-0.23085	insig
MW0128401	C18H22O5	(S,E)-Zearalenone	Aldehyde,Ketones,Esters	Ketones	-	777161	530349	609734	841233	801157	393393	845028	842615	614879	607342	0.35442	0.636254	0.927976	-0.10784	insig
MW0011692	C24H31FO4	(Z)-7-[(1R,2R,3S,5S)-2-[(E,3R)-3-(2,3-dihydro-1H-inden-2-yl)-3-hydroxyprop-1-enyl]-3-fluoro-5-hydroxycyclopentyl]hept-5-enoic acid	FA	Oxidized lipids	246246-19-5	303816	347070	229104	308087	280370	200847	270021	262555	262966	309920	0.735295	0.249346	0.889585	-0.168796	insig
MW0011693	C24H31FO4	(Z)-7-[(1R,2R,3S,5S)-2-[(E,3S)-3-(2,3-Dihydro-1H-inden-2-yl)-3-hydroxyprop-1-enyl]-3-fluoro-5-hydroxycyclopentyl]hept-5-enoic acid	FA	Oxidized lipids	-	425093	380856	165121	541642	574545	853297	196564	1.14983e+06	1.24708e+06	1.01804e+06	0.961295	0.061391	2.13908	1.09699	insig
MEDP1706	C21H28O2	(Z)-Guggulsterone	CoEnzyme and vitamins	CoEnzyme and vitamins	95975-55-6	7.18452e+06	2.78791e+06	4.76875e+06	4.63716e+06	4.99472e+06	3.08993e+06	3.77554e+06	5.79239e+06	4.30791e+06	3.57713e+06	0.483855	0.391784	0.842853	-0.246647	insig
MW0140506	C22H23NO2	(alphaS,betaS)-alpha-Ethyl-alpha-(4-methoxyphenyl)-beta-phenyl-2-pyridineethanol	Heterocyclic compounds	Heterocyclic compounds	-	1.05166e+07	1.30791e+07	9.86471e+06	9.2598e+06	8.23818e+06	6.79008e+06	9.61628e+06	8.69872e+06	6.51545e+06	7.2234e+06	1.29292	0.0457128	0.762269	-0.391629	insig
MEDP2231	C19H28O4	(±)-α-CMBHC	Organic acid And Its derivatives	Organic acid And Its derivatives	7083-09-2	142826	121483	129509	127504	104509	55609.6	101590	104243	197181	130123	0.43442	0.771105	0.940746	-0.0881232	insig
MEDN1417	C18H32O4	(±)13-HpODE	FA	Oxidized lipids	23017-93-8	4.17982e+06	6.02664e+06	5.79233e+06	3.07025e+06	3.90914e+06	1.76471e+06	1.94677e+06	4.27711e+06	2.42915e+06	2.05127e+06	1.46011	0.0215071	0.542645	-0.881919	insig
MW0141510	C20H32O4	-17,18-DiHETE	FA	Others	-	158474	57763.8	54941.9	35904.7	51044.1	41476.1	44525.2	76667	70134.8	77606.5	0.0592423	0.700381	0.866756	-0.206302	insig
MW0116543	C24H26N4O4	1,1'-Ethylidenebistryptophan	Heterocyclic compounds	Indole and Its derivatives	-	193003	181967	255093	1.00226e+06	1.06542e+06	1.34878e+06	678077	781686	2.37158e+06	2.98032e+06	1.2959	0.0730235	3.02491	1.59689	up
MW0001239	C13H13F5O	1,1,1,2,2-Pentafluoro-7-phenylheptan-3-one	Benzene and substituted derivatives	Benzene and substituted derivatives	1071000-98-0	1.8397e+06	1.59504e+06	1.87652e+06	1.74934e+06	1.36064e+06	607338	748816	967342	681546	752918	1.79517	8.309e-05	0.446248	-1.16408	down
MW0001243	C25H20N2O	1,1,3,3-tetraphenylurea	Benzene and substituted derivatives	Benzene and substituted derivatives	632-89-3	26970.6	7627.48	16027.6	182887	61555	936804	146727	58726.8	1.10117e+06	1.02727e+06	1.42933	0.0580286	11.0846	3.47048	up
MW0141056	C22H20O	1,1-Diphenyl-2-(4-methoxyphenyl)propene	Heterocyclic compounds	Heterocyclic compounds	-	1.60726e+06	1.48934e+06	1.16189e+06	1.36423e+06	1.1292e+06	485567	766766	845404	945813	904783	1.55002	0.00194227	0.584771	-0.774055	insig
MW0011871	C15H28O5	1,2-Dihexanoyl-sn-glycerol	GL	DG	30403-47-5	1.83822e+06	639948	1.1963e+06	1.09641e+06	539803	294435	553473	843426	639253	259000	1.18586	0.0801575	0.487618	-1.03618	down
MEDN1191	C9H9NO4	1,2-epoxy-3-(p-nitrophenoxy) propane	Benzene and substituted derivatives	Benzene and substituted derivatives	5255-75-4	30698.9	15951.8	43858.7	7581.96	414536	28962.5	6005.64	351655	9731.11	5253.75	0.415288	0.835836	0.783431	-0.352121	insig
MW0116617	C23H25NO4	1,3,5-Trihydroxy-2,4-bis(3-methylbut-2-enyl)-10H-acridin-9-one	Aldehyde,Ketones,Esters	Ketones	28233-35-4	2.9037e+06	1.6105e+06	1.49514e+06	3.58536e+06	2.89445e+06	1.23476e+06	736811	865732	2.06013e+06	1.20802e+06	1.32887	0.0321818	0.48886	-1.03251	down
MEDN0345	C8H10N4O3	1,3,7-Trimethyluric Acid	Amino acid and Its metabolites	Amino acid derivatives	5415-44-1	45917.2	43142.5	45936.8	38366.5	26698.5	9	9114.1	6966.48	9119.7	14694	1.09954	0.000155279	0.199455	-2.32586	down
MEDP0281	C3H10N2	1,3-Diaminopropane	Alcohol and amines	Amines	109-76-2	297943	9	20437.6	113807	159991	9	40219.1	107516	259614	26611.2	0.0219299	0.668467	0.732824	-0.448462	insig
MEDP1212	C13H24N2O	1,3-Dicyclohexylurea	Alcohol and amines	Polyamines	2387-23-7	1.13943e+06	1.4979e+06	1.14369e+06	1.08219e+06	1.05797e+06	1.06073e+06	1.03424e+06	1.04527e+06	1.26715e+06	1.22111e+06	0.456953	0.554095	0.950571	-0.0731337	insig
MW0116675	C16H24N4O2	1,3-Dipropyl-8-cyclopentylxanthine	Heterocyclic compounds	Heterocyclic compounds	102146-07-6	4.07408e+06	4.2768e+06	4.56579e+06	3.15037e+06	2.60901e+06	1.02978e+06	1.20162e+06	1.07807e+06	813956	842692	1.83402	0.00138276	0.265908	-1.911	down
MW0001356	C18H18N4	1,4-Benzenedimethanamine,N1,N4-di-2-pyridinyl-	Benzene and substituted derivatives	Benzene and substituted derivatives	55778-02-4	906747	1.46313e+06	2.08568e+06	8.90552e+06	6.86933e+06	8.40109e+06	2.89405e+06	1.14703e+07	1.54575e+06	2.54303e+06	0.426702	0.613948	1.32742	0.408622	insig
MEDP0115	C7H8N2O2	1,4-Dihydro-1-Methyl-4-Oxo-3-Pyridinecarboxamide	Heterocyclic compounds	Pteridines and derivatives	769-49-3	5.38923e+06	1.42981e+07	8.89576e+06	1.85514e+06	1.54506e+06	538254	1.71862e+06	1.88298e+06	3.3217e+06	1773120	1.14673	0.129463	0.288734	-1.79219	down
MEDN0210	C6H12O5	1,5-Anhydro-D-Glucitol	Carbohydrates and Its metabolites	Sugar alcohols	154-58-5	409960	372412	343148	394301	383722	368845	453846	487735	417832	580948	1.21774	0.084905	1.21311	0.27871	insig
MEDP0126	C5H14N2	1,5-Diaminopentane	Alcohol and amines	Polyamines	462-94-2	50377.7	55356	36956.4	166549	196769	9	11525.6	60490.8	75147.5	9051.42	0.957798	0.108295	0.308739	-1.69554	insig
MW0141180	C10H16O3	1,6,6-Trimethyl-2,7-dioxabicyclo[3.2.2]nonan-3-one	Aldehyde,Ketones,Esters	Ketones	-	350600	258037	204411	373099	301827	151067	259831	239069	341150	397552	0.284331	0.71574	0.933261	-0.0996477	insig
MW0129705	C19H20O3	1,7-Bis(4-hydroxyphenyl)-4-hepten-3-one	Aldehyde,Ketones,Esters	Ketones	56973-65-0	118214	85731.2	788967	138525	782152	1.08342e+06	152225	5.93688e+06	478062	491881	0.844962	0.318089	4.25507	2.08918	insig
MW0129706	C20H24O4	1,7-Bis(4-hydroxyphenyl)-5-methoxyheptan-3-one	Aldehyde,Ketones,Esters	Ketones	-	219978	534266	299897	918534	997413	517727	651203	577756	553349	845620	0.436563	0.842804	1.05911	0.0828547	insig
MW0011798	C16H24O	1-(2,6,6-Trimethyl-2-cyclohexen-1-yl)-1,6-heptadien-3-one	Aldehyde,Ketones,Esters	Ketones	-	41326.3	36942.8	19784.1	36601.8	47922.9	43577.4	56865.4	31008.6	77398.4	80140.3	1.0753	0.0923817	1.58283	0.662508	insig
MW0001051	C22H26N2O3	1-(2-(3-(4-Methoxyphenyl)propoxy)-4-methoxyphenylethyl)-1H-imidazole hydrochloride	Benzene and substituted derivatives	Benzene and substituted derivatives	130495-35-1	2.24103e+06	1.09573e+06	1.71554e+06	2.05518e+06	1.74886e+06	912878	1.34064e+06	1.38006e+06	1.57302e+06	1.34537e+06	1.00091	0.0825032	0.739806	-0.434782	insig
MW0141019	C18H22O6	1-(3,4-Dimethoxyphenyl)-2-(2-methoxyphenoxy)propane-1,3-diol	Lignans and Coumarins	Lignans	10535-17-8	1.28877e+06	848655	1.06575e+06	1.42449e+06	655375	156658	189950	255366	195802	261496	1.79895	0.00349311	0.200504	-2.3183	down
MW0141024	C17H20O6	1-(4-Hydroxy-3-methoxyphenyl)-2-(2-methoxyphenoxy)propane-1,3-diol	Lignans and Coumarins	Lignans	7382-59-4	1.05292e+07	3.31052e+06	1.01057e+07	8.16901e+06	3.80409e+06	7.61736e+06	7.29059e+06	8.35291e+06	6.44681e+06	6.11329e+06	0.323216	0.990712	0.997284	-0.00392362	insig
MEDN1997	C7H11NO3	1-Acetylpyrrolidine-2-carboxylic acid	Heterocyclic compounds	Heterocyclic compounds	1074-79-9	112861	234335	47996.5	275563	254262	176856	156375	141252	162539	247158	0.229131	0.87136	0.955852	-0.0651415	insig
MEDP2132	C5H9NO2	1-Amino-1-cyclobutane-carboxylic-acid	Amino acid and Its metabolites	Amino acid derivatives	22264-50-2	1.59287e+07	2.0454e+07	1.1137e+07	37214300	5.3836e+07	2.63215e+07	1.4637e+07	13411309	1.92404e+07	2.39186e+07	0.433786	0.367883	0.703823	-0.506715	insig
MEDN1299	C7H13NO2	1-Aminocyclohexanoic acid	Organic acid And Its derivatives	Organic acid And Its derivatives	2756-85-6	218890	82966.8	98076.5	487561	509077	217704	117705	102770	207123	127032	0.521764	0.253822	0.553022	-0.854592	insig
MEDP2644	C7H10O2	1-Cyclohexene-1-carboxylic acid	Organic acid And Its derivatives	Organic acid And Its derivatives	636-82-8	136999	136068	79555.9	108782	117860	50375.9	93441.6	86776.1	226232	191836	0.0326713	0.71075	1.1198	0.163241	insig
MEDP1247	C15H22O2	1-Deoxyvaleric-acid	Organic acid And Its derivatives	Organic acid And Its derivatives	-	1.90158e+06	2.22265e+06	1.96455e+06	1.67962e+06	1.82663e+06	1.85758e+06	1.57975e+06	1.87913e+06	2.22761e+06	1.88167e+06	0.2524	0.810259	0.982358	-0.0256796	insig
MW0012805	C22H46NO7P	1-Heptadecanoylglycerophosphoethanolamine	GP	PE	-	5.51002e+07	1.71123e+07	3.14842e+07	3.0304e+07	1.84551e+07	1.52822e+07	3.05279e+07	3.28317e+07	3.61959e+07	3.10409e+07	0.0635277	0.8702	0.956858	-0.0636239	insig
MW0012808	C7H16O	1-Heptanol	Alcohol and amines	Alcohols	111-70-6	4.13772e+06	4.4775e+06	3.07022e+06	2.46788e+06	2.91509e+06	1.93809e+06	2.55955e+06	2.40522e+06	4.57471e+06	7.56828e+06	0.0154346	0.73614	1.11585	0.158149	insig
MW0111820	C16H24O8	1-Hydroxy-1-(4-methoxyphenyl)propan-2-yl hexopyranoside	Benzene and substituted derivatives	Benzene and substituted derivatives	-	2.26971e+06	2.20652e+06	1.8533e+06	2.22796e+06	1.87786e+06	1.0265e+06	1.4603e+06	1.57763e+06	1.50039e+06	1.54412e+06	1.58372	0.00123327	0.681236	-0.553774	insig
MEDP1003	C8H11NO	1-Hydroxylamino-2-phenylethane	Benzene and substituted derivatives	Benzene and substituted derivatives	3217-93-4	7.51861e+06	5.01977e+06	3.66673e+06	8.53595e+06	9.3558e+06	2.05928e+06	2.8608e+06	3.72681e+06	9.4998e+06	4.8926e+06	0.887474	0.229332	0.675702	-0.565542	insig
MEDP1475	C4H6N2O2	1-Methyl-hydantoin	Heterocyclic compounds	Heterocyclic compounds	616-04-6	113122	187442	95240.8	115984	238694	95123.1	65578.6	96954.1	192050	123602	0.723953	0.33746	0.763919	-0.388509	insig
MEDN0137	C6H7N5	1-Methyladenine	Nucleotide And Its metabolites	Nucleotide And Its metabolites	5142-22-3	11777.5	6483.12	18513.6	10160.5	24745.1	7759.65	9	35932.4	9	9	1.1983	0.495654	0.609922	-0.713304	insig
MEDP1162	C6H7N5O	1-Methylguanine	Nucleotide And Its metabolites	Nucleotide And Its metabolites	938-85-2	9	2.73465e+06	2.69235e+06	2.58769e+06	2.64835e+06	994842	600789	1.83852e+06	823677	563540	0.305803	0.0961675	0.452156	-1.14511	insig
MEDP2421	C11H15N5O5	1-Methylguanosine	Nucleotide And Its metabolites	Nucleotide And Its metabolites	2140-65-0	79847.5	7.0632e+06	3.779e+06	46451	48933.4	438156	236148	197120	108371	215886	0.339267	0.236784	0.108526	-3.20388	insig
MEDP1974	C7H13NO2	1-Methylpiperidine-2-carboxylic acid	Amino acid and Its metabolites	Amino acid derivatives	7730-87-2	1.97122e+06	1.15067e+06	828078	1.04119e+06	502872	9	282653	380784	563768	339021	0.872646	0.0290603	0.285079	-1.81057	insig
MEDN0472	C6H6N4O3	1-Methyluric Acid	Amino acid and Its metabolites	Amino acid derivatives	708-79-2	119595	60539.1	67576.3	120934	121115	154521	94337.8	163420	83837.8	79199	0.509627	0.476796	1.17469	0.232278	insig
MEDP0148	C6H6N4O2	1-Methylxanthine	Nucleotide And Its metabolites	Nucleotide And Its metabolites	6136-37-4	173944	109019	200455	211264	206417	224873	98191.5	318265	136690	186552	0.0752275	0.775321	1.07044	0.0982029	insig
MW0012862	C38H76NO8P	1-Myristoyl-2-palmitoyl-sn-glycero-3-phosphocholine	GP	PC	69525-80-0	1.1077e+06	1.02742e+06	688501	911406	957592	536734	1.02987e+06	1.02992e+06	1.0623e+06	1.19252e+06	0.0502474	0.818253	1.03383	0.0479944	insig
MW0001652	C11H8O	1-Naphthaldehyde	Benzene and substituted derivatives	Benzene and substituted derivatives	66-77-3	2.44244e+06	1.49447e+06	1.71539e+06	1.61524e+06	1.64399e+06	956400	1.90015e+06	1.42494e+06	2.6158e+06	2.61615e+06	0.0727106	0.754836	1.06754	0.0942921	insig
MW0141793	C22H34N4O	1-Naphthylacetylspermine	Benzene and substituted derivatives	Benzene and substituted derivatives	122306-11-0	9	9	9	9	9	92646	124337	194433	136783	130518	1.89309	0.00119685	15082.6	13.8806	up
MW0110625	C26H54NO6PS	1-O-Hexadecyl-2-deoxy-2-thio-S-acetyl-sn-glyceryl-3-phosphorylcholine	Organic acid And Its derivatives	Phosphoric acids	-	2.99526e+06	1.74211e+06	2.24811e+06	3.75822e+06	2.60196e+06	1.75386e+06	3.09561e+06	2.97184e+06	2.4008e+06	3.02698e+06	0.0860561	0.9651	0.992764	-0.0104774	insig
MW0012968	C42H80NO8P	1-Palmitoyl-2-linoleoyl-sn-glycero-3-phosphocholine	GP	PC	17708-90-6	122059	1036.44	35020.7	20972.5	12475.4	2186.4	2497.7	4285.17	1562.34	1375.2	1.19432	0.172473	0.062156	-4.00796	down
MW0117285	C18H24N4O4	1-Piperidinecarboxylic acid,4-[[3-(4-pyridinyl)-1,2,4-oxadiazol-5-yl]methoxy]-,1,1-dimethylethyl ester	Organic acid And Its derivatives	Organic acid And Its derivatives	857652-30-3	713330	477800	745037	920752	717113	585702	976942	886763	856052	928846	0.81915	0.215796	1.18474	0.244573	insig
MW0116753	C17H22N2O	1-[(1R,5S)-9-Methyl-9-azabicyclo[3.3.1]nonan-3-yl]-3H-indol-2-one	Aldehyde,Ketones,Esters	Ketones	1150153-86-8	171214	48329.1	55457.2	178448	220647	112360	89910.3	199481	98344.2	99801.9	0.0914349	0.72476	0.889928	-0.168239	insig
MEDP1127	C10H9NO	1-acetylindole	Heterocyclic compounds	Indole and Its derivatives	576-15-8	3.02186e+06	1.66111e+06	1.16875e+06	3.51576e+06	3.83223e+06	1.64367e+06	818221	878944	2.38025e+06	1.84e+06	0.952876	0.10697	0.572821	-0.803843	insig
MEDP1652	C20H21N7O7	10-Formyl-7,8-dihydrofolic-acid	Heterocyclic compounds	Pteridines and derivatives	28459-40-7	227384	401004	50904.1	251854	293283	73473.5	149582	129892	111760	138942	0.865512	0.0939221	0.493005	-1.02033	insig
MEDN1403	C10H18O3	10-Hydroxy-2-Decenoic Acid	Organic acid And Its derivatives	Organic acid And Its derivatives	14113-05-4	44467	80715.4	138660	51654.8	132609	68335.1	56090.8	36731.5	39554.8	73837	0.917144	0.159881	0.612687	-0.706778	insig
MEDN2207	C18H36O3	10-Hydroxystearic Acid	FA	Oxidized lipids	638-26-6	392707	76870.5	258086	107968	84958.3	76723.8	59976.8	88394.2	69227.3	9378.02	1.15001	0.116243	0.329897	-1.59991	down
MW0104207	C10H18O3	10-hydroxy-2E-decenoic acid	Organic acid And Its derivatives	Organic acid And Its derivatives	-	2.12392e+06	3.00562e+06	2.44964e+06	2.34247e+06	2.15407e+06	1.15746e+06	1.69936e+06	1.87823e+06	1.92367e+06	2.03792e+06	1.37854	0.0161623	0.720176	-0.473579	insig
MW0012149	C32H48O5	11-Oxoursolic acid acetate	Aldehyde,Ketones,Esters	Esters	-	9.11019e+06	6.80867e+06	3.43011e+06	5.01391e+06	6.8419e+06	3.79024e+06	6.21451e+06	6.44997e+06	7.67547e+06	8.65661e+06	0.216533	0.80824	1.0507	0.0713487	insig
MW0012099	C20H30O6	11-dehydro-TXB3	Hormones and hormone related compounds	Hormones and hormone related compounds	129228-55-3	1.41163e+06	414707	472462	983163	1.08405e+06	295465	286712	583412	267594	241477	1.37618	0.0440836	0.383567	-1.38245	down
MEDN0766	C20H34O4	11-deoxy PGE1	FA	Oxidized lipids	37786-00-8	103885	109962	112392	176109	164611	141214	186207	160038	152876	93545.6	0.374563	0.551912	1.10034	0.137948	insig
MW0141284	C20H34O4	11-deoxy PGF2	Hormones and hormone related compounds	Hormones and hormone related compounds	37786-06-4	426577	327538	489850	282565	247883	490146	470790	314251	421485	368413	0.713185	0.329501	1.16381	0.218859	insig
MW0012105	C22H36O4	11-deoxy-16,16-dimethyl-PGE2	Hormones and hormone related compounds	Hormones and hormone related compounds	53658-98-3	1.92081e+06	1.90697e+06	1.87454e+06	1.71444e+06	1.36373e+06	1.46936e+06	1.64502e+06	2.07204e+06	1.77035e+06	1.80917e+06	0.0259127	0.984413	0.998343	-0.00239304	insig
MEDN1466	C20H32O6	11-keto-TXB2	FA	Oxidized lipids	67910-12-7	1.80858e+07	1.98765e+07	1.80897e+07	1.85485e+07	1.47221e+07	1.54584e+07	1.63204e+07	1.83964e+07	2.02971e+07	2.21899e+07	0.250237	0.67058	1.03739	0.0529556	insig
MW0116826	C21H28O4	11-nor-9-carboxy-Delta(9)-tetrahydrocannabinol	Heterocyclic compounds	Heterocyclic compounds	56354-06-4	401980	336003	119327	1.98734e+06	154548	1.19728e+06	1.68536e+06	3.25081e+06	1.4506e+06	2.19487e+06	1.43945	0.0277438	3.26051	1.7051	up
MW0012074	C21H32O4	11b,21-Dihydroxy-5b-pregnane-3,20-dione	Aldehyde,Ketones,Esters	Ketones	-	730019	1.30894e+06	1.09094e+06	801477	532771	496036	1.49975e+06	952327	2.76393e+06	2.24671e+06	0.775018	0.171182	1.78282	0.834158	insig
MW0141264	C21H32O5	11beta,17alpha,21-Trihydroxypregnenolone	Aldehyde,Ketones,Esters	Ketones	-	297268	679536	464693	486873	288666	386123	432826	484630	1.0513e+06	909382	0.781889	0.222866	1.47235	0.558122	insig
MEDN1081	C18H34O4	12,13-DiHOME	FA	Oxidized lipids	263399-35-5	9	9	71461.3	9	9	25228	37860.5	72278	43357.4	25694.7	1.48035	0.157777	2.85911	1.51557	up
MW0001486	C15H16O2	12-Hydroxy-4,4-bisnor-4,8,11,13-podocarpatetraen-3-one	Benzene and substituted derivatives	Benzene and substituted derivatives	-	4.979e+06	3.87617e+06	4.7294e+06	3.47053e+06	2.79543e+06	2.05672e+06	3.21757e+06	2.6317e+06	4.80254e+06	3.86347e+06	0.6945	0.325456	0.834839	-0.26043	insig
MEDN1409	C18H36O3	12-Hydroxyoctadecanoic acid	FA	FFA	106-14-9	240240	12306.8	176344	119895	55152.5	52402.5	41912.2	65509.6	46040.7	36375.1	0.558586	0.151806	0.401101	-1.31796	insig
MEDN1113	C24H38O4	12-ketolithocholic acid	Bile acids	Bile acids	5130-29-0	6.03743e+07	3.13999e+07	3.85693e+07	6.37168e+07	9.67277e+07	2.06745e+07	3.40837e+07	6.28671e+07	2.12706e+07	1.44493e+07	1.15066	0.0945972	0.527343	-0.923186	insig
MW0012259	C20H32O3	12S-Hydroxy-5Z,8Z,10E,14Z-eicosatetraenoic acid	FA	Oxidized lipids	54397-83-0	8.2712e+06	1.85938e+06	4.70038e+06	2.52158e+06	2.34853e+06	1.17282e+06	2.05107e+06	2.47108e+06	2.30907e+06	1.84508e+06	1.01333	0.173665	0.499928	-1.00021	down
MEDN1035	C18H32O3	13(R)-HODE	FA	Oxidized lipids	10219-69-9	52534.9	68473.6	88386.5	109579	86231.1	35087.4	25269.2	31280.5	38698.9	40931.5	1.68724	0.00663358	0.422668	-1.2424	down
MW0141349	C26H35F3O7	13(S),14(S)-epoxy Fluprostenol isopropyl ester	Others	Others	-	439500	370077	518411	465892	456411	441711	352252	491654	365078	328064	0.86069	0.201852	0.879334	-0.185516	insig
MEDN1415	C18H30O3	13(S)-HOTrE(γ)	FA	Oxidized lipids	74784-20-6	26012.8	37924.3	24372	38236	36931.6	34220.9	45481.7	41431.1	47558.9	49512.9	1.24381	0.0288846	1.33478	0.416602	insig
MW0012287	C20H30O4	13,14-Dihydro-15-ketoprostaglandin J2	Hormones and hormone related compounds	Hormones and hormone related compounds	-	472720	954936	858164	999372	784170	644814	919003	857158	1.18979e+06	1.03426e+06	0.498045	0.402101	1.14146	0.190883	insig
MW0012293	C20H32F2O5	13,14-Dihydro-16,16-difluoroprostaglandin D2	Hormones and hormone related compounds	Hormones and hormone related compounds	-	258927	485712	411551	468475	396451	261083	331659	375764	386896	370310	0.737747	0.244842	0.853841	-0.227961	insig
MW0012294	C20H34F2O5	13,14-Dihydro-16,16-difluoroprostaglandin E1	Hormones and hormone related compounds	Hormones and hormone related compounds	475992-30-4	1.37192e+06	1.80457e+06	2.03171e+06	1.66202e+06	1.46369e+06	2.89766e+06	6.14884e+06	4.91498e+06	5.0101e+06	5.48724e+06	1.75216	0.0033353	2.93486	1.55329	up
MW0141353	C20H36O5	13,14-dihydro PGF2	Hormones and hormone related compounds	Hormones and hormone related compounds	27376-74-5	5.45725e+06	2.79388e+06	4.04397e+06	3.58559e+06	3.94219e+06	2.02829e+06	2.75028e+06	4.40624e+06	3.06674e+06	2.48106e+06	1.01802	0.123617	0.743213	-0.428153	insig
MEDN1456	C20H32O5	13,14-dihydro-15-keto PGE2	FA	Oxidized lipids	363-23-5	1.51349e+06	1.52895e+06	1.82387e+06	1.34219e+06	1.51066e+06	1.31077e+06	867831	1.20048e+06	1.28015e+06	1.446e+06	1.23896	0.0329094	0.79092	-0.338396	insig
MW0141362	C16H26O5	13,14-dihydro-15-keto-tetranor PGE2	Hormones and hormone related compounds	Hormones and hormone related compounds	20675-85-8	42030.8	25837.1	35752.1	31328.2	32974.9	110550	118450	154180	142084	143695	1.86535	0.000105739	3.98372	1.99412	up
MW0141363	C16H28O5	13,14-dihydro-15-keto-tetranor PGF1	Hormones and hormone related compounds	Hormones and hormone related compounds	23015-45-4	219674	235574	203148	177974	150961	112272	121470	135451	98486.5	118187	1.69088	0.00371552	0.593383	-0.752964	insig
MW0141364	C16H26O5	13,14-dihydro-15-keto-tetranor Prostaglandin D2	Hormones and hormone related compounds	Hormones and hormone related compounds	-	7.38934e+06	7.59111e+06	6.70887e+06	8.2574e+06	6.69277e+06	3.18641e+06	5.29954e+06	5.51851e+06	4.5464e+06	4.82399e+06	1.5985	0.0010441	0.637968	-0.648443	insig
MW0141365	C20H30F2O4	13,14-dihydro-16,16-difluoro PGJ2	Hormones and hormone related compounds	Hormones and hormone related compounds	-	264685	264234	280091	289191	234275	575573	1.14238e+06	1.0293e+06	1.01747e+06	1.10211e+06	1.81902	0.00218189	3.65247	1.86887	up
MW0141348	C20H30N2O3	13-(2-Methylcrotonoyl)oxylupanine	Alkaloids	Alkaloids	-	225341	385897	378709	256240	276633	122168	187548	240114	234036	252999	1.23918	0.0464768	0.680885	-0.554517	insig
MEDN0768	C18H30O3	13-oxoODE	FA	Oxidized lipids	54739-30-9	12522.5	14104.7	17982.9	11868.1	10711.8	6040.54	5754.89	7590.64	7349.71	4886.18	1.75681	0.00291151	0.470635	-1.08732	down
MW0012363	C20H34O4	14,15-Dihydroxy-5Z,8Z,11Z-eicosatrienoic acid	FA	Oxidized lipids	192461-94-2	1.10712e+06	785964	714445	805435	660071	337029	379710	474314	399490	432433	1.72612	0.00458865	0.496676	-1.00962	down
MW0141409	C21H36O5	15(R)-15-methyl PGF2	Hormones and hormone related compounds	Hormones and hormone related compounds	35864-81-4	18193.2	22477.6	17326.5	17418	17198.1	15880.1	21498.5	32865.7	22612.8	25060.1	0.944511	0.145629	1.27322	0.34848	insig
MW0141413	C26H38O5	15(R)-17-phenyl trinor PGF2 isopropyl ester	Hormones and hormone related compounds	Hormones and hormone related compounds	130273-87-9	115855	196367	164004	107220	118335	112712	126472	100967	184056	207256	0.0737259	0.831794	1.04229	0.05976	insig
MW0012401	C24H40O3	15(R)-Pinane Thromboxane A2	Hormones and hormone related compounds	Hormones and hormone related compounds	-	1.0747e+06	983032	2.88897e+06	785874	266980	63035.4	86824.3	254481	126902	24008.4	1.62174	0.0703593	0.0925487	-3.43364	down
MW0012406	C26H35F3O6	15(S)-Fluprostenol isopropyl ester	FA	Others	-	495642	848557	703059	5.92413e+06	5.83034e+06	594495	661427	338313	435919	487576	1.12111	0.151162	0.182421	-2.45465	down
MEDP2279	C26H40O5	15(S)-Latanoprost	Hormones and hormone related compounds	Hormones and hormone related compounds	145773-22-4	52445.9	16814.3	34242.4	54324.8	87810.5	24865.6	47247.6	81541	48019.3	21815.6	0.115108	0.788411	0.909831	-0.136329	insig
MW0012475	C20H30O5	15-Keto-prostaglandin E2	Hormones and hormone related compounds	Hormones and hormone related compounds	26441-05-4	1.12908e+07	1.22154e+07	1.03918e+07	8.83263e+06	7.93652e+06	6.91611e+06	7.47485e+06	9.50665e+06	5.87336e+06	9	0.747329	0.0589239	0.58758	-0.767143	insig
MW0116846	C16H19N5S	15-Lipoxygenase Inhibitor I	Heterocyclic compounds	Heterocyclic compounds	928853-86-5	4.18964e+06	1.18237e+06	1.97011e+06	3.433e+06	2.96963e+06	2.28598e+06	3.12161e+06	4.40915e+06	4.71197e+06	3.86493e+06	0.870962	0.216323	1.33823	0.420326	insig
MW0141430	C21H34O5	15-cyclohexyl pentanor PGF2	Hormones and hormone related compounds	Hormones and hormone related compounds	58611-97-5	56486.4	1.48895e+06	695904	403616	265955	479904	914618	536584	2.20102e+06	2.12125e+06	0.887132	0.184868	2.14825	1.10316	insig
MW0012462	C22H30O4	15-keto Iloprost	Hormones and hormone related compounds	Hormones and hormone related compounds	-	41917.8	31981.9	31703.3	24832.5	37068.6	19255.5	18226.6	32300.6	25589.9	36930.4	0.9069	0.168762	0.789849	-0.340351	insig
MW0012463	C26H38O5	15-keto Latanoprost	FA	Oxidized lipids	-	115990	186299	147132	213746	184904	218074	178732	139070	222050	302593	0.788958	0.228799	1.25051	0.322513	insig
MEDP2235	C20H32O5	15-keto-Prostaglandin-E1	FA	Oxidized lipids	22973-19-9	4.30079e+06	2.35726e+06	2.49504e+06	1.24802e+07	4.55213e+06	7.20419e+06	8.18709e+06	3.60064e+06	1.29081e+07	1.04882e+07	0.99329	0.221324	1.61878	0.694903	insig
MW0012480	C21H34O5	15-methyl-15R-PGE2	Hormones and hormone related compounds	Hormones and hormone related compounds	55028-70-1	172464	311271	213333	158144	121186	80384.5	104179	122836	181946	207689	0.907764	0.207203	0.713884	-0.486239	insig
MW0012482	C21H34O5	15-methyl-15S-PGE2	Hormones and hormone related compounds	Hormones and hormone related compounds	35700-27-7	207280	175669	224396	410258	188685	111580	213343	169366	113411	135335	1.19237	0.10106	0.615969	-0.699071	insig
MW0012443	C20H30O3	15d-PGA1	Hormones and hormone related compounds	Hormones and hormone related compounds	-	45600.2	214274	95250.8	77608.9	61578.1	53686.6	78396.4	59255.1	124892	157643	0.014323	0.913076	0.958654	-0.0609175	insig
MW0012516	C22H36O6	16,16-Dimethyl-6-ketoprostaglandin E1	Hormones and hormone related compounds	Hormones and hormone related compounds	75874-32-7	6.8483e+06	4.65101e+06	3.82919e+06	5.42837e+06	5.04809e+06	5.19684e+06	5.18144e+06	8.32153e+06	6.82336e+06	6.00451e+06	0.926483	0.176846	1.22177	0.288971	insig
MW0012522	C22H36O4	16,16-Dimethylprostaglandin A1	Hormones and hormone related compounds	Hormones and hormone related compounds	41692-24-4	489972	288791	817288	257739	150558	385204	358282	150735	160730	49741.4	0.858137	0.227244	0.551149	-0.859487	insig
MEDN1112	C16H32O3	16-Hydroxyhexadecanoic acid	FA	FFA	506-13-8	576466	173443	3.19608e+06	121586	56160	65006.9	74670.4	46228.9	94078.1	28692.6	1.18302	0.272257	0.0748538	-3.73978	down
MW0012568	C22H28O6	16-phenoxy tetranor Prostaglandin E2	Hormones and hormone related compounds	Hormones and hormone related compounds	-	1.16799e+06	1.36611e+06	1.44991e+06	1.47917e+06	1.83776e+06	645253	1.7278e+06	1.53512e+06	1.34814e+06	1.93189e+06	0.219245	0.930064	0.98456	-0.0224491	insig
MW0012594	C22H32O3	17(R)-Hydroxydocosahexaenoic acid	FA	Oxidized lipids	155976-53-7	2.54804e+06	695357	1.76815e+06	1.70861e+06	1.1704e+06	1.92449e+06	669775	259816	3.02046e+06	2.44532e+06	0.186008	0.892138	1.05441	0.0764342	insig
MW0141512	C21H32O6S	17,20Hydroxyprogesterone sulfate	Aldehyde,Ketones,Esters	Esters	138949-80-1	7.75453e+06	1.89067e+07	1.07984e+07	3.54558e+07	3.04887e+07	7.83585e+07	2.84129e+07	2.0758e+07	3.45107e+07	6.38145e+07	1.15691	0.0949956	2.1842	1.1271	up
MW0141609	C28H40O6	17-Ketostypolhydroperoxide	FA	Others	-	4.19576e+06	2.33884e+06	2.43235e+06	1.62983e+06	4.98911e+06	604595	1.27505e+06	2.39702e+06	1.10446e+06	687741	1.41147	0.0364132	0.389382	-1.36074	down
MW0012615	C24H32O8	17-beta-Estradiol glucuronide	Organic acid And Its derivatives	Organic acid And Its derivatives	-	9	732811	374313	281652	181110	343758	579942	359576	992516	937319	0.702014	0.112926	2.0467	1.0333	insig
MW0141631	C29H43NO4	17-phenyl trinor PGF2 cyclohexyl amide	Hormones and hormone related compounds	Hormones and hormone related compounds	-	926152	725873	593230	2.2735e+06	1.51055e+06	1.46939e+06	1.44997e+06	616390	559027	866696	0.257057	0.57972	0.822893	-0.281224	insig
MW0141634	C26H38O5	17-phenyl trinor PGF2 isopropyl ester	Hormones and hormone related compounds	Hormones and hormone related compounds	130209-76-6	2.28265e+07	8.27759e+06	9.62422e+06	8.49449e+06	1.55765e+07	7.78667e+06	5.09396e+06	5.06387e+06	4.28959e+06	3.45808e+06	1.47659	0.047323	0.396489	-1.33465	down
MW0012685	C24H32O8	17beta-Estradiol 3-beta-D-glucuronide	Hormones and hormone related compounds	Hormones and hormone related compounds	15270-30-1	2.83083e+06	4.10264e+06	2.97517e+06	4.68884e+06	4.19087e+06	4.85938e+06	2.76076e+06	4.87408e+06	1.66856e+06	2.39459e+06	0.538436	0.574103	0.881257	-0.182366	insig
MEDP2140	C19H26O3	19-hydroxy-4-androstene-3,17-dione	Hormones and hormone related compounds	Hormones and hormone related compounds	510-64-5	1.12511e+06	814554	1.29457e+06	1.08182e+06	1.03653e+06	1.52551e+06	1.61058e+06	3.64743e+06	2596699	2.54905e+06	1.57557	0.0259689	2.22869	1.1562	up
MW0001570	C27H29N5O	1H-1,2,3-Triazole-1-octanamide,N-[1,1'-biphenyl]-2-yl-4-(3-pyridinyl)-	Benzene and substituted derivatives	Benzene and substituted derivatives	1202580-59-3	113074	165153	177153	257265	324177	171806	234275	122170	238152	385308	0.276345	0.701923	1.11081	0.151611	insig
MW0117010	C23H31N3O	1H-Indazole-3-carboxamide,1-pentyl-N-tricyclo[3.3.1.1(3,7)]dec-1-yl-	Alcohol and amines	Amines	1345973-53-6	2.45284e+06	566680	1.49448e+06	3.18865e+06	3.44759e+06	2.50534e+06	2.06643e+06	1.18852e+06	2.19205e+06	2.18803e+06	0.182106	0.74132	0.909431	-0.136963	insig
MW0117136	C12H21N5O4S	1H-Thieno[3,4-d]imidazole-4-pentanoic acid,hexahydro-2-oxo-,2-[2-(aminooxy)acetyl]hydrazide,(3aS,4S,6aR)-	Organic acid And Its derivatives	Organic acid And Its derivatives	139585-03-8	5.51187e+06	1.19333e+06	3.02738e+06	4.44404e+06	3.20637e+06	2.18097e+06	3.32023e+06	3.52715e+06	2.4567e+06	1.96003e+06	0.317372	0.361678	0.773461	-0.370599	insig
MW0012777	C24H40O6	1b,3a,7b-Trihydroxy-5b-cholanoic acid	Organic acid And Its derivatives	Organic acid And Its derivatives	-	35384.6	9	10888.1	15519.3	22830.9	9	44731.8	27969.3	33433.9	12051.8	0.121674	0.517543	1.39659	0.481905	insig
MEDN0856	C8H8O3	2',4'-Dihydroxyacetophenone	Benzene and substituted derivatives	Benzene and substituted derivatives	89-84-9	28898.1	23052.4	35250.8	27548	30981.4	25355.5	28055.9	43725	43395.7	25636.3	0.460078	0.418832	1.14024	0.189341	insig
MW0142078	C12H8Cl2O	2',5'-Dichlorobiphenyl-3-ol	Benzene and substituted derivatives	Benzene and substituted derivatives	53905-29-6	8.61451e+06	8.54835e+06	6.29951e+06	6.68626e+06	7.223e+06	2.69882e+06	4.73665e+06	6.91005e+06	4.59782e+06	3.97175e+06	1.44486	0.0100969	0.613168	-0.705646	insig
MEDP2418	C10H13N5O3	2'-Deoxyadenosine	Nucleotide And Its metabolites	Nucleotide And Its metabolites	958-09-8	2.15177e+07	1.04221e+07	1.63035e+07	4.49132e+07	1.59165e+07	1.30806e+07	2.10416e+07	4.77068e+07	7.63795e+06	7.66307e+06	0.363081	0.810318	0.890504	-0.167306	insig
MEDP0149	C10H14N5O6P	2'-Deoxyadenosine-5'-Monophosphate	Nucleotide And Its metabolites	Nucleotide And Its metabolites	653-63-4	9.24623e+07	8.75372e+07	2.16034e+08	1.8884e+07	3.62286e+06	3.44522e+07	8.19258e+07	1.70871e+08	6.85919e+07	3.21184e+07	0.32642	0.896282	0.926935	-0.10946	insig
MEDP0150	C10H12N4O4	2'-Deoxyinosine	Nucleotide And Its metabolites	Nucleotide And Its metabolites	890-38-0	1.85781e+06	964997	1.60593e+06	4.44929e+06	1.38069e+06	1.23432e+06	1.75128e+06	4.36257e+06	653123	715170	0.405311	0.746512	0.849663	-0.235037	insig
MEDP0598	C9H10O2	2'-Hydroxy-5'-methylacetophenone	Benzene and substituted derivatives	Benzene and substituted derivatives	1450-72-2	662318	1.03232e+06	507007	607365	653965	692742	1.2855e+06	1.0888e+06	2.03605e+06	2.57196e+06	1.31908	0.0663096	2.21632	1.14817	up
MEDP1719	C11H15N5O5	2'-O-Methylguanosine	Nucleotide And Its metabolites	Nucleotide And Its metabolites	2140-71-8	765357	969110	1.30594e+06	351961	418462	86434.4	235330	373384	127887	118690	1.57005	0.0287837	0.247118	-2.01673	down
MEDP1717	C10H15N3O5	2'-O-methylcytidine	Nucleotide And Its metabolites	Nucleotide And Its metabolites	70475-20-6	1.54078e+06	1.92738e+06	2.88744e+06	1.35776e+06	2.35338e+06	372120	912740	2.57142e+06	626957	314505	1.30996	0.0735232	0.476594	-1.06917	down
MEDN1501	C10H14N2O6	2'-O-methyluridine	Nucleotide And Its metabolites	Nucleotide And Its metabolites	2140-76-3	35086.4	31547.7	106395	78420.5	123154	35031.6	29017.3	78327.7	37109.3	9	0.811467	0.123182	0.479159	-1.06142	insig
MW0104373	C11H18O4	2,2'-(3-methylcyclohexane-1,1-diyl)diacetic acid	Organic acid And Its derivatives	Organic acid And Its derivatives	-	803835	901921	727361	918801	805087	395523	475073	577391	406935	668074	1.61122	0.00124701	0.606927	-0.720406	insig
MEDP2164	C9H15NO3	2,2-Dihydroxymethyl-1-azabicyclo[2.2.2]octan-3-one	Heterocyclic compounds	Heterocyclic compounds	5608-24-2	9.08358e+06	6.44596e+06	4.12902e+06	4.48169e+06	1.26593e+06	417459	742122	1.07772e+06	1.43496e+06	749194	1.58306	0.0311723	0.174031	-2.52259	down
MEDN2029	C7H12O4	2,2-Dimethylglutaric acid	Organic acid And Its derivatives	Organic acid And Its derivatives	681-57-2	567361	672440	587890	590051	854713	277162	325649	959551	307497	450444	1.06907	0.222453	0.709041	-0.49606	insig
MEDN1753	C7H14O2	2,2-Dimethylpentanoic acid	Organic acid And Its derivatives	Organic acid And Its derivatives	1185-39-3	224309	289599	193486	243538	241899	165883	184477	162242	215734	325262	0.642646	0.443612	0.883275	-0.179065	insig
MEDP2115	C14H13NO2	2,2-Diphenylglycine	Benzene and substituted derivatives	Benzene and substituted derivatives	3060-50-2	4.95649e+06	4.53881e+06	4.50884e+06	3.77523e+06	3.54027e+06	2.82877e+06	3.09903e+06	3.24486e+06	3.06308e+06	3.43077e+06	1.58019	0.009524	0.734839	-0.4445	insig
MW0013081	C21H30O5	2,3,14-Trihydroxypregn-7-ene-6,20-dione	Aldehyde,Ketones,Esters	Ketones	10162-99-9	2.13167e+06	2.99323e+06	3.3394e+06	4.81812e+06	3.41017e+06	2.08886e+06	3.88525e+06	2.94026e+06	5.04792e+06	3.79196e+06	0.163128	0.755776	1.0636	0.0889573	insig
MW0013114	C18H30O5	2,3-Dinor-11b-PGF2a	Hormones and hormone related compounds	Hormones and hormone related compounds	240405-20-3	628008	613996	590218	509854	433206	368594	349368	454045	582168	609330	0.809053	0.243852	0.851626	-0.231707	insig
MEDN0610	C18H30O6	2,3-Dinor-TXB2	FA	FFA	63250-09-9	88959.2	95692.5	73931.6	134541	132336	56531	120696	115304	95145.7	91194.1	0.366938	0.589417	0.911337	-0.133944	insig
MW0142026	C20H14N2	2,3-Diphenyl-3-(2-pyridinyl)acrylonitrile	Heterocyclic compounds	Heterocyclic compounds	39077-64-0	95188.2	132675	249527	852266	564117	1.37389e+06	472509	827664	650783	942550	1.23982	0.0537613	2.25338	1.17209	up
MW0142027	C21H14N2O2	2,3-Diphenylquinoxaline-6-carboxylic acid	Organic acid And Its derivatives	Organic acid And Its derivatives	32387-96-5	640283	1.01111e+06	903575	820656	609761	253368	319578	265771	278822	221974	1.83792	0.00183754	0.336106	-1.57301	down
MW0013112	C18H30O5	2,3-dinor Prostaglandin E1	Hormones and hormone related compounds	Hormones and hormone related compounds	7046-40-4	4.49608e+06	2.70623e+06	3.33901e+06	2.47763e+06	2.25296e+06	2.55435e+06	3.28592e+06	5.49606e+06	4.06279e+06	3.96261e+06	0.817259	0.233686	1.2678	0.342329	insig
MW0013113	C18H32O6	2,3-dinor Thromboxane B1	FA	Others	-	378237	429654	235795	291946	208658	196514	269115	232811	278568	277722	0.742974	0.251338	0.812496	-0.299567	insig
MW0142020	C18H30O6	2,3-dinor,6-keto-PGF1	Hormones and hormone related compounds	Hormones and hormone related compounds	-	342187	365263	164477	150742	273821	1.06423e+06	1.41155e+06	1.49511e+06	1.23948e+06	1.66315e+06	1.79701	0.000112277	5.30163	2.40644	up
MW0111960	C8H14O	2,4,4-Trimethylcyclopentanone	Aldehyde,Ketones,Esters	Ketones	-	302273	242891	172746	389471	522961	240981	230746	273418	447729	546035	0.228618	0.810629	1.06659	0.0930073	insig
MW0002196	C7H5Cl3O	2,4,6-Trichloroanisole	Benzene and substituted derivatives	Phenolics	87-40-1	542963	558379	815356	427740	464289	944545	490427	771496	1.05969e+06	1.10396e+06	1.19082	0.0504769	1.55591	0.637756	insig
MEDN0747	C14H22O	2,4-Di-tert-butylphenol	Benzene and substituted derivatives	Phenolics	96-76-4	141076	134713	267468	148488	129777	216998	164425	215744	156891	131509	0.358958	0.692137	1.07796	0.108304	insig
MEDN0481	C7H6O4	2,4-Dihydroxy Benzoic Acid	Benzene and substituted derivatives	Phenolic acids	89-86-1	256056	300636	293958	218558	210870	233783	151546	116341	163647	184184	1.40571	0.0124737	0.663632	-0.591545	insig
MEDP0883	C6H4N4O2	2,4-Dihydroxypteridine	Heterocyclic compounds	Pteridines and derivatives	487-21-8	564979	436664	326172	676998	716933	329369	323563	488898	1.02999e+06	487495	0.210159	0.935765	0.977063	-0.033476	insig
MEDP1999	C5H5NO2	2,4-Dihydroxypyridine	Heterocyclic compounds	Pteridines and derivatives	626-03-9	9	228910	515789	9	341760	73066.5	93011.2	204496	207890	369501	0.742149	0.814264	0.872514	-0.19675	insig
MEDP2092	C9H7NO2	2,4-Quinolinediol	Heterocyclic compounds	Heterocyclic compounds	86-95-3	73815.8	90510.1	100799	114858	100715	83459.9	64881.7	50134.3	118879	122478	0.452423	0.626474	0.91499	-0.128173	insig
MEDP2117	C8H8O3	2,5-Dihydroxyacetophenone	Benzene and substituted derivatives	Benzene and substituted derivatives	490-78-8	1.9701e+06	1.70577e+06	1.24285e+06	1.58094e+06	1.22514e+06	515410	779188	614329	1.52035e+06	1.21621e+06	1.2697	0.0340351	0.601373	-0.733668	insig
MW0002412	C14H22O2	2,6-Di-tert-butyl-1,4-benzenediol	Benzene and substituted derivatives	Benzene and substituted derivatives	-	115976	129782	104479	134903	141373	121918	127881	137258	110547	126306	0.00318594	0.949742	0.995844	-0.00600854	insig
MEDN1837	C15H24O2	2,6-Di-tert-butyl-4-(hydroxymethyl)phenol	Benzene and substituted derivatives	Benzene and substituted derivatives	88-26-6	466690	427894	383600	446761	489811	467027	526606	572183	556683	522834	1.44101	0.00974627	1.19441	0.256301	insig
MW0001814	C19H26Cl2N2O	2-(3,4-Dichlorophenyl)-N-methyl-N-[(1R,2R)-2-pyrrolidinocyclohexyl]acetamide	Benzene and substituted derivatives	Benzene and substituted derivatives	67198-13-4	487753	274649	301013	495599	357180	174490	231433	291238	184861	241459	1.41467	0.022613	0.586308	-0.770269	insig
MEDN0554	C8H10O2	2-(4-Hydroxyphenyl)ethanol	Benzene and substituted derivatives	Benzene and substituted derivatives	501-94-0	2.7074e+06	1.99013e+06	2.68277e+06	3.29664e+06	3.72996e+06	2.28554e+06	2.09755e+06	6.85922e+06	4.2197e+06	4.49888e+06	0.64952	0.280305	1.38551	0.470417	insig
MW0013048	C10H14O	2-(4-Methylphenyl)-1-propanol	Alcohol and amines	Alcohols	4371-50-0	2.53811e+06	1.83473e+06	2.37126e+06	2.93719e+06	2.06032e+06	583068	1.34317e+06	1.50168e+06	1.28464e+06	1.17959e+06	1.52366	0.00164857	0.501818	-0.994764	insig
MEDN1213	C9H10O3	2-(4-hydroxyphenyl) propionate	Benzene and substituted derivatives	Phenolic acids	938-96-5	317058	72686.3	170269	1.24026e+06	1.47807e+06	1.31941e+06	835301	2.58378e+06	987968	479113	0.978587	0.245128	1.8929	0.9206	insig
MEDP2553	C8H15NO6	2-(Acetylamino)-2-deoxy-A-D-glucopyranose	Alcohol and amines	Amines	10036-64-3	7.89979e+06	4.21366e+06	3.5276e+06	4.01269e+06	1.24788e+06	351706	568091	912504	989970	555684	1.6471	0.0301022	0.161612	-2.62939	down
MEDP0380	C12H17N5O5	2-(Dimethylamino)Guanosine	Nucleotide And Its metabolites	Nucleotide And Its metabolites	2140-67-2	41212.9	333341	477759	96443.6	72842.4	57332.9	96810.2	142616	51075.5	63354.7	0.784261	0.229994	0.402495	-1.31296	insig
MEDN0415	C8H7NO3	2-(Formylamino)Benzoic Acid	Benzene and substituted derivatives	Phenolic acids	3342-77-6	1.1692e+06	832746	1.1236e+06	862556	2.57961e+06	624544	516274	3.12363e+06	541839	503922	0.689784	0.692441	0.808534	-0.30662	insig
MW0112039	C14H25NO11	2-Acetamido-2-deoxy-3-O-(beta-D-galactopyranosyl)-D-glucopyranose	Carbohydrates and Its metabolites	Sugar derivatives	489-52-1	5.72504e+07	7.49991e+06	2.76669e+07	4.56044e+07	1.45453e+07	4.43604e+06	4.07201e+06	1.31546e+07	8.40817e+06	3.24482e+06	1.38174	0.0614561	0.218367	-2.19517	down
MEDN0566	C9H14N2O5	2-Acetyl-5-tetrahydroxybutyl Imidazole	Heterocyclic compounds	Heterocyclic compounds	94944-70-4	898006	722881	1.01432e+06	693192	632052	523032	1.12268e+06	800093	443110	508978	0.651717	0.466291	0.857956	-0.221024	insig
MEDP1647	C8H11NO	2-Amino-1-phenylethanol	Alcohol and amines	Alcohols	7568-93-6	110559	83400.4	125959	131506	142182	68503.1	42169.1	69240.1	228566	118823	0.580236	0.718929	0.888302	-0.170878	insig
MEDP2525	C4H11NO2	2-Amino-2-methyl-1,3-propanediol	Alcohol and amines	Alcohols	115-69-5	510550	358187	315255	420771	432164	196858	284489	148147	828814	430277	0.505567	0.825372	0.927173	-0.109089	insig
MEDN1045	C6H5N5O2	2-Amino-4,6-pteridinediol	Nucleotide And Its metabolites	Nucleotide And Its metabolites	119-44-8	689276	397084	527138	234882	386684	345886	580854	840613	480180	376474	0.437082	0.526264	1.17402	0.231455	insig
MEDP2114	C10H10N2S	2-Amino-5-methyl-4-phenylthiazole	Benzene and substituted derivatives	Benzene and substituted derivatives	30709-67-2	408573	443528	334778	348348	400780	118549	95956.9	90605.8	186856	286531	1.58869	0.00136803	0.402116	-1.31432	down
MEDP0430	C6H11NO4	2-Aminoadipic Acid	Organic acid And Its derivatives	Organic acid And Its derivatives	542-32-5	125510	9	105256	124012	128012	91008	9	221068	195043	120715	0.0886346	0.551876	1.30042	0.378981	insig
MEDN0280	C2H7NO3S	2-Aminoethanesulfonic Acid	Organic acid And Its derivatives	Sulfonic acids	107-35-7	1.31184e+06	202784	1.22533e+06	438058	3.6721e+06	1.06066e+07	603995	9.92396e+06	8.25112e+06	9.43357e+06	1.2656	0.0219372	5.66694	2.50257	up
MEDP0447	C2H8NO3P	2-Aminoethylphosphonate	Aldehyde,Ketones,Esters	Esters	2041-14-7	177463	32421.6	15001.8	112687	151506	59822.3	29240.5	269772	249362	181994	0.561133	0.337183	1.61567	0.692131	insig
MW0130722	C19H25NO3	2-Benzyl-4-(octahydro-2H-isoindol-2-yl)-4-oxobutanoic acid	Organic acid And Its derivatives	Organic acid And Its derivatives	145375-43-5	197864	90357.6	107169	254588	246706	328445	171442	321103	399520	307000	1.22103	0.0375549	1.70351	0.768508	insig
MEDP2633	C19H18O3	2-Butyl-3-(4-hydroxybenzoyl)benzofuran	Benzene and substituted derivatives	Benzene and substituted derivatives	52490-15-0	629456	556049	650171	457232	491312	333874	454039	492039	520756	429596	1.18329	0.0559992	0.801052	-0.320033	insig
MW0118363	C13H22O4	2-Carboxy-4-dodecanolide	Alcohol and amines	Alcohols	-	477412	573079	570150	318717	432313	233319	268779	335846	213546	215025	1.6387	0.00620074	0.534018	-0.90504	insig
MEDP2659	C8H6O3	2-Carboxybenzaldehyde	Benzene and substituted derivatives	Benzene and substituted derivatives	119-67-5	243683	185945	208748	108194	190716	79774.2	49452.1	50641.8	195275	159461	1.15134	0.0650456	0.570374	-0.81002	insig
MEDN2199	C13H9ClN2O3	2-Chloro-5-nitro-N-phenylbenzamide	Benzene and substituted derivatives	Benzene and substituted derivatives	22978-25-2	136800	101928	140951	35752.1	35694.7	10056.4	39291.6	46594	40309.9	14228.6	1.28406	0.0590162	0.333567	-1.58395	down
MEDN0502	C5H11O7P	2-Deoxyribose 1-Phosphate	Carbohydrates and Its metabolites	Phosphate sugars	17210-42-3	773485	917131	500337	936724	1.05319e+06	391547	1.02769e+06	896269	1.09764e+06	1.10761e+06	0.1235	0.690414	1.08129	0.112758	insig
MEDP0617	C7H7NO4	2-Furoylglycine	Amino acid and Its metabolites	Amino acid derivatives	5657-19-2	50711.1	9	66809.1	22665.9	67137.5	9	9	240067	9	9	0.999052	0.900818	1.15806	0.211708	insig
MEDN1751	C16H32O2	2-Hexyldecanoic acid	FA	FFA	25354-97-6	24103.7	26919.7	24485.4	28140.8	27024.7	34041.5	33438.5	36002.5	32184.6	34772.7	1.77054	6.13486e-05	1.30431	0.383288	insig
MEDN1320	C5H10O3	2-Hydroxy-2-Methyl Butyric acid	Organic acid And Its derivatives	Organic acid And Its derivatives	3739-30-8	540301	688460	631506	456358	491284	407037	453255	453038	278330	595146	1.02767	0.100631	0.778803	-0.360671	insig
MEDP1897	C5H9NO	2-Hydroxy-2-methylbutanenitrile	Others	Others	4111-08-4	657077	1.02332e+06	763089	532970	576969	1.20984e+06	874510	465772	1.40783e+06	1.20904e+06	0.850446	0.135325	1.45409	0.540116	insig
MEDN2009	C5H10O3	2-Hydroxy-3-Methyl Butanoic Acid	Organic acid And Its derivatives	Organic acid And Its derivatives	4026-18-0	1.25958e+06	223845	607559	5.84208e+06	5.90081e+06	3.50721e+06	697241	4.24172e+06	1.42881e+06	1.75175e+06	0.326287	0.769679	0.840454	-0.250759	insig
MEDP0151	C5H5N5O	2-Hydroxy-6-Aminopurine	Nucleotide And Its metabolites	Nucleotide And Its metabolites	3373-53-3	2.90946e+08	1.26529e+08	2.35545e+08	3.36659e+08	3.70397e+08	1.59133e+08	2.45498e+08	2.28381e+08	2.75251e+08	1.74657e+08	0.503687	0.293041	0.79622	-0.328761	insig
MEDN1498	C6H10O5	2-Hydroxyadipic acid	Organic acid And Its derivatives	Organic acid And Its derivatives	18294-85-4	300773	168446	586090	154146	508088	9	92856.7	1.60486e+06	282543	147778	0.6461	0.802997	1.239	0.309181	insig
MEDN0283	C4H8O3	2-Hydroxybutanoic Acid	Organic acid And Its derivatives	Organic acid And Its derivatives	600-15-7	1.47644e+07	9.49675e+06	6.88935e+06	9.86423e+06	1.28946e+07	2.09858e+06	1.23752e+07	1.0111e+07	1.29542e+07	1.39239e+07	0.31912	0.853265	0.954622	-0.066998	insig
MEDN1311	C8H16O3	2-Hydroxycaprylic acid	Organic acid And Its derivatives	Organic acid And Its derivatives	617-73-2	225145	262932	312638	298685	297617	341984	261075	1.44833e+06	227471	350489	0.662006	0.34808	1.88211	0.912353	insig
MEDP0507	C9H8O3	2-Hydroxycinnamic acid	Benzene and substituted derivatives	Phenolic acids	614-60-8	5.1662e+06	3.62363e+06	2.59836e+06	7.74392e+06	7.22875e+06	2.92356e+06	2.74457e+06	3.79777e+06	7.3344e+06	4.63857e+06	0.436607	0.470666	0.813284	-0.298168	insig
MEDN1499	C6H12O3	2-Hydroxyhexanoic acid	Organic acid And Its derivatives	Organic acid And Its derivatives	6064-63-7	1.50958e+06	226896	698370	5.78961e+06	8.50286e+06	1.31496e+06	540841	5.59642e+06	1.20058e+06	1.3839e+06	0.0562387	0.497842	0.600019	-0.736921	insig
MW0118629	C19H24N2O	2-Hydroxyimipramine	Heterocyclic compounds	Heterocyclic compounds	303-70-8	1.28339e+06	722341	928370	528836	439353	905725	1.39324e+06	1.21109e+06	895200	1.36621e+06	1.14651	0.0830307	1.479	0.564619	insig
MEDN0284	C6H12O3	2-Hydroxyisocaproic Acid	Organic acid And Its derivatives	Organic acid And Its derivatives	498-36-2	1.50958e+06	226896	698370	5.78961e+06	8.50286e+06	1.31496e+06	540841	5.59642e+06	1.20058e+06	1.3839e+06	0.0562387	0.497842	0.600019	-0.736921	insig
MW0142460	C15H9NO4	2-Methyl-1-nitroanthraquinone	Benzene and substituted derivatives	Benzene and substituted derivatives	129-15-7	291008	473906	619728	398077	222965	344445	455427	233870	649394	643610	0.335997	0.567044	1.16008	0.21422	insig
MEDP0758	C6H9N3O3	2-Methyl-5-nitroimidazole-1-ethanol	Alcohol and amines	Alcohols	443-48-1	79260.7	388408	66227.3	71747.2	154593	80521	49139.8	2.69695e+06	647976	1.89056e+07	0.886041	0.300575	29.4385	4.87963	insig
MEDN1057	C5H12O9P2	2-Methyl-d-erythritol 2,4-cyclodiphosphate	Carbohydrates and Its metabolites	Phosphate sugars	143488-44-2	740133	762863	868566	914258	770541	752971	732413	392638	758245	760186	0.856225	0.150255	0.837315	-0.256157	insig
MEDP2533	C7H13NO3	2-Methylbutyrylglycine	Amino acid and Its metabolites	Amino acid derivatives	52320-67-9	144320	18880.3	228787	9	705731	128671	10915	821592	44478.1	25907.8	0.328887	0.949307	0.939726	-0.0896873	insig
MEDN1326	C6H10O4	2-Methylglutaric Acid	Organic acid And Its derivatives	Organic acid And Its derivatives	18069-17-5	355305	420247	591512	319759	420099	345018	265963	721270	261756	368188	0.416022	0.774822	0.931308	-0.102669	insig
MEDN1699	C7H14O2	2-Methylhexanoic acid	Organic acid And Its derivatives	Organic acid And Its derivatives	4536-23-6	224309	289599	193486	243538	241899	165883	184477	162242	215734	325262	0.642646	0.443612	0.883275	-0.179065	insig
MEDN0720	C10H11NO3	2-Methylhippuric acid	Amino acid and Its metabolites	Amino acid derivatives	42013-20-7	102389	11128.1	81783.2	12009.6	688251	198450	11471.6	1.11842e+06	31698.3	13197.4	0.031944	0.713906	1.53338	0.616719	insig
MEDN2068	C4H8O3	2-Methyllactic acid	Organic acid And Its derivatives	Organic acid And Its derivatives	594-61-6	366543	413141	660036	1.97137e+06	1.6796e+06	961396	338747	795600	387516	504448	0.569931	0.292252	0.586896	-0.768823	insig
MEDN0285	C5H8O4	2-Methylsuccinic Acid	Organic acid And Its derivatives	Organic acid And Its derivatives	498-21-5	2.46534e+06	1.59626e+06	2.23975e+06	1.60202e+06	2.92035e+06	979830	1.09387e+06	3.0998e+06	886340	1.00368e+06	1.10861	0.174673	0.652598	-0.615734	insig
MEDN1770	C10H8O3S	2-Naphthalenesulfonic acid	Benzene and substituted derivatives	Benzene and substituted derivatives	120-18-3	1.17503e+06	1.8683e+06	1.48633e+06	2.04506e+06	1.63027e+06	1.63047e+06	1.39742e+06	1.30717e+06	1.57732e+06	1.45424e+06	0.605067	0.346672	0.897822	-0.155498	insig
MEDP2146	C12H10O3	2-Naphthoxyacetic acid	Benzene and substituted derivatives	Benzene and substituted derivatives	120-23-0	217642	196831	250631	231823	222534	77827.3	103648	88636.7	135927	160017	1.64542	0.000587555	0.505651	-0.983787	insig
MW0142501	C18H23NO4	2-Nitroestra-1,3,5(10)-triene-3,17beta-diol	Alcohol and amines	Alcohols	-	2.34602e+06	2.18941e+06	1.82691e+06	3.54569e+06	3.18689e+06	373784	418611	548911	1.50757e+06	929311	1.62213	0.00193932	0.288523	-1.79324	down
MEDP1718	C5H7N3O	2-O-Methylcytosine	Heterocyclic compounds	Heterocyclic compounds	3289-47-2	605676	1.03258e+06	608478	683446	593158	31964.1	152321	178551	245688	104738	1.66134	0.00119799	0.20244	-2.30444	down
MEDN2150	C12H18O11	2-O-α-D-glucopyranosyl-L-ascorbic acid	Carbohydrates and Its metabolites	Sugar derivatives	129499-78-1	851096	752821	2.21302e+06	562064	208891	2.85376e+06	891867	144934	449219	523892	0.126949	0.928489	1.06011	0.0842152	insig
MEDN1709	C10H19NO3	2-Octanamidoacetic acid	Amino acid and Its metabolites	Amino acids	14246-53-8	81027.4	12477.5	108637	9180	398184	339034	27997.6	2.82849e+06	57625.2	22655.6	0.488862	0.386408	5.37452	2.42614	insig
MW0104829	C8H14O3	2-Oxooctanoic acid	Organic acid And Its derivatives	Organic acid And Its derivatives	328-51-8	39110.3	73391.4	43014.9	36230.5	35927	14062.8	25264.2	18547.9	14963	21432.1	1.67387	0.0171167	0.414056	-1.2721	down
MEDP0789	C14H18O	2-Pentyl-3-phenyl-2-propenal	Aldehyde,Ketones,Esters	Aldehydes	122-40-7	2.04778e+06	1.90113e+06	2.36349e+06	1.6645e+06	1.73419e+06	1.30652e+06	1.63003e+06	1.66392e+06	2.12844e+06	2.44393e+06	0.374211	0.663328	0.944572	-0.0822667	insig
MW0142554	C18H19N6	2-Phenyl-amino-N6-endo-norbornyladenine	Heterocyclic compounds	Heterocyclic compounds	863202-33-9	7.09292e+06	3.09103e+06	2.56732e+06	2.38673e+06	2.01779e+06	2.03322e+06	2.58658e+06	3.8677e+06	3.38732e+06	3.55076e+06	0.0303053	0.741047	0.899148	-0.15337	insig
MEDP1720	C8H9NO2	2-Phenylglycine	Amino acid and Its metabolites	Amino acid derivatives	2835-06-5	183992	100836	92712.9	90301	207432	87292.6	80431.4	97151.6	130927	102676	0.754411	0.241227	0.738188	-0.43794	insig
MEDTN03140	C3H7O7P	2-Phospho-D-glyceric acid	Organic acid And Its derivatives	Phosphoric acids	-	297233	218899	1.05268e+06	249130	84482.9	1.75757e+06	628331	130214	219261	273038	0.401615	0.545689	1.58136	0.661163	insig
MW0104842	C13H11NO6	2-Phthalimidoglutaric acid	Organic acid And Its derivatives	Organic acid And Its derivatives	6349-98-0	5.91826e+06	1.82011e+06	1.96369e+06	3.56168e+06	3.16162e+06	4.91591e+06	2.30841e+06	2.9624e+06	4.53656e+06	4.65912e+06	0.612461	0.533298	1.18003	0.238822	insig
MEDP1059	C6H5NO2	2-Picolinic Acid	Heterocyclic compounds	Pteridines and derivatives	98-98-6	1.39709e+07	1.45811e+07	9.64994e+06	7.21686e+06	7.26552e+06	2.0268e+06	8.10253e+06	5.33929e+06	1.06776e+07	9.60332e+06	0.874975	0.167488	0.678561	-0.55945	insig
MW0000044	C8H17N	2-Propylpiperidine	Benzene and substituted derivatives	Benzene and substituted derivatives	3238-60-6	268326	293150	261785	211986	181813	165763	170627	164521	431373	275634	0.253922	0.975051	0.992488	-0.010878	insig
MEDP0545	C4H7NO	2-Pyrrolidinone	Heterocyclic compounds	Heterocyclic compounds	616-45-5	3.20783e+06	3.78937e+06	2.34188e+06	3.71123e+06	2.28917e+06	1.234e+06	1.30312e+06	1.4883e+06	4.98121e+06	2.99875e+06	0.801616	0.433902	0.782646	-0.353568	insig
MW0118126	C21H21FN2O	2-[2-(1-Azabicyclo[2.2.2]octan-3-ylidene)-2-fluoroethoxy]-9H-carbazole	Others	Others	182959-33-7	535164	87619.3	447137	389737	803141	288718	559490	1.3477e+06	484421	392771	0.554845	0.489114	1.3581	0.441585	insig
MW0104436	C8H8O6S	2-[3-(sulfooxy)phenyl]acetic acid	Organic acid And Its derivatives	Organic acid And Its derivatives	-	1.97164e+07	2.97598e+07	2.52186e+07	1.66353e+07	1.31308e+07	7.55095e+06	6.78551e+06	1.19546e+07	9.56567e+06	9.85308e+06	1.64172	0.0142637	0.437579	-1.19239	down
MEDN1226	C5H9NO3	2-amino-4-oxovaleric acid	Organic acid And Its derivatives	Organic acid And Its derivatives	4439-83-2	2.14016e+06	1.2849e+06	1.22523e+06	1.35962e+06	1.85666e+06	1.00607e+06	997405	2.48868e+06	1.55519e+06	1.29452e+06	0.342589	0.759236	0.933298	-0.0995903	insig
MEDP2454	C6H7N5S	2-amino-6-methylmercaptopurine	Nucleotide And Its metabolites	Nucleotide And Its metabolites	1198-47-6	105358	27479.4	31607.4	46621.5	50153.8	27791.3	28838	50155	78850.5	47646.8	0.111894	0.748683	0.893045	-0.163195	insig
MW0002719	C26H19F3N4O	2-amino-N-(4-(5-(phenanthren-2-yl)-3-(trifluoromethyl)-1H-pyrazol-1-yl)phenyl)acetamide	Benzene and substituted derivatives	Benzene and substituted derivatives	-	1.69984e+06	2.92479e+06	3.08234e+06	2.77242e+06	2.57675e+06	2.17887e+06	2.66787e+06	3.47166e+06	3.68934e+06	3.29806e+06	0.638346	0.258658	1.17231	0.229349	insig
MW0164988	C5H14NO6P	2-azaniumylethyl [(2R)-2,3-dihydroxypropyl] phosphate	Others	Others	-	1.28442e+06	1.19829e+07	1.47205e+07	1.04401e+06	256173	1.43921e+07	2.54599e+06	354369	721690	1.15153e+06	0.256701	0.63375	0.654385	-0.611788	insig
MEDN1098	C6H12O3	2-ethyl-2-hydroxybutyric acid	Organic acid And Its derivatives	Organic acid And Its derivatives	3639-21-2	1.08687e+06	1.89447e+06	1.66858e+06	1.0837e+06	1.08248e+06	567531	587583	761851	487013	910864	1.60179	0.0121858	0.486325	-1.04001	down
MW0163755	C21H34O5	2-hydroxy-1-[(3R,10S,11S,13S,17R)-3,11,17-trihydroxy-10,13-dimethyl-1,2,3,4,5,6,7,8,9,11,12,14,15,16-tetradecahydrocyclopenta[a]phenanthren-17-yl]ethanone	Aldehyde,Ketones,Esters	Ketones	-	837454	1.40636e+06	1.1645e+06	836161	429465	697042	1.42154e+06	783799	3.11334e+06	2.51335e+06	0.815727	0.189084	1.82481	0.867748	insig
MEDN1148	C16H32O3	2-hydroxyhexadecanoic acid	FA	FFA	764-67-0	576466	173443	3.19608e+06	121586	56160	65006.9	74670.4	46228.9	94078.1	28692.6	1.18302	0.272257	0.0748538	-3.73978	down
MEDN1312	C8H8O3	2-hydroxyphenylacetic acid	Organic acid And Its derivatives	Organic acid And Its derivatives	614-75-5	357712	350398	677466	327496	1.49988e+06	360793	245387	2.19434e+06	191431	269525	0.376788	0.983323	1.0151	0.021627	insig
MEDN1943	C6H10O7	2-keto-D-gluconic acid	Carbohydrates and Its metabolites	Sugar acids	669-90-9	267115	159729	524805	356659	411356	691306	356223	2.26687e+06	345582	251076	0.737578	0.314011	2.27431	1.18543	insig
MEDN1958	C7H10O7	2-methyl citric acid	Organic acid And Its derivatives	Organic acid And Its derivatives	6061-96-7	484958	9	9	9	9	882262	1.75037e+06	3.21885e+06	2.24636e+06	561742	1.62524	0.0252544	17.855	4.15826	up
MEDN2012	C6H6N2O2	2-pyrimidine acetic acid	Heterocyclic compounds	Heterocyclic compounds	66621-73-6	191268	42875.5	218950	148900	472190	744313	196957	2.05227e+06	721329	941935	1.33781	0.078388	4.33521	2.1161	up
MW0130662	C24H22O3	2-{4-[(1E)-1,2-diphenylbut-1-en-1-yl]phenoxy}acetic acid	Organic acid And Its derivatives	Organic acid And Its derivatives	-	7.12886e+06	7.35235e+06	6.88695e+06	7.82121e+06	6.57785e+06	3.15892e+06	5.15535e+06	5.43593e+06	4.77713e+06	4.79784e+06	1.60259	0.00137023	0.652138	-0.616751	insig
MEDP1272	C27H44O8	20,26-dihydroxyecdysone	Hormones and hormone related compounds	Hormones and hormone related compounds	19458-46-9	147600	115058	752707	634090	138210	415689	1.22909e+06	320524	1.25655e+06	545331	1.05159	0.150835	2.10732	1.07541	up
MW0013228	C30H40O8	20-Hydroxy-3,7,11,15,23-pentaoxolanost-8-en-26-oic acid	Organic acid And Its derivatives	Organic acid And Its derivatives	-	689151	603196	624742	471529	919484	319120	465339	159091	443269	463184	1.29174	0.0157672	0.559234	-0.838476	insig
MEDN1464	C20H30O6	20-carboxy LTB4	FA	Oxidized lipids	80434-82-8	638586	260706	222694	711858	706717	189815	191515	403566	184562	200562	1.18092	0.065458	0.460536	-1.11861	down
MEDN1455	C20H32O5	20-hydroxy Leukotriene B4	FA	Oxidized lipids	79516-82-8	1.78942e+06	1.3806e+06	1.399e+06	1.3405e+06	981060	473845	552021	704570	636825	655633	1.74814	0.00254194	0.438699	-1.1887	down
MW0013208	C22H36O5	20a,20b-Dihomo-9-oxo-11R,15S-dihydroxy-5Z,13E-prostadienoic acid	Hormones and hormone related compounds	Hormones and hormone related compounds	37492-24-3	1.52768e+06	2.07466e+06	1.09085e+06	908347	977147	425543	644042	839260	551606	712067	1.5232	0.0325229	0.482242	-1.05217	down
MEDN1121	C23H38O4	23-Nordeoxycholic acid	Bile acids	Bile acids	53608-86-9	7.47928e+07	8.33054e+07	8.1444e+07	7.23923e+07	6.32323e+07	6.62218e+07	7.02735e+07	8.73887e+07	7.07332e+07	7.33758e+07	0.237779	0.785506	0.980878	-0.0278538	insig
MW0013350	C26H46O6	27-Norcholestanehexol	Alcohol and amines	Alcohols	-	377789	356431	371693	289924	300526	283824	416726	647387	459002	364208	0.830458	0.198356	1.27988	0.356012	insig
MW0142358	C18H26O3	2H-Pyran-2-one,6-(2-(1,2,6,7,8,8a-hexahydro-2-methyl-1-naphthalenyl)ethyl)tetrahydro-4-hydroxy-,(1S-(1-alpha(4S*,6S*),2-alpha,8a-alpha))-	Aldehyde,Ketones,Esters	Ketones	58889-18-2	719190	83528.5	1.04335e+06	257037	441798	9	16171.2	26587.4	20596.3	9	1.42317	0.0433046	0.0249019	-5.3276	down
MW0131473	C17H14O8	3',4',5,7-Tetrahydroxy-6,8-dimethoxyflavone	Flavonoids	Flavonoid	57093-50-2	250463	155481	127502	110939	113398	256173	277202	257614	1.6849e+06	341858	1.27051	0.216621	3.71841	1.89469	up
MW0132598	C17H16O4	3',4'-Dimethoxy-2'-hydroxychalcone	Aldehyde,Ketones,Esters	Ketones	7478-65-1	1.15448e+06	1.24268e+06	1.22806e+06	1.60968e+06	1.52574e+06	828284	1.40194e+06	1.56452e+06	1.87653e+06	1.39034e+06	0.058265	0.76528	1.04452	0.0628377	insig
MW0103361	C10H11N4O7P	3',5'-Cyclic Inosine monophosphate	Nucleotide And Its metabolites	Nucleotide and Its metabolites	3545-76-4	311537	232083	1.48723e+06	2.36971e+06	1.68044e+06	2.40714e+07	4.04356e+06	1.5029e+07	4.51764e+06	8.80861e+06	1.57005	0.0545251	9.28633	3.21511	up
MEDP1955	C10H13N5O3	3'-Deoxyadenosine	Nucleotide And Its metabolites	Nucleotide And Its metabolites	73-03-0	302102	177298	219281	575650	217510	183159	251828	612183	129706	233867	0.182016	0.88824	0.94564	-0.0806375	insig
MEDN0539	C23H39NO19	3'-Sialyllactose	Carbohydrates and Its metabolites	Sugars	35890-38-1	35979.9	35979.9	6627.87	34284.1	43125.5	9	9	16944.2	9	9	1.58525	0.00793255	0.108849	-3.1996	down
MW0142640	C27H36O7	3,16-DIDEOXYMEXICANOLIDE-3-DIOL	Others	Others	-	4.0952e+06	2.27681e+06	2.31874e+06	1.56412e+06	4.86678e+06	604803	801076	2.48481e+06	1.0473e+06	744677	1.43273	0.0363185	0.375796	-1.41198	down
MEDN1759	C6H10O4S	3,3''-thiodipropionic acid	Organic acid And Its derivatives	Organic acid And Its derivatives	111-17-1	118541	30027.8	117346	72010	32015.7	21084.3	27965.5	84478.3	12938.2	31716.2	0.978494	0.14291	0.481651	-1.05394	insig
MW0142655	C18H22O4	3,3'-Dihydroxyhexestrol	Aldehyde,Ketones,Esters	Esters	79199-51-2	205502	232050	220970	373280	295714	76474.2	268303	101253	35811.5	77991.8	1.38309	0.0181159	0.421715	-1.24566	down
MW0142651	C17H20O2	3,3-Bis(4-hydroxyphenyl)pentane	Benzene and substituted derivatives	Benzene and substituted derivatives	-	16686.1	792102	173649	501821	570663	265916	556301	429331	419351	583102	0.510894	0.801805	1.09688	0.133405	insig
MEDN1317	C7H12O4	3,3-Dimethylglutaric acid	Organic acid And Its derivatives	Organic acid And Its derivatives	4839-46-7	696248	784597	671078	709393	886700	312386	318740	1.04671e+06	319164	535488	1.14824	0.1637	0.675688	-0.565571	insig
MEDP0289	C12H14O5	3,4,5-Trimethoxycinnamic Acid	Organic acid And Its derivatives	Organic acid And Its derivatives	90-50-6	733806	812849	1.17028e+06	674055	527930	262733	510160	304272	434115	550293	1.44479	0.0218335	0.526057	-0.926709	insig
MW0112565	C33H50N2O12S	3,4,5-trihydroxy-6-{[(16S)-5,7,11-trihydroxy-8,8,10,12-tetramethyl-3-[1-(2-methyl-1,3-thiazol-4-yl)prop-1-en-2-yl]-9-oxo-17-oxa-4-azabicyclo[14.1.0]heptadec-4-en-16-yl]methoxy}oxane-2-carboxylic acid	Benzene and substituted derivatives	Benzene and substituted derivatives	-	557085	1.11633e+06	1.36077e+06	1.50825e+06	1.96367e+06	2.56168e+06	9.18325e+06	2.3419e+07	2.84423e+06	2.72759e+06	1.36281	0.163746	6.26117	2.64643	up
MEDN0092	C8H8O4	3,4-Dihydroxybenzeneacetic Acid	Benzene and substituted derivatives	Phenolic acids	102-32-9	277485	484679	440186	366488	311251	251778	260408	228439	253685	292881	1.46376	0.0351407	0.684644	-0.546575	insig
MW0112702	C10H12O3	3,4-Dimethoxyphenyl methyl ketone	Aldehyde,Ketones,Esters	Ketones	1131-62-0	548588	800495	519422	617562	1.12186e+06	710702	1.58657e+06	3.18078e+06	1.04228e+06	980653	1.10739	0.155827	2.07903	1.05591	up
MEDN1747	C9H10O2	3,4-Dimethylbenzoic acid	Benzene and substituted derivatives	Benzene and substituted derivatives	619-04-5	155561	284251	140225	179907	199397	303684	415140	350761	353994	604234	1.58986	0.0114938	2.11376	1.07981	up
MW0013841	C12H18O4	3,4-Methylenesebacic acid	Organic acid And Its derivatives	Organic acid And Its derivatives	-	440809	412992	347527	559108	476830	184284	234758	555183	519013	700796	0.306982	0.937439	0.980676	-0.0281516	insig
MEDN0287	C11H12O5	3,5-Dimethoxy-4-Hydroxycinnamic Acid	Organic acid And Its derivatives	Organic acid And Its derivatives	530-59-6	12342.4	19179.2	11534.3	19749.6	29553.3	5648.36	15660.2	130629	10915	19039.8	0.075007	0.493814	1.96941	0.977765	insig
MEDP2669	C7H5N3O5	3,5-Dinitrobenzamide	Benzene and substituted derivatives	Benzene and substituted derivatives	121-81-3	129534	73344.1	107044	89543.4	98706.4	50544.2	61652.1	72327.5	105628	102289	0.866243	0.181147	0.787763	-0.344167	insig
MEDP2105	C16H34O9	3,6,9,12,15,18,21-Heptaoxatricosane-21,23-diol	Benzene and substituted derivatives	Benzene and substituted derivatives	5117-19-1	334611	239879	284161	192579	278146	188026	219840	203348	262298	260708	0.783054	0.20856	0.853197	-0.229049	insig
MW0013858	C24H38O5	3,7-Dihydroxy-12-oxocholanoic acid	Organic acid And Its derivatives	Organic acid And Its derivatives	2458-08-4	1.97456e+06	941362	1.10495e+06	3.10393e+06	5.34757e+06	1.12791e+06	1.73295e+06	2.18666e+06	942564	965568	0.703138	0.252236	0.557685	-0.842478	insig
MW0159863	C5H4N4O	3,7-dihydropurin-6-one	Nucleotide And Its metabolites	Nucleotide and Its metabolites	-	1.15163e+07	2.56549e+07	1.38217e+07	7.75848e+06	5.43867e+06	2.62079e+07	4.7495e+06	7.66876e+06	1.94295e+07	1.6319e+07	0.151018	0.708761	1.15866	0.212458	insig
MW0130990	C40H38O10	3-(2,4-dihydroxyphenyl)-1-{3-[5-(2,4-dihydroxyphenyl)-6-(5-hydroxy-2,2-dimethyl-2H-chromene-6-carbonyl)-3-methylcyclohex-2-en-1-yl]-2,4-dihydroxyphenyl}propan-1-one	Aldehyde,Ketones,Esters	Ketones	-	1.16182e+06	1.18651e+06	1.63519e+06	408727	568464	32995	190128	289291	329248	75053.7	1.54163	0.0202607	0.184795	-2.436	down
MEDN1706	C9H10O3	3-(2-Hydroxyphenyl)propanoic acid	Benzene and substituted derivatives	Phenolic acids	495-78-3	203569	294495	427492	200560	260989	52847.6	102672	184018	133017	123258	1.51392	0.0147375	0.429536	-1.21915	down
MEDN1681	C13H13NO2	3-(2-Naphthyl)-L-alanine	Amino acid and Its metabolites	Amino acid derivatives	58438-03-2	119493	72432.3	83329.2	111654	107280	125709	73604.7	241546	72069.3	101731	0.374558	0.494389	1.24378	0.314727	insig
MEDP2109	C12H16O5	3-(3,4,5-trimethoxyphenyl)propionic-acid	Organic acid And Its derivatives	Organic acid And Its derivatives	25173-72-2	8.14174e+06	6.48831e+06	6.66708e+06	5.36229e+06	4.57607e+06	3.25829e+06	3.94282e+06	4.55041e+06	4.68104e+06	4.80083e+06	1.39484	0.0264232	0.679784	-0.556852	insig
MEDN0406	C9H10O3	3-(3-Hydroxyphenyl)Propionate Acid	Organic acid And Its derivatives	Organic acid And Its derivatives	621-54-5	134710	216995	89774.1	1.71222e+06	519195	619854	373987	243846	514625	778713	0.556655	0.932489	0.946922	-0.0786832	insig
MW0131263	C28H22O5	3-(3-hydroxyphenyl)-2-(4-hydroxyphenyl)-5-[(E)-2-(3-hydroxyphenyl)ethenyl]-2,3-dihydro-1-benzofuran-6-ol	Benzene and substituted derivatives	Benzene and substituted derivatives	-	391797	275013	274784	247231	152384	132487	121034	132751	205149	130601	1.44804	0.0280489	0.538338	-0.893417	insig
MW0131269	C28H22O3	3-(3-hydroxyphenyl)-2-phenyl-4-[(E)-2-phenylethenyl]-2,3-dihydro-1-benzofuran-6-ol	Benzene and substituted derivatives	Benzene and substituted derivatives	-	643353	791199	759427	627969	388093	651339	707924	728879	622449	593494	0.2342	0.812878	1.0293	0.0416594	insig
MEDN1503	C9H12O2	3-(4-Hydroxyphenyl)-1-propanol	Organic acid And Its derivatives	Organic acid And Its derivatives	10210-17-0	12228.8	11578.6	14155.7	12370.7	51017.6	9316.33	6708.7	65861.9	3755.24	8845.52	0.519595	0.925078	0.932278	-0.101168	insig
MEDP0111	C9H10O3	3-(4-Hydroxyphenyl)-Propionic Acid	Benzene and substituted derivatives	Phenolic acids	501-97-3	738101	724791	545165	681627	553359	123821	197719	217497	289794	401812	1.64084	0.000221216	0.379472	-1.39794	down
MW0119085	C12H14O6	3-(6,7-dimethoxy-2H-1,3-benzodioxol-5-yl)-2-hydroxypropanal	Benzene and substituted derivatives	Benzene and substituted derivatives	-	5.44572e+06	4.40069e+06	4.87059e+06	3.16468e+06	2.8204e+06	1.4402e+06	1.72637e+06	2.53942e+06	2.64306e+06	2.4346e+06	1.51811	0.0125537	0.520897	-0.94093	insig
MEDP0765	C4H10OS	3-(Methylthio)-1-propanol	Alcohol and amines	Alcohols	505-10-2	849902	795087	424819	2.51081e+06	1.27139e+06	1.63817e+06	624443	270871	2.06468e+06	2.79997e+06	0.191939	0.61393	1.2642	0.338227	insig
MEDP2361	C6H8N2O2	3-(imidazol-4-yl)propionic-acid	Heterocyclic compounds	Heterocyclic compounds	1074-59-5	473223	814381	1.20701e+06	1.52209e+06	886777	2.66695e+06	342407	1.06111e+06	2.91189e+06	4.66693e+06	0.755129	0.15081	2.37572	1.24836	insig
MEDN1246	C6H9N3O2	3-(pyrazol-1-yl)-L-alanine	Amino acid and Its metabolites	Amino acid derivatives	2734-48-7	278141	80999.1	129385	1.44772e+06	2.45115e+06	268683	122915	152623	408571	383091	0.419075	0.262161	0.304482	-1.71557	insig
MEDP1723	C5H10N2O	3-Amino-2-piperidinone	Heterocyclic compounds	Heterocyclic compounds	1892-22-4	120912	90573.7	96872.9	281239	185845	123581	113280	122752	361740	285672	0.499781	0.483052	1.29864	0.377004	insig
MEDN0852	C7H7NO3	3-Amino-4-Hydroxybenzoic Acid	Benzene and substituted derivatives	Phenolic acids	1571-72-8	5.74219e+06	4.26991e+06	4.42902e+06	3.70272e+06	2.81181e+06	851167	1.79209e+06	2.2204e+06	2.07055e+06	1.68367e+06	1.60295	0.00390902	0.411243	-1.28194	down
MEDP1724	C6H13NO2	3-Amino-4-methylpentanoic-acid	Organic acid And Its derivatives	Organic acid And Its derivatives	5699-54-7	479374	360621	574928	601761	556164	562023	319991	443435	784207	594595	0.1085	0.777506	1.05107	0.0718626	insig
MEDN2067	C7H7NO3	3-Amino-5-hydroxybenzoic acid	Organic acid And Its derivatives	Organic acid And Its derivatives	76045-71-1	5.74219e+06	4.26991e+06	4.42902e+06	3.70272e+06	2.81181e+06	851167	1.79209e+06	2.2204e+06	2.07055e+06	1.68367e+06	1.60295	0.00390902	0.411243	-1.28194	down
MEDP2667	C6H7NO	3-Aminophenol	Benzene and substituted derivatives	Benzene and substituted derivatives	591-27-5	43891.6	69600	49160.9	62253.3	37668	47393.4	16124.4	37693.5	126122	73509.6	0.125066	0.715522	1.14575	0.196287	insig
MEDP2104	C9H8N2	3-Aminoquinoline	Benzene and substituted derivatives	Benzene and substituted derivatives	580-17-6	748783	698293	409338	1.60913e+06	1.59935e+06	523122	294881	321143	1.09837e+06	631398	0.896846	0.174235	0.566432	-0.820026	insig
MEDP1132	C7H15NO2	3-Carboxypropyltrimethylammonium	Organic acid And Its derivatives	Organic acid And Its derivatives	6249-56-5	2.48369e+06	2.96431e+06	2.18763e+06	1.10679e+06	2.00496e+06	483576	639254	1.21014e+06	7.90986e+06	3.26368e+06	0.344498	0.717002	1.25672	0.329669	insig
MEDN0833	C7H8O5	3-Dehydroshikimate	Organic acid And Its derivatives	Organic acid And Its derivatives	2922-42-1	471475	349307	990932	545056	423473	1.44323e+06	596513	259352	360410	275915	0.176879	0.905122	1.05581	0.0783545	insig
MEDP0592	C18H37NO2	3-Dehydrosphinganine	SL	SM	16105-69-4	1.38528e+07	3.15747e+07	1.55732e+08	6.43173e+06	3.8733e+06	1.22776e+06	1.65608e+06	1.0319e+06	1.89827e+06	652963	1.57313	0.227265	0.0305818	-5.03118	down
MW0112794	C9H16O9	3-Deoxy-D-glycero-D-galacto-2-nonulosonic acid	Organic acid And Its derivatives	Organic acid And Its derivatives	153666-19-4	3.03168e+06	4.52358e+06	3.9207e+06	8.56117e+06	6.91513e+06	9	1.6424e+07	1.0632e+07	1.93137e+07	3.16779e+07	0.374599	0.121005	2.89577	1.53395	insig
MEDN1602	C10H13N5O4	3-Deoxyguanosine	Nucleotide And Its metabolites	Nucleotide And Its metabolites	3608-58-0	8.67483e+06	8.13213e+06	1.3894e+07	1.95952e+07	1.39182e+07	2.21141e+06	3.53641e+06	8.34096e+06	1.11584e+06	898968	1.53257	0.0064594	0.250779	-1.99551	down
MEDN1906	C24H40O4	3-Epideoxycholic acid	Bile acids	Bile acids	570-63-8	6.05539e+07	3.90599e+07	5.1047e+07	2.0343e+07	4.86989e+07	8.50257e+06	1.53143e+07	4.06265e+07	1.63732e+07	8.89961e+06	1.40016	0.02082	0.408352	-1.29211	down
MEDP2347	C4H9N3O2	3-Guanidinopropionic acid	Organic acid And Its derivatives	Organic acid And Its derivatives	353-09-3	379866	1.87941e+06	573828	345205	362453	229861	181199	223413	381846	297965	1.24563	0.207243	0.371187	-1.42978	down
MEDN0290	C5H10O3	3-Hydroxy-3-Methyl Butyric Acid	Organic acid And Its derivatives	Organic acid And Its derivatives	625-08-1	225848	403954	377911	243422	226185	227959	257280	202782	189393	283588	0.902973	0.195696	0.785883	-0.347613	insig
MEDN0025	C6H10O5	3-Hydroxy-3-Methylpentane-1,5-Dioic Acid	Amino acid and Its metabolites	Amino acid derivatives	503-49-1	155506	134824	239672	131596	289005	144483	107654	683852	105072	118497	0.149867	0.737786	1.21981	0.286661	insig
MEDN1743	C8H8O4	3-Hydroxy-4-methoxybenzoic acid	Benzene and substituted derivatives	Benzene and substituted derivatives	645-08-9	38424.6	41743.7	33611.7	134633	113719	22320.4	23890.5	103439	64829.8	57372.9	0.432516	0.511441	0.7507	-0.413691	insig
MEDN1604	C14H28O3	3-Hydroxy-tetradecanoic acid	Organic acid And Its derivatives	Organic acid And Its derivatives	1961-72-4	219025	225619	328728	237957	226029	9	9	9	9	9	1.89529	0.000272282	3.63678e-05	-14.747	down
MEDN0093	C7H7NO3	3-Hydroxyanthranilic Acid	Benzene and substituted derivatives	Phenolic acids	548-93-6	5.74219e+06	4.26991e+06	4.42902e+06	3.70272e+06	2.81181e+06	851167	1.79209e+06	2.2204e+06	2.07055e+06	1.68367e+06	1.60295	0.00390902	0.411243	-1.28194	down
MW0004046	C20H12O	3-Hydroxybenzo(a)pyrene	Benzene and substituted derivatives	Benzene and substituted derivatives	13345-21-6	240263	223049	105473	202657	109750	120227	86490.2	199761	108414	160311	0.663336	0.276983	0.766238	-0.384136	insig
MEDN1394	C7H6O3	3-Hydroxybenzoic Acid	Organic acid And Its derivatives	Organic acid And Its derivatives	99-06-9	3.08827e+06	2.26008e+06	2.62402e+06	3.48086e+06	3.82436e+06	2.41354e+06	2.35396e+06	6.94362e+06	4.67804e+06	4.90515e+06	0.710262	0.243324	1.39383	0.479051	insig
MEDN1697	C7H8O2	3-Hydroxybenzyl alcohol	Alcohol and amines	Alcohols	620-24-6	47233.5	17061.8	24601.5	9	418591	29829.9	9	67712.4	9231.03	20688.3	0.186702	0.396427	0.251175	-1.99323	insig
MEDN1504	C9H8O3	3-Hydroxycinnamic acid	Organic acid And Its derivatives	Organic acid And Its derivatives	14755-02-3	1.57668e+06	870899	431305	561477	751700	93140.5	264767	532952	224526	116659	1.48304	0.038059	0.293899	-1.76661	down
MEDP0379	C9H9NO4	3-Hydroxyhippuric Acid	Amino acid and Its metabolites	Amino acid derivatives	1637-75-8	69034.5	28073.4	93089.9	9	179028	123336	13010.5	882825	33175.1	23552.1	0.502052	0.451888	2.91386	1.54293	insig
MEDN1695	C3H4O4	3-Hydroxypyruvic acid	Organic acid And Its derivatives	Organic acid And Its derivatives	1113-60-6	3.39396e+07	1.86036e+07	2.01779e+07	1.51676e+07	2.0678e+07	3.1828e+07	3.58139e+07	3.23943e+07	3.01577e+07	3.84251e+07	1.49165	0.0159339	1.55314	0.635184	insig
MEDP0271	C11H11NO2	3-Indolepropionic Acid	Heterocyclic compounds	Indole and Its derivatives	830-96-6	2.02875e+06	371098	984178	2.42958e+06	3.44984e+06	1.70003e+06	1.8308e+06	1.23418e+06	1.92323e+06	2.22524e+06	0.39907	0.906556	0.96222	-0.0555609	insig
MW0143014	C12H20O11	3-Ketosucrose	Carbohydrates and Its metabolites	Carbohydrates and Its metabolites	1883-12-1	258470	170493	116014	110741	156785	187718	150359	153151	187657	166762	0.363505	0.821468	1.04079	0.057684	insig
MW0105076	C3H4O3S	3-Mercaptopyruvic Acid	Organic acid And Its derivatives	Organic acid And Its derivatives	2464-23-5	2.18078e+06	2.20443e+06	2.0779e+06	2.22191e+06	2.29934e+06	2.12856e+06	2.15478e+06	2.19187e+06	2.15463e+06	2.18439e+06	0.552503	0.408038	0.984511	-0.0225203	insig
MEDN2037	C9H10O3	3-Methoxyphenylacetic acid	Organic acid And Its derivatives	Organic acid And Its derivatives	1798-09-0	45183.8	61684.9	71293.3	35517	52556.8	13296.6	12436.6	20553.2	16446.6	19042.6	1.79302	0.0031437	0.307155	-1.70296	down
MEDN1744	C8H8O4	3-Methoxysalicylic Acid	Benzene and substituted derivatives	Benzene and substituted derivatives	877-22-5	502710	458513	394640	475693	390347	210000	304966	307295	537285	496758	0.779926	0.319903	0.835457	-0.259363	insig
MEDN0483	C5H8O3	3-Methyl-2-Oxobutanoic Acid	Organic acid And Its derivatives	Organic acid And Its derivatives	759-05-7	44109.5	64022.1	69641.8	43278.7	51846.7	9	12543.8	9	9	9	1.64919	0.000149086	0.0460969	-4.43919	down
MEDP0899	C6H7N5	3-Methyladenine	Nucleotide And Its metabolites	Nucleotide And Its metabolites	5142-23-4	6.81824e+06	2.44405e+06	3.27711e+06	5.1276e+06	6.64302e+06	1.26664e+06	3.13381e+06	3.40678e+06	5.23509e+06	2.26955e+06	0.906513	0.142873	0.629859	-0.6669	insig
MEDN1703	C7H12O4	3-Methyladipic acid	Organic acid And Its derivatives	Organic acid And Its derivatives	3058-01-3	567361	672440	587890	590051	854713	277162	325649	959551	307497	450444	1.06907	0.222453	0.709041	-0.49606	insig
MEDN0294	C7H11NO3	3-Methylcrotonyl Glycine	Organic acid And Its derivatives	Organic acid And Its derivatives	33008-07-0	256932	41427.8	489709	11482.8	1269351	412977	41834.4	3.68267e+06	81174.8	37906	0.0857619	0.584701	2.0574	1.04082	insig
MEDP2524	C4H11NS	3-Methylthiopropylamine	Alcohol and amines	Amines	4104-45-4	5443.44	8807.87	9	17227.6	10881.4	6873.91	1819.68	6658.77	9979.68	6873.91	0.400128	0.543449	0.760124	-0.395693	insig
MW0004150	C13H18N2O3	3-Nitro-N,N-di(propan-2-yl)benzamide	Benzene and substituted derivatives	Benzene and substituted derivatives	2448-06-8	156546	20960.3	499933	278955	611903	1.69406e+06	111305	1.43452e+06	903917	1.09641e+06	1.03315	0.0510839	3.34134	1.74043	up
MW0112904	C16H18O8	3-O-Coumaroylquinic acid	Organic acid And Its derivatives	Organic acid And Its derivatives	87099-71-6	698018	465155	693484	4.74598e+06	2.58045e+06	2.6962e+06	695406	1.34755e+06	1.47442e+06	1.84026e+06	0.291527	0.808238	0.877029	-0.189304	insig
MW0112907	C17H20O9	3-O-Feruloylquinic acid	Organic acid And Its derivatives	Organic acid And Its derivatives	1899-29-2	204636	171831	150003	197200	150794	136573	142695	212959	183869	237274	0.185148	0.741586	1.04449	0.0628015	insig
MW0014215	C21H28O8	3-O-Methylniveusin A	Aldehyde,Ketones,Esters	Esters	-	2.97409e+06	2.75333e+06	2.92518e+06	2.35168e+06	1.99747e+06	1.87188e+06	2.011e+06	2.14851e+06	1.90602e+06	2.10043e+06	1.40442	0.0308875	0.772037	-0.373257	insig
MEDL02714	C3H7O7P	3-Phospho-D-glyceric acid	Others	Saccharides and Alcohols	820-11-1	6.92685e+06	7.84347e+06	7.76474e+06	6.25157e+06	5.5381e+06	3.43854e+06	4.45328e+06	4.5813e+06	4.44341e+06	4.98776e+06	1.65888	0.0023415	0.638149	-0.648036	insig
MEDN0841	C4H8N2O3	3-Ureidopropionate	Organic acid And Its derivatives	Organic acid And Its derivatives	462-88-4	157227	89256	246322	49002.5	769309	274803	38047.2	1.60933e+06	77449.4	59105.8	0.108405	0.667555	1.57021	0.650961	insig
MW0119285	C23H24N2O	3-[(4As,12aR)-2-methyl-1,3,4,5,12,12a-hexahydropyrido[3,4-b]acridin-4a-yl]phenol	Heterocyclic compounds	Heterocyclic compounds	-	1.26252e+06	1.6229e+06	1.32169e+06	1.22035e+06	1.16166e+06	570457	881219	925025	865350	871729	1.6354	0.00154078	0.624329	-0.679621	insig
MEDP2408	C7H8N2O	3-aminobenzamide	Benzene and substituted derivatives	Benzene and substituted derivatives	3544-24-9	9.93597e+06	1.87488e+07	2.16349e+07	8.62266e+06	9.48422e+06	1.14013e+06	2.13797e+06	3.34569e+06	2.55479e+06	1.31872e+06	1.78287	0.0120899	0.15341	-2.70454	down
MW0112757	C18H12O4	3-benzoyl-6-phenyl-2H-pyran-2,4(3H)-dione	Benzene and substituted derivatives	Benzene and substituted derivatives	-	298731	208240	221251	534962	709611	112008	136820	156358	226909	167873	1.35847	0.0744056	0.4055	-1.30223	down
MEDN1009	C8H8O3	3-hydroxyphenylacetic acid	Organic acid And Its derivatives	Organic acid And Its derivatives	621-37-4	4.47024e+06	2.75616e+06	2.29993e+06	3.38451e+07	1.49178e+07	2.62789e+07	1.75167e+07	6.41226e+06	1.40192e+07	2.36429e+07	0.930624	0.426166	1.50748	0.59214	insig
MW0143017	C21H38O6	3-methoxy Prostaglandin F1	Hormones and hormone related compounds	Hormones and hormone related compounds	54432-43-8	9	9	227127	9	9	727592	545123	1.32921e+06	951215	1.16877e+06	1.61176	0.00208543	20.7864	4.37757	up
MW0133166	C20H22O5	3-methoxy-5-[7-methoxy-3-methyl-5-(prop-1-en-1-yl)-2,3-dihydro-1-benzofuran-2-yl]benzene-1,2-diol	Others	Others	-	213184	201769	176564	177006	184597	96855	138639	197302	124144	132911	1.36769	0.0293285	0.723782	-0.466372	insig
MEDP2377	C6H7N3O	3-pyridyl-amidoxime	Heterocyclic compounds	Pyridine and pyridine derivatives	1594-58-7	12861.6	29769.5	9	20348	4976.96	31492.2	15906.6	37648.5	61063.1	51701.9	0.934073	0.029064	2.9105	1.54127	insig
MW0132968	C19H26O5	3-{2-[5-(3,3-dimethyloxiran-2-yl)-3-methylpent-2-en-1-yl]-3,4-dihydroxyphenyl}propanoic acid	Benzene and substituted derivatives	Benzene and substituted derivatives	-	1.28144e+06	876886	1.09263e+06	1.46516e+06	937394	36829.7	83594.9	145440	155003	71125.3	1.81601	0.000506577	0.0870241	-3.52244	down
MW0013896	C24H40O6	3a,7a,12a,19-Tetrahydroxy-5b-cholanoic acid	Organic acid And Its derivatives	Organic acid And Its derivatives	-	718681	70446.5	206476	595076	459434	205246	243127	829574	217161	386162	0.12561	0.845993	0.917641	-0.123998	insig
MW0142781	C24H38O4	3alpha,12alpha-Dihydroxy-5beta-chol-6-enoate	Aldehyde,Ketones,Esters	Esters	-	160680652	7.1882e+07	1.17335e+08	1.12272e+08	1.20148e+08	6.89101e+07	8.66345e+07	1.29866e+08	9.46937e+07	7.88025e+07	0.795586	0.200061	0.788069	-0.343607	insig
MW0119375	C14H20O4	3alpha-Hydroxyoreadone	Aldehyde,Ketones,Esters	Ketones	-	2.04519e+06	2.81412e+06	2.44053e+06	1.90253e+06	2.19969e+06	440958	128891	164158	766578	792121	1.6296	3.06184e-05	0.201078	-2.31417	down
MW0142830	C23H36Cl3N	3beta-Chloro-N,N-bis(2-chloroethyl)-androst-5-en-17beta-amine	Alcohol and amines	Amines	-	87940.1	300384	74619	129614	142424	281747	554717	197571	265068	350834	1.34395	0.041664	2.24487	1.16663	up
MEDL02592	C18H16O5	4',5,7-Trimethoxyflavone	Flavonoids	Flavonoid	5631-70-9	1.39594e+07	1.26618e+07	1.28756e+07	1.31867e+07	1.17188e+07	4.21592e+06	9.38937e+06	9.12599e+06	1.08624e+07	1.06104e+07	1.2285	0.0256584	0.686375	-0.542931	insig
MW0113098	C14H19NO2	4'-Methoxy-alpha-pyrrolidinopropiophenone	Aldehyde,Ketones,Esters	Ketones	478243-09-3	9	185007	175831	4.72577e+06	2.3538e+06	8.04248e+06	1.96256e+06	667140	7.55544e+06	8.52289e+06	0.89897	0.0870793	3.5953	1.84611	insig
MEDP2093	C15H10O3	4'-hydroxyflavone	Benzene and substituted derivatives	Phenolics	4143-63-9	9	9	9	9	9	59047	99724.4	107162	128133	109163	1.89297	0.000910595	11182.9	13.449	up
MEDN1771	C13H10O3	4,4'-Dihydroxybenzophenone	Benzene and substituted derivatives	Benzene and substituted derivatives	611-99-4	86949.6	125824	124408	128870	132787	84771.5	94661	117995	125760	116627	0.656359	0.330479	0.901436	-0.149703	insig
MW0014357	C13H22O3	4,5-Dihydrovomifoliol	Others	Others	-	370010	409355	319716	410717	348332	274301	316583	325224	254886	376873	1.15151	0.0559459	0.833024	-0.263571	insig
MW0014360	C23H34O3	4,5-Epoxy-7Z,10Z,13Z,16Z,19Z-docosapentaenoic acid,methyl ester	Organic acid And Its derivatives	Organic acid And Its derivatives	121818-29-9	1.81496e+06	584703	1.14068e+06	1.17308e+06	1.02195e+06	670573	898423	1.67303e+06	1.2247e+06	913815	0.104145	0.793945	0.938132	-0.0921366	insig
MW0119893	C17H12N4	4-(3-Pyridin-2-YL-1H-pyrazol-4-YL)quinoline	Heterocyclic compounds	Heterocyclic compounds	396129-53-6	281448	1.27629e+06	1.14401e+06	685800	930148	156847	205220	336494	249252	290180	1.57112	0.0240043	0.286725	-1.80226	down
MEDP2647	C9H8N2O2	4-(Hydroxyamino)quinoline 1-oxide	Benzene and substituted derivatives	Benzene and substituted derivatives	4637-56-3	302439	112937	206798	86373.7	25877.2	54635.4	85017.2	46386.2	213080	230696	0.0760339	0.747943	0.857562	-0.221687	insig
MEDN1021	C6H11NO3	4-Acetamidobutyric Acid	Organic acid And Its derivatives	Organic acid And Its derivatives	3025-96-5	894832	189664	240149	1.30573e+06	2.51853e+06	46948.6	347754	938509	526523	193027	0.752357	0.230151	0.398679	-1.3267	insig
MEDN2026	C9H9NO3	4-Acetylaminobenzoic acid	Organic acid And Its derivatives	Organic acid And Its derivatives	556-08-1	388481	86698.2	341783	84756.9	3.67478e+06	735661	92585.2	5.7085e+06	127122	56289.9	0.043587	0.751279	1.46841	0.55425	insig
MEDN2173	C6H10O3	4-Acetylbutyric acid	Organic acid And Its derivatives	Organic acid And Its derivatives	3128-06-1	64104.1	91455.3	77517.4	72359.8	62856	41107.2	61445.2	53664.6	43736.5	77501.8	1.17787	0.0642065	0.753356	-0.408597	insig
MEDP2098	C7H9NO	4-Amino-3-methylphenol	Benzene and substituted derivatives	Benzene and substituted derivatives	2835-99-6	31881	58250.7	73554	9	6208.3	9	21479.4	9	9	9	1.17114	0.106842	0.126634	-2.98127	down
MEDN2188	C10H13NO2	4-Amino-3-phenylbutanoic acid	Benzene and substituted derivatives	Benzene and substituted derivatives	1078-21-3	9	3320.24	3560.06	7067.65	5259.57	6497.8	6983.65	5632.02	8932.8	27918.6	0.858257	0.158765	2.91233	1.54217	insig
MEDP2364	C6H9N3O	4-Amino-5-hydroxymethyl-2-methylpyrimidine	Heterocyclic compounds	Heterocyclic compounds	73-67-6	279957	506246	499040	316516	266540	190478	290541	260657	317299	306854	1.04153	0.139006	0.731055	-0.451949	insig
MW0120219	C14H19N5O2	4-Amino-6,7-dimethoxy-2-(1-piperazinyl)quinazoline	Heterocyclic compounds	Heterocyclic compounds	60547-97-9	840309	326457	514574	570043	536887	199224	357218	295259	460903	332096	1.23169	0.0487522	0.589864	-0.761545	insig
MW0143278	C26H30ClNO2	4-Chloro-alpha-[4-[2-(diethylamino)ethoxy]phenyl]-alpha-phenylbenzeneethanol	Benzene and substituted derivatives	Benzene and substituted derivatives	-	516721	309559	246118	1.41799e+06	904343	560219	280158	283446	874462	629641	0.194864	0.55429	0.774118	-0.369375	insig
MW0143301	C17H22N2O2	4-Dimethylallyl-L-abrine	Heterocyclic compounds	Heterocyclic compounds	-	560993	665842	691209	564078	644049	286567	371647	478823	575404	669516	1.10003	0.0970783	0.761941	-0.392249	insig
MEDN1510	C10H20O2	4-Ethyloctanoic acid	Organic acid And Its derivatives	Organic acid And Its derivatives	16493-80-4	2.97753e+06	6.33639e+06	2.51585e+06	3.81587e+06	2.93767e+06	2.97356e+06	3.45283e+06	3.35736e+06	3.28508e+06	4.40663e+06	0.0870497	0.773557	0.940385	-0.0886763	insig
MW0168598	C12H14O3	4-Hydroxy-3-(3-methylbut-2-enyl)benzoic acid	Benzene and substituted derivatives	Benzene and substituted derivatives	1138-41-6	4.9992e+06	3.60835e+06	2.91964e+06	4.22932e+06	3.32147e+06	2.48654e+06	2.58899e+06	3.86907e+06	3.734e+06	3.49788e+06	0.73868	0.250747	0.847914	-0.23801	insig
MEDN0128	C8H8O3	4-Hydroxy-3-methoxybenzaldehyde	Benzene and substituted derivatives	Phenolics	121-33-5	112488	121945	96458	133532	173481	58720.7	101891	149073	114651	126975	0.594507	0.409509	0.864253	-0.210474	insig
MEDN1876	C9H12O4	4-Hydroxy-3-methoxyphenyl glycol	Benzene and substituted derivatives	Benzene and substituted derivatives	534-82-7	29078.3	13297.3	39650.2	27250.7	42787.1	62272.8	9	124510	14975	20009.6	0.505382	0.57638	1.45845	0.544434	insig
MEDN0319	C9H10O4	4-Hydroxy-3-methoxyphenylacetic acid	Organic acid And Its derivatives	Organic acid And Its derivatives	306-08-1	18150.7	6022.39	11359.1	12056.4	20693.1	9	71628.2	56814.7	8436.06	10416.8	0.368152	0.340034	2.15731	1.10923	insig
MEDN1315	C8H8O3	4-Hydroxy-3-methylbenzoic acid	Organic acid And Its derivatives	Organic acid And Its derivatives	499-76-3	361217	355107	588976	332975	1.47887e+06	371735	244003	2.13601e+06	230103	291971	0.298914	0.944217	1.05026	0.0707501	insig
MEDP2021	C8H9NO3	4-Hydroxy-L-phenylglycine	Amino acid and Its metabolites	Amino acid derivatives	32462-30-9	316108	138954	187186	235276	183552	189175	74759.2	158687	144146	166734	0.9518	0.1112	0.691279	-0.53266	insig
MEDN0410	C7H6O2	4-Hydroxybenzaldehyde	Benzene and substituted derivatives	Benzene and substituted derivatives	123-08-0	4.51786e+06	6.24171e+06	4.18499e+06	5.20677e+06	1.0207e+07	1.37927e+06	1.74505e+06	4.44748e+06	2.02619e+06	1.65468e+06	1.57308	0.0209007	0.370661	-1.43183	down
MEDN1909	C7H6O3	4-Hydroxybenzoic Acid	Benzene and substituted derivatives	Phenolic acids	99-96-7	2.29922e+06	1.79811e+06	2.32113e+06	2.79832e+06	3.24026e+06	1.49514e+06	1.85182e+06	5.48553e+06	3.50391e+06	3.65168e+06	0.408683	0.394014	1.28346	0.360035	insig
MEDN0739	C7H8O2	4-Hydroxybenzyl alcohol	Benzene and substituted derivatives	Benzene and substituted derivatives	623-05-2	18828.4	14675	11718.7	26421.3	24376.3	24937.9	6944.8	16642.6	7155.58	21274.3	0.578339	0.432186	0.801452	-0.319312	insig
MEDN0810	C7H12O3	4-Hydroxycyclohexylcarboxylic acid	Organic acid And Its derivatives	Organic acid And Its derivatives	3685-26-5	25103.4	54444.8	51411.6	33588.6	32824.1	57046.6	26495.2	34679.1	26930.9	30906.9	0.42281	0.610281	0.892013	-0.164864	insig
MEDP2263	C10H13N3O	4-Hydroxydebrisoquine	Benzene and substituted derivatives	Benzene and substituted derivatives	59333-79-8	1.08222e+06	880242	895488	881421	770061	285206	311074	272559	722012	639178	1.48306	0.00580618	0.494525	-1.01588	down
MEDP1020	C9H9NO4	4-Hydroxyhippurate	Amino acid and Its metabolites	Amino acid derivatives	2482-25-9	69034.5	28073.4	93089.9	9	179028	123336	13010.5	882825	33175.1	23552.1	0.502052	0.451888	2.91386	1.54293	insig
MW0014502	C9H12O2	4-Hydroxynonenal alkyne	Organic acid And Its derivatives	Organic acid And Its derivatives	1011268-23-7	2.94703e+06	2.6507e+06	3.40941e+06	2.68405e+06	2.36752e+06	3.21624e+06	5.13912e+06	4.33107e+06	6.76813e+06	6.84047e+06	1.53083	0.0230078	1.87037	0.903326	insig
MEDN1736	C8H6O5	4-Hydroxyphthalic acid	Benzene and substituted derivatives	Phenolic acids	610-35-5	143564	139321	184002	150962	141627	217872	136744	129079	161446	127860	0.00467322	0.890707	1.01781	0.0254641	insig
MEDP2664	C9H7NO	4-Hydroxyquinoline	Benzene and substituted derivatives	Benzene and substituted derivatives	611-36-9	514804	421357	323501	877886	903615	348390	171567	196009	602946	373992	1.07082	0.100546	0.556663	-0.845124	insig
MW0105248	C24H29N5O4	4-Hydroxyvalsartan	Amino acid and Its metabolites	Amino acid derivatives	188259-69-0	1.8686e+06	2.49622e+06	1.95927e+06	1.07697e+06	866403	862347	1.49577e+06	1.99515e+06	1.78493e+06	1.73085e+06	0.086551	0.830269	0.95181	-0.0712539	insig
MEDN1331	C9H10O3	4-Methoxyphenylacetic acid	Organic acid And Its derivatives	Organic acid And Its derivatives	104-01-8	45183.8	61684.9	71293.3	35517	52556.8	13296.6	12436.6	20553.2	16446.6	19042.6	1.79302	0.0031437	0.307155	-1.70296	down
MEDN1155	C6H10O3	4-Methyl-2-oxovaleric acid	Organic acid And Its derivatives	Organic acid And Its derivatives	816-66-0	391343	428742	433948	356450	450134	38355.3	102647	151477	109220	52048.8	1.75441	2.73475e-06	0.220201	-2.18311	down
MEDN1740	C7H14O2	4-Methylhexanoic acid	Organic acid And Its derivatives	Organic acid And Its derivatives	1561-11-1	224309	289599	193486	243538	241899	165883	184477	162242	215734	325262	0.642646	0.443612	0.883275	-0.179065	insig
MEDN1702	C9H18O2	4-Methyloctanoic acid	Organic acid And Its derivatives	Organic acid And Its derivatives	54947-74-9	105586	157542	108094	139488	115638	110134	123775	110791	135374	189688	0.304289	0.640409	1.06931	0.0966817	insig
MEDN0298	C5H8O3	4-Oxopentanoate	Organic acid And Its derivatives	Organic acid And Its derivatives	123-76-2	22278.1	14116.1	27002.5	14156.9	22063.3	14828.4	24159.9	27106.8	15274.9	25668.1	0.290002	0.69489	1.0745	0.103659	insig
MEDN0099	C8H9NO4	4-Pyridoxic Acid	Heterocyclic compounds	Pteridines and derivatives	82-82-6	5.83636e+06	5.5097e+06	4.69642e+06	4.88177e+06	4.1471e+06	6.59165e+06	6.34387e+06	7.2755e+06	5.03517e+06	9.71028e+06	1.31471	0.0605348	1.39428	0.47952	insig
MEDP1152	C9H10O2	4-Vinylguaiacol	Benzene and substituted derivatives	Benzene and substituted derivatives	7786-61-0	310309	505126	251206	309455	821281	343848	39223.5	1.40419e+06	493029	720065	0.101205	0.549364	1.36542	0.449349	insig
MW0120139	C23H18N4O3	4-[4-(2,3-Dihydro-1,4-benzodioxin-6-yl)-5-(2-pyridinyl)1H-imidazol-2-yl]benzamide	Alcohol and amines	Amines	301836-43-1	3.39115e+06	2.37776e+06	2.85525e+06	5.68686e+06	5.13741e+06	1.32989e+06	2.75903e+06	3.38918e+06	2.14988e+06	2.09204e+06	1.13181	0.0791043	0.602621	-0.730676	insig
MEDN1774	C20H13FN4O2	4-[4-(4-Fluorophenyl)-2-(4-nitrophenyl)-1H-imidazol-5-yl]pyridine	Benzene and substituted derivatives	Benzene and substituted derivatives	152121-53-4	558591	406518	401566	402102	382690	285438	298639	323274	275503	343405	1.5397	0.0145833	0.709404	-0.49532	insig
MEDN1092	C8H8O3	4-acetoxyphenol	Benzene and substituted derivatives	Phenolics	3233-32-7	9.32953e+06	6.70552e+06	7.07503e+06	5.37106e+06	4.23689e+06	595414	2.08049e+06	2.61662e+06	2.32108e+06	1.28599e+06	1.63013	0.00299318	0.272009	-1.87828	down
MW0004656	C16H20N2O2S	4-amino-N-(4-tert-butylphenyl)benzenesulfonamide	Benzene and substituted derivatives	Benzene and substituted derivatives	-	581211	318500	281907	565746	642938	202924	436918	485660	829663	969225	0.284825	0.521939	1.22344	0.290943	insig
MEDN1737	C8H6O5	4-hydroxyisophthalic acid	Benzene and substituted derivatives	Phenolic acids	636-46-4	552829	758607	925216	969289	499005	637536	739562	348343	663737	494556	0.808512	0.203667	0.778347	-0.361514	insig
MEDN1199	C8H6O4	4-hydroxyphenylglyoxylate	Benzene and substituted derivatives	Phenolic acids	15573-67-8	2.80723e+06	2.54747e+06	2.11551e+06	2.55996e+06	2.35992e+06	1.18947e+06	1.4528e+06	1.8108e+06	1.78993e+06	1.7105e+06	1.63825	0.000678591	0.641924	-0.639525	insig
MW0120582	C13H18N2O	4-methoxy DMT	Heterocyclic compounds	Heterocyclic compounds	3965-97-7	468370	581672	593409	534653	337745	555656	562613	516083	611411	707818	0.877177	0.169139	1.17399	0.23142	insig
MEDN0731	C14H22O	4-tert-Octylphenol	Benzene and substituted derivatives	Phenolics	140-66-9	141076	134713	267468	148488	129777	216998	164425	215744	156891	131509	0.358958	0.692137	1.07796	0.108304	insig
MEDP1242	C11H14O2	4-tert-butylbenzoic-acid	Benzene and substituted derivatives	Phenolic acids	98-73-7	236151	325171	197262	235189	218570	252484	317180	268198	425974	385108	1.17196	0.0652066	1.36013	0.443744	insig
MEDN2028	C7H7SO3H	4-toluenesulfonic acid	Organic acid And Its derivatives	Organic acid And Its derivatives	104-15-4	193665	838136	714912	824437	620433	582356	388333	250121	251550	943827	0.509599	0.403435	0.75705	-0.40154	insig
MEDP1018	C10H13N5O3	5'-Deoxyadenosine	Nucleotide And Its metabolites	Nucleotide And Its metabolites	4754-39-6	2.15177e+07	1.04221e+07	1.63035e+07	4.49132e+07	1.59165e+07	1.30806e+07	2.10416e+07	4.77068e+07	7.63795e+06	7.66307e+06	0.363081	0.810318	0.890504	-0.167306	insig
MW0014592	C21H32O3	5(6)-Epoxy-8Z,11Z,14Z,17Z-eicosatetraenoic acid,methyl ester	Organic acid And Its derivatives	Organic acid And Its derivatives	127716-49-8	1.30046e+07	7.09144e+06	1.19137e+07	1.58147e+07	1.37054e+07	6.5764e+06	1.14109e+07	9.67274e+06	8.63043e+06	7.62826e+06	1.02366	0.0771991	0.713779	-0.48645	insig
MW0133903	C18H18O6	5,6,14-trimethoxy-8,17-dioxatetracyclo[8.7.0.0(2),.0(1)(1),(1)]heptadeca-2(7),3,5,11(16),12,14-hexaen-15-ol	Alcohol and amines	Alcohols	-	3.48343e+06	1.92299e+06	2.89198e+06	5.65217e+06	5.90893e+06	2.70034e+06	2.05693e+06	1.55277e+06	2.17899e+06	1.63416e+06	1.24377	0.0655764	0.50974	-0.972166	insig
MEDN1512	C9H14N2O6	5,6-Dihydrouridine	Nucleotide And Its metabolites	Nucleotide And Its metabolites	5627-05-4	773578	314475	284824	1.2294e+06	1.12609e+06	402453	396814	423479	564442	469218	0.605274	0.211053	0.6052	-0.724516	insig
MEDN1022	C9H10N2	5,6-Dimethylbenzimidazole	Heterocyclic compounds	Heterocyclic compounds	582-60-5	485754	417713	357419	575876	745649	205692	119740	185766	210228	143790	1.73356	0.00578213	0.335042	-1.57759	down
MW0134121	C26H28O13	5,7-Dihydroxy-2-phenyl-6-[3,4,5-trihydroxy-6-(hydroxymethyl)oxan-2-yl]-8-(3,4,5-trihydroxyoxan-2-yl)chromen-4-one	Aldehyde,Ketones,Esters	Ketones	185145-34-0	12394.6	21583.5	7881.88	59415.5	51040.3	439012	244898	62933.9	184706	417878	1.60604	0.0273155	8.85942	3.14721	up
MW0134142	C18H18O7	5,7-Dihydroxy-3',4',5'-trimethoxyflavanone	Aldehyde,Ketones,Esters	Ketones	62252-10-2	236673	134224	137545	106771	107993	288745	387006	472122	499806	546759	1.73207	0.00122197	3.03432	1.60137	up
MW0134063	C17H16O7	5,7-dihydroxy-2-(4-hydroxy-3,5-dimethoxyphenyl)-3,4-dihydro-2H-1-benzopyran-4-one	Benzene and substituted derivatives	Benzene and substituted derivatives	-	1.458e+06	1.48247e+06	1.06698e+06	1.32053e+06	1.29336e+06	705190	948938	1.15377e+06	1.15491e+06	1.19318e+06	1.19411	0.0395058	0.778692	-0.360875	insig
MW0014648	C20H32O3	5,8,11,14-Eicosatetraenoic acid,16-hydroxy-,(5Z,8Z,11Z,14Z,16S)-	Organic acid And Its derivatives	Organic acid And Its derivatives	183509-23-1	8.38792e+06	1.81711e+07	1.129e+07	13506598	9.17013e+06	8.09195e+06	8.74468e+06	6.44793e+06	9.74542e+06	1.02338e+07	1.10092	0.124404	0.714798	-0.484392	insig
MEDP2540	C7H10N4O3	5-Acetylamino-6-amino-3-methyluracil	Nucleotide And Its metabolites	Nucleotide and Its metabolites	19893-78-8	965849	972914	1.033e+06	751768	9	844427	793982	9	1.21074e+06	1.20194e+06	0.0306576	0.828462	1.08797	0.121639	insig
MEDP0528	C7H7NO3	5-Aminosalicylic Acid	Organic acid And Its derivatives	Organic acid And Its derivatives	89-57-6	175947	189447	170816	118867	278921	43042.1	88813.9	104575	203140	148227	1.06332	0.102987	0.629335	-0.6681	insig
MEDP0297	C5H11NO2	5-Aminovaleric Acid	Amino acid and Its metabolites	Amino acid derivatives	660-88-8	707109	514228	519898	8.94521e+06	7.0817e+06	3.25855e+07	2.16785e+07	2.15846e+06	2.34028e+07	2.83642e+07	1.36215	0.0226004	6.08895	2.60619	up
MW0014709	C19H30O3	5-Androstenetriol	Alcohol and amines	Alcohols	4150-30-5	1.16515e+06	555077	546445	624057	510816	193532	226531	293393	577350	500718	1.25838	0.0627637	0.52668	-0.925002	insig
MEDN1908	C9H8O6	5-Carboxyvanillic Acid	Organic acid And Its derivatives	Organic acid And Its derivatives	2134-91-0	244374	260662	245810	249951	332166	242894	179298	252695	241464	265439	0.822015	0.213229	0.88659	-0.173662	insig
MEDN1513	C9H12N2O6	5-Hydroxy-2'-deoxyuridine	Nucleotide And Its metabolites	Nucleotide And Its metabolites	5168-36-5	668121	1.21181e+06	1.26853e+06	6.83159e+06	8.84006e+06	515121	393833	1.17518e+06	686084	671165	1.20099	0.143947	0.182857	-2.45121	down
MW0134516	C20H18O9	5-Hydroxy-3,3',7,8-tetramethoxy-4',5'-methylenedioxyflavone	Flavonoids	Flavonoid	-	500845	517668	434212	373481	463318	358124	369607	454805	435950	528843	0.486942	0.500364	0.937893	-0.0925046	insig
MEDP0035	C11H12N2O3	5-Hydroxy-L-Tryptophan	Amino acid and Its metabolites	Amino acid derivatives	56-69-9	362487	349364	256799	639351	614249	360565	487899	617168	616606	493053	0.607619	0.461682	1.15887	0.212714	insig
MEDN0432	C6H12O3	5-Hydroxyhexanoic Acid	Organic acid And Its derivatives	Organic acid And Its derivatives	185956-02-9	1.50958e+06	226896	698370	5.78961e+06	8.50286e+06	1.31496e+06	540841	5.59642e+06	1.20058e+06	1.3839e+06	0.0562387	0.497842	0.600019	-0.736921	insig
MEDP2389	C5H5NO2	5-Hydroxypyridine-2(1H)-one	Heterocyclic compounds	Pyridine and pyridine derivatives	59273-17-5	9	228910	515789	9	341760	73066.5	93011.2	204496	207890	369501	0.742149	0.814264	0.872514	-0.19675	insig
MEDP1476	C11H14N2O	5-Methoxytryptamine	Alcohol and amines	Amines	608-07-1	257967	279440	157651	391577	401533	202060	132879	127158	253490	228923	1.06911	0.0792484	0.634679	-0.6559	insig
MEDP1467	C10H15N3O4	5-Methyl-2'-deoxycytidine	Nucleotide And Its metabolites	Nucleotide And Its metabolites	838-07-3	167421	311051	355496	347297	178179	63702.6	118940	128501	156696	128266	1.52024	0.0172785	0.438492	-1.18938	down
MEDP0155	C5H7N3O	5-Methylcytosine	Nucleotide And Its metabolites	Nucleotide And Its metabolites	554-01-8	157170	97930.6	195022	71845.1	157090	91016.6	45222.2	380448	212107	88140.8	0.085058	0.6885	1.20304	0.266688	insig
MEDP0036	C5H7NO3	5-Oxoproline	Amino acid and Its metabolites	Amino acid derivatives	149-87-1	2.54613e+07	2.88087e+07	4.82692e+07	1.8186e+07	2.0333e+07	2.07969e+07	2.28746e+07	3.38612e+07	2.28698e+07	36670607	0.00131689	0.902559	0.971749	-0.041345	insig
MEDP2025	C11H10O2	5-Phenylpenta-2,4-Dienoic Acid	Organic acid And Its derivatives	Organic acid And Its derivatives	1552-94-9	220640	152565	134686	171890	160899	95915.8	179434	179818	268184	261131	0.377876	0.442001	1.17105	0.227807	insig
MW0113268	C5H12NO7P	5-Phosphoribosylamine	Alcohol and amines	Amines	-	1.2822e+06	1.11098e+06	608670	994910	873378	289104	758270	980882	668107	1.30463e+06	0.601262	0.420429	0.821536	-0.283604	insig
MW0121052	C21H21NO4	5-[3-(4-Methoxybenzoyl)indol-1-yl]pentanoic acid	Organic acid And Its derivatives	Organic acid And Its derivatives	-	73281.4	86507.4	72961.9	70959.7	65431.1	47297.4	80841.9	100340	87314.6	131155	0.525696	0.323839	1.21078	0.275936	insig
MW0143591	C22H32O4	5-cis-15(R)-Iloprost	Hormones and hormone related compounds	Hormones and hormone related compounds	-	74760.2	36691.9	235454	52980.1	36800.6	26263.7	27606.2	35924.2	35697.3	18456.6	1.22061	0.195497	0.329637	-1.60105	down
MW0134574	C17H20O6	5-hydroxy-8-(2-hydroxypropan-2-yl)-4-(1-hydroxypropyl)-2H,8H,9H-furo[2,3-h]chromen-2-one	Aldehyde,Ketones,Esters	Ketones	-	5.93112e+06	5.4193e+06	6.05673e+06	5.59615e+06	4.03815e+06	4.1488e+06	6.66816e+06	5.68686e+06	5.87023e+06	6.66773e+06	0.401453	0.514824	1.07397	0.102958	insig
MW0134578	C17H20O5	5-hydroxy-8-(2-hydroxypropan-2-yl)-4-propyl-2H,8H,9H-furo[2,3-h]chromen-2-one	Aldehyde,Ketones,Esters	Ketones	-	1.15074e+07	5.97681e+06	9.54316e+06	1.54338e+07	1.32823e+07	1.47547e+07	1.69883e+07	2.4657e+07	2.00213e+07	1.70586e+07	1.40372	0.0125351	1.67697	0.745858	insig
MEDN1181	C10H9NO2	5-hydroxyindole acetaldehyde	Heterocyclic compounds	Indole and Its derivatives	1892-21-3	358838	366549	295819	1.21262e+06	1.25682e+06	1.57605e+06	704701	876918	494647	818099	0.682198	0.51253	1.28068	0.356915	insig
MEDN1515	C10H15N3O5	5-hydroxymethyl-2'-deoxycytidine	Nucleotide And Its metabolites	Nucleotide And Its metabolites	7226-77-9	27605.4	9	10748.1	40745.8	33936.3	15193.1	7198.06	20314.2	9	24429.3	0.0339297	0.330694	0.593957	-0.751569	insig
MEDP1736	C10H15N3O5	5-methylcytidine	Nucleotide And Its metabolites	Nucleotide And Its metabolites	2140-61-6	192090	351868	265946	146916	98267.6	396512	134489	247738	381160	193389	0.50019	0.408061	1.28263	0.359105	insig
MW0143704	C23H34O5	5-trans Latanoprost(free acid)	FA	Oxidized lipids	903549-49-5	1.29726e+06	931045	1.01749e+06	1.23208e+06	2.20323e+06	847496	1.0226e+06	2.11676e+06	812809	386000	0.72786	0.440974	0.776169	-0.365557	insig
MW0143705	C20H32O5	5-trans Prostaglandin D2	Hormones and hormone related compounds	Hormones and hormone related compounds	-	1.04112e+07	1.77259e+06	5.79188e+06	9.17485e+06	6.77453e+06	2.95325e+06	2.39163e+06	5.11603e+06	2.23027e+06	1.96832e+06	1.07651	0.0601781	0.432114	-1.21052	down
MW0005664	C16H15N	5H-Dibenzo[a,d]cyclohepten-5,10-imine,10,11-dihydro-5-methyl-,(5S,10R)-	Benzene and substituted derivatives	Benzene and substituted derivatives	77086-21-6	4.1002e+06	1.99132e+06	3.29226e+06	3.35499e+06	2.91657e+06	1.40228e+06	2.157e+06	2.14715e+06	2.54152e+06	2.04572e+06	1.26085	0.032574	0.657518	-0.604897	insig
MW0014840	C20H30O4	5S-Hydroperoxy-6E,8Z,11Z,14Z,17Z-eicosapentaenoic acid	FA	Oxidized lipids	-	2.30699e+06	633945	1.67894e+06	2.24265e+06	1.93095e+06	642996	870840	1.09537e+06	594976	496976	1.32537	0.0249174	0.420898	-1.24846	down
MW0014865	C25H38O8	5alpha-Androstan-17beta-ol-3-one glucosiduronate	Aldehyde,Ketones,Esters	Esters	42037-24-1	1.18493e+06	543768	778100	1.13412e+06	1.18232e+06	807288	370040	801500	682128	575072	1.00272	0.0785457	0.670925	-0.575776	insig
MEDN1947	C23H39NO19	6'-Sialyllactose	Nucleotide And Its metabolites	Nucleotide And Its metabolites	157574-76-0	35979.9	35979.9	6627.87	34284.1	43125.5	9	9	16944.2	9	9	1.58525	0.00793255	0.108849	-3.1996	down
MW0121803	C12H12N10	6,6'-(1,2-phenylene)bis(1,3,5-triazine-2,4-diamine)	Others	Others	-	3.36524e+06	3.59225e+06	3.45073e+06	2.31464e+06	1.98243e+06	973686	1.26047e+06	1.67503e+06	1.71694e+06	1.76348e+06	1.57823	0.00782104	0.502514	-0.992766	insig
MEDN1858	C16H14O8	6,6'-Dihydroxy-5,5'-dimethoxybiphenyl-3,3'-dicarboxylic acid	Benzene and substituted derivatives	Benzene and substituted derivatives	2134-90-9	72554.7	46157.8	62842.5	188684	112738	139246	138192	83167.5	102630	51307.9	0.3016	0.842039	1.06536	0.0913402	insig
MW0121837	C16H14N2O2	6,7-Dimethoxy-2-phenylquinoxaline	Heterocyclic compounds	Heterocyclic compounds	146535-11-7	439577	477559	515039	1.08895e+06	1.02039e+06	604080	1.10001e+06	904891	465795	491632	0.0816726	0.979629	1.00703	0.0101058	insig
MW0014926	C12H24N2O3	6-(6-Aminohexanamido)hexanoic acid	Benzene and substituted derivatives	Benzene and substituted derivatives	2014-58-6	8.62631e+06	4.80415e+06	3.29259e+06	1.58585e+07	7.77956e+06	3.71124e+06	2.88269e+06	3.61928e+06	4.55525e+06	3.58218e+06	1.17687	0.11279	0.454661	-1.13714	down
MEDP0298	C6H13NO2	6-Aminocaproic-Acid	Amino acid and Its metabolites	Amino acid derivatives	60-32-2	1.80691e+06	764963	575997	2.07476e+06	2.06405e+06	473242	803768	814560	2.53452e+06	930117	0.49238	0.499135	0.762515	-0.391162	insig
MEDL02681	C6H13NO2	6-Deoxyfagomine	Alkaloids	Alkaloids	197449-09-5	20939.4	35115.3	32040.6	99908.5	90748.9	42202.1	49966.7	46337.4	147458	51021.9	0.404409	0.665556	1.20891	0.273701	insig
MEDP2303	C6H9N3O3	6-Diazo-5-oxo-L-norleucine	Amino acid and Its metabolites	Amino acid derivatives	157-03-9	1.33292e+06	773003	982592	784450	836187	910441	1.41148e+06	1.3916e+06	1.32857e+06	1.5181e+06	1.28514	0.0370578	1.39307	0.478272	insig
MEDP0526	C7H9N5	6-Dimethylaminopurine	Nucleotide And Its metabolites	Nucleotide And Its metabolites	938-55-6	8.56729e+06	3.65907e+06	5.84337e+06	2.69816e+06	2.43939e+06	243414	544710	1.5242e+06	1.23175e+06	363178	1.62121	0.0266763	0.168363	-2.57035	down
MW0122206	C17H21NO4	6-Hydroxyetodolac	Heterocyclic compounds	Heterocyclic compounds	-	3.06201e+06	2.06518e+06	1.64617e+06	4.22521e+06	5.6912e+06	830900	594677	736473	1.57966e+06	872339	1.5874	0.0287926	0.27646	-1.85486	down
MEDN1516	C15H10O3	6-Hydroxyflavone (6-HF)	Benzene and substituted derivatives	Benzene and substituted derivatives	6665-83-4	35847.1	53187.6	33620.3	49378.5	37653.8	74875	54878.8	42711.8	58720.9	66430.3	1.29808	0.0327956	1.41934	0.505216	insig
MEDP0119	C6H5NO3	6-Hydroxynicotinic Acid	CoEnzyme and vitamins	CoEnzyme and vitamins	5006-66-6	7.51119e+06	2.97076e+06	5.12118e+06	2.41163e+06	4.2603e+06	1.53153e+06	2.05042e+06	3.33019e+06	6.67715e+06	1.88764e+06	0.821416	0.328143	0.69481	-0.52531	insig
MEDP2406	C6H7N5	6-Methylaminopurine	Nucleotide And Its metabolites	Nucleotide And Its metabolites	443-72-1	2.41689e+06	1.74878e+06	1.43566e+06	1.26738e+06	1.62601e+06	180855	332426	596829	482818	333453	1.75479	0.00149615	0.226774	-2.14067	down
MEDP0821	C7H8N2O	6-Methylnicotinamide	Heterocyclic compounds	Pteridines and derivatives	6960-22-1	3.11038e+06	5.17253e+06	6.45307e+06	2.75569e+06	3.00147e+06	348813	706642	1.06686e+06	780455	430743	1.78639	0.00852116	0.162665	-2.62003	down
MEDP1073	C6H7N5O	6-O-methylguanine	Nucleotide And Its metabolites	Nucleotide And Its metabolites	20535-83-5	9	2.73465e+06	2.69235e+06	2.58769e+06	2.64835e+06	994842	600789	1.83852e+06	823677	563540	0.305803	0.0961675	0.452156	-1.14511	insig
MW0105369	C13H16N2O6S	6-Sulfatoxymelatonin	Amino acid and Its metabolites	Amino acid derivatives	-	4.77362e+06	2.71776e+06	2.71698e+06	4.53121e+06	2.77893e+06	7.23095e+06	4.5364e+06	2.34397e+06	5.28753e+06	6.099e+06	0.941259	0.139866	1.45548	0.541496	insig
MW0135344	C17H20O5	6-[1-hydroxy-3-(4-hydroxyphenyl)propyl]-2,3-dimethoxyphenol	Benzene and substituted derivatives	Benzene and substituted derivatives	-	931065	973683	977764	678840	589210	203470	222316	298832	231801	219809	1.83776	0.00150599	0.28339	-1.81914	down
MW0143867	C20H25NO4	6Naltrexol	Benzene and substituted derivatives	Benzene and substituted derivatives	49625-89-0	1.7998e+06	477763	588811	3.21251e+06	6.17574e+06	1.04816e+06	1.24796e+06	1.67843e+06	1.54266e+06	1.15243e+06	0.203973	0.350543	0.544255	-0.877646	insig
MW0143767	C21H27FO3	6alpha-Fluoropregn-4-ene-3,11,20-trione	Aldehyde,Ketones,Esters	Ketones	-	266548	678851	1.11537e+06	258804	254863	3.00565e+06	1.37197e+06	898060	1.90903e+06	2.05167e+06	1.49966	0.0157085	3.58773	1.84307	up
MEDN0611	C19H28O3	6β-hydroxytestosterone	Hormones and hormone related compounds	Hormones and hormone related compounds	62-99-7	7956.3	6611.99	8335.63	5856.72	6162.19	21534.5	16009.4	13603.8	11567.5	13556.1	1.72844	0.00685552	2.184	1.12697	up
MEDP1117	C24H36O5	7,12-Dioxolithocholic acid	Bile acids	Bile acids	517-33-9	2.3849e+06	530189	1.26361e+06	3.41503e+06	3.25694e+06	1.52288e+06	2.40918e+06	2.02325e+06	1.97943e+06	1.5738e+06	0.167222	0.666303	0.876308	-0.190489	insig
MEDP1960	C16H23N5O5	7-(alpha-D-glucosyl)-N(6)-isopentenyladenine	Nucleotide And Its metabolites	Nucleotide And Its metabolites	-	5.10204e+06	721626	1.96053e+06	2.27247e+06	1.21767e+06	498041	683373	1.30517e+06	622584	542874	1.25652	0.116116	0.323925	-1.62627	down
MW0143900	C28H40O10	7-HYDROXY-7-DESACETOXYKHIVORINIC ACID,METHYL ESTER	Aldehyde,Ketones,Esters	Esters	-	124401	89938.2	114330	75056.8	48740.9	31980.4	53185.4	75516.5	67336.8	53662.4	1.13465	0.0682859	0.622546	-0.683748	insig
MW0122485	C17H16ClN3O2	7-Hydroxyamoxapine	Heterocyclic compounds	Heterocyclic compounds	37081-76-8	482932	410844	406297	375369	321219	236370	238475	290964	264487	275571	1.675	0.00400102	0.654026	-0.61258	insig
MW0124341	C17H19ClN2OS	7-Hydroxychlorpromazine	Heterocyclic compounds	Heterocyclic compounds	2095-62-7	1.13049e+06	1.52743e+06	1.0186e+06	1.22561e+06	1.01531e+06	1.20752e+06	1.21936e+06	1.32101e+06	1.2337e+06	1.3711e+06	0.608673	0.423392	1.07355	0.102393	insig
MW0122491	C20H22N8O6	7-Hydroxymethotrexate	Heterocyclic compounds	Heterocyclic compounds	5939-37-7	13425.2	86000.8	11120.2	318428	114313	1.02835e+06	141375	91315.4	435050	684224	1.19863	0.103744	4.38132	2.13136	up
MW0015210	C20H30O3	7-Hydroxypimara-8(14),15-dien-18-oic acid	Organic acid And Its derivatives	Organic acid And Its derivatives	-	2.14086e+06	697702	1.27672e+06	1.15129e+06	887594	1.25603e+06	1.34305e+06	1.36562e+06	2.95541e+06	2.29694e+06	0.992777	0.184677	1.49769	0.582741	insig
MEDN1012	C6H7N5O	7-Methylguanine	Nucleotide And Its metabolites	Nucleotide And Its metabolites	578-76-7	300562	306681	396644	180444	358055	193512	129303	406883	90601.4	87010.2	1.17388	0.114086	0.588251	-0.765496	insig
MEDP1072	C11H15N5O5	7-Methylguanosine	Nucleotide And Its metabolites	Nucleotide And Its metabolites	20244-86-4	79847.5	7.0632e+06	3.779e+06	46451	48933.4	438156	236148	197120	108371	215886	0.339267	0.236784	0.108526	-3.20388	insig
MEDP0299	C6H6N4O3	7-Methyluric Acid	Amino acid and Its metabolites	Amino acid derivatives	612-37-3	1.05544e+06	1.29408e+06	959675	863561	672204	841284	795861	665789	1.19857e+06	1.13756e+06	0.210457	0.784327	0.957504	-0.0626493	insig
MW0015225	C12H20O3	7-Oxo-11-dodecenoic acid	FA	Oxidized lipids	54921-60-7	133720	146799	111574	111682	97507.5	85675.1	86082.2	111412	60295.6	99974.5	1.246	0.0331543	0.737488	-0.439308	insig
MEDN0824	C24H38O5	7-ketodeoxycholic acid	Hormones and hormone related compounds	Hormones and hormone related compounds	911-40-0	688426	625269	405840	6.25185e+06	1.01517e+06	5.07281e+06	2.97188e+06	634155	4.16814e+06	3.39821e+06	0.970989	0.315876	1.80772	0.854173	insig
MEDN1104	C24H38O4	7-ketolithocholic acid	Bile acids	Bile acids	4651-67-6	6.03743e+07	3.13999e+07	3.85693e+07	6.37168e+07	9.67277e+07	2.06745e+07	3.40837e+07	6.28671e+07	2.12706e+07	1.44493e+07	1.15066	0.0945972	0.527343	-0.923186	insig
MEDN1212	C24H40O4	7alpha,12beta-Dihydroxy-5alpha-cholan-24-oic acid	Tryptamines,Cholines,Pigments	Cholines	-	387092	146899	304900	287554	224724	2433.7	14248.1	124356	15142.6	546.53	1.53258	0.00175809	0.115993	-3.10789	down
MW0015169	C24H36O4	7alpha-hydroxy-3-oxochol-4-en-24-oic Acid	Organic acid And Its derivatives	Organic acid And Its derivatives	-	497861	352981	418188	1.04161e+06	2.12432e+06	707320	987725	1.1506e+06	424855	546619	0.07664	0.743905	0.860689	-0.216436	insig
MEDN0494	C20H32O4	8,15-Dihete	FA	FFA	80234-65-7	16651.6	9499.92	50022.7	8934.44	8319.96	3821.14	4498.73	6564.16	5696.8	3449.16	1.41783	0.156988	0.257201	-1.95903	down
MW0122601	C12H16N4O2	8-Cyclopentyltheophylline	Heterocyclic compounds	Heterocyclic compounds	35873-49-5	1.70487e+06	1.66239e+06	1.33236e+06	1.48177e+06	1.3234e+06	998472	1.15134e+06	1.5018e+06	1.53402e+06	1.74115e+06	0.52693	0.488003	0.922982	-0.115626	insig
MEDN1179	C16H26O7	8-Epidermal glycoside	Others	Others	-	271431	326465	264820	294322	249405	118483	185583	205836	194360	220965	1.51179	0.00292245	0.657849	-0.604172	insig
MW0168668	C19H30O4	8-GINGEROL	Others	Others	77398-92-6	445998	381468	246969	650108	668371	249790	300927	359182	355668	392901	0.887496	0.144808	0.693075	-0.528917	insig
MW0122628	C18H21ClN2O	8-Hydroxydesmethylclomipramine	Heterocyclic compounds	Heterocyclic compounds	-	1.07384e+06	438252	699585	881162	656001	337216	470745	626860	400021	404777	1.26417	0.045883	0.597417	-0.743191	insig
MEDP0158	C10H13N5O6	8-Hydroxyguanosine	Nucleotide And Its metabolites	Nucleotide And Its metabolites	3868-31-3	769209	178761	1.19203e+06	1.36384e+06	1.08742e+06	903267	1.34626e+06	1.17428e+06	1.45738e+06	1.22156e+06	0.814285	0.238124	1.32921	0.410571	insig
MW0015349	C20H32O4	8-iso-Prostaglandin A1	Hormones and hormone related compounds	Hormones and hormone related compounds	211186-29-7	1.63935e+06	2.5346e+06	1.13082e+06	3.37084e+06	2.83887e+06	4.85937e+06	3.48956e+06	2.90263e+06	2.9197e+06	5.66799e+06	1.25462	0.0443449	1.72298	0.784908	insig
MEDP2233	C20H32O5	8-iso-Prostaglandin-E2	FA	Oxidized lipids	27415-25-4	4.30079e+06	2.35726e+06	2.49504e+06	1.24802e+07	4.55213e+06	7.20419e+06	8.18709e+06	3.60064e+06	1.29081e+07	1.04882e+07	0.99329	0.221324	1.61878	0.694903	insig
MW0015390	C20H32O3	9(R)-HETE	FA	Oxidized lipids	107656-14-4	108298	292091	109939	90854.2	106211	58996	81651.4	106477	182625	186735	0.334046	0.704111	0.871488	-0.198447	insig
MW0015391	C18H32O3	9(R)-HODE	FA	Oxidized lipids	10075-11-3	165037	160779	140060	177114	124829	185856	181188	237928	214209	218558	1.51438	0.00526564	1.35154	0.434606	insig
MEDN1041	C18H30O4	9(S)-HpOTrE	FA	Oxidized lipids	111004-08-1	366606	418300	370136	306965	321980	266292	288012	454201	311309	304424	0.681178	0.437695	0.910454	-0.135342	insig
MEDN0376	C18H34O4	9,10-DiHOME	FA	Oxidized lipids	-	478231	474627	423804	386096	489610	161270	245655	391672	279430	182162	1.5575	0.00517129	0.559495	-0.837802	insig
MW0144115	C18H34O4	9,10-Epoxy-18-hydroxystearate	FA	Oxidized lipids	-	514971	918170	939843	458816	659948	110577	221517	628556	266638	122736	1.48128	0.0142996	0.386633	-1.37096	down
MEDN1854	C18H36O4	9,10-dihydroxystearic acid	FA	FFA	120-87-6	67401.7	69546.7	90074.7	50104	65506.5	57297.1	64247.1	76301	66521.6	62984.3	0.26025	0.682365	0.955397	-0.065828	insig
MEDP1064	C13H10O	9-Fluorenol	Alcohol and amines	Alcohols	1689-64-1	2.22578e+06	1.56263e+06	1.43807e+06	1.51068e+06	2.01082e+06	816178	1.55558e+06	1.61515e+06	2.63975e+06	2.64005e+06	0.018369	0.79663	1.0593	0.0831061	insig
MW0144155	C22H29FO3	9-Fluoro-16alpha-methylpregn-4-ene-3,11,20-trione	Aldehyde,Ketones,Esters	Ketones	-	421526	397145	352593	390991	405933	232491	345121	557480	388896	386999	0.323617	0.84021	0.970937	-0.04255	insig
MW0015477	C18H28O3	9-Oxo-10E,12Z,15Z-octadecatrienoic acid	FA	Oxidized lipids	-	575730	412698	712871	209679	302864	196122	348368	263027	220686	293078	1.03644	0.122318	0.596827	-0.744616	insig
MW0015480	C23H36O5	9-Oxo-11alpha,16R-dihydroxy-17-cyclobutyl-5Z,13E-dien-1-oic acid	FA	Oxidized lipids	-	1.82336e+06	795714	1.47228e+06	1.29481e+06	1.16216e+06	1.00381e+06	9	2.51813e+06	2.16431e+06	1.67655e+06	0.556997	0.746997	1.12438	0.169131	insig
MW0015483	C9H16O3	9-Oxononanoic acid	Organic acid And Its derivatives	Organic acid And Its derivatives	2553-17-5	3.24752e+06	4.07754e+06	2.89861e+06	2.89762e+06	3.01647e+06	1.40605e+06	2.28089e+06	2.74737e+06	2.55888e+06	2.79051e+06	1.23984	0.0330199	0.730194	-0.453648	insig
MW0015487	C20H30O3	9-Oxoprosta-10,12Z,14E-trienoic acid	FA	Oxidized lipids	573951-20-9	7.79173e+06	1.1783e+07	1.321e+07	1.13759e+07	1.06707e+07	2.15224e+06	3.53902e+06	1.25399e+07	8.06184e+06	3.7003e+06	1.27683	0.0593257	0.54701	-0.870361	insig
MW0015440	C23H38O4	9-deoxy-9-methylene-16,16-dimethyl-PGE2	Hormones and hormone related compounds	Hormones and hormone related compounds	61263-35-2	1.48661e+06	495364	1.21551e+06	1.06921e+06	933901	764732	777243	1.20907e+06	967822	1.00936e+06	0.0914549	0.625559	0.909169	-0.13738	insig
MEDP1170	C18H34O	9-octadecenal	Aldehyde,Ketones,Esters	Aldehydes	5090-41-5	152951	225357	117570	139732	165087	176468	186981	158414	569642	1.16815e+06	1.01452	0.208956	2.8221	1.49677	up
MEDN0784	C18H30O3	9-oxoODE	FA	Oxidized lipids	54232-59-6	12522.5	14104.7	17982.9	11868.1	10711.8	6040.54	5754.89	7590.64	7349.71	4886.18	1.75681	0.00291151	0.470635	-1.08732	down
MEDN0398	C20H32O2	AA	FA	Oxidized lipids	506-32-1	50861.2	36693.2	187218	44963.8	19773.9	15842.2	16576	12738.4	18862.2	7655.18	1.43994	0.15171	0.21111	-2.24394	down
MW0144428	C15H25NO3S	AGC	Nucleotide And Its metabolites	Nucleotide and Its metabolites	-	1.4706e+07	5.96696e+06	2.25113e+07	2.72623e+07	1.86475e+07	1.48805e+07	2.29977e+07	1.89939e+07	2.37516e+07	2.11451e+07	0.599403	0.547415	1.14226	0.191897	insig
MW0122849	C22H39NO5	AMP-Deoxynojirimycin	Heterocyclic compounds	Heterocyclic compounds	216758-20-2	5.24312e+06	1.43054e+06	2.44916e+06	1.39049e+06	1.18321e+06	654109	1.60738e+06	3.23298e+06	2.3173e+06	1.88118e+06	0.235396	0.660125	0.828704	-0.271071	insig
MW0006068	C27H38N2O9	ANTIMYCIN A(A1 shown)	Others	Others	-	124549	92114.5	119515	77423.4	78399.9	87915.8	83413.6	81739.7	75510.7	77867.7	0.939011	0.164388	0.82611	-0.275594	insig
FDATN01043	C27H32F2N8	Abemaciclib	Others	FDA	1231929-97-7	1.20356e+06	948160	857943	1.24944e+06	1.34275e+06	1.02188e+06	305560	1.21103e+06	1.15282e+06	1.20618e+06	0.511571	0.497166	0.87426	-0.193866	insig
MW0011944	C21H30O2	Abn-cbd	Benzene and substituted derivatives	Benzene and substituted derivatives	22972-55-0	207583	214872	189146	296732	254232	137074	176667	201772	149090	152301	1.43715	0.0193744	0.702673	-0.509075	insig
MW0144204	C19H20N2O6	Abu-HoPhe-OH	Others	Others	-	60972.6	69819.2	63453.5	49001.3	75765.6	9	9	9	9	9	1.89598	0.000144821	0.00014106	-12.7914	down
MW0144207	C15H21N3O6	Abu-Lys-OH	Amino acid and Its metabolites	Amino acid derivatives	-	136494	146936	139362	112997	95415.6	74319.4	85955	70703.2	90857	85577.9	1.62856	0.00663305	0.645452	-0.631619	insig
MW0144212	C12H14N2O7	Abu-Ser-OH	Amino acid and Its metabolites	Amino acid derivatives	-	5.04447e+06	2.87777e+06	3.01874e+06	2.77091e+06	2.5072e+06	1.36283e+06	2.01399e+06	3.29434e+06	2.57172e+06	1.60955e+06	1.13863	0.101506	0.669115	-0.579673	insig
MW0144214	C20H19N3O6	Abu-Trp-OH	Amino acid and Its metabolites	Amino acid derivatives	-	7.52434e+06	9.42872e+06	8.69534e+06	1.27715e+07	1.10994e+07	9	8.7049e+06	1.02801e+07	9.10915e+06	7.92967e+06	0.660525	0.238653	0.72747	-0.459039	insig
MW0144314	C20H33N5O9	Ac-Ser-Asp-Lys-Pro	Amino acid and Its metabolites	Amino acid derivatives	-	209451	423414	117022	809814	90491.5	949794	599179	333375	666947	1.2036e+06	1.21457	0.0698208	2.27422	1.18537	up
MW0122716	C21H18ClNO6	Acemetacin	Heterocyclic compounds	Heterocyclic compounds	53164-05-9	349582	1.39016e+06	544219	3.49169e+06	3.11095e+06	2.62831e+06	4.04718e+06	1.97267e+06	1.59668e+06	3.15728e+06	0.883164	0.285574	1.50813	0.592757	insig
MW0122717	C19H22N2OS	Acepromazine	Heterocyclic compounds	Heterocyclic compounds	61-00-7	2.69879e+06	2.05545e+06	2.611e+06	5.11753e+06	4.96176e+06	2.68377e+06	4.51301e+06	4.48787e+06	5.05669e+06	3.8873e+06	0.65212	0.430832	1.18253	0.241874	insig
MEDN1193	C8H9NO2	Acetaminophen	Benzene and substituted derivatives	Phenolics	103-90-2	9141.52	1831.99	15969	9	131334	7179.68	1135.27	105733	5244.23	1120.85	0.171154	0.821029	0.760729	-0.394546	insig
MW0122727	C4H6N4O3S2	Acetazolamide	Alcohol and amines	Amines	59-66-5	2.79742e+06	3.02242e+06	4.29908e+06	2.9873e+06	1.94542e+06	4.35679e+06	3.1962e+06	1.79966e+06	2.47491e+06	3.84294e+06	0.109847	0.840346	1.04112	0.0581314	insig
MW0015555	C17H24O4	Acetylvalerenolic acid	Terpenoids	Sesquiterpenoids	81397-67-3	574479	412781	754957	183227	295559	166492	309539	248169	244369	288584	1.00822	0.130186	0.56603	-0.821051	insig
MEDN1518	C7H13NO3	Acetylvaline	Amino acid and Its metabolites	Amino acid derivatives	96-81-1	449027	373007	497352	1.21372e+06	1.44145e+06	693257	290508	1.05789e+06	449386	576370	0.340877	0.504116	0.771763	-0.373771	insig
MW0122741	C30H27NO7	Acrimarine H	Heterocyclic compounds	Heterocyclic compounds	-	9	9	9	9	9	311399	9	72977.9	101322	296428	1.54436	0.0665276	17380.8	14.0852	up
MW0144309	C20H19NO3	Acronycine	Heterocyclic compounds	Heterocyclic compounds	7008-42-6	2.56455e+06	2.25151e+06	2.20203e+06	2.00166e+06	1.72548e+06	1.78697e+06	2.24715e+06	2.69277e+06	2.42349e+06	2.51642e+06	0.535442	0.401295	1.08577	0.118714	insig
MEDP1740	C3H5NO	Acrylamide	Alcohol and amines	Amines	79-06-1	2.72032e+07	2.18007e+07	3.27708e+07	4.42625e+07	6.26384e+07	1.29401e+07	1.46504e+07	1.86345e+07	3.72806e+07	2.61898e+07	1.10165	0.108257	0.581397	-0.782406	insig
MW0105437	C19H35N3O5	Actinonin	Amino acid and Its metabolites	Amino acid derivatives	13434-13-4	558864	497770	442448	567287	496092	254265	299218	381280	349044	357124	1.66158	0.000456574	0.640373	-0.643015	insig
MW0015574	C21H36O10	Acuminoside	Heterocyclic compounds	Heterocyclic compounds	120163-17-9	567166	422029	425977	1.25188e+06	2.44762e+06	883212	1.10484e+06	1.30417e+06	498485	581996	0.082865	0.7357	0.854933	-0.226117	insig
MW0144347	C19H24ClNO6	Acutumine	Others	Medicine	17088-50-5	4.53699e+06	4.70959e+06	3.86599e+06	1.613e+07	1.61929e+07	3.80179e+07	3.35631e+07	1.41523e+07	2.91665e+07	4.56363e+07	1.53579	0.00797164	3.53328	1.82101	up
MW0144351	C24H38O5	Acylated phloroglucinol	Benzene and substituted derivatives	Benzene and substituted derivatives	-	1.34815e+07	9.01249e+06	6.91185e+06	1.29724e+07	1.40775e+07	6.53524e+06	7.28271e+06	9.30625e+06	3.84366e+06	1.33803e+06	1.19874	0.0217158	0.501381	-0.99602	insig
MEDP0159	C5H5N5	Adenine	Nucleotide And Its metabolites	Nucleotide And Its metabolites	73-24-5	2.06846e+07	136925	550657	2.06466e+07	1.99411e+07	5.44917e+06	9.89394e+06	1.10114e+07	1.89677e+07	9.05806e+06	0.659755	0.789103	0.877669	-0.188251	insig
MEDN0299	C6H10O4	Adipic Acid	Organic acid And Its derivatives	Organic acid And Its derivatives	124-04-9	330093	397828	488243	228259	359649	259744	197664	579570	219377	301770	0.591848	0.565277	0.863671	-0.211447	insig
MEDP2044	C19H24O3	Adrenosterone	Hormones and hormone related compounds	Hormones and hormone related compounds	382-45-6	1.42335e+07	1.39848e+06	4.28967e+06	3.43157e+06	2.20948e+06	1.005e+06	1.68048e+06	1.69319e+06	2.44627e+06	1.97089e+06	0.982158	0.224651	0.344088	-1.53915	insig
MEDP2167	C17H12O7	Aflatoxin-M1	Benzene and substituted derivatives	Benzene and substituted derivatives	6795-23-9	153583	193251	163421	227341	179105	41704.8	178714	90865.1	244901	234638	0.600349	0.575594	0.862683	-0.213098	insig
MEDP1741	C5H14N4	Agmatine	Alcohol and amines	Polyamines	306-60-5	3.74818e+06	2.1807e+06	3.39115e+06	2.12513e+06	2.76951e+06	2.108e+06	1.29021e+06	1.74183e+06	4.96255e+06	3.41608e+06	0.337166	0.857324	0.951036	-0.0724276	insig
MEDN0036	C6H12N2O3	Ala-Ala	Amino acid and Its metabolites	Small Peptide	1948-31-8	133214	34175.5	25659.6	57991.1	201779	51353.8	128615	314525	84963.2	85795.5	0.638598	0.485391	1.46914	0.554969	insig
MW0144453	C11H20N4O5	Ala-Ala-Gln	Amino acid and Its metabolites	Small Peptide	-	1.94952e+06	1.36865e+06	1.69179e+06	2.4363e+06	1.78731e+06	808524	1.59657e+06	1.12241e+06	1.286e+06	1.07245e+06	1.38211	0.0169605	0.637451	-0.649613	insig
MW0144470	C23H43N9O7	Ala-Arg-Gln-Ala-Leu	Amino acid and Its metabolites	Small Peptide	-	561412	266738	383642	479391	404779	170723	348429	244697	274101	267073	1.27672	0.0299356	0.622637	-0.683538	insig
MW0144482	C20H29N7O4	Ala-Arg-Trp	Amino acid and Its metabolites	Small Peptide	-	7.75753e+06	2.42847e+06	4.76946e+06	4.57614e+06	3.86857e+06	2.54157e+06	5.15634e+06	4.58171e+06	4.75343e+06	3.36351e+06	0.246817	0.56872	0.871641	-0.198193	insig
MW0144486	C22H41N9O8	Ala-Asn-Arg-Val-Thr	Amino acid and Its metabolites	Small Peptide	-	8.32601e+06	1.80455e+06	4.76146e+06	7.03733e+06	6.71026e+06	6.28292e+06	1.31417e+07	1.15265e+07	9.0756e+06	6.23084e+06	1.05212	0.0858219	1.61516	0.691676	insig
MW0144505	C12H22N4O5	Ala-Asn-Val	Amino acid and Its metabolites	Small Peptide	-	2.40313e+06	831789	1.47708e+06	1.86133e+06	1.05968e+06	1.20076e+06	1.72421e+06	3.3274e+06	2.51467e+06	1.83213e+06	0.829736	0.238041	1.3886	0.473628	insig
MW0144575	C13H23N3O6	Ala-Glu-Val	Amino acid and Its metabolites	Small Peptide	-	1.39651e+07	3.04813e+06	1.22562e+06	1.44059e+07	1.96722e+07	672955	1.2239e+06	1.3704e+06	2.00356e+06	1.3752e+06	1.34376	0.0619462	0.127034	-2.97672	down
MW0144582	C19H35N5O7	Ala-Gly-Leu-Val-Ser	Amino acid and Its metabolites	Small Peptide	-	1.12297e+06	636540	651443	1.78666e+06	1.43755e+06	1.42753e+06	2.55795e+06	2.03294e+06	1.84183e+06	1.95809e+06	1.35934	0.0206132	1.74233	0.801021	insig
MW0144585	C12H19N5O4	Ala-His-Ala	Amino acid and Its metabolites	Small Peptide	-	7.34041e+06	2.90789e+06	1.06227e+07	1.24931e+07	1.10083e+07	7.299e+06	1.09495e+07	1.08821e+07	1.35846e+07	1.20021e+07	0.71645	0.337557	1.23314	0.302339	insig
MW0144598	C22H28N6O7	Ala-His-Phe-Asp	Amino acid and Its metabolites	Small Peptide	-	329188	198229	219292	384776	402791	104650	177032	295080	219810	209261	1.04867	0.0803239	0.655575	-0.609166	insig
MEDN1980	C9H18N2O3	Ala-Ile	Amino acid and Its metabolites	Small Peptide	29727-65-9	1.21754e+06	767232	621621	1.31724e+06	1.16038e+06	1.43204e+06	1.48147e+06	2.21249e+06	1.53618e+06	1.33524e+06	1.35424	0.0233696	1.57306	0.65357	insig
MW0144608	C13H24N4O5	Ala-Ile-Asn	Amino acid and Its metabolites	Small Peptide	-	5.06807e+06	1.55948e+06	2.13722e+06	9.0127e+06	6.19838e+06	2.93717e+06	2.40052e+06	1.93428e+06	7.94974e+06	4.1248e+06	0.184652	0.610705	0.806917	-0.309509	insig
MW0144612	C17H30N4O7S	Ala-Ile-Cys-Glu	Amino acid and Its metabolites	Small Peptide	-	179843	144678	162320	590280	788201	366285	305400	341689	531194	461504	0.573177	0.848146	1.07546	0.104949	insig
MW0144619	C19H34N4O7	Ala-Ile-Leu-Asp	Amino acid and Its metabolites	Small Peptide	-	4.07009e+06	3.93617e+06	3.95733e+06	3.516e+06	3.06281e+06	1.91652e+06	3.36051e+06	3.15988e+06	3.0955e+06	3.30945e+06	1.10628	0.0567553	0.800428	-0.321157	insig
MW0144656	C18H32N6O8	Ala-Lys-Asn-Glu	Amino acid and Its metabolites	Small Peptide	-	406963	614412	346915	535785	500290	1.29191e+06	744675	781909	553470	1.09928e+06	1.4521	0.0323296	1.85964	0.895023	insig
MW0144658	C14H27N5O5	Ala-Lys-Gln	Amino acid and Its metabolites	Small Peptide	-	3.23273e+06	1.426e+06	1.97503e+06	1.47462e+06	1.21663e+06	440265	1.53093e+06	2.17174e+06	1.49716e+06	1.32453e+06	0.66878	0.334904	0.746876	-0.421059	insig
MW0144664	C19H31N7O7	Ala-Lys-His-Asp	Amino acid and Its metabolites	Small Peptide	-	376941	643212	594821	1.10727e+06	690024	879113	332015	234952	848868	650698	0.434483	0.613406	0.863251	-0.212148	insig
MW0144666	C19H35N5O7	Ala-Lys-Leu-Asp	Amino acid and Its metabolites	Small Peptide	-	23683.6	14896	21200.7	17149.7	16290.7	14078.5	18042.4	21307.7	23005.4	21294.6	0.283638	0.702966	1.04836	0.0681298	insig
MEDN2110	C8H16N2O3S	Ala-Met	Amino acid and Its metabolites	Small Peptide	14486-05-6	45573.1	23396.2	14841.9	18112.5	35815.2	213664	154774	246396	200963	171703	1.81643	0.000171967	7.16935	2.84184	up
MW0144675	C21H39N5O6S2	Ala-Met-Gly-Ile-Met	Amino acid and Its metabolites	Small Peptide	-	504164	650604	553054	3.81676e+06	2.91153e+06	6.30748e+06	1.83662e+06	531461	2.73351e+06	3.96595e+06	0.756021	0.287033	1.82252	0.865938	insig
MEDP1742	C12H16N2O3	Ala-Phe	Amino acid and Its metabolites	Small Peptide	3061-90-3	2.9953e+06	500321	1.46898e+06	1.22986e+06	1.59401e+06	4.13916e+06	4.55512e+06	6.98211e+06	1.31507e+07	8.15615e+06	1.63647	0.0206533	4.74846	2.24746	up
MW0144699	C22H35N5O6	Ala-Phe-Thr-Lys	Amino acid and Its metabolites	Small Peptide	-	4.69708e+06	1.87811e+06	4.657e+06	4.95482e+06	4.15148e+06	4.55594e+06	7.01411e+06	5.24882e+06	6.98746e+06	6.31348e+06	1.20828	0.0307867	1.48093	0.566501	insig
MW0144707	C26H50N10O6	Ala-Pro-Arg-Lys-Lys	Amino acid and Its metabolites	Small Peptide	-	2.73501e+06	1.08136e+06	1.88126e+06	1.84667e+06	2.37909e+06	2.00398e+06	3.66831e+06	3.2164e+06	2.76857e+06	2.52899e+06	1.14732	0.0654148	1.42958	0.515587	insig
MEDN2100	C6H12N2O4	Ala-Ser	Amino acid and Its metabolites	Small Peptide	3303-41-1	123928	43968.4	37996.5	210767	327691	90008.6	145893	252505	229993	181607	0.659513	0.632883	1.20912	0.273953	insig
MW0144771	C16H21N3O7	Ala-Tyr-Asp	Amino acid and Its metabolites	Small Peptide	-	2.94091e+06	436698	651632	6.53657e+06	5.38768e+06	3.7331e+06	1.19116e+06	1.42633e+06	2.65082e+06	1.31656e+06	0.00253388	0.431128	0.646753	-0.628714	insig
MW0144774	C21H28N4O10	Ala-Tyr-Glu-Asp	Amino acid and Its metabolites	Small Peptide	-	453052	525559	450637	448442	596266	204190	452663	293020	199336	261200	1.51962	0.00634801	0.570103	-0.810706	insig
MW0144792	C16H26N4O9	Ala-Val-Asp-Asp	Amino acid and Its metabolites	Small Peptide	-	1.35678e+06	1.56324e+06	1.548e+06	1.37474e+06	1.169e+06	1.24345e+06	1.18333e+06	1.25695e+06	1.15553e+06	1.21192e+06	1.3105	0.0546283	0.863003	-0.212563	insig
MW0144803	C20H40N8O5	Ala-Val-Lys-Arg	Amino acid and Its metabolites	Small Peptide	-	9.34592e+06	5.15435e+06	8.3695e+06	9.70266e+06	6.70818e+06	6.90598e+06	1.22976e+07	1.51576e+07	1.24775e+07	9.83547e+06	1.11757	0.0725924	1.4428	0.528873	insig
MW0137308	C24H26O4	Albafuran B	Heterocyclic compounds	Heterocyclic compounds	-	1.34674e+06	1.05809e+06	1.07486e+06	947840	751815	706580	877057	1.05769e+06	828968	819346	0.917423	0.16067	0.828222	-0.271911	insig
MW0015610	C23H28O11	Albiflorin	Benzene and substituted derivatives	Phenolics	39011-90-0	30654.6	26573.9	48762	96473.6	126671	336766	62814.2	38703.1	156868	213786	0.974364	0.155234	2.45777	1.29735	insig
MEDP1093	C5H4N4O	Allopurinol	Nucleotide And Its metabolites	Nucleotide And Its metabolites	315-30-0	3.42788e+06	5.26674e+06	7.06319e+06	2.69139e+06	2.96052e+06	488775	752690	1.0769e+06	637505	584095	1.80522	0.0120061	0.165344	-2.59646	down
MEDN0487	C6H11NO3	Allysine	Aldehyde,Ketones,Esters	Esters	1962-83-0	78334.6	86128.3	74450	225201	206423	16711.4	64077.7	89427	53440.9	30473	1.29408	0.0666313	0.378995	-1.39975	down
MW0105602	C21H38N4O8	Amastatin	Amino acid and Its metabolites	Amino acid derivatives	67655-94-1	113261	90233.5	99250.7	96813.4	122989	32286.6	55668	74647.1	45174.4	23613.9	1.59753	0.00101176	0.442811	-1.17524	down
MEDP2002	C5H9NO3	Aminolevulinic acid	Organic acid And Its derivatives	Organic acid And Its derivatives	106-60-5	1.80691e+06	764963	575997	2.07476e+06	2.06405e+06	473242	803768	814560	2.53452e+06	930117	0.49238	0.499135	0.762515	-0.391162	insig
MEDN0478	C3H5NO4	Aminomalonic Acid	Organic acid And Its derivatives	Organic acid And Its derivatives	1068-84-4	1.12177e+06	1.14165e+06	795417	4.9289e+06	5.04696e+06	3.00203e+06	1.75533e+06	2.03793e+06	1.61418e+06	2.34892e+06	0.193436	0.67149	0.825365	-0.276896	insig
MW0006037	C9H13N	Amphetamine	Benzene and substituted derivatives	Benzene and substituted derivatives	300-62-9	1.32879e+07	5.40032e+06	5.33584e+06	4.97833e+06	2.22894e+06	3.47235e+06	4.28364e+06	4.14081e+06	9.71319e+06	8.41362e+06	0.0916665	0.917501	0.96133	-0.0568956	insig
MEDL02675	C17H17NO3	Anaxagoreine	Alkaloids	Alkaloids	77410-38-9	411619	726649	561660	988983	947853	576518	669856	452810	1.09048e+06	1.08202e+06	0.150813	0.791958	1.06459	0.090304	insig
MW0145074	C25H29NO4	Ancistrocladine	Heterocyclic compounds	Heterocyclic compounds	32221-59-3	1.1743e+06	1.24711e+06	1.20616e+06	858527	842641	840355	1.15541e+06	1.00606e+06	915003	1.04954e+06	0.418085	0.509474	0.931998	-0.101602	insig
MEDP2040	C9H11N3O4	Ancitabine	Heterocyclic compounds	Heterocyclic compounds	10212-25-6	60350.2	60129.7	49999.3	45850	113443	56517.7	35007.2	34398.5	66079	58436.8	0.745012	0.294005	0.759431	-0.397008	insig
MW0006046	C15H16N2O2	Ancymidol	Benzene and substituted derivatives	Phenolics	12771-68-5	5.26846e+06	4.90444e+06	5.38745e+06	3.65635e+06	2.47469e+06	2.53323e+06	5.25895e+06	5.2454e+06	5.37493e+06	4.2361e+06	0.120695	0.811445	1.04413	0.0622995	insig
MEDP1644	C6H7N	Aniline	Alcohol and amines	Amines	62-53-3	160150	244456	111396	164113	143068	65029	76542.5	57281.7	249751	164832	0.845666	0.366393	0.7452	-0.4243	insig
MW0006069	C28H40N2O9	Antimycin A1	Benzene and substituted derivatives	Benzene and substituted derivatives	1397-94-0	62127.6	67656.1	190200	348715	423895	3.10577e+06	3.22362e+06	1.59646e+06	3.52308e+06	2.34423e+06	1.74694	0.00149439	12.6242	3.65813	up
MW0193523	C21H20O10	Apigenin-7-O-glucoside(Cosmosiin)	Flavonoids	Flavonoid	-	501833	312361	341606	232819	160140	197943	341220	323452	327703	306777	0.062388	0.875758	0.966641	-0.0489476	insig
MW0137394	C26H28O14	Apiin	Flavonoids	Flavonoid	26544-34-3	3.10145e+06	5.23115e+06	1.01271e+07	5.29997e+06	3.32136e+06	580429	1.10755e+06	1.92249e+06	531544	267810	1.6693	0.0212315	0.162838	-2.61849	down
MEDN1141	C24H38O4	Apocholic acid	Bile acids	Bile acids	641-81-6	6.03743e+07	3.13999e+07	3.85693e+07	6.37168e+07	9.67277e+07	2.06745e+07	3.40837e+07	6.28671e+07	2.12706e+07	1.44493e+07	1.15066	0.0945972	0.527343	-0.923186	insig
MEDP1820	C9H10Cl2N4	Apraclonidine	Benzene and substituted derivatives	Benzene and substituted derivatives	73218-79-8	191667	350466	329436	176979	70291.8	214617	124244	176178	271753	191256	0.0986644	0.641571	0.874162	-0.194027	insig
MW0105642	C22H38NO5P	Arachidonoyl ethanolamide phosphate	Alcohol and amines	Amines	183323-26-4	5.81556e+06	2.38568e+06	5.11144e+06	3.87809e+06	2.10001e+06	1.26189e+06	2.93177e+06	4.29577e+06	6.54823e+06	3.75301e+06	0.146771	0.931853	0.974076	-0.0378945	insig
MW0145226	C26H36N2O3	Arachidonoyl m-Nitroaniline	Benzene and substituted derivatives	Benzene and substituted derivatives	1175954-87-6	845837	465207	428383	898350	701251	655611	598289	991612	689832	674773	0.449474	0.660175	1.08119	0.112617	insig
MEDP2315	C9H19N5O3	Arg-Ala	Amino acid and Its metabolites	Small Peptide	40968-45-4	84393.1	61080.6	38793.9	86560.1	98397.3	9	9	9	144803	9	1.51556	0.204865	0.392277	-1.35006	down
MW0145244	C13H24N6O6	Arg-Ala-Asp	Amino acid and Its metabolites	Small Peptide	-	391807	317689	385359	469790	427203	310644	708937	525268	556666	548698	1.00919	0.110243	1.33053	0.412001	insig
MEDP2495	C10H20N6O4	Arg-Asn	Amino acid and Its metabolites	Small Peptide	68040-95-9	913038	219545	173520	807036	1.03849e+06	521646	294328	1.81176e+06	1.36092e+06	511340	0.501125	0.459359	1.42783	0.513823	insig
MW0145271	C20H35N9O9	Arg-Asn-Gln-Glu	Amino acid and Its metabolites	Small Peptide	-	407849	2.2914e+06	809859	1.15842e+06	1.13905e+06	982510	1.44174e+06	1.40437e+06	990731	1.4396e+06	0.397712	0.796231	1.07791	0.108231	insig
MW0145281	C19H29N7O5	Arg-Asn-Phe	Amino acid and Its metabolites	Small Peptide	-	1.77439e+06	540662	872591	1.11688e+06	872112	902784	1.43854e+06	1.89396e+06	1.6117e+06	1.42134e+06	1.01992	0.151306	1.40407	0.489612	insig
MEDN2140	C10H19N5O5	Arg-Asp	Amino acid and Its metabolites	Small Peptide	15706-88-4	56561.8	31604.9	35115.6	31796.8	33241.6	26625.4	26270	40055.3	27306.2	31404.1	0.85159	0.224139	0.805333	-0.312342	insig
MW0145321	C20H35N9O9	Arg-Gln-Asn-Glu	Amino acid and Its metabolites	Small Peptide	-	7.94305e+06	8.77051e+06	1.14271e+07	2.37868e+07	1.89707e+07	1.41381e+07	1.95749e+07	1.34865e+07	1.85015e+07	1.84487e+07	0.719728	0.460918	1.18691	0.247212	insig
MW0145325	C16H30N8O6	Arg-Gln-Gln	Amino acid and Its metabolites	Small Peptide	-	8.72958e+06	3.58338e+06	6.29022e+06	7.69667e+06	7.38287e+06	3.88187e+06	6.83772e+06	7.73244e+06	7.58177e+06	5.40119e+06	0.146718	0.70451	0.933267	-0.0996381	insig
MW0145354	C25H44N8O11	Arg-Glu-Ser-Leu-Glu	Amino acid and Its metabolites	Small Peptide	-	2.0001e+06	1.26742e+06	1.5078e+06	1.88401e+06	1.59007e+06	1.17675e+06	1.95644e+06	2.89025e+06	2.13998e+06	1.87381e+06	0.65635	0.286666	1.21672	0.283002	insig
MW0145586	C12H22N6O6	Arg-Gly-Asp	Amino acid and Its metabolites	Small Peptide	99896-85-2	5.44792e+06	4.75831e+06	3.80082e+06	5.04579e+06	4.07328e+06	810156	1.30787e+06	1.25917e+06	1.2027e+06	1.13749e+06	1.84974	0.000165157	0.247227	-2.01609	down
MW0145382	C25H44N8O10	Arg-Ile-Ala-Glu-Glu	Amino acid and Its metabolites	Small Peptide	-	2.03665e+06	899012	1.23559e+06	1.56305e+06	769816	1.07827e+06	1.67647e+06	1.79044e+06	1.59234e+06	1.3689e+06	0.647874	0.472885	1.1541	0.206772	insig
MW0145405	C28H54N8O6	Arg-Ile-Val-Leu-Val	Amino acid and Its metabolites	Small Peptide	-	1.416e+06	684751	906182	998341	1.00143e+06	804124	1.19937e+06	1.25871e+06	1.35505e+06	1.23943e+06	0.756794	0.297693	1.16977	0.226223	insig
MW0145421	C29H47N9O5	Arg-Leu-Lys-Trp	Amino acid and Its metabolites	Small Peptide	-	1.02554e+06	468705	639954	773886	792958	128540	511172	981296	358450	406282	0.963843	0.162236	0.644612	-0.633496	insig
MW0145434	C17H34N8O5	Arg-Lys-Gln	Amino acid and Its metabolites	Small Peptide	-	3.1817e+06	1.15312e+06	2.03376e+06	2.39465e+06	1.72947e+06	9	2.85458e+06	4.24699e+06	9	9	1.19907	0.510334	0.676813	-0.56317	insig
MW0145454	C15H30N6O5S1	Arg-Met-Thr	Amino acid and Its metabolites	Small Peptide	-	164202	74077.9	147244	197239	199561	170771	216700	328152	9	127957	0.500741	0.841608	1.07831	0.108774	insig
MW0145467	C24H32N6O4	Arg-Phe-Phe	Amino acid and Its metabolites	Small Peptide	-	2.92986e+07	1.19452e+07	1.49842e+07	1.62759e+07	8.4036e+06	8.4182e+06	1.30978e+07	1.19399e+07	1.68129e+07	1.41071e+07	0.420799	0.423494	0.795674	-0.329751	insig
MW0145469	C19H30N6O5	Arg-Phe-Thr	Amino acid and Its metabolites	Small Peptide	-	941459	444666	593791	851998	770947	359523	663037	665814	552995	592913	0.730409	0.191188	0.786676	-0.346159	insig
MEDN1914	C11H21N5O3	Arg-Pro	Amino acid and Its metabolites	Small Peptide	2418-69-1	84945.8	126882	39101.3	101964	118860	92996.5	97899.6	97975.9	145851	116288	0.588825	0.418365	1.16801	0.224049	insig
MEDP2497	C10H21N5O4	Arg-Thr	Amino acid and Its metabolites	Small Peptide	-	74410.7	64746.8	51683.2	55662.4	73722.6	51674.9	30259.9	18032	61318.4	60630.4	1.00242	0.0909539	0.692997	-0.529079	insig
MW0145510	C14H27N7O6	Arg-Thr-Asn	Amino acid and Its metabolites	Small Peptide	-	2.83617e+07	3.47048e+07	3.19091e+07	4.65883e+07	4.36829e+07	2.09832e+07	2.56175e+07	2.28971e+07	3.05754e+07	3.05751e+07	1.33892	0.0323754	0.705266	-0.50376	insig
MW0145515	C15H28N6O7	Arg-Thr-Glu	Amino acid and Its metabolites	Small Peptide	-	724134	335690	657658	562841	518684	322308	557601	532565	645923	422960	0.39307	0.486982	0.886514	-0.173785	insig
MW0145521	C23H42N8O10	Arg-Thr-Leu-Ser-Asp	Amino acid and Its metabolites	Small Peptide	-	6.11624e+06	6.67418e+06	1.08799e+07	4.24195e+07	2.85555e+07	3.35116e+07	4.60672e+07	5.22006e+07	1.3461e+07	2.41861e+07	0.996274	0.174914	1.79012	0.840056	insig
MW0145548	C24H32N6O5	Arg-Tyr-Phe	Amino acid and Its metabolites	Small Peptide	-	3.23655e+07	1.0376e+07	1.91104e+07	2.08711e+07	1.40252e+07	1.41155e+07	2.52591e+07	3.80623e+07	2.38962e+07	2.05292e+07	0.676293	0.38183	1.25958	0.332944	insig
MEDN1938	C11H23N5O3	Arg-Val	Amino acid and Its metabolites	Small Peptide	2896-20-0	63538.9	90609.1	72569	59744.9	41136.8	30469.1	84107.8	177167	56707.2	66113	0.172209	0.539819	1.26546	0.339667	insig
MW0145573	C24H44N8O9	Arg-Val-Ser-Leu-Asp	Amino acid and Its metabolites	Small Peptide	-	5.23503e+07	1.6202e+07	3.25113e+07	2.54603e+07	2.11719e+07	1.21254e+07	2.81377e+07	3.48948e+07	2.60919e+07	1.76025e+07	0.451391	0.46592	0.80471	-0.313459	insig
MW0145576	C38H50N8O7	Arg-Val-Tyr-Phe-Phe	Amino acid and Its metabolites	Small Peptide	-	199306	59026.4	158810	152791	103830	140938	270369	226812	177819	205228	1.1415	0.066502	1.51562	0.599904	insig
MEDN0499	C10H18N4O6	Argininosuccinic acid	Organic acid And Its derivatives	Organic acid And Its derivatives	2387-71-5	86973.7	119963	44302.9	65320.7	75298.9	55063.5	84673.6	113314	128591	124560	0.686233	0.256335	1.2918	0.369381	insig
MW0105727	C15H23N5O3	Arginyl-Phenylalanine	Amino acid and Its metabolites	Amino acid derivatives	2047-13-4	3.84903e+07	6.92562e+06	1.02327e+07	1.1062e+07	7.81519e+06	6.48738e+06	1.08153e+07	1.36231e+07	1.4313e+07	1.21718e+07	0.0852573	0.602103	0.770345	-0.376424	insig
MW0015923	C15H22O5	Artemisinin	Aldehyde,Ketones,Esters	Esters	63968-64-9	392537	240372	279289	251509	208651	389692	346666	411200	452955	471364	1.51905	0.00816482	1.50972	0.594281	insig
MW0015928	C19H28O8	Artesunate	Aldehyde,Ketones,Esters	Esters	88495-63-0	2.82564e+08	1.54532e+08	1.99854e+08	1.6705e+08	1.29659e+08	1.94694e+08	1.87561e+08	3.00119e+08	2.04727e+08	2.11727e+08	0.751242	0.354776	1.17691	0.234999	insig
MW0015942	C30H48O5	Asiatic acid	Organic acid And Its derivatives	Organic acid And Its derivatives	464-92-6	1.58471e+08	6.92794e+07	8.97069e+07	9.2561e+07	1.11261e+08	8.58906e+07	1.26793e+08	1.04469e+08	1.19564e+08	1.34776e+08	0.557931	0.583957	1.09633	0.132677	insig
MEDN1919	C7H13N3O4	Asn-Ala	Amino acid and Its metabolites	Small Peptide	20917-57-1	75840.7	58787.2	29632.6	179294	208103	57416.4	57491.8	88181.5	149307	74099.2	0.1267	0.545803	0.773119	-0.371238	insig
MW0145657	C23H40N6O9	Asn-Ala-Glu-Val-Leu	Amino acid and Its metabolites	Small Peptide	-	1.84477e+06	293881	427354	1.15952e+06	537689	862668	959488	2.83769e+06	3.549e+06	1.64821e+06	1.15403	0.111337	2.31212	1.20922	up
MEDP2499	C8H14N4O5	Asn-Asn	Amino acid and Its metabolites	Small Peptide	-	57258.2	51362.1	9	82784.9	118049	19593.8	56628.1	33885.1	84986	81481.9	0.508241	0.785914	0.893726	-0.162096	insig
MW0145689	C14H25N5O6	Asn-Asn-Leu	Amino acid and Its metabolites	Small Peptide	-	361940	337048	1.111e+06	611946	351066	1.33879e+06	870248	1.76464e+06	274091	363761	0.57453	0.295032	1.66301	0.733798	insig
MW0145694	C17H23N5O7	Asn-Asn-Tyr	Amino acid and Its metabolites	Small Peptide	-	1.2177e+06	1.09242e+06	1.25251e+06	1.45599e+06	1.14832e+06	1.10496e+06	1.60388e+06	1.24133e+06	1.51736e+06	1.58691e+06	0.89922	0.178783	1.14391	0.193978	insig
MEDN1920	C6H11N3O4	Asn-Gly	Amino acid and Its metabolites	Small Peptide	67576-72-1	26569.6	20619.8	22688	38500.2	69272.2	14323.6	32369.8	38274	37773.6	29003	0.240657	0.6232	0.854175	-0.227397	insig
MW0145779	C19H29N7O8	Asn-His-Val-Asp	Amino acid and Its metabolites	Small Peptide	-	9	136804	9	9	9	1.5793e+06	1.52361e+06	531096	1.295e+06	2.07306e+06	1.62472	0.00523582	51.1695	5.67721	up
MEDP2568	C9H15N3O5	Asn-Hyp	Amino acid and Its metabolites	Small Peptide	-	146459	152961	75712.8	153068	221358	52596.7	74085.3	99233.4	257954	156119	0.519883	0.63004	0.85382	-0.227996	insig
MW0145781	C18H31N5O8	Asn-Ile-Ala-Glu	Amino acid and Its metabolites	Small Peptide	-	7.52456e+06	9	6.42339e+06	1.07076e+07	1.16976e+07	1.00665e+07	1.23063e+07	1.31704e+07	7.50953e+06	9.98151e+06	0.738002	0.197233	1.45886	0.544845	insig
MW0145785	C20H36N6O8	Asn-Ile-Asp-Lys	Amino acid and Its metabolites	Small Peptide	-	572661	473531	515181	382379	554154	124091	292421	408462	241087	195053	1.49905	0.00370345	0.504869	-0.98602	insig
MW0145793	C20H36N6O8	Asn-Ile-Lys-Asp	Amino acid and Its metabolites	Small Peptide	-	42489.4	26268.9	13173.8	3.53398e+06	8.32977e+06	220935	163522	451861	197874	220392	0.0800563	0.260634	0.105024	-3.25121	insig
MW0145795	C19H28N4O5	Asn-Ile-Phe	Amino acid and Its metabolites	Small Peptide	-	5.11376e+06	2.99571e+06	4.60861e+06	4.894e+06	4.00019e+06	2.37201e+06	3.74438e+06	3.53855e+06	4.11482e+06	3.42614e+06	0.93514	0.105214	0.795654	-0.329788	insig
MW0145796	C25H40N6O6	Asn-Ile-Phe-Lys	Amino acid and Its metabolites	Small Peptide	-	338299	115607	187545	516155	568104	284716	448863	727828	312727	392958	0.666065	0.478562	1.25577	0.32857	insig
MW0145812	C20H36N6O8	Asn-Leu-Lys-Asp	Amino acid and Its metabolites	Small Peptide	-	1.04675e+06	728997	544071	1.70542e+06	2.16713e+06	1.05273e+06	1.03151e+06	1.42758e+06	1.77611e+06	973613	0.278979	0.969007	1.01117	0.0160259	insig
MW0145824	C14H25N5O7	Asn-Lys-Asp	Amino acid and Its metabolites	Small Peptide	-	3.63045e+06	923659	1.46053e+06	5.9031e+06	1.90539e+07	3.48541e+06	6.03808e+06	3.91494e+06	6.93633e+06	4.98274e+06	0.441021	0.756334	0.818732	-0.288537	insig
MW0145837	C19H29N5O6	Asn-Lys-Tyr	Amino acid and Its metabolites	Small Peptide	-	3.80592e+07	5.02876e+06	1.62062e+07	1.47883e+07	1.22731e+07	5.66966e+06	7.34129e+06	9.88988e+06	1.05608e+07	7.50266e+06	0.906349	0.177639	0.474368	-1.07592	insig
MEDP2505	C9H17N3O4S	Asn-Met	Amino acid and Its metabolites	Small Peptide	-	429540	173363	399403	458809	592790	766006	606923	757247	736469	517714	1.30082	0.0148012	1.64777	0.720513	insig
MEDN1995	C13H17N3O4	Asn-Phe	Amino acid and Its metabolites	Small Peptide	22849-01-0	69005	61975.1	65808.8	34849.6	58178.3	254939	165935	314669	127310	207353	1.73071	0.00816924	3.6927	1.88468	up
MW0145850	C22H34N8O6	Asn-Phe-Ala-Arg	Amino acid and Its metabolites	Small Peptide	-	1.74493e+06	1.43017e+06	2.11415e+06	1.58122e+06	1.51131e+06	1.45551e+06	1.36919e+06	1.37774e+06	1.27634e+06	1.33311e+06	1.30266	0.0589353	0.812702	-0.299202	insig
MEDN1936	C9H15N3O4	Asn-Pro	Amino acid and Its metabolites	Small Peptide	-	1.17676e+06	451940	588738	1.43215e+06	2.27341e+06	683240	704780	745044	959609	645459	0.587838	0.254511	0.631122	-0.66401	insig
MW0145888	C19H36N8O7	Asn-Ser-Leu-Arg	Amino acid and Its metabolites	Small Peptide	-	247523	233120	313056	528929	640868	344922	173755	190193	328468	290231	0.809404	0.207192	0.676125	-0.564638	insig
MW0145900	C18H30N6O10	Asn-Thr-Gln-Glu	Amino acid and Its metabolites	Small Peptide	-	251906	140005	156337	252430	422553	100955	92847.8	215126	164626	283286	0.726452	0.272489	0.700473	-0.513598	insig
MW0145929	C36H43N7O9	Asn-Tyr-Gln-Phe-Phe	Amino acid and Its metabolites	Small Peptide	-	47795.8	19276.8	60822	1.59546e+06	1.52556e+06	116258	70575.4	224485	203039	82029.3	0.179866	0.242374	0.214345	-2.22199	insig
MW0145944	C23H38N6O11	Asn-Val-Asp-Glu-Val	Amino acid and Its metabolites	Small Peptide	-	641939	348172	639878	627510	470136	246552	622761	571906	572597	397941	0.445893	0.510887	0.884194	-0.177565	insig
MW0105842	C15H29N5O5	Asn-Val-Lys	Amino acid and Its metabolites	Small Peptide	-	1.43247e+06	179622	720524	1.19284e+06	314440	540797	492570	665638	707841	653180	0.131518	0.558603	0.796904	-0.327523	insig
MW0146005	C17H24N6O9	Asp-Ala-His-Asp	Amino acid and Its metabolites	Small Peptide	-	81554.6	127028	62969	518289	68104.9	1.01522e+06	153632	120178	462739	794584	1.11311	0.137221	2.96796	1.56947	up
MW0146101	C19H30N4O11	Asp-Glu-Ile-Asp	Amino acid and Its metabolites	Small Peptide	-	416900	263034	317610	355474	592887	55390.7	115430	208521	123920	48063.9	1.61778	0.00477725	0.283326	-1.81946	down
MEDN1933	C6H10N2O5	Asp-Gly	Amino acid and Its metabolites	Small Peptide	3790-51-0	53434.9	30617.4	13992	68187.3	86108.7	22598.5	24925.5	51068.4	48127	31496	0.383124	0.338324	0.70625	-0.501748	insig
MW0146115	C19H32N6O10	Asp-Gly-Lys-Ala-Asp	Amino acid and Its metabolites	Small Peptide	-	291094	108706	165901	193415	213765	136244	209658	242001	147815	133328	0.255018	0.592387	0.89327	-0.162831	insig
MW0146116	C24H44N6O8	Asp-Gly-Lys-Ile-Leu	Amino acid and Its metabolites	Small Peptide	-	1.19943e+07	5.27762e+06	9.22721e+06	9.85956e+06	7.46798e+06	5.78625e+06	1.04922e+07	1.01227e+07	9.53404e+06	8.37334e+06	0.150696	0.947525	1.01099	0.0157756	insig
MW0146125	C16H25N5O6	Asp-His-Leu	Amino acid and Its metabolites	Small Peptide	-	6.67735e+06	2.94507e+06	3.73803e+06	1.71731e+07	1.89359e+07	6.22632e+06	7.23174e+06	3.94781e+06	1.31987e+07	6.47967e+06	0.096774	0.533642	0.74964	-0.41573	insig
MEDP2438	C10H18N2O5	Asp-Ile	Amino acid and Its metabolites	Small Peptide	-	1.59197e+07	4.89199e+06	5.00374e+06	3.56873e+07	3.74009e+07	1.42904e+07	1.92975e+07	1.70038e+07	3.90121e+07	2.63275e+07	0.639469	0.697832	1.17216	0.229173	insig
MEDP2437	C10H18N2O5	Asp-Leu	Amino acid and Its metabolites	Small Peptide	3062-14-4	1.59197e+07	4.89199e+06	5.00374e+06	3.56873e+07	3.74009e+07	1.42904e+07	1.92975e+07	1.70038e+07	3.90121e+07	2.63275e+07	0.639469	0.697832	1.17216	0.229173	insig
MW0146164	C18H30N4O9	Asp-Leu-Ala-Glu	Amino acid and Its metabolites	Small Peptide	-	486766	315420	251380	1.87871e+06	3.60201e+06	1.56849e+06	1.22367e+06	1.86279e+06	2.264e+06	1.97663e+06	0.939082	0.515395	1.36137	0.445058	insig
MW0146196	C19H33N5O10	Asp-Lys-Thr-Glu	Amino acid and Its metabolites	Small Peptide	-	136579	107811	111650	202416	149291	527677	1.02881e+06	635175	743330	309868	1.73117	0.0123514	4.58477	2.19685	up
MW0146362	C9H16N2O5S	Asp-Met	Amino acid and Its metabolites	Small Peptide	-	5.84206e+06	2.70253e+06	3.84677e+06	4.77791e+06	3.70689e+06	1.81854e+06	3.25204e+06	3.43088e+06	3.97016e+06	3.21648e+06	0.862871	0.148682	0.751484	-0.412186	insig
MEDP0037	C13H16N2O5	Asp-Phe	Amino acid and Its metabolites	Small Peptide	13433-09-5	8.24519e+06	1.02037e+06	1.46279e+06	1.38698e+07	1.52687e+07	9.22223e+06	7.50189e+06	1.0937e+07	1.79425e+07	1.43037e+07	0.926592	0.294486	1.50268	0.587542	insig
MW0146232	C23H32N4O9	Asp-Phe-Val-Glu	Amino acid and Its metabolites	Small Peptide	-	1.28332e+06	705671	1.02364e+06	945591	1.11777e+06	457728	400548	890378	438739	341621	1.52348	0.00591395	0.498231	-1.00511	down
MW0146282	C24H41N5O11	Asp-Thr-Val-Ile-Glu	Amino acid and Its metabolites	Small Peptide	-	9.08892e+06	2.62651e+06	5.43727e+06	3.40501e+06	2.74039e+06	1.31557e+06	3.13333e+06	4.28795e+06	3.60321e+06	2.23678e+06	0.808845	0.240544	0.625666	-0.676536	insig
MEDP1851	C13H16N2O6	Asp-Tyr	Amino acid and Its metabolites	Small Peptide	22840-03-5	2.30806e+06	798545	710286	3.49383e+06	3.25788e+06	3.73099e+06	3.31708e+06	5.47127e+06	6.60706e+06	5.17944e+06	1.36072	0.0113908	2.29981	1.20152	up
MW0146296	C29H44N6O10	Asp-Tyr-Asn-Leu-Leu	Amino acid and Its metabolites	Small Peptide	-	1.0096e+06	212279	514823	481732	173248	140335	319524	245208	524544	345186	0.469227	0.357496	0.658446	-0.602862	insig
MW0146324	C18H25N3O6	Asp-Val-Phe	Amino acid and Its metabolites	Small Peptide	-	3.40459e+06	1.22569e+06	2.02219e+06	7.64941e+06	3.47865e+06	4.46032e+06	3.54291e+06	2.74493e+06	8.5413e+06	5.38619e+06	0.802637	0.383719	1.38779	0.472788	insig
MEDN1972	C9H16N2O5	Aspartyl valine	Amino acid and Its metabolites	Small Peptide	13433-04-0	5.60137e+06	928195	501572	1.46101e+07	1.14356e+07	4.77126e+06	4.62642e+06	4.87611e+06	6.53346e+06	4.97604e+06	0.459508	0.632813	0.779496	-0.359387	insig
MW0146342	C25H18N4O2	Asperlicin C	Heterocyclic compounds	Heterocyclic compounds	93413-06-0	7.74299e+06	8.89053e+06	8.12123e+06	5.98799e+06	5.48057e+06	5.71419e+06	7.705e+06	7.17709e+06	6.54959e+06	9.15314e+06	0.0241747	0.986527	1.00209	0.00301265	insig
MEDP1744	C40H52O4	Astaxanthin	Others	Others	472-61-7	240677	970091	120342	505984	656337	333811	461815	302378	870985	395198	0.128399	0.891625	0.948166	-0.0767883	insig
FDATN01042	C33H35FN2O5	Atorvastatin	Heterocyclic compounds	Heterocyclic compounds	134523-00-5	9	4.0452e+06	5.27797e+06	9	4.48498e+06	3.10605e+06	5.50394e+06	5.14346e+06	5.1446e+06	4.06391e+06	0.879934	0.194104	1.66293	0.733723	insig
MW0006099	C17H14O7	Aurantio-obtusin	Benzene and substituted derivatives	Benzene and substituted derivatives	67979-25-3	9	9	9	9	9	4.53357e+06	6.64351e+06	6.51866e+06	3.61048e+06	2.23838e+06	1.89184	0.00513172	523214	18.997	up
MW0146434	C21H16O8	Auraviketone	Benzene and substituted derivatives	Benzene and substituted derivatives	-	2.0495e+06	1.60217e+06	6.07196e+06	1.60022e+06	4.8353e+06	5.72117e+06	3.23336e+06	6.7155e+06	6.72713e+06	5.55564e+06	1.14148	0.0746077	1.72984	0.790641	insig
MW0006105	C20H20O7	Averantin	Benzene and substituted derivatives	Benzene and substituted derivatives	5803-62-3	242247	192673	252752	144258	102672	277355	162921	120867	189436	151176	0.0664664	0.870666	0.964854	-0.0516175	insig
MW0127401	C22H18N4OS	Axitinib	Others	Others	319460-85-0	967152	466903	262369	304289	299775	128049	191402	420633	323648	314397	0.862487	0.246691	0.599059	-0.73923	insig
MW0113948	C8H12N4O5	Azacitidine	Heterocyclic compounds	Heterocyclic compounds	320-67-2	1.34194e+07	2.61346e+07	1.52846e+07	1.17048e+07	9.19548e+06	1.49919e+07	1.3069e+07	9.43205e+06	1.21665e+07	2.02569e+07	0.166529	0.745154	0.923123	-0.115405	insig
MEDN0300	C9H16O4	Azelaic Acid	Organic acid And Its derivatives	Organic acid And Its derivatives	123-99-9	1.12326e+06	1.48896e+06	1.28526e+06	1.27149e+06	1.40736e+06	424438	652707	1.09869e+06	637121	848144	1.53852	0.0037585	0.556708	-0.845006	insig
MEDP2274	C19H32N2O5	BW-245C	Benzene and substituted derivatives	Benzene and substituted derivatives	72814-32-5	3.09636e+06	1.01116e+06	1.60696e+06	2.74284e+06	1.92899e+06	792941	1.52682e+06	2.49387e+06	1.45933e+06	1.05981e+06	0.735722	0.238136	0.706004	-0.502253	insig
MW0106004	C20H23NO3	Benalaxyl	Benzene and substituted derivatives	Benzene and substituted derivatives	71626-11-4	2.37904e+06	1.49106e+06	2.35783e+06	2.20766e+06	1.64627e+06	757109	1.43798e+06	1.33942e+06	1.77195e+06	1.37091e+06	1.24125	0.0258266	0.662316	-0.594409	insig
MW0006137	C10H12N2O3S	Bentazon	Benzene and substituted derivatives	Benzene and substituted derivatives	25057-89-0	3.35084e+06	3.79428e+06	3.38297e+06	3.05673e+06	2.66387e+06	2.49384e+06	3.27398e+06	3.80311e+06	3.21805e+06	3.305e+06	0.132847	0.915153	0.990479	-0.0138016	insig
MEDP1033	C7H6O	Benzaldehyde	Benzene and substituted derivatives	Benzene and substituted derivatives	100-52-7	6.49968e+06	4.73256e+06	3.10316e+06	7.00772e+06	7.29407e+06	1.49348e+06	2.11037e+06	2.56917e+06	8.39997e+06	4.30061e+06	0.94818	0.229158	0.659059	-0.60152	insig
MW0006176	C33H31ClF3NO3	Benzeneacetic acid,3-[3-[[[2-chloro-3-(trifluoromethyl)phenyl]methyl](2,2-diphenylethyl)amino]propoxy]-	Benzene and substituted derivatives	Benzene and substituted derivatives	405911-09-3	424879	192335	280099	223268	222155	182115	49583.7	438517	181738	190537	0.694034	0.453735	0.776393	-0.365142	insig
MEDP2242	C19H20ClN3O4	Benzisoxazole-Hsp90-inhibitor	Benzene and substituted derivatives	Benzene and substituted derivatives	1012788-65-6	135506	44126.2	91322.2	111439	114737	47254.9	92742.3	108353	105167	85007.9	0.215349	0.555886	0.882113	-0.180965	insig
MEDP2622	C14H12O3	Benzyl 4-hydroxybenzoate	Benzene and substituted derivatives	Benzene and substituted derivatives	94-18-8	455491	202737	305896	406148	356613	215646	437744	471416	521063	481613	0.643158	0.283343	1.23198	0.300976	insig
MW0106024	C16H24N2O4	Bestatin	Amino acid and Its metabolites	Amino acid derivatives	58970-76-6	2.1789e+06	2.37258e+06	3.06495e+06	3.37978e+06	2.93126e+06	4.25515e+06	2.58954e+06	3.3228e+06	4.30271e+06	3.44803e+06	1.08968	0.0788074	1.28654	0.363494	insig
MEDP0039	C5H11NO2	Betaine	Others	Others	107-43-7	2.19937e+06	3.63581e+06	3.03162e+06	6.38541e+06	7.30506e+06	1.19466e+07	9.1746e+06	4.5927e+06	4.89974e+06	5.97339e+06	1.01359	0.147028	1.62196	0.697738	insig
MW0006346	C18H29NO3	Betaxolol	Benzene and substituted derivatives	Phenolics	63659-18-7	1.85535e+06	822947	1.27157e+06	1.21414e+06	1.05926e+06	534056	1.05516e+06	1.45031e+06	979252	889214	0.714772	0.278531	0.788651	-0.342541	insig
MW0016181	C30H46O3	Betulonic acid	Organic acid And Its derivatives	Organic acid And Its derivatives	4481-62-3	9.20392e+06	3.45542e+06	5.10758e+06	5.04674e+06	6.45335e+06	4.26743e+06	7.16679e+06	5.37635e+06	6.61893e+06	6.90903e+06	0.320365	0.852485	1.03661	0.0518761	insig
MW0006349	C19H20ClNO4	Bezafibrate	Benzene and substituted derivatives	Benzene and substituted derivatives	41859-67-0	764587	796805	734114	860701	647434	493155	613208	736387	540183	568111	1.41818	0.0143541	0.775847	-0.366156	insig
MEDN1427	C20H30O4	Bicyclo Prostaglandin E2	FA	Oxidized lipids	74158-09-1	1.16851e+06	820569	1.14991e+06	1.33483e+06	862773	48626.2	64258.5	55363.6	79013.9	127017	1.84525	0.000450463	0.0701345	-3.83373	down
MW0006359	C22H18N2	Bifonazole	Benzene and substituted derivatives	Benzene and substituted derivatives	60628-96-8	1.88879e+07	1.04261e+07	1.30505e+07	1.26824e+07	1.14044e+07	1.36417e+07	6.05375e+06	7.62649e+06	1.77494e+07	1.65798e+07	0.341045	0.740086	0.927765	-0.108169	insig
ZINC3979028	C31H20O10	Bilobetin	Flavonoids	Flavonoid	521-32-4	332389	95050.7	87312.6	120312	197480	64254.7	103147	94676.8	125589	90592.9	0.902219	0.199211	0.574455	-0.799733	insig
MEDP2444	C16H28N4O4S	Biocytin-(N'-Biotinyl-L-lysine)	CoEnzyme and vitamins	CoEnzyme and vitamins	576-19-2	1.3666e+06	278818	475908	2.87752e+06	4.28805e+06	417579	1.07699e+06	1.80277e+06	1.12293e+06	384637	0.377046	0.316827	0.517385	-0.950689	insig
MEDP0363	C9H11N5O3	Biopterin	Heterocyclic compounds	Pteridines and derivatives	22150-76-1	289884	45572.9	363618	224991	829478	709171	239755	2.13941e+06	362986	315392	0.788084	0.33613	2.14806	1.10303	insig
MEDP0143	C10H16N2O3S	Biotin	CoEnzyme and vitamins	CoEnzyme and vitamins	58-85-5	4.32099e+06	2.75375e+06	3.09281e+06	2.61756e+06	2.23569e+06	1.22827e+06	767451	1.44097e+06	2.3329e+06	1.3823e+06	1.513	0.00836546	0.476132	-1.07057	down
MEDP1196	C10H17N3O2S	Biotinamide	Alcohol and amines	Polyamines	6929-42-6	235035	121843	117761	330648	667948	76920.6	109845	195868	285145	154119	0.710055	0.280135	0.557886	-0.841957	insig
MEDN1224	C12H24O17P2	Bis(1-inositol) -3,1'-phosphate 1-phosphate	Alcohol and amines	Alcohols	-	6.56998e+07	6.64041e+07	6.45374e+07	6.07418e+07	3.09632e+07	5.37243e+07	5.37401e+07	1.17364e+07	4.99616e+07	5.1819e+07	0.651651	0.239685	0.766374	-0.383879	insig
MW0137518	C19H16O4	Bisdesmethoxycurcumin	Heterocyclic compounds	Heterocyclic compounds	-	1.61152e+06	1.66749e+06	1.49964e+06	1.47307e+06	1.27134e+06	1.43498e+06	1.67478e+06	1.53004e+06	1.54243e+06	1.61353e+06	0.454881	0.516179	1.03625	0.0513677	insig
MW0123131	C25H24N4O2	Bisindolylmaleimide I	Alcohol and amines	Amines	133052-90-1	2.38003e+06	852286	680954	1.20405e+06	1.84856e+06	1.6136e+06	2.01139e+06	3.47761e+06	5.4788e+06	1.62217e+06	1.12613	0.128757	2.03902	1.02788	up
MW0146816	C33H44N4O7	Boc-Phe(NMe)-Pro-Phe(NMe)-Gly-OMe	Others	Others	-	1.2073e+07	4.84562e+06	8.30594e+06	6.95341e+06	3.55512e+06	4.80762e+06	1.09635e+07	8.13996e+06	8.61305e+06	6.77918e+06	0.410292	0.702834	1.09992	0.137393	insig
MW0146818	C23H33N3O6	Boc-Pro-Phe(NMe)-Gly-OMe	Others	Others	-	3.89531e+07	5.00183e+06	1.38584e+07	1.48835e+07	1.43944e+07	5.1829e+06	7.2611e+06	9.96904e+06	1.02163e+07	8.71481e+06	0.889001	0.183764	0.474722	-1.07485	insig
MW0123144	C27H29N5O6S	Bosentan	Heterocyclic compounds	Heterocyclic compounds	147536-97-8	945106	463253	592252	471278	311116	634286	742408	967294	628601	667257	0.967374	0.213156	1.30788	0.387234	insig
MW0000156	C23H26N2O4	Brucine	Alkaloids	Alkaloids	1195340-33-0	1.66239e+08	1.91179e+06	1.28042e+07	2.53834e+06	3.02702e+06	532377	3.51379e+06	1.76451e+06	686712	480180	1.14623	0.328551	0.0374091	-4.74047	down
MW0123169	C19H25NO4	Bucharaine	Heterocyclic compounds	Heterocyclic compounds	21059-47-2	4.48324e+06	2744496	3.19566e+06	7.3704e+06	7.11491e+06	2.59462e+06	1.77027e+06	2.17248e+06	4.45114e+06	3.53121e+06	1.04704	0.104038	0.582918	-0.778636	insig
MW0016238	C25H34O6	Budesonide	Heterocyclic compounds	Heterocyclic compounds	51333-22-3	484641	568152	576620	731929	610996	445573	512911	426793	570551	675473	0.710034	0.292211	0.885263	-0.175822	insig
MW0016240	C24H34O4	Bufalin	Heterocyclic compounds	Heterocyclic compounds	465-21-4	470841	386402	586072	450773	796135	244513	549012	422718	297780	242030	1.1693	0.0817798	0.652754	-0.615389	insig
MEDP2248	C26H53NO2	C8-neuroamine-(d18:1/8:0)	SL	Cer	170926-06-4	1.94123e+06	1.31595e+06	2.16346e+06	1.8659e+06	1.90601e+06	655008	2.15528e+06	2.59936e+06	2.13258e+06	1.17308e+06	0.392708	0.813492	0.948084	-0.0769138	insig
MEDP2280	C20H20N2O4	CCT-018159	Benzene and substituted derivatives	Benzene and substituted derivatives	171009-07-7	442910	107491	188772	422168	517037	152181	242059	218268	235354	167892	0.654899	0.171543	0.6052	-0.724516	insig
MEDN1648	C12H20N4OS	CMPentylF	Organic acid And Its derivatives	Organic acid And Its derivatives	73248-95-0	32334.4	40909.5	44173.6	26813.2	32119.3	31337.2	42427.5	63855.4	37973.4	43271.6	0.783203	0.222942	1.24108	0.3116	insig
MEDN0301	C9H8O4	Caffeic Acid	Organic acid And Its derivatives	Organic acid And Its derivatives	331-39-5	61468.9	88326.5	43433.6	57921.1	377175	114579	44156.1	583321	111695	32459.8	0.109473	0.682926	1.41043	0.496139	insig
MEDP1900	C8H10N4O2	Caffeine	Heterocyclic compounds	Heterocyclic compounds	58-08-2	26694.9	23751.2	11587	6999.52	12799.3	9	9	9	19121.5	9	1.5435	0.0478507	0.234108	-2.09475	down
MEDP1646	C6H17N3	Caldine	Alcohol and amines	Amines	56-18-8	4.38243e+06	6.99057e+06	3.29775e+06	3.47149e+06	2.68895e+06	3.54704e+06	2.93568e+06	2.58942e+06	5.96319e+06	8.6301e+06	0.180852	0.690885	1.13606	0.184036	insig
MW0147046	C36H34N2O7	Cancentrine	Heterocyclic compounds	Heterocyclic compounds	29477-90-5	39010.7	9	8480.06	1.48775e+06	1.78033e+06	186853	158926	231805	134987	158899	0.634689	0.288006	0.26284	-1.92774	insig
MW0006470	C33H34N6O6	Candesartan Cilexetil	Benzene and substituted derivatives	Benzene and substituted derivatives	145040-37-5	206668	287833	282539	217586	222533	318904	487201	546968	689053	355936	1.51317	0.0220795	1.97021	0.978351	insig
MW0123204	C21H26O2	Cannabinol	Heterocyclic compounds	Heterocyclic compounds	521-35-7	4.33149e+06	4.35586e+06	3.4519e+06	4.04684e+06	3.97208e+06	1.97504e+06	1.7053e+06	3.161e+06	3.23398e+06	2.2655e+06	1.5561	0.00422661	0.612199	-0.707927	insig
MEDP2145	C6H11NO	Caprolactam	Heterocyclic compounds	Heterocyclic compounds	105-60-2	206005	354310	234067	230517	235529	184322	208636	184671	617411	648927	0.46086	0.347558	1.46297	0.5489	insig
MW0016395	C34H50O7	Carbenoxolone	Benzene and substituted derivatives	Benzene and substituted derivatives	5697-56-3	9.53587e+07	3.93023e+07	6.23103e+07	5.98265e+07	3.52072e+07	3.89786e+07	5.88695e+07	6.05662e+07	7.21957e+07	5.60239e+07	0.125401	0.93138	0.981606	-0.0267836	insig
MW0104004	C6H10N2O5	Carglumic Acid	Organic acid And Its derivatives	Organic acid And Its derivatives	1188-38-1	295164	262751	235100	236983	259150	573729	283929	199221	392936	349991	0.927003	0.179475	1.39612	0.481424	insig
MEDP1518	C17H31NO4	Carnitine C10:1	FA	CAR	-	41428.8	11045.2	82167.1	9283.25	262618	76814.7	31473	587874	72324.1	60232.7	0.656244	0.495905	2.03845	1.02747	insig
MEDP0510	C9H17NO4	Carnitine C2:0	FA	CAR	14992-62-2	1.34992e+06	304658	1.05461e+06	2.34608e+06	2.57168e+06	1.33742e+06	1.07771e+06	9.22782e+06	4.88709e+06	3.94538e+06	0.979689	0.159837	2.68461	1.42471	insig
MEDP1442	C11H21NO4	Carnitine C4:0	FA	CAR	-	463045	903981	949322	601291	696355	126999	384455	727128	1.38315e+06	171604	0.859982	0.538055	0.772922	-0.371606	insig
MEDP1434	C11H19NO6	Carnitine C4:DC	FA	CAR	-	2.77833e+06	1.61963e+06	1.29172e+06	1.92004e+06	1.55052e+06	3.26402e+06	1.1693e+06	1.43691e+06	2.6371e+06	2.63207e+06	0.482529	0.430681	1.21606	0.282212	insig
MEDP1441	C12H21NO4	Carnitine C5:1	FA	CAR	-	257939	122171	168236	437059	916789	144100	285647	257763	327617	181188	0.383883	0.390313	0.628914	-0.669065	insig
MEDP1426	C13H23NO6	Carnitine C6:DC	FA	CAR	-	584417	311311	558818	526236	479826	208942	353166	488764	379670	272316	1.11648	0.0565558	0.692048	-0.531057	insig
MEDP0577	C11H21NO4	Carnitine isoC4:0	FA	CAR	25518-49-4	463045	903981	949322	601291	696355	126999	384455	727128	1.38315e+06	171604	0.859982	0.538055	0.772922	-0.371606	insig
MEDP1405	C21H41NO4	Carnitine C14:0	FA	CAR	-	19133.2	4386.85	22206	37113	60095.5	19910.7	35477.6	36482.2	24913.1	20330.4	0.37746	0.912626	0.959278	-0.0599791	insig
MW0016424	C24H36O4	Cavipetin C	Terpenoids	Ditepenoids	-	307134	161563	182078	485515	906280	316026	440388	587348	253109	272097	0.165229	0.826034	0.915008	-0.128144	insig
MW0137626	C24H26O13	Centaurein	Flavonoids	Flavonoid	35595-03-0	333763	373754	298903	201222	421538	231054	193542	313023	274460	260901	0.939748	0.142409	0.781363	-0.355935	insig
MW0016980	C45H53NO14	Cephalomannine	Benzene and substituted derivatives	Benzene and substituted derivatives	71610-00-9	1.22629e+06	1.88311e+06	936572	1.24996e+06	593723	871317	861525	446959	932309	1.07176e+06	0.786378	0.201366	0.710376	-0.493344	insig
MW0006519	C21H25ClN2O3	Cetirizine	Benzene and substituted derivatives	Benzene and substituted derivatives	83881-51-0	4.71016e+06	4.90805e+06	5.03803e+06	3.88946e+06	3.41986e+06	3.86564e+06	4.05184e+06	4.14014e+06	4.16289e+06	4.50221e+06	0.423128	0.488007	0.943419	-0.0840292	insig
MW0137629	C17H23NO4	Cetraxate	Aldehyde,Ketones,Esters	Esters	34675-84-8	546068	1.37966e+06	607589	393418	324468	376059	890237	1.02958e+06	603102	526211	0.195466	0.881163	1.05352	0.0752137	insig
MW0017031	C17H24O6	Chamissonolide	Heterocyclic compounds	Heterocyclic compounds	78853-98-2	653835	338660	487243	720359	595872	355372	755796	795452	863514	730518	0.680304	0.244504	1.25204	0.324275	insig
MEDN0115	C24H40O4	Chenodeoxycholic Acid	Bile acids	Bile acids	474-25-9	3.37218e+06	1.8354e+06	2.9695e+06	2.77144e+06	2.58461e+06	215488	636240	1.76891e+06	555118	129285	1.54724	0.000804195	0.244218	-2.03376	down
MW0017043	C24H40O7S	Chenodeoxycholic acid sulfate	Aldehyde,Ketones,Esters	Esters	-	187436	9	9	228836	242171	527511	504674	486024	2.0663e+06	1.66865e+06	1.21319	0.0527739	7.97795	2.99602	up
MW0006548	C16H20ClN3	Chloropyramine	Benzene and substituted derivatives	Benzene and substituted derivatives	59-32-5	4.47204e+06	1.75174e+06	2.66108e+06	7.12798e+06	2.86476e+06	343314	2.83719e+06	848026	5.59679e+06	4.66968e+06	0.607461	0.530355	0.757247	-0.401164	insig
MEDP0428	C27H46O	Cholesterol	Hormones and hormone related compounds	Hormones and hormone related compounds	57-88-5	96187.4	104028	83054.9	146097	75169.7	38584.9	61391.7	228389	61642.8	38838.1	0.738081	0.707598	0.84998	-0.2345	insig
MEDN1723	C24H40O5	Cholic acid	Organic acid And Its derivatives	Organic acid And Its derivatives	81-25-4	3.50435e+07	1.08186e+08	4.46374e+07	1.67471e+08	1.28933e+08	1.54619e+08	5.57359e+07	3.3406e+07	1.37336e+08	1.15867e+08	0.0702414	0.943052	1.02621	0.0373237	insig
MW0147474	C31H41N7O6	Chymostatin	Others	Others	9076-44-2	9.7624e+06	1.78118e+06	2.95668e+06	3.44361e+06	2.67443e+06	2.96835e+06	7.69906e+06	6.26705e+06	3.65781e+06	3.22209e+06	0.533183	0.720725	1.15501	0.207907	insig
MW0106150	C16H26N2O5S	Cilastatin	Organic acid And Its derivatives	Organic acid And Its derivatives	82009-34-5	7.10698e+06	7.4828e+06	7.21424e+06	8.24087e+06	6.3463e+06	3.33307e+06	5.12824e+06	5.33995e+06	4.81659e+06	4.9118e+06	1.63127	0.000625289	0.646575	-0.62911	insig
MW0137680	C17H14O7	Cirsiliol	Flavonoids	Flavonoid	-	7.27839e+06	1.01407e+07	7.15562e+06	7.86334e+06	6.82365e+06	2.85605e+06	4.79376e+06	5.65134e+06	5.26992e+06	6.13841e+06	1.43901	0.00766114	0.629353	-0.668058	insig
MEDP1490	C5H9NO3	Cis-4-Hydroxy-D-Proline	Amino acid and Its metabolites	Amino acid derivatives	2584-71-6	1.80691e+06	764963	575997	2.07476e+06	2.06405e+06	473242	803768	814560	2.53452e+06	930117	0.49238	0.499135	0.762515	-0.391162	insig
MEDP0209	C6H6O6	Cis-Aconitic Acid	Organic acid And Its derivatives	Organic acid And Its derivatives	585-84-2	673554	371896	356055	512937	371986	555285	362600	817896	474488	606807	0.742227	0.30886	1.23209	0.301103	insig
MEDP2344	C5H9NO3	Cis-L-3-hydroxyproline	Amino acid and Its metabolites	Amino acid derivatives	567-35-1	1.80691e+06	764963	575997	2.07476e+06	2.06405e+06	473242	803768	814560	2.53452e+06	930117	0.49238	0.499135	0.762515	-0.391162	insig
MEDN0469	C5H6O4	Citraconic Acid	Organic acid And Its derivatives	Organic acid And Its derivatives	498-23-7	5.3112e+06	3.14054e+06	1.41043e+06	1.87368e+06	2.69541e+06	3.09391e+06	4.34231e+06	4.70797e+06	4.04974e+06	1.57751e+06	0.500059	0.470463	1.23145	0.300363	insig
MW0103498	C10H12ClN5O3	Cladribine	Nucleotide And Its metabolites	Nucleotide and Its metabolites	24757-90-2	1.05359e+06	1.389e+06	1.38656e+06	1.60186e+06	1.02563e+06	788900	796699	655010	781570	1.02651e+06	1.55239	0.0080483	0.627057	-0.673331	insig
MW0114101	C17H26ClNO3S	Clethodim	Aldehyde,Ketones,Esters	Ketones	99129-21-2	4.88946e+06	4.83924e+06	2.81327e+06	4.94833e+06	6.111e+06	2.17748e+06	3.85919e+06	1.34875e+06	4.84416e+06	5.30999e+06	0.778263	0.232202	0.743161	-0.428253	insig
FDATP01317	C22H26BrNO3	Clidinium Bromide	Benzene and substituted derivatives	Benzene and substituted derivatives	3485-62-9	5.11092e+06	1.36014e+06	2.65982e+06	1.4874e+06	1.21911e+06	633713	1.57674e+06	3.55835e+06	2.43689e+06	1.76367e+06	0.255876	0.683546	0.842193	-0.247777	insig
MW0106175	C16H16ClNO2S	Clopidogrel	Organic acid And Its derivatives	Phosphoric acids	113665-84-2	1.35397e+07	1.47016e+07	1.09057e+07	1.49465e+07	6.25268e+06	7.698e+06	8.45952e+06	4.47151e+06	1.11852e+07	9.36007e+06	0.963414	0.0912915	0.682301	-0.551519	insig
MW0006639	C17H21NO4	Cocaine	Benzene and substituted derivatives	Benzene and substituted derivatives	50-36-2	2.98709e+07	4.71814e+06	7.84553e+06	6.11447e+06	4.07689e+06	3.08723e+06	3.36376e+06	4.34963e+06	6.5356e+06	5.96306e+06	0.806566	0.29742	0.442734	-1.17549	insig
MEDP1010	C21H28N7O17P3	Coenzyme-II (β-NADP)	CoEnzyme and vitamins	CoEnzyme and vitamins	53-59-8	84962	22364	49619.8	89960.4	57241.3	16719.2	98023.8	86802.6	89851.8	71808.3	0.243381	0.554546	1.19418	0.256015	insig
MW0048981	C27H43NO8	Colforsin daropate hydrochloride	Aldehyde,Ketones,Esters	Esters	138605-00-2	1.85868e+06	1.68402e+06	2.30725e+06	2.71913e+06	1.81656e+06	1.8026e+06	3.83857e+06	2.50985e+06	2.89518e+06	2.75509e+06	1.03382	0.119393	1.32888	0.410211	insig
MW0137723	C18H20O5	Combrestatin A4	Heterocyclic compounds	Heterocyclic compounds	117048-59-6	133165	5.10032e+06	4.77e+06	160362	237713	9	14612.3	9	9	9	1.71571	0.149608	0.00140828	-9.47185	down
MW0147733	C18H26O4	Compactin diol lactone	Alcohol and amines	Alcohols	58889-19-3	508879	377678	412076	370676	494078	666140	929279	663111	931290	1.01973e+06	1.72619	0.00327111	1.94582	0.960376	insig
MEDL00401	C15H22O2	Confertifoline	Aldehyde,Ketones,Esters	Esters	1811-23-0	22285.3	22328	25298.5	22738.4	23388.6	23996.6	24123.7	28474.5	24546	23761	0.967593	0.135113	1.07638	0.106187	insig
MW0049001	C29H42O10	Convallatoxin	Heterocyclic compounds	Heterocyclic compounds	508-75-8	9	2.00946e+06	1.33282e+06	1.89012e+06	1.8856e+06	1.86728e+06	3.26664e+06	3.70434e+06	2.78303e+06	2.30446e+06	0.672651	0.0261015	1.95641	0.968209	insig
MEDN0845	C21H30O5	Cortisol	Hormones and hormone related compounds	Hormones and hormone related compounds	50-23-7	109265	121903	185766	106400	137577	68422.4	274761	144277	95396.6	93798.9	0.228171	0.939729	1.02382	0.0339687	insig
MW0049032	C21H30O8S	Cortisol 21-sulfate	Aldehyde,Ketones,Esters	Esters	1253-43-6	623211	498269	457424	655130	596778	543781	599210	542889	349002	239143	0.85024	0.20338	0.803312	-0.315967	insig
MW0049045	C22H32O5	Crassin alcohol	Heterocyclic compounds	Heterocyclic compounds	28068-69-1	5.30823e+06	5.69305e+06	4.84276e+06	3.07261e+06	3.31822e+06	511986	774981	2.71513e+06	311591	297219	1.62905	0.00106928	0.207373	-2.2697	down
MW0049063	C19H20O3	Cryptotanshinone	Aldehyde,Ketones,Esters	Ketones	35825-57-1	1.65587e+06	2.41711e+06	2.51319e+06	6.75464e+06	5.32498e+06	9.75129e+06	4.73214e+06	5.38976e+06	8.68458e+06	9.16769e+06	1.30998	0.0281302	2.0211	1.01514	up
MW0010571	C24H30O8	Cubebininolide	Lignans and Coumarins	Lignans	-	505292	344930	270388	1.98069e+06	3.58861e+06	1.61003e+06	1.17795e+06	1.88673e+06	2.23719e+06	2.05603e+06	0.915727	0.52896	1.34052	0.422789	insig
MW0049070	C30H44O7	Cucurbitacin D	Aldehyde,Ketones,Esters	Ketones	-	2.09672e+06	938041	1.93571e+06	1.47202e+06	1.18891e+06	924852	2.00824e+06	2.20219e+06	1.86264e+06	1.39412e+06	0.302656	0.645138	1.09967	0.137073	insig
MW0049087	C29H44O8	Cyasterone	Aldehyde,Ketones,Esters	Ketones	17086-76-9	2.46938e+06	1.67145e+06	2.89983e+06	3.646e+06	3.0822e+06	2.17571e+06	3.24873e+06	2.53033e+06	2.80392e+06	2.95892e+06	0.149473	0.979182	0.996277	-0.00538087	insig
MEDN0589	C6H13NO3S	Cyclamic acid	Organic acid And Its derivatives	Organic acid And Its derivatives	100-88-9	3.31196e+06	290408	307736	1.24539e+07	1.85456e+07	6.11084e+07	9.60286e+06	3.32667e+06	7.42882e+07	7.32004e+07	1.21399	0.0745219	6.34573	2.66579	up
MEDN1236	C15H21N5O13P2	Cyclic ADP ribose	Nucleotide And Its metabolites	Nucleotide And Its metabolites	119340-53-3	31140.8	43562.1	45492.2	46604.7	36233.6	73303.1	36410.9	28140.9	112318	96796	0.870346	0.155354	1.70893	0.77309	insig
MEDP2428	C8H12N2O2	Cyclo(Ala-Pro)	Amino acid and Its metabolites	Small Peptide	36357-32-1	230182	184655	144657	210610	126648	144453	149296	154312	246909	205886	0.0465695	0.977256	1.00458	0.00658937	insig
MEDP1923	C14H16N2O4	Cyclo(Phe-Glu)	Amino acid and Its metabolites	Small Peptide	-	1.70836e+06	816602	1.02421e+06	1.77488e+06	1.57102e+06	640680	922789	1.76286e+06	1.21848e+06	839632	0.686771	0.302795	0.780913	-0.356766	insig
MEDP2479	C14H16N2O2	Cyclo(Phe-pro)	Amino acid and Its metabolites	Small Peptide	14705-60-3	66111.5	17521	66040.9	76237.1	38461.5	46808.4	33029.4	46608.9	103390	89295.5	0.470461	0.548969	1.20713	0.271583	insig
MEDP1924	C10H14N2O4	Cyclo(Pro-Glu)	Amino acid and Its metabolites	Small Peptide	-	437710	615427	749956	599412	587603	438043	499396	828723	964762	816080	0.460941	0.365762	1.18625	0.246403	insig
MEDP1919	C11H18N2O2	Cyclo(Pro-Leu)	Amino acid and Its metabolites	Small Peptide	2873-36-1	46342.7	15551.6	25525.4	29378.2	58464.2	28821.5	43282.1	44982.1	61262.5	88954.6	0.955645	0.191563	1.52516	0.608961	insig
MEDP1926	C14H16N2O2	Cyclo(Pro-Phe)	Amino acid and Its metabolites	Small Peptide	3705-26-8	66111.5	17521	66040.9	76237.1	38461.5	46808.4	33029.4	46608.9	103390	89295.5	0.470461	0.548969	1.20713	0.271583	insig
MEDP1928	C10H16N2O2	Cyclo(Pro-Val)	Amino acid and Its metabolites	Small Peptide	5654-87-5	40425.7	31146.9	9	44520.8	40588	9	40480	53177.5	61316.9	61152.6	0.0749631	0.424513	1.37938	0.464022	insig
MEDP1929	C8H12N2O3	Cyclo(Ser-Pro)	Amino acid and Its metabolites	Small Peptide	-	394847	169365	190227	288344	503224	318357	357451	405922	702511	457193	1.00006	0.170883	1.44982	0.535875	insig
MEDP1931	C15H20N2O2	Cyclo(Tyr-Leu)	Amino acid and Its metabolites	Small Peptide	82863-65-8	275225	105451	136213	136546	108695	147358	373639	196651	6.71e+06	3.10876e+06	1.14366	0.200982	13.825	3.7892	up
MEDP2326	C5H9N3O2	Cyclocreatine	Nucleotide And Its metabolites	Nucleotide And Its metabolites	35404-50-3	2.05201e+06	2.18628e+06	2.94131e+06	1.67149e+06	2.34927e+06	1.00664e+06	887624	1.31094e+06	2.57618e+06	2.02624e+06	1.08271	0.120795	0.697087	-0.52059	insig
MW0006679	C17H25NO3	Cyclopentolate	Benzene and substituted derivatives	Benzene and substituted derivatives	512-15-2	6.43797e+06	3.36962e+06	3.96765e+06	4.70279e+06	3.45591e+06	1.2556e+06	2.18618e+06	2.31763e+06	5.01121e+06	2.34471e+06	1.20394	0.071032	0.597947	-0.741911	insig
MEDP1933	C7H13NO2	Cyclopentylglycine	Amino acid and Its metabolites	Amino acid derivatives	2521-84-8	1.97122e+06	1.15067e+06	828078	1.04119e+06	502872	9	282653	380784	563768	339021	0.872646	0.0290603	0.285079	-1.81057	insig
MEDP1748	C6H10N6	Cyromazine	Heterocyclic compounds	Heterocyclic compounds	66215-27-8	198585	191176	130140	183518	223851	115903	152566	190637	366935	176347	0.0161354	0.75794	1.08101	0.112379	insig
MW0106273	C15H31N9O4S	Cys-Arg-Arg	Amino acid and Its metabolites	Small Peptide	-	3.52814e+06	1.59872e+07	3.91045e+06	1.1645e+07	1.62497e+07	5.73654e+06	5.38247e+06	3.83998e+06	2.73007e+06	3.70025e+06	1.09941	0.0984914	0.416779	-1.26264	down
MEDP0409	C5H10N2O3S	Cys-Gly	Amino acid and Its metabolites	Small Peptide	19246-18-5	22600.2	27025.6	17122.1	19986.7	17242.5	23970.2	22062.6	20671.6	35919.8	23284.1	0.816604	0.226742	1.21092	0.276108	insig
MW0106296	C9H19N3O3S	Cys-Lys	Amino acid and Its metabolites	Small Peptide	-	2.26178e+07	9	2.25307e+07	1.52117e+07	1.59326e+07	3.38624e+07	3.28928e+06	4.44947e+06	3.19908e+07	3.62032e+07	0.645206	0.458697	1.43913	0.525195	insig
MEDN1910	C8H14N2O3S	Cys-Pro	Amino acid and Its metabolites	Small Peptide	-	2.77835e+07	2.1812e+07	3.7461e+07	2.13856e+07	1.3517e+07	3.99205e+07	3.39102e+07	1.391e+07	1.996e+07	2.00358e+07	0.0915686	0.858865	1.04737	0.0667738	insig
MEDN1916	C3H7NO4S	Cysteine ​​sulfinic acid	Amino acid and Its metabolites	Amino acid derivatives	1115-65-7	28453	42821.8	41866.3	33315.2	42475.3	34714.5	22017.7	35781.4	28059.3	29960.4	1.10737	0.0811636	0.796761	-0.327782	insig
MEDP0163	C9H13N3O5	Cytidine	Nucleotide And Its metabolites	Nucleotide And Its metabolites	65-46-3	31083935	4.92548e+07	1.62091e+08	6.44873e+07	1.33823e+08	1.19251e+07	2.43089e+07	2.16542e+07	1.93488e+07	7.98417e+06	1.59203	0.0481689	0.193359	-2.37064	down
MEDP0877	C14H26N4O11P2	Cytidine 5'-Diphosphocholine	Nucleotide And Its metabolites	Nucleotide And Its metabolites	987-78-0	287455	132166	9	365864	377220	3135.13	68754.6	205844	450394	248723	0.288659	0.73611	0.840147	-0.251286	insig
MEDP1749	C9H15N3O11P2	Cytidine 5'-diphosphate	Nucleotide And Its metabolites	Nucleotide And Its metabolites	63-38-7	365302	814861	398233	366262	577982	442374	596363	735586	443799	537294	0.363113	0.664708	1.09227	0.127335	insig
MEDP0165	C4H5N3O	Cytosine	Nucleotide And Its metabolites	Nucleotide And Its metabolites	71-30-7	2.05505e+07	4.57768e+07	6.36706e+07	3.74517e+07	5.0383e+07	5.04179e+06	1.22318e+07	1.32471e+07	9.814e+06	6.96406e+06	1.73388	0.00770745	0.217133	-2.20335	down
MEDN1530	C12H22O11	D-(+)-Cellobiose	Carbohydrates and Its metabolites	Sugars	528-50-7	231980	252089	246197	354259	278052	108366	165894	176507	137067	110551	1.69048	0.00145436	0.512547	-0.964244	insig
MEDP1011	C12H22O11	D-(+)-sucrose	Carbohydrates and Its metabolites	Sugars	57-50-1	3.67483e+07	5.93921e+06	1.26998e+07	6.70648e+06	7.00668e+06	8.26609e+06	5.39151e+06	1.0673e+07	3.70067e+06	4.35489e+06	0.824088	0.282598	0.468682	-1.09332	insig
MEDP2529	C6H13NO2	D-Allo-Isoleucine	Amino acid and Its metabolites	Amino acids	1509-35-9	1.8139e+06	1.21693e+06	891481	1.50504e+06	1.87641e+06	527180	939389	983845	2.97038e+06	1.04523e+06	0.544567	0.733383	0.885301	-0.175759	insig
MEDN1762	C6H12O6	D-Allose	Carbohydrates and Its metabolites	Sugars	2595-97-3	728720	687080	667496	954656	715339	291638	688408	682330	820748	553751	0.833886	0.212682	0.809123	-0.305569	insig
MEDN1614	C5H11O8P	D-Arabinose 5-phosphate	Carbohydrates and Its metabolites	Phosphate sugars	13137-52-5	242159	363061	843141	116769	69340.9	1.00112e+06	383816	408683	195099	183871	0.50893	0.611678	1.32923	0.410589	insig
MW0006716	C4H7NO4	D-Aspartic acid	Organic acid And Its derivatives	Organic acid And Its derivatives	1783-96-6	237891	112986	120582	144990	156000	49519.2	65402.4	125870	102787	71831	1.37544	0.0308761	0.537782	-0.894906	insig
MEDN1055	C18H34N2O10	D-Calcium Pantothenate	CoEnzyme and vitamins	CoEnzyme and vitamins	137-08-6	498881	384458	638728	511347	1.06122e+06	130559	518803	934825	382044	140715	0.885714	0.328168	0.680839	-0.554614	insig
MEDN0226	C4H6O4	D-Erythronolactone	Aldehyde,Ketones,Esters	Esters	15667-21-7	1.33356e+06	2.04113e+06	2.11388e+06	1.1733e+06	1.70128e+06	2.01499e+06	1.4954e+06	2.06872e+06	904227	1.29213e+06	0.352638	0.694907	0.92973	-0.105116	insig
MEDP0224	C6H12O6	D-Fructose	Carbohydrates and Its metabolites	Sugars	57-48-7	8.44732e+07	1.2039e+08	1.25333e+08	7.96772e+07	4.32561e+07	1.05063e+08	8.68321e+07	4.49042e+07	8.10986e+07	1.25751e+08	0.0200251	0.927341	0.97908	-0.0305014	insig
MEDN0463	C6H11Na2O9P	D-Fructose 6-Phosphate-Disodium Salt	Carbohydrates and Its metabolites	Phosphate sugars	26177-86-6	928951	390454	388377	854502	364046	386364	353195	556136	588889	371019	0.495314	0.365226	0.770796	-0.37558	insig
MEDN1532	C6H10O7	D-Galacturonic Acid	Carbohydrates and Its metabolites	Sugar acids	685-73-4	246859	104181	480870	267144	281829	1.05259e+06	185563	1.58886e+06	201461	156082	0.550527	0.287842	2.30618	1.2055	insig
MEDP0236	C6H12O7	D-Gluconic Acid	Carbohydrates and Its metabolites	Sugar acids	526-95-4	181305	232134	106671	158679	130527	317803	165163	127954	200822	70587.7	0.0283937	0.76503	1.09022	0.124617	insig
MEDN0237	C6H10O7	D-Glucoronic Acid	Carbohydrates and Its metabolites	Sugar acids	6556-12-3	145435	59038.7	91946.6	115200	514470	200419	78420.5	1.52029e+06	70696.3	61112.3	0.146009	0.53013	2.08505	1.06008	insig
MEDN0220	C6H12O6	D-Glucose	Carbohydrates and Its metabolites	Sugars	50-99-7	728720	687080	667496	954656	715339	291638	688408	682330	820748	553751	0.833886	0.212682	0.809123	-0.305569	insig
MEDN0227	C6H13O9P	D-Glucose 6-Phosphate	Carbohydrates and Its metabolites	Phosphate sugars	56-73-5	928951	390454	388377	854502	364046	386364	353195	556136	588889	371019	0.495314	0.365226	0.770796	-0.37558	insig
MEDN2053	C6H10O6	D-Gulonic acid γ-lactone	Carbohydrates and Its metabolites	Carbohydrates and Its metabolites	6322-07-2	454274	409875	592211	464334	343404	705843	551778	318564	396659	407744	0.131736	0.779671	1.05145	0.0723815	insig
MEDP2343	C30H52O26	D-Maltopentaose	Carbohydrates and Its metabolites	Sugars	34620-76-3	78249	20193	24334.7	51791.5	61808.4	13012.1	61841.7	51944.5	32220.5	21916.2	0.443057	0.46245	0.765452	-0.385616	insig
MEDN0221	C6H12O6	D-Mannose	Carbohydrates and Its metabolites	Sugars	3458-28-4	728720	687080	667496	954656	715339	291638	688408	682330	820748	553751	0.833886	0.212682	0.809123	-0.305569	insig
MEDN1221	C6H13O9P	D-Mannose 6-phosphate	Carbohydrates and Its metabolites	Phosphate sugars	3672-15-9	928951	390454	388377	854502	364046	386364	353195	556136	588889	371019	0.495314	0.365226	0.770796	-0.37558	insig
MEDP0228	C18H32O16	D-Melezitose	Carbohydrates and Its metabolites	Sugars	597-12-6	28080.2	25048.6	23286.2	47944.5	21232.2	17097.2	21242.5	33535.8	20834	12330.2	0.920963	0.215639	0.721468	-0.470992	insig
MEDP2003	C5H12N2O2	D-Ornithine	Amino acid and Its metabolites	Amino acids	348-66-3	574488	583289	439025	779107	547383	534396	315708	426352	1.0228e+06	723126	0.0917561	0.889278	1.0339	0.0480933	insig
FDATN01519	C9H11NO2	D-Phenylalanine	Amino acid and Its metabolites	Amino acids	673-06-3	9.81915e+06	5.88235e+06	5.77446e+06	1.65759e+07	1.96867e+07	4.24834e+06	5.06674e+06	6.72953e+06	7.89888e+06	4.67307e+06	1.12796	0.10849	0.495623	-1.01268	down
MEDP1973	C7H14NO2+	D-Proline-betaine	Amino acid and Its metabolites	Amino acid derivatives	1195-94-4	2.7401e+06	2.11269e+06	1.32419e+06	2.9067e+06	2.34845e+06	1.28291e+06	1.3537e+06	844865	5.03428e+06	2.75486e+06	0.340602	0.969887	0.985871	-0.0205297	insig
MEDN1384	C6H12O5	D-Quinovose	Carbohydrates and Its metabolites	Sugars	7658-08-4	2.30638e+06	1.90213e+06	1.93911e+06	2.16788e+06	2.45031e+06	1.98208e+06	2.03943e+06	2.01086e+06	2.42584e+06	2.14232e+06	0.109292	0.809971	0.984647	-0.0223213	insig
MW0114361	C5H12O11P2	D-Ribulose 1,5-bisphosphate	Organic acid And Its derivatives	Organic acid And Its derivatives	24218-00-6	1.23706e+07	2.03932e+07	2.02005e+07	1.06292e+07	4.94453e+06	2.31614e+07	29096061	4.81482e+06	8.32349e+06	1.73202e+07	0.185385	0.615592	1.20686	0.271262	insig
MEDN0461	C7H13BaO10P	D-Sedoheptuiose 7-Phosphate	Carbohydrates and Its metabolites	Phosphate sugars	2646-35-7	133596	176813	104044	132024	168882	82181.2	140725	261568	190544	166342	0.301714	0.467639	1.17614	0.234057	insig
MEDN1534	C6H12O6	D-Tagatose	Carbohydrates and Its metabolites	Sugars	87-81-0	728720	687080	667496	954656	715339	291638	688408	682330	820748	553751	0.833886	0.212682	0.809123	-0.305569	insig
MEDN1761	C6H12O6	D-Talose	Carbohydrates and Its metabolites	Sugars	2595-98-4	728720	687080	667496	954656	715339	291638	688408	682330	820748	553751	0.833886	0.212682	0.809123	-0.305569	insig
MEDN0224	C12H22O11	D-Trehalose	Carbohydrates and Its metabolites	Sugars	99-20-7	283165	136181	294454	152641	141612	303803	102517	148699	92674.8	111099	0.705692	0.374924	0.752731	-0.409794	insig
MEDN0657	C5H11O8P	D-Xylulose 5-phosphate	Carbohydrates and Its metabolites	Phosphate sugars	4212-65-1	277218	307068	840220	111756	93611.4	1.05443e+06	407898	373264	184444	161514	0.440469	0.616118	1.33847	0.42059	insig
MEDP0395	C6H11NO2	D-piperidine acid	Organic acid And Its derivatives	Organic acid And Its derivatives	3105-95-1	2.61878e+07	2.28637e+07	5.44856e+07	1.39963e+07	3.66425e+07	2.41389e+07	2.13363e+07	2.98203e+07	4.40434e+07	2.73329e+07	0.0153417	0.856674	0.951327	-0.0719862	insig
MEDN1935	C5H10O6	D-ribonate lithium salt	Carbohydrates and Its metabolites	Sugars	642-98-8	66408.1	71754	47205.6	120069	347509	75181.7	104118	683249	92345.1	50473.9	0.202708	0.616501	1.53974	0.622688	insig
MW0123551	C24H42N5O8PS	DEPMPO-biotin	Heterocyclic compounds	Heterocyclic compounds	936224-52-1	155340	177423	201267	304453	264146	419946	421164	550562	352005	351939	1.5963	0.00286453	1.90056	0.926427	insig
MEDN0541	C8H10O4	DL-3,4-Dihydroxyphenyl glycol	Benzene and substituted derivatives	Benzene and substituted derivatives	28822-73-3	691739	867677	711431	821921	960861	296293	431570	751136	381041	543672	1.4565	0.00992523	0.592978	-0.75395	insig
MEDP0523	C7H15NO3	DL-Carnitine	FA	CAR	541-15-1	695039	828922	660518	421929	505476	649830	290440	633579	283457	9	0.769426	0.123443	0.596846	-0.744569	insig
MW0106515	C11H22N2O3	DL-Leu-DL-Val	Organic acid And Its derivatives	Organic acid And Its derivatives	35436-83-0	7.67898e+06	7.7323e+06	3.45527e+06	1.67016e+07	1.46386e+07	3.08307e+06	3.19737e+06	7.91635e+06	4.39078e+06	3.33063e+06	1.18869	0.0815684	0.436559	-1.19575	down
MEDP0752	C6H13NO2	DL-Leucine	Amino acid and Its metabolites	Amino acids	328-39-2	1.80691e+06	764963	575997	2.07476e+06	2.06405e+06	473242	803768	814560	2.53452e+06	930117	0.49238	0.499135	0.762515	-0.391162	insig
MEDP1061	C9H11NO2	DL-O-tyrosine	Amino acid and Its metabolites	Amino acids	150-30-1	1.06448e+08	6.26315e+07	5.40966e+07	1.21682e+08	1.32679e+08	2.93773e+07	4.38025e+07	5.34206e+07	1.03827e+08	6.15729e+07	1.02925	0.104956	0.611473	-0.70964	insig
MEDP0518	C7H14ClNO2	DL-Stachydrine	Organic acid And Its derivatives	Organic acid And Its derivatives	4136-37-2	1.40262e+07	1.17287e+07	6.51086e+06	1.42073e+07	1.52807e+07	2.82212e+06	7.28756e+06	5.7225e+06	2.35034e+07	1.38605e+07	0.574631	0.686036	0.861421	-0.215209	insig
MEDN2050	C15H10O4	Daidzein	Benzene and substituted derivatives	Benzene and substituted derivatives	486-66-8	396257	406856	407500	431285	423861	523565	550416	520812	547433	509368	1.83667	4.41084e-06	1.28359	0.360188	insig
MW0123489	C19H20FN3O3	Danofloxacin	Heterocyclic compounds	Heterocyclic compounds	112398-08-0	952839	432027	528421	588131	571422	418291	780239	1.06837e+06	879592	731216	0.710861	0.279812	1.26193	0.335631	insig
MW0148156	C27H30O8	Daphnetoxin	Heterocyclic compounds	Heterocyclic compounds	28164-88-7	609768	1.5531e+06	1.04305e+06	4.99788e+06	2.79594e+06	9.19697e+06	3.59192e+06	2.60049e+06	4.32794e+06	9.78786e+06	1.26779	0.0705789	2.68235	1.4235	up
MW0137868	C15H16O9	Daphnin	Heterocyclic compounds	Heterocyclic compounds	486-55-5	816880	500382	547620	523388	524039	633091	450013	589510	1.04896e+06	941321	0.7198	0.282341	1.25773	0.33082	insig
MW0006706	C24H29N3O2	Daporinad	Benzene and substituted derivatives	Benzene and substituted derivatives	658084-64-1	1.91595e+06	739316	872059	1.1186e+06	783582	369337	688750	686194	767188	593211	1.19873	0.0996798	0.571817	-0.806374	insig
MW0006718	C16H24N2O3	Decanoyl m-Nitroaniline	Benzene and substituted derivatives	Benzene and substituted derivatives	72298-61-4	1.92622e+06	1.76637e+06	1.95686e+06	1.71232e+06	1.53064e+06	1.50101e+06	2.10313e+06	3.27612e+06	3.05423e+06	2.39165e+06	1.06486	0.0993963	1.38614	0.471076	insig
MW0148196	C19H32O4	Decylubiquinol	Benzene and substituted derivatives	Benzene and substituted derivatives	-	125399	194922	248900	144375	202704	111259	163857	227052	169156	141152	0.524105	0.496673	0.886692	-0.173496	insig
MW0014012	C19H28O5S	Dehydroepiandrosterone sulfate	Aldehyde,Ketones,Esters	Esters	651-48-9	426637	600503	536702	446533	475399	252768	534954	748363	564367	420422	0.201991	0.939368	1.01412	0.0202292	insig
MEDN1901	C24H38O3	Dehydrolithocholic acid	Bile acids	Bile acids	1553-56-6	1.74022e+06	1.17118e+06	2.93675e+06	1.64596e+06	986349	248505	396857	777798	464937	9	0.976171	0.0146491	0.222642	-2.1672	insig
MEDN1899	C24H40O4	Deoxycholic acid	Bile acids	Bile acids	302-95-4	9.46623e+07	6.42334e+07	8.99802e+07	8.92457e+07	7.56232e+07	8.72692e+06	2.32512e+07	5.68607e+07	1.97953e+07	5.47411e+06	1.55511	0.000985302	0.275794	-1.85834	down
MEDP0403	C9H13N3O4	Deoxycytidine	Nucleotide And Its metabolites	Nucleotide And Its metabolites	951-77-9	412791	1.43194e+06	2.42151e+06	1.37747e+06	958090	369092	345994	9	229608	239012	0.930919	0.0290575	0.179302	-2.47954	insig
MEDP2409	C10H13N5O4	Deoxyguanosine	Nucleotide And Its metabolites	Nucleotide And Its metabolites	961-07-9	1.26998e+07	8.79892e+06	3.45043e+07	2.26433e+07	1.83983e+07	2.83052e+06	5.30388e+06	1.26857e+07	2.44406e+06	1.6787e+06	1.49816	0.0280054	0.257025	-1.96002	down
MW0169043	C34H37NO4	Deoxynojirimycin Tetrabenzyl Ether	Benzene and substituted derivatives	Benzene and substituted derivatives	69567-11-9	1.7746e+06	987898	1.80837e+06	1.9912e+06	1.71366e+06	708847	1.70805e+06	1.5622e+06	1.42811e+06	1.2974e+06	0.672646	0.234056	0.810152	-0.303736	insig
MW0006736	C10H15NO3	Desglymidodrine	Benzene and substituted derivatives	Benzene and substituted derivatives	3600-87-1	657002	437526	529147	1.6255e+06	1.63218e+06	1.57505e+06	2.98218e+06	1.63236e+06	1.41429e+06	1.96321e+06	1.31394	0.0427581	1.95993	0.9708	insig
MW0148330	C26H36N2O3	Devapamil	Benzene and substituted derivatives	Benzene and substituted derivatives	92302-55-1	2.79225e+06	1.45871e+06	1.78788e+06	2.37721e+06	2.67743e+06	1.38661e+06	1.37793e+06	2.74705e+06	1.71916e+06	1.16652e+06	0.890489	0.195362	0.756955	-0.40172	insig
MW0006802	C18H17FN2O	Didemethylcitalopram	Benzene and substituted derivatives	Benzene and substituted derivatives	62498-69-5	2.80948e+06	3.1749e+06	3.25028e+06	2.56362e+06	2.37345e+06	4.30213e+06	3.36097e+06	3.53349e+06	2.49587e+06	1.23236e+07	0.958838	0.259845	1.83577	0.876384	insig
MEDP1470	C9H14O5	Diethyl-2-methyl-3-oxosuccinate	Aldehyde,Ketones,Esters	Aldehydes	759-65-9	300330	306963	402028	448271	300400	146540	285789	175882	200907	219932	1.52151	0.00634373	0.585355	-0.772616	insig
MEDP0777	C7H12O4	Diethyl-malonate	Aldehyde,Ketones,Esters	Esters	105-53-3	3.93668e+06	2.69173e+06	2.09182e+06	2.38074e+06	2.67824e+06	1.65166e+06	2.83036e+06	2.70469e+06	5.27858e+06	4.01997e+06	0.385883	0.467189	1.19639	0.258683	insig
MW0006824	C31H24O3	Difenacoum	Benzene and substituted derivatives	Benzene and substituted derivatives	56073-07-5	585963	1.04613e+06	1.58159e+06	1.78147e+06	1.56439e+06	1.15653e+06	2.01032e+06	1.72784e+06	1.50301e+06	704412	0.169964	0.739477	1.08272	0.114655	insig
MEDP0871	C18H39NO2	Dihydro-D-sphingosine	SL	SM	764-22-7	762054	1.09627e+06	4.65193e+06	391446	412594	305381	497998	521261	466941	392004	0.985968	0.27296	0.298537	-1.74402	insig
MW0123673	C17H23NO3	Dihydroferuperine	Heterocyclic compounds	Heterocyclic compounds	-	108605	118045	57946.3	244312	160391	217455	193287	196052	350376	272043	1.27353	0.0366666	1.78328	0.834531	insig
MW0123675	C38H46O8	Dihydrogambogic acid	Organic acid And Its derivatives	Organic acid And Its derivatives	-	158049	63412.4	138553	44357.7	112937	30328	27482.3	106322	52533.7	32283.9	1.17648	0.0798133	0.481239	-1.05517	down
MW0052373	C12H20O3	Dihydrojasmonic acid	Organic acid And Its derivatives	Organic acid And Its derivatives	-	680223	468647	422901	1.00266e+06	915116	186601	639322	511830	306099	333348	1.13254	0.0683175	0.566606	-0.819582	insig
MW0052379	C15H22O5	Dihydrophaseic acid	Organic acid And Its derivatives	Organic acid And Its derivatives	-	2.09861e+07	2.06084e+07	1.54729e+07	2.38284e+07	1.84765e+07	1.07681e+07	1.3068e+07	1.51973e+07	1.44368e+07	1.66763e+07	1.43348	0.010684	0.705895	-0.502474	insig
MW0052391	C4H4O6	Dihydroxyfumaric acid	Organic acid And Its derivatives	Organic acid And Its derivatives	133-38-0	3.04202e+07	9.42399e+06	9.84976e+06	3.82361e+07	6.93035e+07	1.62171e+06	1.60609e+07	4.09271e+07	1.87487e+07	8.47067e+06	0.698688	0.306407	0.545871	-0.873369	insig
MW0148540	C24H32N4O2	Dimethamine	Alkaloids	Alkaloids	37551-60-3	1.50662e+06	905728	1.00367e+06	1.65833e+06	1.50639e+06	1.21582e+06	800297	1.55609e+06	953143	1.06e+06	0.5659	0.346123	0.848743	-0.2366	insig
MEDN1533	C5H8O4	Dimethylmalonic acid	Organic acid And Its derivatives	Organic acid And Its derivatives	595-46-0	2.46534e+06	1.59626e+06	2.23975e+06	1.60202e+06	2.92035e+06	979830	1.09387e+06	3.0998e+06	886340	1.00368e+06	1.10861	0.174673	0.652598	-0.615734	insig
MW0006883	C24H38O4	Dioctyl phthalate	Benzene and substituted derivatives	Benzene and substituted derivatives	117-81-7	73147.5	40884.1	60838.8	50486	64594.7	53288.9	50048.8	48488.9	31056.3	41233.3	0.968131	0.0958554	0.772945	-0.371563	insig
MW0006905	C19H29NO5	Dipivefrin	Benzene and substituted derivatives	Phenolics	52365-63-6	2.79809e+06	2.11511e+06	2.81253e+06	2.99068e+06	2.57037e+06	1.84305e+06	3.25238e+06	2.69407e+06	3.27759e+06	3.4247e+06	0.391696	0.490809	1.09069	0.125244	insig
MEDP0307	C8H17NO2	Dl-2-Aminooctanoic Acid	Organic acid And Its derivatives	Organic acid And Its derivatives	644-90-6	59935	67225.5	78822.5	47482.5	91141.3	38975.1	15986.2	149499	52724.7	18720	0.841927	0.616386	0.800636	-0.320782	insig
MW0123749	C20H28O6	Dodecahydro-8''-hydroxy-1'',2'(5'h)-furan-5',5''-[5h-1,4a](methanoxymethano)naphthalen]-2,9''-dione	Aldehyde,Ketones,Esters	Ketones	-	289097	90593.3	97955.9	188419	232254	76290.6	67723.3	140288	58055.7	64350.1	1.25944	0.0607071	0.452743	-1.14324	down
MEDN0311	C12H22O4	Dodecanedioic Aicd	FA	FFA	693-23-2	1.08382e+06	1.4238e+06	3.6614e+06	369144	366190	429613	535630	400495	278051	363965	1.106	0.181528	0.290795	-1.78192	down
MW0148663	C19H20N2O3	Dolasetron	Heterocyclic compounds	Heterocyclic compounds	115956-12-2	176019	117776	145654	115344	194464	40270	129517	164738	102184	101143	0.918196	0.141759	0.717847	-0.478251	insig
MW0123751	C22H24ClN5O2	Domperidone	Aldehyde,Ketones,Esters	Ketones	57808-66-9	100452	98579.5	48789.3	77480.7	69394.9	38283.9	39478.1	33284.5	61085.4	50305.4	1.4368	0.0190661	0.563566	-0.827344	insig
MEDP1234	C9H9NO4	Dopaquinone	Benzene and substituted derivatives	Benzene and substituted derivatives	4430-97-1	201528	51018.5	228683	33091	588717	276780	49563.1	2.71949e+06	88148.2	44604.7	0.149071	0.476137	2.88167	1.5269	insig
MW0148690	C32H24O5	Dracorubin	Heterocyclic compounds	Heterocyclic compounds	6219-63-2	287015	615589	545054	532936	444001	374310	459529	386904	333621	369018	0.907871	0.155951	0.79328	-0.334099	insig
MW0123765	C13H11N3O	Drometrizole	Heterocyclic compounds	Heterocyclic compounds	2440-22-4	430044	276256	347217	207310	305612	9	9	9	9	9	1.89369	0.00107115	2.87276e-05	-15.0872	down
MW0114363	C31H44N2O5S	Dronedarone	Aldehyde,Ketones,Esters	Ketones	141626-36-0	632496	708512	1.76698e+06	1.01823e+06	887613	364913	1.37281e+06	505698	1.12232e+06	522798	0.661685	0.449652	0.77556	-0.366689	insig
MW0114365	C22H22FN3O2	Droperidol	Alcohol and amines	Alcohols	548-73-2	1.9549e+06	1.02787e+06	888140	2.3742e+06	1.97938e+06	830580	446077	602447	1.37587e+06	794466	1.25549	0.0440657	0.492363	-1.02221	down
MW0138022	C18H20O6	Duartin	Heterocyclic compounds	Heterocyclic compounds	52305-04-1	3.99179e+06	2.3428e+06	3.84764e+06	5.2665e+06	5.28267e+06	932497	1.40198e+06	1.46664e+06	1.81568e+06	1.21257e+06	1.69702	0.00550448	0.329422	-1.60199	down
MW0052505	C27H44O6	Ecdysone	Organic acid And Its derivatives	Organic acid And Its derivatives	3604-87-3	864626	620382	643518	708164	792403	456061	525518	949131	773099	679144	0.431223	0.637451	0.932176	-0.101326	insig
MW0000241	C9H15NO3	Ecgonine	Alkaloids	Tropan alkaloids	481-37-8	1.08101e+06	660298	604204	655988	782426	461329	488340	1.2057e+06	935083	958989	0.0686745	0.762525	1.07017	0.0978388	insig
MEDP2375	C6H10N2O2	Ectoine	Heterocyclic compounds	Heterocyclic compounds	96702-03-3	430691	625626	411053	430740	459483	248107	353626	410151	317129	389314	1.34886	0.0326719	0.728848	-0.45631	insig
MW0106579	C10H16N2O8	Edetic acid	Organic acid And Its derivatives	Organic acid And Its derivatives	60-00-4	1.42281e+06	1.23778e+06	1.34587e+06	1.22413e+06	1.05112e+06	882918	908747	1.04045e+06	952153	1.06976e+06	1.53558	0.00679115	0.772722	-0.371978	insig
MW0106582	C14H24N2O10	Egtazic acid	Organic acid And Its derivatives	Organic acid And Its derivatives	67-42-5	235828	113021	105046	371941	114612	80442.2	81279.7	49552.2	178941	180808	0.767856	0.254807	0.607182	-0.719799	insig
MEDP1857	C22H45NO2	Eicosanoyl-EA	Organic acid And Its derivatives	Organic acid And Its derivatives	94421-69-9	7.69644e+07	2.62412e+07	5.20055e+07	7.50682e+07	1.00408e+08	1.92566e+07	4.3819e+07	7.02765e+07	3.68648e+07	1.6678e+07	0.984355	0.110147	0.565171	-0.823241	insig
MW0123810	C22H26N2O2S	Eletriptan	Heterocyclic compounds	Heterocyclic compounds	-	168402	260391	222181	178912	184718	77450.9	118663	239680	130497	121243	1.23117	0.0819423	0.677638	-0.561413	insig
MEDN0627	C14H6O8	Ellagic acid	Benzene and substituted derivatives	Phenolics	476-66-4	69627.3	111367	76461.8	101317	85422.5	42352.9	47222.5	56430	39987.2	63223.8	1.63308	0.00409179	0.561051	-0.833796	insig
MW0123812	C17H14N2	Ellipticine	Heterocyclic compounds	Heterocyclic compounds	519-23-3	1.2746e+06	1.85389e+06	2.55352e+06	3.23742e+06	4.26333e+06	900089	1.11524e+06	881587	1.10847e+06	922971	1.57285	0.0339955	0.373849	-1.41947	down
MW0114388	C17H26O4	Embelin	Aldehyde,Ketones,Esters	Ketones	550-24-3	5415.36	5386.48	6206.8	4176.36	17937	4472.22	3647.12	17272.7	15699.1	8552.48	0.301595	0.594702	1.26894	0.343624	insig
MW0106587	C18H24N2O5	Enalaprilat	Benzene and substituted derivatives	Benzene and substituted derivatives	76420-72-9	290608	371908	410383	1.17165e+06	1.0368e+06	1.19794e+06	707611	828478	1.15701e+06	1.50816e+06	1.11397	0.109711	1.64542	0.718455	insig
MW0123817	C15H17FN4O3	Enoxacin	Heterocyclic compounds	Heterocyclic compounds	74011-58-8	4.37434e+06	4.17101e+06	4.50435e+06	3.99167e+06	3.18874e+06	3.25498e+06	3.53322e+06	3.8068e+06	3.54648e+06	3.75712e+06	0.994341	0.118482	0.88475	-0.176658	insig
MW0000246	C31H39N5O5	Ergocornine	Alkaloids	Alkaloids	564-36-3	314788	41616.8	44872.2	215820	333942	830801	5.7748e+06	1.08071e+07	2.85488e+06	1.76093e+06	1.65127	0.0795379	23.1626	4.53372	up
MW0000247	C35H39N5O5	Ergocristine	Heterocyclic compounds	Heterocyclic compounds	511-08-0	7.65152e+06	3.11847e+06	4.426e+06	5.00633e+06	5.05681e+06	1.44317e+06	4.13034e+06	5.85752e+06	5.04916e+06	3.26746e+06	0.66218	0.329301	0.781802	-0.355124	insig
MW0123848	C22H23N3O4	Erlotinib	Heterocyclic compounds	Heterocyclic compounds	-	1.17407e+06	861028	980552	1.06954e+06	910072	577671	813532	715358	838516	730204	1.46711	0.00699744	0.735754	-0.442705	insig
MEDN1129	C4H8O4	Erythrose	Carbohydrates and Its metabolites	Sugars	583-50-6	14131.5	22926.1	14929.8	87203.5	35847.5	35808.5	46441	91934.7	50653.5	47114.7	0.984837	0.283347	1.55367	0.635684	insig
MW0006991	C20H21FN2O	Escitalopram	Benzene and substituted derivatives	Benzene and substituted derivatives	128196-01-0	2.38137e+06	2.39782e+06	2.25215e+06	2.07044e+06	2.08375e+06	1.71077e+06	1.74335e+06	2.40826e+06	1.91418e+06	1.81875e+06	1.23229	0.0694763	0.857833	-0.221232	insig
MW0052648	C36H56O11	Esculentoside B	Organic acid And Its derivatives	Organic acid And Its derivatives	60820-94-2	5.28465e+06	1.08813e+06	2.42999e+06	3.41564e+06	2.90894e+06	2.95264e+06	4.68703e+06	5.86756e+06	5.59684e+06	3.66723e+06	1.03182	0.122862	1.50531	0.590058	insig
MW0123858	C16H11ClN4	Estazolam	Heterocyclic compounds	Heterocyclic compounds	288150-92-5	342434	175416	1.12187e+06	2.71861e+06	1.882e+06	2.44405e+07	1.13046e+06	3.17998e+06	7.82527e+06	1.14801e+07	1.34194	0.112271	7.70093	2.94503	up
MEDN1407	C18H24O3	Estriol	Hormones and hormone related compounds	Hormones and hormone related compounds	50-27-1	663189	335789	414659	625394	604489	185934	243263	384758	187083	150173	1.54298	0.00629267	0.435485	-1.19931	down
MEDN1484	C8H10N2S	Ethionamide	Heterocyclic compounds	Pteridines and derivatives	536-33-4	296243	305448	275775	328668	357559	223930	309643	282546	279758	436791	0.186924	0.876762	0.980159	-0.0289128	insig
MW0123921	C22H18ClNO3	Ethyl 2-[(3-chlorophenyl)methyl]-5-hydroxy-1H-benzo[g]indole-3-carboxylate	Heterocyclic compounds	Indole and Its derivatives	1159576-98-3	24598	1.13527e+06	99474.4	572930	798072	251127	442919	190631	95160.6	163422	0.278342	0.235069	0.434642	-1.2021	insig
MEDN1895	C5H8O4	Ethyl hydrogen malonate	Aldehyde,Ketones,Esters	Esters	1071-46-1	2.46534e+06	1.59626e+06	2.23975e+06	1.60202e+06	2.92035e+06	979830	1.09387e+06	3.0998e+06	886340	1.00368e+06	1.10861	0.174673	0.652598	-0.615734	insig
MW0052740	C16H32O2	Ethyl tetradecanoate	Aldehyde,Ketones,Esters	Esters	124-06-1	73314.1	56906.6	62187.8	52879.5	48849.1	163583	306377	349479	343936	326497	1.82314	0.00207886	5.06523	2.34063	up
MEDP0658	C14H28O2	Ethyl-dodecanoate	Alcohol and amines	Amines	106-33-2	983793	1.1643e+06	1.03194e+06	991171	997346	1.05694e+06	806586	948619	758871	786248	1.28788	0.0461998	0.843035	-0.246336	insig
MEDN0413	C5H8O4	Ethylmalonate	Organic acid And Its derivatives	Organic acid And Its derivatives	601-75-2	2.30756e+06	1.43098e+06	2.10832e+06	1.47687e+06	2.809e+06	1.02244e+06	993221	2.91815e+06	836181	919182	1.07054	0.190258	0.660156	-0.599122	insig
MEDN0678	C9H10O3	Ethylsalicylate	Organic acid And Its derivatives	Organic acid And Its derivatives	118-61-6	292598	283550	247816	298684	345205	193651	282254	265689	288628	396298	0.223044	0.826624	0.971841	-0.0412073	insig
MW0124088	C19H17N3O	Evodiamine	Heterocyclic compounds	Heterocyclic compounds	518-17-2	1.24401e+06	984378	989932	3.21513e+06	3.57024e+06	568124	449166	604392	1.04762e+06	716747	1.36006	0.0813628	0.33848	-1.56286	down
MW0052789	C20H24O2	Exemestane	Heterocyclic compounds	Heterocyclic compounds	107868-30-4	2.47343e+06	4.22478e+06	4.38074e+06	4.19848e+06	4.12769e+06	700336	1.26375e+06	4.77431e+06	2.70275e+06	1.17732e+06	1.24537	0.0786736	0.547199	-0.869862	insig
MEDN0385	C12H24O2	FFA(12:0)	FA	FFA	143-07-7	5.66842e+06	5.844e+06	8.67399e+06	5.50169e+06	6.57234e+06	5.39726e+06	6.18308e+06	6.6975e+06	5.90418e+06	6.68698e+06	0.251003	0.678024	0.956868	-0.063608	insig
MEDN0807	C14H28O2	FFA(14:0)	FA	FFA	544-63-8	18166.6	11792.1	60326.6	8639.96	12558.3	11859.4	11701.9	10368.9	10902.1	5139.88	0.926195	0.271881	0.448247	-1.15763	insig
MEDN1159	C15H28O2	FFA(15:1)	FA	FFA	84743-29-3	717030	442794	515430	397769	486244	660994	612026	686318	694069	535577	1.15174	0.0890864	1.24605	0.317366	insig
MEDN0381	C16H32O2	FFA(16:0)	FA	FFA	57-10-3	2.85064e+07	1.78223e+07	6.14144e+07	1.81241e+07	1.34443e+07	2.29827e+07	1.8898e+07	1.09921e+07	1.40955e+07	1.1915e+07	0.880408	0.244112	0.566236	-0.820523	insig
MEDN1805	C16H30O2	FFA(16:1)	FA	FFA	373-49-9	2.01231e+06	1.17905e+06	7.08331e+06	1.21636e+06	1.01111e+06	576556	624118	748184	693163	446830	1.38862	0.179604	0.247066	-2.01703	down
MEDN1490	C16H28O2	FFA(16:2)	FA	FFA	-	50859.6	94679.7	66475.5	83759.3	78871.3	63758.2	78286.1	47305.6	75185.3	92210.6	0.231402	0.745392	0.952222	-0.07063	insig
MEDN0383	C18H32O2	FFA(18:2)	FA	FFA	60-33-3	1.97273e+06	1.18536e+06	8.64462e+06	1.89925e+06	881841	869486	739068	628976	576473	243029	1.35226	0.186508	0.209618	-2.25416	down
MEDP1444	C18H26O2	FFA(18:5)	FA	FFA	-	301972	166043	287299	260981	229531	110790	163130	227964	256031	170348	0.980721	0.108864	0.745099	-0.424496	insig
MEDN0399	C20H39NO4	FFA(20:0)	FA	FFA	506-30-9	259839	277787	224467	218971	118028	133591	189067	221965	233812	241010	0.218391	0.653139	0.927533	-0.10853	insig
MEDN0811	C9H18O2	FFA(9:0)	FA	FFA	112-05-0	105586	157542	108094	139488	115638	110134	123775	110791	135374	189688	0.304289	0.640409	1.06931	0.0966817	insig
MEDP1918	C18H30O	Farnesylacetone	Aldehyde,Ketones,Esters	Ketones	-	106664	372246	459162	175164	204736	227915	144190	132243	155863	147106	0.875637	0.197789	0.612544	-0.707114	insig
MW0007135	C22H23NO3	Fenpropathrin	Benzene and substituted derivatives	Benzene and substituted derivatives	39515-41-8	165398	754592	192111	448261	181479	764326	1.03774e+06	411141	476964	813546	1.20903	0.0613537	2.0115	1.00827	up
MEDN1630	C10H10O4	Ferulic acid	Organic acid And Its derivatives	Organic acid And Its derivatives	537-98-4	426759	253789	111755	181994	466867	56205.1	60831.6	423931	154790	66353.3	1.04069	0.204717	0.528816	-0.919162	insig
MW0124123	C20H21F3N4O	Flibanserin	Others	Medicine	167933-07-5	3.35774e+06	2.62419e+06	2.39632e+06	1.92367e+06	1.9348e+06	3.15455e+06	2.15796e+06	2.59673e+06	3.26007e+06	4.02234e+06	0.892633	0.19084	1.24148	0.312062	insig
MW0052917	C26H23F2NO4	Flucythrinate	Aldehyde,Ketones,Esters	Esters	70124-77-5	371203	28144.6	37147.6	592873	812414	168789	195421	85842.8	74319.9	99834.4	0.312989	0.189488	0.338914	-1.56101	insig
MW0052920	C27H36F2O6	Flumethasone pivalate	Aldehyde,Ketones,Esters	Esters	2002-29-1	459839	84422.8	182486	234050	143735	374558	554943	1.23126e+06	702835	493885	1.49189	0.0361611	3.03973	1.60394	up
MW0149232	C19H20F3NO3	Flumetover	Benzene and substituted derivatives	Benzene and substituted derivatives	154025-04-4	755491	648964	572147	2.66821e+06	2.38943e+06	2.22394e+06	566272	650696	1.12732e+06	1.86829e+06	0.0420061	0.838676	0.915026	-0.128116	insig
MW0149250	C24H32F3NO5	Fluprostenol methyl amide	Benzene and substituted derivatives	Benzene and substituted derivatives	-	184046	9	259964	240688	258707	373591	423743	406367	407093	461994	0.852015	0.00810603	2.19711	1.13561	insig
MW0007199	C16H15F2N3Si	Flusilazole	Benzene and substituted derivatives	Benzene and substituted derivatives	85509-19-9	432829	791596	902518	4.34656e+06	5.45289e+06	2.19505e+06	2.93891e+06	3.7446e+06	3.50413e+06	3.2755e+06	0.859573	0.522717	1.3129	0.392759	insig
MW0007206	C15H21F3N2O2	Fluvoxamine	Benzene and substituted derivatives	Benzene and substituted derivatives	54739-18-3	9.78822e+06	9.47806e+06	4.29521e+06	4.39558e+06	3.62977e+06	3.05913e+06	4.2811e+06	5.96795e+06	4.83041e+06	7.61655e+06	0.398178	0.482975	0.815375	-0.294464	insig
MEDN1186	C9H16N4S2	Formamide	Alcohol and amines	Polyamines	75-12-7	5577.16	2534.56	8623.39	4690.81	85571	11192.8	4278.41	115992	6096.58	5083.9	0.186864	0.800184	1.33316	0.414852	insig
MW0007213	C19H24N2O4	Formoterol	Benzene and substituted derivatives	Benzene and substituted derivatives	67346-49-0	7.14333e+06	3.76394e+06	5.49055e+06	7.53119e+06	6.8249e+06	2.92096e+06	5.38159e+06	6.92625e+06	6.43074e+06	5.36036e+06	0.429399	0.465759	0.878584	-0.186747	insig
MW0052943	C32H47F5O3S	Fulvestrant	Benzene and substituted derivatives	Benzene and substituted derivatives	129453-61-8	6.84909e+06	9.16877e+06	2.90615e+06	9.388e+06	7.46034e+06	2.79081e+06	1.21606e+07	1.62409e+07	1.4383e+07	1.1345e+07	0.621501	0.154484	1.59118	0.670098	insig
MW0124192	C14H21NO3	Furmecyclox	Heterocyclic compounds	Heterocyclic compounds	60568-05-0	94184	105478	124388	97670.8	108440	102827	100788	95960.3	104169	126428	0.00557283	0.999744	1.00002	3.35927e-05	insig
MW0052959	C31H48O6	Fusidic acid	Organic acid And Its derivatives	Organic acid And Its derivatives	6990-06-3	243950	104100	143384	226030	183329	132199	181446	92448.1	213669	150735	0.393566	0.454802	0.855355	-0.225406	insig
MEDP2683	C17H18N2O2	GSK 4716	Benzene and substituted derivatives	Benzene and substituted derivatives	101574-65-6	338174	190789	276270	211212	224177	9	9	9	9	9	1.89291	0.000732689	3.62721e-05	-14.7508	down
MW0149413	C18H31N5O11	GalNAc1-4GlcNAcSp	Others	Others	-	9	9	9	194865	9	238848	9	9	9	9	0.0422162	0.890203	1.22567	0.293567	insig
MEDN1538	C12H22O11	GalactinolHydrate	Carbohydrates and Its metabolites	Sugar alcohols	3687-64-7	517915	335617	408241	425333	388787	171998	249631	357815	183321	231778	1.51748	0.00426186	0.575435	-0.797274	insig
MW0149392	C6H15O9P	Galactitol 1-phosphate	Organic acid And Its derivatives	Organic acid And Its derivatives	-	8.59264e+06	6.30283e+06	4.13871e+06	8.37446e+06	4.03128e+06	2.50223e+06	7.09874e+06	4.72391e+06	7.3957e+06	1.00168e+07	0.0563078	0.971511	1.00946	0.0135848	insig
MEDN1126	C24H40O5	Gamma-Mercholic Acid	Bile acids	Bile acids	547-75-1	3.50435e+07	1.08186e+08	4.46374e+07	1.67471e+08	1.28933e+08	1.54619e+08	5.57359e+07	3.3406e+07	1.37336e+08	1.15867e+08	0.0702414	0.943052	1.02621	0.0373237	insig
MW0114511	C16H26O4	Gelcohol	Alcohol and amines	Alcohols	108102-51-8	3.90092e+06	3.75879e+06	2.83967e+06	4.36027e+06	3.31688e+06	1.91783e+06	2.34589e+06	2.82858e+06	2.63709e+06	2.95566e+06	1.43946	0.0102344	0.697881	-0.518948	insig
MW0138237	C29H40N2O9	Geldanamycin	Heterocyclic compounds	Heterocyclic compounds	30562-34-6	71625.2	25525.1	34400.4	569115	251367	1.48094e+06	220713	104236	442583	676163	1.10623	0.19313	3.07199	1.61917	up
MW0149513	C28H39N3O8	Geldanamycin Analog	Heterocyclic compounds	Heterocyclic compounds	64202-81-9	610227	381315	346195	2.83552e+06	561028	328324	403485	247435	362852	212156	1.05241	0.251878	0.328297	-1.60693	down
MEDN1654	C15H22O3	Gemfibrozil	Others	Medicine	25812-30-0	123944	131146	129573	187483	160561	183584	126994	145439	166942	189388	0.650963	0.370971	1.10869	0.148857	insig
MW0124240	C21H24O2	Gestrinone	Aldehyde,Ketones,Esters	Ketones	16320-04-0	3.7636e+06	923347	1.66571e+06	1.39701e+06	1.32514e+06	1.08499e+06	1.68935e+06	3.29026e+06	2.092e+06	1.46542e+06	0.271304	0.866347	1.0603	0.0844727	insig
MW0053588	C19H22O6	Gibberellin	Aldehyde,Ketones,Esters	Esters	77-06-5	2.97693e+06	2.60932e+06	2.85324e+06	4.22067e+06	2.93517e+06	1.06491e+06	1.36179e+06	1.69969e+06	1.29612e+06	1.39522e+06	1.75994	0.00204778	0.437164	-1.19375	down
MW0007250	C24H34N4O5S	Glimepiride	Amino acid and Its metabolites	polypeptide	-	9.55568e+06	3.70899e+06	6.78135e+06	8.24889e+06	6.23545e+06	3.22248e+06	5.85159e+06	5.84993e+06	3.81641e+06	3.35812e+06	1.08186	0.0704014	0.639974	-0.643914	insig
MW0007251	C21H27N5O4S	Glipizide	Benzene and substituted derivatives	Benzene and substituted derivatives	29094-61-9	551334	435793	403774	675797	573958	565100	857511	923316	865184	947321	1.48701	0.00836904	1.57477	0.655143	insig
MW0149874	C11H22N6O4	Gln-Arg	Amino acid and Its metabolites	Small Peptide	-	140521	131960	153279	109017	102035	388533	245912	226827	221152	234190	1.68774	0.0103013	2.06751	1.04789	up
MW0149683	C21H35N5O10	Gln-Glu-Leu-Glu	Amino acid and Its metabolites	Small Peptide	-	7.41879e+06	908347	1.68808e+06	2.31497e+06	1.77459e+06	732196	1.03097e+06	1.35526e+06	1.34077e+06	1.13838e+06	0.989345	0.220455	0.396857	-1.33331	insig
MW0149684	C15H26N4O7S1	Gln-Glu-Met	Amino acid and Its metabolites	Small Peptide	-	759785	558015	2.28728e+06	1.14195e+07	4.23399e+06	1.08721e+06	6.81604e+06	8.52836e+06	6.3905e+06	3.50119e+06	0.654305	0.574674	1.36683	0.450839	insig
MEDP2542	C7H13N3O4	Gln-Gly	Amino acid and Its metabolites	Small Peptide	2650-65-9	1.79543e+07	1.61272e+07	5.28947e+06	1.78337e+07	2.01427e+07	5.79931e+06	1.06946e+07	8.84495e+06	3.05586e+07	1.67909e+07	0.232005	0.860927	0.939764	-0.0896289	insig
MW0149698	C16H22N4O6	Gln-Gly-Tyr	Amino acid and Its metabolites	Small Peptide	-	7.85122e+06	4.45043e+06	5.72796e+06	7.96632e+06	7.37408e+06	3.03632e+06	5.83979e+06	6.61221e+06	6.31922e+06	5.92452e+06	0.640656	0.264465	0.831048	-0.266996	insig
MW0149703	C28H40N8O7	Gln-His-Leu-Phe-Gly	Amino acid and Its metabolites	Small Peptide	-	1.00069e+06	1.37955e+06	2.04241e+06	1.62224e+06	1.36945e+06	1.35219e+06	1.84207e+06	1.01868e+06	1.20509e+06	1.4776e+06	0.281365	0.651284	0.93004	-0.104636	insig
MW0106855	C11H21N3O4	Gln-Ile	Amino acid and Its metabolites	Small Peptide	86416-45-7	1.76146e+06	1.12566e+06	698391	4.14386e+06	876461	2.27395e+06	1.51319e+06	2.83256e+06	2.1454e+06	1.8204e+06	0.782564	0.580316	1.23004	0.298703	insig
MW0149720	C17H32N4O5	Gln-Ile-Leu	Amino acid and Its metabolites	Small Peptide	-	1.05983e+07	6.00147e+06	4.53571e+06	9.95538e+06	1.06879e+07	6.28832e+06	1.55846e+07	9.05675e+06	1.08833e+07	1.22913e+07	0.772263	0.25845	1.29502	0.372972	insig
MW0149878	C11H21N3O4	Gln-Leu	Amino acid and Its metabolites	Small Peptide	34027-65-1	1.76146e+06	1.12566e+06	698391	4.14386e+06	876461	2.27395e+06	1.51319e+06	2.83256e+06	2.1454e+06	1.8204e+06	0.782564	0.580316	1.23004	0.298703	insig
MW0149743	C17H32N4O5	Gln-Leu-Leu	Amino acid and Its metabolites	Small Peptide	-	2.99905e+06	1.58776e+06	2.50778e+06	3.61362e+06	3.02872e+06	1.8138e+06	2.18268e+06	2.1017e+06	2.27816e+06	2.63119e+06	0.691926	0.191557	0.80131	-0.319568	insig
MW0149778	C24H31N7O8	Gln-Phe-His-Asp	Amino acid and Its metabolites	Small Peptide	-	431895	384906	70712.6	9.92601e+06	1.18571e+07	2.93701e+06	989386	655574	2.14915e+06	2.60371e+06	0.299427	0.368527	0.411759	-1.28013	insig
MW0149812	C15H29N7O6	Gln-Thr-Arg	Amino acid and Its metabolites	Small Peptide	-	1.8494e+07	7.2951e+06	1.29651e+07	1.36018e+07	8.98232e+06	382172	588305	577213	437603	421705	1.86094	0.00381711	0.0392413	-4.67148	down
MW0149838	C19H26N4O8	Gln-Tyr-Glu	Amino acid and Its metabolites	Small Peptide	-	683802	121356	149722	1.50125e+06	1.6401e+06	597560	434079	583795	2.24633e+06	767954	0.493672	0.824345	1.13024	0.176625	insig
MW0149842	C20H30N4O6	Gln-Tyr-Leu	Amino acid and Its metabolites	Small Peptide	-	985288	682907	1.45184e+06	1.83264e+06	1.10048e+06	1.85197e+06	1.07489e+06	751112	1.05045e+06	1.09644e+06	0.0237578	0.869829	0.962284	-0.0554654	insig
MW0106877	C10H19N3O4	Gln-Val	Amino acid and Its metabolites	Small Peptide	-	156491	184573	204188	116225	357068	102977	41987.8	237468	111542	9	0.848972	0.105615	0.484989	-1.04398	insig
MW0149855	C15H26N4O7	Gln-Val-Glu	Amino acid and Its metabolites	Small Peptide	-	3.03992e+06	603359	742194	6.23735e+06	9.89317e+06	1.7647e+06	2.34407e+06	4.2137e+06	4.0334e+06	2.23862e+06	0.188245	0.550507	0.711371	-0.491326	insig
MW0106938	C14H26N6O6	Glu-Ala-Arg	Amino acid and Its metabolites	Small Peptide	-	2.01681e+06	978670	1.64501e+06	1.48346e+06	1.24913e+06	676448	1.18301e+06	1.04735e+06	1.21057e+06	1.06573e+06	1.09988	0.0701704	0.702977	-0.50845	insig
MEDN2147	C11H21N5O5	Glu-Arg	Amino acid and Its metabolites	Small Peptide	7219-59-2	29848.6	50068	30944.2	182183	161672	20647	43133.3	60306.5	35881.7	71772.4	0.622181	0.258799	0.509639	-0.972451	insig
MW0149939	C19H31N5O10	Glu-Asn-Val-Glu	Amino acid and Its metabolites	Small Peptide	-	213992	406418	356689	538453	519107	548352	506314	397660	531072	586418	0.895524	0.160383	1.26302	0.336878	insig
MW0149978	C26H46N10O11	Glu-Gln-Lys-Asp-Arg	Amino acid and Its metabolites	Small Peptide	-	242083	552634	138846	1.03224e+07	4.83799e+06	1.58631e+07	1.55163e+07	6.28187e+06	5.63368e+06	8.41983e+06	1.30076	0.0444762	3.2133	1.68406	up
MW0149981	C25H38N8O8	Glu-Gln-Phe-Arg	Amino acid and Its metabolites	Small Peptide	-	562370	687558	583122	521094	484765	220724	260935	452647	280020	217499	1.67839	0.00109109	0.504357	-0.987482	insig
MEDP1671	C16H27N3O8	Glu-Glu-Ile	Amino acid and Its metabolites	Small Peptide	-	2.61748e+06	276918	507842	1.41317e+07	6.10337e+07	2.83127e+06	6.99397e+06	1.80408e+07	9.03683e+06	5.31758e+06	0.528326	0.571498	0.537376	-0.895995	insig
MEDP2355	C7H12N2O5	Glu-Gly	Amino acid and Its metabolites	Small Peptide	1948-29-4	1.1673e+06	1.13198e+06	384840	1.30498e+06	1.27273e+06	262372	652591	708575	2.04285e+06	1.06752e+06	0.378298	0.770582	0.899669	-0.152533	insig
MEDP2394	C11H20N2O5	Glu-Ile	Amino acid and Its metabolites	Small Peptide	5879-22-1	2.61517e+07	1.33279e+07	4.63395e+07	8.72802e+07	1.19456e+08	2.79773e+07	1.82564e+07	1.73502e+07	6.69496e+07	2.12263e+07	0.670164	0.246684	0.51874	-0.946918	insig
MW0106910	C16H29N3O6	Glu-Ile-Val	Amino acid and Its metabolites	Small Peptide	-	1.5124e+06	738323	957508	1.42122e+06	1.21326e+06	475420	989269	1.15862e+06	1.13079e+06	962076	0.639452	0.26884	0.80719	-0.309021	insig
MEDP1860	C11H20N2O5	Glu-Leu	Amino acid and Its metabolites	Small Peptide	2566-39-4	1.11046e+06	533895	700472	2.25227e+06	6.04928e+06	354225	429844	651790	688925	391630	1.18857	0.18796	0.236363	-2.08092	down
MW0150054	C17H31N3O6	Glu-Leu-Ile	Amino acid and Its metabolites	Small Peptide	-	6.2249e+06	1.81736e+06	3.37651e+06	9.91233e+06	1.14258e+07	366047	475972	817321	716363	422886	1.70242	0.03105	0.085435	-3.54903	down
MW0150059	C20H29N3O6	Glu-Leu-Phe	Amino acid and Its metabolites	Small Peptide	-	319111	120075	267332	1.08049e+06	606544	819527	772811	788163	683952	495293	1.0137	0.251671	1.48722	0.572621	insig
MW0150077	C25H44N6O10	Glu-Lys-Leu-Glu-Ala	Amino acid and Its metabolites	Small Peptide	-	9.17225e+06	4.76766e+06	9.91228e+06	7.54638e+06	6.39095e+06	3.10903e+06	6.57326e+06	8.20826e+06	7.33701e+06	4.65539e+06	0.725681	0.2627	0.790773	-0.338664	insig
MW0150084	C28H44N6O9	Glu-Lys-Tyr-Leu-Gly	Amino acid and Its metabolites	Small Peptide	-	8.06276e+06	4.92233e+06	6.73235e+06	6.13495e+06	3.37305e+06	4.60157e+06	9.98368e+06	7.65688e+06	8.28022e+06	6.59637e+06	0.78042	0.224798	1.27008	0.344923	insig
MEDP2597	C14H18N2O5	Glu-Phe	Amino acid and Its metabolites	Small Peptide	20556-22-3	6.44286e+06	1.28761e+07	2.89533e+07	3.78192e+07	8.24011e+07	3.13253e+07	3.19804e+07	1.74882e+07	5.99505e+07	4.24377e+07	0.476857	0.852438	1.08718	0.120593	insig
MEDP2514	C17H23N3O6	Glu-Phe-Ala	Amino acid and Its metabolites	Small Peptide	-	1.72871e+07	7.03103e+06	8.97964e+06	2.27511e+07	5.81294e+06	9.72871e+06	7.68206e+06	7.95458e+06	2.84071e+07	1.56535e+07	0.263555	0.774455	1.12228	0.166427	insig
MW0106976	C20H30N6O6	Glu-Phe-Arg	Amino acid and Its metabolites	Small Peptide	-	3.37422e+06	1.70841e+06	2.81069e+06	2.79124e+06	2.91451e+06	1.51199e+06	2.48495e+06	4.66727e+06	2.0501e+06	1.60969e+06	0.453162	0.70428	0.906238	-0.142039	insig
MW0150105	C30H47N5O8S	Glu-Phe-Leu-Val-Met	Amino acid and Its metabolites	Small Peptide	-	989528	240955	200626	743781	619727	593412	523097	282586	1.35627e+06	665139	0.470933	0.608507	1.22396	0.291559	insig
MEDP1986	C10H16N2O5	Glu-Pro	Amino acid and Its metabolites	Small Peptide	41745-47-5	1.04057e+06	9	9	9	9	1.04319e+06	1.11492e+06	1.45266e+06	1.72764e+06	2.00528e+06	1.59601	0.00193336	7.05714	2.81908	up
MW0150127	C25H40N8O10	Glu-Pro-Pro-Arg-Asp	Amino acid and Its metabolites	Small Peptide	-	575136	291044	223505	388762	297207	32081.7	160007	255044	357863	295172	0.872102	0.144106	0.619585	-0.690626	insig
MW0150149	C18H33N5O9	Glu-Ser-Thr-Lys	Amino acid and Its metabolites	Small Peptide	-	1.27255e+06	839480	1.26848e+06	1.66354e+06	1.6515e+06	734120	948196	1.21573e+06	1.00228e+06	1.01536e+06	1.04581	0.0822431	0.734172	-0.44581	insig
MEDN1639	C9H16N2O6	Glu-Thr	Amino acid and Its metabolites	Small Peptide	6875-80-5	341863	136375	122120	541880	647608	265740	387719	401439	458967	318691	0.450596	0.941636	1.02386	0.0340211	insig
MW0150162	C20H30N6O10	Glu-Thr-His-Glu	Amino acid and Its metabolites	Small Peptide	-	97410.5	206659	187008	393007	211117	1.1357e+06	231146	345247	174443	185244	0.676831	0.353349	1.89168	0.919672	insig
MEDP1861	C14H18N2O6	Glu-Tyr	Amino acid and Its metabolites	Small Peptide	3422-39-7	1.00297e+06	745258	930372	1.79783e+06	4.21096e+06	504140	393758	937036	691449	432066	1.27795	0.150304	0.340546	-1.55408	down
MEDN1620	C10H18N2O5	Glu-Val	Amino acid and Its metabolites	Small Peptide	5879-06-1	2.59622e+06	1.18573e+06	1.59935e+06	3.57711e+06	1.05687e+07	1.74737e+06	1.30523e+06	2.31874e+06	1.38353e+06	1.2328e+06	0.870359	0.250937	0.409055	-1.28963	insig
MEDP1679	C19H27N3O6	Glu-Val-Phe	Amino acid and Its metabolites	Small Peptide	31461-61-7	2.89045e+07	9.12482e+06	1.16984e+07	3.28743e+07	2.54653e+07	9.72893e+06	6.74926e+06	8.52964e+06	2.26462e+07	12237114	0.930761	0.127078	0.554202	-0.851515	insig
MW0114548	C6H14NO8P	Glucosamine-1P	Alcohol and amines	Amines	-	1.67827e+06	2.06402e+06	1.84336e+06	1.41256e+06	1.05721e+06	1.42436e+06	1.46931e+06	1.10153e+06	1.36318e+06	1.94728e+06	0.389747	0.51962	0.906924	-0.140947	insig
MEDN1698	C5H6O4	Glutaconic acid	Amino acid and Its metabolites	Amino acids	1724-02-3	5.3112e+06	3.14054e+06	1.41043e+06	1.87368e+06	2.69541e+06	3.09391e+06	4.34231e+06	4.70797e+06	4.04974e+06	1.57751e+06	0.500059	0.470463	1.23145	0.300363	insig
MEDL00375	C16H19N3O5	Glutamyltryptophan	Amino acid and Its metabolites	Small Peptide	122933-59-9	2.82969e+06	2.68332e+06	2.4881e+06	2.81158e+06	2.16888e+06	1.87824e+06	2.00089e+06	1.89625e+06	2.39428e+06	2.45015e+06	1.28334	0.0268452	0.818068	-0.289707	insig
MEDN0314	C5H8O4	Glutaric Acid	Organic acid And Its derivatives	Organic acid And Its derivatives	110-94-1	2.46534e+06	1.59626e+06	2.23975e+06	1.60202e+06	2.92035e+06	979830	1.09387e+06	3.0998e+06	886340	1.00368e+06	1.10861	0.174673	0.652598	-0.615734	insig
MEDN0038	C20H32N6O12S2	Glutathione Oxidized	Amino acid and Its metabolites	Small Peptide	121-24-4	63450.9	135023	9	139096	114530	9	31534.7	42139.8	114048	112571	0.105092	0.409192	0.664228	-0.590249	insig
MW0150279	C14H20O2	Glutinosone	Aldehyde,Ketones,Esters	Ketones	55051-94-0	1.80555e+07	1.53463e+07	1.76473e+07	1.99769e+07	1.6712e+07	7.27656e+06	8.2607e+06	1.04148e+07	6.7064e+06	7.27416e+06	1.80188	1.47084e-05	0.455135	-1.13563	down
MW0107107	C14H29N7O4	Gly-Arg-Lys	Amino acid and Its metabolites	Small Peptide	-	1.07635e+07	4.31776e+06	6.22215e+06	6.83805e+06	5.29727e+06	1.24471e+06	2.13755e+06	2.62674e+06	2.44199e+06	1.84243e+06	1.68536	0.0123648	0.30783	-1.6998	down
MW0150314	C24H46N10O7	Gly-Asn-Leu-Arg-Lys	Amino acid and Its metabolites	Small Peptide	-	228902	221068	197306	514444	818407	512987	684583	526122	684827	637840	1.13432	0.154795	1.53847	0.621493	insig
MEDP2313	C7H13N3O4	Gly-Gln	Amino acid and Its metabolites	Small Peptide	13115-71-4	1.93083e+07	1.80131e+07	5.64092e+06	2.07284e+07	2.0929e+07	6.00325e+06	8.5304e+06	9.55679e+06	3.32461e+07	1.93937e+07	0.324014	0.793596	0.906767	-0.141196	insig
MEDP2546	C7H12N2O5	Gly-Glu	Amino acid and Its metabolites	Small Peptide	7412-78-4	1.1673e+06	1.13198e+06	384840	1.30498e+06	1.27273e+06	262372	652591	708575	2.04285e+06	1.06752e+06	0.378298	0.770582	0.899669	-0.152533	insig
MEDN1543	C4H8N2O3	Gly-Gly	Amino acid and Its metabolites	Small Peptide	556-50-3	17082.1	10718.3	13835.7	27530.5	64067.7	7034.61	11845.9	17295.4	11131.1	8855.31	1.07131	0.191236	0.421531	-1.24629	down
MW0150368	C19H33N7O7	Gly-Gly-Lys-Pro-Asn	Amino acid and Its metabolites	Small Peptide	-	7.15352e+07	4.37637e+07	7.11634e+07	8.60075e+07	56381325	5.29509e+07	9.76499e+07	116013945	1.01701e+08	7.94465e+07	0.980301	0.111108	1.3616	0.445298	insig
MW0150370	C12H17N5O6	Gly-His-Asp	Amino acid and Its metabolites	Small Peptide	-	358327	192248	245310	322805	258735	262768	415517	385914	306265	350707	1.04205	0.124982	1.24956	0.321416	insig
MEDP1790	C8H16N2O3	Gly-Ile	Amino acid and Its metabolites	Small Peptide	19461-38-2	6.48846e+07	2.51744e+07	2.23661e+07	1.106e+08	1.15678e+08	1.83881e+07	3.52878e+07	4.4435e+07	5.66081e+07	3.20996e+07	0.650638	0.21012	0.55157	-0.858385	insig
MEDP0071	C8H16N2O3	Gly-Leu	Amino acid and Its metabolites	Amino acid derivatives	869-19-2	5.34799e+07	2.47889e+07	1.89256e+07	9.25553e+07	1.17205e+08	1.59522e+07	3.51122e+07	4.87525e+07	5.88777e+07	2.81499e+07	0.523796	0.292667	0.608703	-0.716188	insig
MEDP1864	C11H21N3O4	Gly-Leu-Ala	Amino acid and Its metabolites	Small Peptide	-	2.52033e+07	1.05628e+07	1.10409e+07	3.86004e+07	4.53075e+07	9.69948e+06	1.1791e+07	1.50649e+07	2.87137e+07	1.8384e+07	0.572193	0.275215	0.639966	-0.643933	insig
MW0150399	C12H22N4O5	Gly-Leu-Asn	Amino acid and Its metabolites	Small Peptide	-	1.00161e+07	2.25874e+06	5.63893e+06	4.54439e+06	1.00938e+07	495106	925675	845576	1.00578e+06	649603	1.72124	0.020644	0.120476	-3.05318	down
MEDP2312	C8H17N3O3	Gly-Lys	Amino acid and Its metabolites	Small Peptide	997-62-6	2.03886e+07	1.80218e+07	7.66691e+06	2.19506e+07	2.28283e+07	1.02678e+07	1.32653e+07	9.46065e+06	3.30592e+07	1.99337e+07	0.206238	0.856011	0.946404	-0.0794712	insig
MW0150425	C17H26N4O4	Gly-Lys-Phe	Amino acid and Its metabolites	Small Peptide	-	1.68575e+07	8.25583e+06	8.94535e+06	1.90748e+07	1.53425e+07	1.01778e+07	1.11e+07	1.30608e+07	1.07959e+07	1.05479e+07	0.493122	0.308123	0.813168	-0.298374	insig
MEDN1961	C7H14N2O3S	Gly-Met	Amino acid and Its metabolites	Small Peptide	554-94-9	130450	29001.4	47608	61586	144814	139079	100280	137789	188765	122430	1.16158	0.0857581	1.66484	0.735382	insig
MEDP0859	C11H14N2O3	Gly-Phe	Amino acid and Its metabolites	Amino acid derivatives	3321-03-7	6.01379e+07	9.05601e+06	2.91921e+06	5.06553e+07	7.64759e+07	3.64833e+07	3.63282e+07	4.77919e+07	1.01877e+08	5.33266e+07	0.791063	0.441378	1.38426	0.469119	insig
MW0150445	C28H36N6O8	Gly-Phe-Asn-Thr-Phe	Amino acid and Its metabolites	Small Peptide	-	47175.1	199111	108509	446569	1.02574e+06	816400	804261	345323	526839	494996	0.982099	0.29191	1.63528	0.709537	insig
MW0150459	C16H23N3O4	Gly-Phe-Val	Amino acid and Its metabolites	Small Peptide	-	1.69372e+06	588920	547290	5.47088e+06	1.83208e+06	1.32255e+06	1.07749e+06	1.21255e+06	3.48429e+06	2.09116e+06	0.286172	0.857461	0.906754	-0.141216	insig
MW0150465	C9H15N3O4	Gly-Pro-Gly	Amino acid and Its metabolites	Small Peptide	-	3.5166e+06	9.4826e+06	1.12554e+07	5.04851e+06	3.47586e+06	2.32827e+07	2.3552e+07	6.70004e+06	4.73581e+06	5.57806e+06	0.739873	0.237868	1.94786	0.961887	insig
MEDP1867	C13H23N3O4	Gly-Pro-Leu	Amino acid and Its metabolites	Small Peptide	47066-32-0	624496	296899	462918	610825	537486	388309	566520	666843	9	524329	0.567741	0.575892	0.847346	-0.238976	insig
MEDP2335	C6H12N2O4	Gly-Thr	Amino acid and Its metabolites	Small Peptide	7093-70-1	79233.6	108859	75753.5	63440.5	71205.1	89976.9	55148.2	91930	169639	157974	0.747414	0.211319	1.41701	0.502853	insig
MEDP1080	C13H15N3O3	Gly-Trp	Amino acid and Its metabolites	Small Peptide	2390-74-1	1.21908e+07	3.23607e+06	3.86508e+06	2.37855e+07	2.43153e+07	5.59083e+06	4.5828e+06	6.59186e+06	1.37938e+07	7.10393e+06	0.412821	0.277191	0.558862	-0.839435	insig
MW0150505	C19H26N4O4	Gly-Trp-Ile	Amino acid and Its metabolites	Small Peptide	-	404009	399117	9	1.23847e+06	623776	283122	299711	398409	681425	9	0.0995096	0.417398	0.623805	-0.680832	insig
MEDP1868	C11H14N2O4	Gly-Tyr	Amino acid and Its metabolites	Small Peptide	658-79-7	1.63084e+07	6.79679e+06	2.34206e+06	1.90624e+07	2.02856e+07	1.34244e+07	1.19877e+07	2.23392e+07	2.85998e+07	1.94956e+07	0.849289	0.221286	1.47923	0.564842	insig
MW0150524	C29H40N6O9	Gly-Tyr-Tyr-Ser-Lys	Amino acid and Its metabolites	Small Peptide	-	407308	131795	295011	294503	198739	160709	368380	441161	583223	285737	0.683198	0.269579	1.38562	0.470531	insig
MEDP1070	C7H14N2O3	Gly-Val	Amino acid and Its metabolites	Small Peptide	1963-21-9	1.5191e+06	1.31741e+06	1.0024e+06	2.6163e+06	2.29307e+06	1.02925e+06	1.40107e+06	9	2.40491e+06	1.24993e+06	0.630053	0.310594	0.695583	-0.523705	insig
MW0150527	C19H33N5O8	Gly-Val-Ala-Asp-Val	Amino acid and Its metabolites	Small Peptide	-	1.28186e+06	1.01919e+06	2.86521e+06	5.37378e+06	4.63928e+06	4.23278e+06	5.29424e+06	3.5641e+06	4.22878e+06	5.36207e+06	1.02691	0.168044	1.49427	0.57944	insig
MW0150528	C11H20N4O5	Gly-Val-Asn	Amino acid and Its metabolites	Small Peptide	-	228496	181248	321432	298023	324879	306363	237301	184366	427073	377950	0.394047	0.518871	1.13217	0.179096	insig
MW0150532	C13H25N3O4	Gly-Val-Ile	Amino acid and Its metabolites	Small Peptide	-	1.0134e+07	2.64666e+06	1.68801e+06	3.30324e+07	2.00948e+07	5.44629e+06	7.12564e+06	8.96566e+06	1.52765e+07	8.68535e+06	0.145131	0.505023	0.67311	-0.571086	insig
MEDN0040	C7H12N2O3	Glyc-Pro	Amino acid and Its metabolites	Small Peptide	704-15-4	415816	303830	286338	694393	806517	151204	108381	221129	193312	106352	1.58555	0.0290997	0.311293	-1.68366	down
MEDN1485	C25H44NO7P	Glycerophospho-N-Arachidonoyl Ethanolamine	GP	LPE	201738-25-2	121920	113676	139187	148825	145474	161091	144439	135925	135106	145009	0.83627	0.245537	1.07845	0.108955	insig
MW0138292	C22H22O10	Glycitin	Flavonoids	Isoflavones	40246-10-4	141120	198550	137903	404551	371487	139869	208295	240104	210930	268191	0.186016	0.568816	0.851451	-0.232005	insig
MW0053769	C26H44O8	Goshonoside F2	Benzene and substituted derivatives	Benzene and substituted derivatives	-	641815	405653	489935	582799	599039	330603	340248	530514	220712	110079	1.25989	0.0245184	0.56345	-0.827641	insig
MEDP0313	C3H7N3O2	Guanidineacetic Acid	Organic acid And Its derivatives	Organic acid And Its derivatives	352-97-6	1.59861e+06	1.95043e+06	1.32011e+06	1.1128e+07	7.7134e+06	5.7677e+07	4.70234e+07	4.50164e+06	13971562	1.88871e+07	1.38111	0.0799559	5.99147	2.58291	up
MEDP0314	C3H9N3O3S	Guanidinoethyl Sulfonate	Organic acid And Its derivatives	Sulfonic acids	543-18-0	1.12632e+06	1.0571e+06	652728	587753	312542	297242	108266	9	508435	9	1.11556	0.0173916	0.244607	-2.03146	down
MEDP1276	C5H5N5O	Guanine	Nucleotide And Its metabolites	Nucleotide And Its metabolites	73-40-5	2.90946e+08	1.26529e+08	2.35545e+08	3.36659e+08	3.70397e+08	1.59133e+08	2.45498e+08	2.28381e+08	2.75251e+08	1.74657e+08	0.503687	0.293041	0.79622	-0.328761	insig
MW0150710	C21H32N4O6	HC Toxin	Heterocyclic compounds	Heterocyclic compounds	83209-65-8	398908	1.81351e+06	2.31192e+06	1.55247e+07	3.62139e+06	8.67178e+06	3.10288e+06	4.50993e+06	1.19502e+06	944630	0.0588858	0.745507	0.778365	-0.361482	insig
MW0150691	C29H52O12S3	Halistanol sulfate	Organic acid And Its derivatives	Sulfonic acids	103065-20-9	2.96503e+06	1.26318e+06	1.16942e+06	1.64685e+06	1.24476e+06	1.05382e+06	1.12789e+06	1.43971e+06	919973	826748	1.04663	0.161835	0.647603	-0.626819	insig
MW0007289	C26H30Cl2F3NO	Halofantrine	Benzene and substituted derivatives	Benzene and substituted derivatives	69756-53-2	997575	34695.5	138438	928327	685875	7.07519e+06	4.48026e+06	7.51457e+06	2.72042e+06	4.40829e+06	1.60164	0.00547141	9.40739	3.23379	up
MW0007290	C18H19ClN2O2	Halofenozide	Benzene and substituted derivatives	Benzene and substituted derivatives	112226-61-6	7.58056e+06	9.64047e+06	7.08334e+06	7.30827e+06	6.67091e+06	2.9345e+06	5.03435e+06	5.32442e+06	5.35664e+06	6.34456e+06	1.41256	0.0084137	0.652878	-0.615115	insig
MW0053814	C24H30O11	Harpagoside	Benzene and substituted derivatives	Phenolics	19210-12-9	34492.2	37563.7	31910.4	105568	144080	1.11732e+06	378923	91301.1	384922	941635	1.53382	0.0553954	8.24089	3.0428	up
MW0000279	C28H37NO9	Harringtonine	Alkaloids	Alkaloids	26833-85-2	2.71486e+06	1.66948e+06	1.89729e+06	3.55632e+06	2.81501e+06	1.53411e+06	3.25711e+06	2.45958e+06	3.04828e+06	2.68016e+06	0.154007	0.889076	1.02579	0.0367324	insig
MW0053831	C27H42O4	Hecogenin	Heterocyclic compounds	Heterocyclic compounds	467-55-0	1.0921e+06	393837	469346	447503	480829	253207	575456	676741	533912	391499	0.367799	0.565355	0.842975	-0.246438	insig
MW0053832	C29H44O5	Hecogenin acetate	Aldehyde,Ketones,Esters	Esters	915-35-5	247219	96859.5	165646	179392	223925	120324	111134	119045	117619	115507	1.17494	0.0643393	0.639213	-0.64563	insig
MEDP2458	C14H30O8	Heptethylene-glycol	Alcohol and amines	Alcohols	5617-32-3	237083	201044	187415	169941	201986	125856	150134	121227	157857	196232	1.31713	0.0229673	0.753214	-0.408869	insig
MW0114588	C15H30O	Heptyl ketone	Aldehyde,Ketones,Esters	Ketones	-	299471	236491	1.70815e+06	230353	127903	139594	105096	91935.3	83126	60039.7	1.32688	0.227757	0.184367	-2.43935	down
MW0138377	C28H34O15	Hesperidin	Heterocyclic compounds	Heterocyclic compounds	520-26-3	495530	49227.7	184594	420989	428250	492441	251419	534279	335796	293029	0.652211	0.539172	1.20802	0.272641	insig
MEDP1228	C11H19NO6	Heterodendrin	Others	Others	66465-22-3	2.77833e+06	1.61963e+06	1.29172e+06	1.92004e+06	1.55052e+06	3.26402e+06	1.1693e+06	1.43691e+06	2.6371e+06	2.63207e+06	0.482529	0.430681	1.21606	0.282212	insig
MEDN0658	C16H30O4	Hexadecanedioic acid	FA	FFA	505-54-4	6.68773e+06	7.33246e+06	6.16468e+06	4.71374e+06	4.88247e+06	2.65416e+06	2.64315e+06	5.13816e+06	3.57939e+06	2.96166e+06	1.55918	0.00605365	0.570044	-0.810855	insig
MEDP2068	C12H26O7	Hexaethylene-glycol	Alcohol and amines	Alcohols	2615-15-8	455807	366996	420798	349243	408626	335395	302475	256930	410666	430629	0.8298	0.206451	0.86741	-0.205215	insig
MEDN0041	C8H15NO3	Hexanoyl Glycine	Amino acid and Its metabolites	Amino acid derivatives	24003-67-6	4.06603e+06	145469	2.0006e+06	128328	2.57138e+07	7.03253e+06	473605	4.30646e+07	826713	266768	0.200808	0.696365	1.61177	0.68865	insig
MEDP1765	C12H18O2	Hexylresorcinol	Benzene and substituted derivatives	Phenolics	136-77-6	161921	174348	88229.1	144252	98260	70745	142129	149172	206227	199197	0.304925	0.521116	1.15061	0.202403	insig
MEDN0317	C9H9NO3	Hippuric Acid	Organic acid And Its derivatives	Organic acid And Its derivatives	495-69-2	388481	86698.2	341783	84756.9	3.67478e+06	735661	92585.2	5.7085e+06	127122	56289.9	0.043587	0.751279	1.46841	0.55425	insig
MEDN1912	C9H14N4O3	His-Ala	Amino acid and Its metabolites	Small Peptide	16874-75-2	15709.9	9039.53	8886.52	52924.8	65476.3	34661.2	41962.6	65476.5	62746.4	51085.2	1.08792	0.172232	1.68335	0.751338	insig
MW0150809	C13H20N6O5	His-Ala-Asn	Amino acid and Its metabolites	Small Peptide	-	6.18464e+06	1.88925e+06	2.15395e+06	2.73092e+06	2.46946e+06	1.54131e+06	2.72024e+06	3.41571e+06	3.26181e+06	2.69358e+06	0.113884	0.69036	0.88362	-0.178503	insig
MW0150854	C20H31N7O8	His-Asn-Ile-Asp	Amino acid and Its metabolites	Small Peptide	-	202880	343090	361446	359517	299266	422046	187420	375105	234935	289457	0.241132	0.833759	0.963457	-0.0537083	insig
MW0150860	C25H36N8O6	His-Asn-Phe-Lys	Amino acid and Its metabolites	Small Peptide	-	258458	533827	427780	431826	425651	520572	570919	307928	503758	672433	0.718017	0.219266	1.23974	0.310037	insig
MW0107293	C16H26N6O6	His-Asp-Lys	Amino acid and Its metabolites	Small Peptide	-	1.46413e+06	322211	663094	739053	621661	472344	629193	808285	693483	678568	0.052264	0.61628	0.86135	-0.215329	insig
MW0150917	C27H43N11O11	His-Glu-Glu-Arg-Gln	Amino acid and Its metabolites	Small Peptide	-	1.965e+06	278036	521383	818164	505166	1.18343e+06	1.39432e+06	2.14647e+06	2.23459e+06	1.80203e+06	1.3732	0.0364033	2.14319	1.09976	up
MW0150922	C17H27N5O6	His-Glu-Leu	Amino acid and Its metabolites	Small Peptide	-	5.019e+06	1.709e+06	2.7242e+06	7.82003e+06	8.69886e+06	1.94968e+06	2.71521e+06	2.90662e+06	4.06622e+06	3.15248e+06	0.714469	0.180213	0.569488	-0.812263	insig
MW0150925	C25H32N6O9	His-Glu-Phe-Glu	Amino acid and Its metabolites	Small Peptide	-	131670	265901	187789	165293	190236	167504	218037	290876	371798	279426	0.984491	0.103027	1.41105	0.496769	insig
MW0150941	C25H45N9O6	His-Gly-Lys-Lys-Val	Amino acid and Its metabolites	Small Peptide	-	2.2735e+06	610484	1.79339e+06	2.19826e+06	2.5041e+06	786149	2.27048e+06	1.7304e+06	1.44796e+06	823010	0.472839	0.321342	0.752473	-0.410288	insig
MW0150976	C24H44N10O5	His-Ile-Lys-Arg	Amino acid and Its metabolites	Small Peptide	-	90156.9	226487	226000	265544	280724	164281	362912	343570	300601	244402	0.674313	0.22167	1.30017	0.378695	insig
MW0150993	C24H43N9O5	His-Leu-Ile-Arg	Amino acid and Its metabolites	Small Peptide	-	179476	47631.9	69878.6	100057	146878	117164	52664.1	183220	85327.6	88813.4	0.0393816	0.921119	0.969239	-0.045075	insig
MW0151013	C22H37N7O7	His-Lys-Ile-Asp	Amino acid and Its metabolites	Small Peptide	-	621288	693817	620695	575849	557463	460958	484764	508693	565113	583893	1.36283	0.0231123	0.848265	-0.237413	insig
MW0151014	C18H32N6O4	His-Lys-Leu	Amino acid and Its metabolites	Small Peptide	-	327587	354361	643924	829797	671242	609789	1.18534e+06	890287	1.01754e+06	1.17702e+06	1.30504	0.0217446	1.72626	0.787651	insig
MW0151025	C16H26N6O5S1	His-Met-Gln	Amino acid and Its metabolites	Small Peptide	-	628392	341021	754027	491811	676488	187688	722416	955646	845341	283466	0.233068	0.907908	1.03556	0.0504052	insig
MW0107324	C21H30N8O4	His-Phe-Arg	Amino acid and Its metabolites	Small Peptide	-	1.59219e+06	1.703e+06	2.438e+06	5.28028e+06	3.40188e+06	5.8997e+06	1.02081e+07	4.25005e+06	5.97143e+06	7.84031e+06	1.4935	0.0145366	2.37036	1.2451	up
MEDP2350	C11H16N4O3	His-Pro	Amino acid and Its metabolites	Small Peptide	20930-58-9	2.3143e+06	786595	1878500	2.9505e+06	3.49125e+06	1.21534e+06	878825	589837	3.2829e+06	750775	0.899678	0.203512	0.588179	-0.765674	insig
MW0107328	C17H28N6O4	His-Pro-Lys	Amino acid and Its metabolites	Small Peptide	-	372903	367175	536213	815434	738240	326233	596279	529731	833561	586399	0.0829189	0.946814	1.01493	0.0213735	insig
MW0151084	C21H38N8O6	His-Ser-Lys-Lys	Amino acid and Its metabolites	Small Peptide	-	2.08043e+06	905327	2.04065e+06	1.50422e+06	1.35019e+06	863075	1.95974e+06	2.20498e+06	1.85347e+06	1.3975e+06	0.14502	0.812388	1.0505	0.0710706	insig
MEDP2609	C15H18N4O4	His-Tyr	Amino acid and Its metabolites	Small Peptide	35979-00-1	551876	270871	964952	868804	538145	1.64364e+06	1.48319e+06	1.61865e+06	2.07346e+06	1.80681e+06	1.64494	0.000175049	2.70006	1.43299	up
MW0151121	C27H42N10O6	His-Tyr-Arg-Lys	Amino acid and Its metabolites	Small Peptide	-	9	9	9	9	9	920678	3.42216e+06	5.58402e+06	3.40978e+06	2.20362e+06	1.88848	0.015793	345339	18.3977	up
MW0151125	C20H26N6O6	His-Tyr-Gln	Amino acid and Its metabolites	Small Peptide	-	313785	366834	462966	595572	697215	336437	788038	985898	1.02999e+06	727376	0.9764	0.0881052	1.5875	0.666757	insig
MW0151134	C24H27N5O5	His-Tyr-Phe	Amino acid and Its metabolites	Small Peptide	-	60350.2	870630	152349	280303	337573	94846.3	123622	92414.6	45010	60684.8	1.2538	0.142968	0.244872	-2.0299	down
MEDP2345	C11H18N4O3	His-Val	Amino acid and Its metabolites	Small Peptide	76019-15-3	907620	784010	1637300	3.32411e+06	4.40165e+06	1.22668e+06	887840	858291	1.35348e+06	1.06674e+06	0.832463	0.187006	0.48785	-1.03549	insig
MW0151149	C23H41N9O5	His-Val-Ile-Arg	Amino acid and Its metabolites	Small Peptide	-	414899	70197.2	83770.2	105287	169778	123362	150914	482418	147514	142472	0.505985	0.676353	1.24024	0.310623	insig
MW0151151	C23H41N7O5	His-Val-Leu-Lys	Amino acid and Its metabolites	Small Peptide	-	12236.4	12634.1	20672.7	60601	38963.5	55198.4	26002.8	29649.4	47691.7	33914.3	0.803891	0.411773	1.3263	0.407407	insig
MW0151160	C16H27N5O4	His-Val-Val	Amino acid and Its metabolites	Small Peptide	-	5.65196e+06	1.83093e+06	1.46818e+06	1.20987e+07	1.69533e+07	1.77776e+06	1.41185e+06	1.94322e+06	4.33641e+06	1.87325e+06	0.926026	0.152826	0.298463	-1.74438	insig
MW0151222	C18H18N2O7	HoPhe-Ser-OH	Aldehyde,Ketones,Esters	Esters	-	3.54296e+06	3.3522e+06	3.59087e+06	3.01121e+06	2.30369e+06	1.62626e+06	1.81569e+06	2.42144e+06	2.05026e+06	1.83823e+06	1.62453	0.00384307	0.617171	-0.696257	insig
MW0151196	C30H42N4O2	Homaline	Heterocyclic compounds	Heterocyclic compounds	20410-93-9	382808	178300	182020	156561	129127	151214	170930	306799	214175	188981	0.160707	0.990439	1.00319	0.00459855	insig
MW0127621	C16H14O6	Homoeriodictyol	Flavonoids	Flavonoid	446-71-9	3.20274e+06	3.06052e+06	2.41221e+06	2.7262e+06	2.62248e+06	1.20756e+06	1.64958e+06	2.57595e+06	2.14718e+06	2.088e+06	1.35717	0.016666	0.689402	-0.536583	insig
MEDN0318	C8H8O4	Homogentisic Acid	Amino acid and Its metabolites	Amino acid derivatives	451-13-8	2.1342e+06	2.67713e+06	2.06711e+06	2.19816e+06	1.71785e+06	1.09567e+06	1.36194e+06	1.58356e+06	1.39064e+06	1.56504e+06	1.61904	0.00452778	0.64819	-0.625512	insig
MW0000287	C29H39NO9	Homoharringtonine	Alkaloids	Alkaloids	26833-87-4	3.38828e+07	1.69676e+07	3.05022e+07	3.1593e+07	2.56979e+07	1.4829e+07	3.09447e+07	3.14593e+07	2.69642e+07	2.07564e+07	0.366143	0.548913	0.901258	-0.149988	insig
MEDN2023	C9H10O7S	Homovanillic Acid sulfate (sodium salt)	Organic acid And Its derivatives	Organic acid And Its derivatives	38339-06-9	153561	24391.4	175517	28250.9	2.23748e+06	1.22472e+06	9	4.45813e+06	64862.3	91289	0.272342	0.525822	2.22931	1.1566	insig
MW0138410	C25H26O5	Honyucitrin	Heterocyclic compounds	Heterocyclic compounds	-	88986.6	58033.2	59377.6	55591.4	58651.9	60963.8	69189.1	110170	96242.3	85316.3	1.07724	0.103981	1.31575	0.39588	insig
MW0124324	C15H18N2O	Huperzine A	Heterocyclic compounds	Heterocyclic compounds	102518-79-6	702827	579085	901478	710772	623437	325924	762211	870194	599120	463623	0.674935	0.410622	0.858845	-0.219531	insig
MW0124325	C16H20N2O	Huperzine B	Heterocyclic compounds	Heterocyclic compounds	103548-82-9	1.88653e+06	1.61294e+06	1.27882e+06	2.60106e+06	2.40451e+06	811979	1.63556e+06	1.42043e+06	1.55071e+06	1.93088e+06	0.847779	0.153805	0.751191	-0.412748	insig
MEDN0320	C9H10O2	Hydrocinnamic Acid	Organic acid And Its derivatives	Organic acid And Its derivatives	501-52-0	258621	312619	363762	214686	413358	176399	260727	204853	132168	225277	1.31205	0.0320946	0.639407	-0.645193	insig
MEDN1880	C10H12O4	Hydroferulic acid	Organic acid And Its derivatives	Organic acid And Its derivatives	1135-23-5	26770.9	18973.9	31910.4	63558.4	79849	30378.9	20991.2	110143	50452.7	87442.5	0.446338	0.471549	1.3544	0.437657	insig
MEDN1549	C9H10O4	Hydroumbellic acid	Benzene and substituted derivatives	Phenolics	5631-68-5	532473	318049	405400	524172	439415	268747	271011	332208	226386	289099	1.50798	0.0103079	0.625116	-0.677805	insig
MEDP0682	C3H6O2	Hydroxyacetone	Aldehyde,Ketones,Esters	Ketones	116-09-6	630225	370557	298305	138576	106570	270879	159188	175360	355285	502551	0.10857	0.890456	0.947566	-0.077701	insig
MEDN0555	C9H10O4	Hydroxyphenyllactic acid	Organic acid And Its derivatives	Organic acid And Its derivatives	306-23-0	478281	116636	1.54053e+06	635436	2.18742e+06	1.6862e+06	287899	1.28247e+07	683391	1.00052e+06	0.570621	0.392928	3.32427	1.73304	insig
MEDN1656	C5H10N2O3	Hydroxypiperazic acid	Heterocyclic compounds	Heterocyclic compounds	-	284117	287865	189069	800091	1.19685e+06	197456	222794	308890	310001	247717	0.861378	0.204076	0.466592	-1.09977	insig
MEDP1060	C9H7NO	Hydroxyquinoline	Heterocyclic compounds	Heterocyclic compounds	148-24-3	1.22829e+06	525460	415496	2.43766e+06	2.53714e+06	691196	485042	504462	1.77277e+06	948024	0.468522	0.325813	0.616107	-0.698748	insig
MW0114610	C20H37N3O13	Hygromycin B	Organic acid And Its derivatives	Organic acid And Its derivatives	31282-04-9	2.52876e+06	1.5502e+06	3.14721e+06	2.37135e+06	2.34074e+06	2.20733e+06	3.20142e+06	2.66798e+06	2.81062e+06	2.72087e+06	0.756579	0.304666	1.13988	0.188887	insig
MEDN0109	C24H40O4	Hyodeoxycholic acid	Bile acids	Bile acids	83-49-8	1.77081e+07	1.16175e+07	1.29392e+07	8.90548e+06	1.87558e+07	9	5.23284e+06	1.23893e+07	5.26848e+06	9	1.07483	0.0133082	0.327355	-1.61107	down
MEDN2117	C9H16N2O5	Hyp-Thr	Amino acid and Its metabolites	Small Peptide	-	2.22789e+06	647791	1.04192e+06	904248	1.82016e+06	940519	1.16135e+06	1.59908e+06	1.40506e+06	1.01024e+06	0.0406822	0.75678	0.920845	-0.118969	insig
MEDP1197	C3H9N3O2S	Hypotaurocyamine	Alcohol and amines	Polyamines	1119-54-6	5.44225e+07	4.07882e+07	1.08075e+08	7.41236e+07	6.79125e+07	1.03479e+07	1.82486e+07	4.3586e+07	1.7477e+07	1.01001e+07	1.60111	0.00837844	0.288889	-1.79141	down
MEDP0170	C5H4N4O	Hypoxanthine	Nucleotide And Its metabolites	Nucleotide And Its metabolites	68-94-0	2.8847e+06	8.03202e+06	6.80295e+06	1.27708e+06	1.28915e+06	386343	999352	965953	1.08531e+06	1.33276e+06	1.36342	0.0933113	0.235125	-2.0885	down
MW0151821	C19H22O6	ISODUARTIN METHYL ETHER	Heterocyclic compounds	Heterocyclic compounds	-	185143	5.17964e+06	4.67223e+06	159921	92316.9	9	9	78933.5	9	9	1.645	0.156879	0.00767495	-7.02563	down
MW0114613	C19H26O8	Ibuprofen beta-D-glucuronide	Benzene and substituted derivatives	Benzene and substituted derivatives	115075-59-7	242322	282288	185042	181914	244913	94232.2	255350	188621	228183	268669	0.451249	0.599297	0.910756	-0.134863	insig
MEDN1969	C9H18N2O3	Ile-Ala	Amino acid and Its metabolites	Small Peptide	24787-73-3	566019	321326	632448	1.15307e+06	1.57646e+06	1.70045e+06	2.21672e+06	2.28663e+06	2.34106e+06	1.73562e+06	1.50522	0.00306124	2.41932	1.2746	up
MW0151357	C19H33N5O8	Ile-Asn-Val-Asp	Amino acid and Its metabolites	Small Peptide	-	110257	197112	200855	447852	435662	353986	375700	279441	347354	554416	0.89527	0.249379	1.37303	0.457362	insig
MEDP1935	C10H18N2O5	Ile-Asp	Amino acid and Its metabolites	Small Peptide	-	1.59197e+07	4.89199e+06	5.00374e+06	3.56873e+07	3.74009e+07	1.42904e+07	1.92975e+07	1.70038e+07	3.90121e+07	2.63275e+07	0.639469	0.697832	1.17216	0.229173	insig
MEDP2386	C11H21N3O4	Ile-Gln	Amino acid and Its metabolites	Small Peptide	59652-60-7	9.34832e+06	2.71705e+06	5.85753e+06	5.95293e+06	5.69105e+06	7.62522e+06	8.98313e+06	8.985e+06	1.09532e+07	1.50181e+07	1.3517	0.0305801	1.744	0.802399	insig
MW0151399	C22H40N6O8	Ile-Gln-Lys-Glu	Amino acid and Its metabolites	Small Peptide	-	374954	223029	372161	407233	412719	247637	482111	418384	381740	344113	0.227093	0.75668	1.04686	0.0660723	insig
MEDP2392	C11H20N2O5	Ile-Glu	Amino acid and Its metabolites	Small Peptide	42516-53-0	2.61517e+07	1.33279e+07	4.63395e+07	8.72802e+07	1.19456e+08	2.79773e+07	1.82564e+07	1.73502e+07	6.69496e+07	2.12263e+07	0.670164	0.246684	0.51874	-0.946918	insig
MW0151411	C15H26N4O7	Ile-Glu-Asn	Amino acid and Its metabolites	Small Peptide	-	1.28158e+06	367877	544744	4.22491e+06	5.14774e+06	5.68824e+06	3.03615e+06	2.35097e+06	5.70774e+06	2.92292e+06	1.02633	0.22521	1.70366	0.768641	insig
MW0151418	C17H31N3O6	Ile-Glu-Ile	Amino acid and Its metabolites	Small Peptide	-	1.85798e+07	776422	3.66928e+06	1.75453e+07	2.34228e+07	7.61942e+06	8.92815e+06	1.55681e+07	2.31614e+07	1.4757e+07	0.598838	0.824702	1.09439	0.130129	insig
MW0151419	C17H31N3O6	Ile-Glu-Leu	Amino acid and Its metabolites	Small Peptide	-	1.85798e+07	776422	3.66928e+06	1.75453e+07	2.34228e+07	7.61942e+06	8.92815e+06	1.55681e+07	2.31614e+07	1.4757e+07	0.598838	0.824702	1.09439	0.130129	insig
MEDN1974	C8H16N2O3	Ile-Gly	Amino acid and Its metabolites	Small Peptide	868-28-0	819053	421171	471864	1.34007e+06	1.85387e+06	737289	599756	724873	928260	786581	0.195476	0.459167	0.76982	-0.377407	insig
MW0151445	C24H44N12O5	Ile-His-Arg-Arg	Amino acid and Its metabolites	Small Peptide	-	325593	137850	154318	316762	269981	159684	236535	338838	237101	122478	0.224427	0.698175	0.908786	-0.137987	insig
MW0151463	C28H47N7O8	Ile-His-Val-Leu-Glu	Amino acid and Its metabolites	Small Peptide	-	349802	24440	25489.8	384703	263148	479175	1.75911e+06	568606	1.10242e+06	446845	1.35337	0.0561843	4.1583	2.05599	up
MEDP2452	C12H24N2O3	Ile-Ile	Amino acid and Its metabolites	Small Peptide	42537-99-5	5.67523e+07	2.02596e+07	1.83917e+07	9.52106e+07	5.15305e+07	1.65006e+07	1.70283e+07	1.91376e+07	3.49209e+07	2.02881e+07	1.01948	0.129817	0.4455	-1.1665	down
MW0151469	C17H31N3O6	Ile-Ile-Glu	Amino acid and Its metabolites	Small Peptide	-	1.85798e+07	776422	3.66928e+06	1.75453e+07	2.34228e+07	7.61942e+06	8.92815e+06	1.55681e+07	2.31614e+07	1.4757e+07	0.598838	0.824702	1.09439	0.130129	insig
MEDP1673	C16H31N3O5	Ile-Ile-Thr	Amino acid and Its metabolites	Small Peptide	-	1.09529e+07	4.20467e+06	6.05048e+06	1.40719e+07	9.99735e+06	6.72631e+06	7.93682e+06	6.53444e+06	2.14177e+07	1.19513e+07	0.396283	0.592826	1.20516	0.269229	insig
MEDP2453	C12H24N2O3	Ile-Leu	Amino acid and Its metabolites	Small Peptide	26462-22-6	2.13112e+08	9.86653e+07	9.4102e+07	3.20143e+08	2.16599e+08	7.65055e+07	8.3299e+07	9.77454e+07	1.62194e+08	1.05519e+08	1.00342	0.121916	0.557236	-0.84364	insig
MEDP1870	C12H25N3O3	Ile-Lys	Amino acid and Its metabolites	Small Peptide	-	2.34157e+07	1.26567e+07	4.21711e+07	1.24644e+07	6.21456e+06	1.74687e+07	2.14139e+07	2.75492e+07	1.74402e+07	9.71777e+06	0.195757	0.927133	0.965616	-0.0504787	insig
MW0151508	C21H38N6O8	Ile-Lys-Gln-Asp	Amino acid and Its metabolites	Small Peptide	-	369343	391947	401631	328346	267166	338949	378015	342272	359994	387134	0.287047	0.730773	1.02726	0.0387986	insig
MEDP1871	C11H22N2O3S1	Ile-Met	Amino acid and Its metabolites	Small Peptide	42384-14-5	5.30324e+06	1.06072e+06	2.56756e+06	1.17345e+06	2.31645e+06	4.32831e+06	5.2263e+06	8.79078e+06	8.17119e+06	5.52704e+06	1.47085	0.00993289	2.57971	1.36721	up
MW0151542	C17H25N3O4	Ile-Phe-Gly	Amino acid and Its metabolites	Small Peptide	-	6.82072e+06	2.73923e+06	3.33408e+06	1.03049e+07	6.35976e+06	6.97812e+06	3.63893e+06	3.22571e+06	1.35643e+07	8.17976e+06	0.347907	0.617606	1.20394	0.26776	insig
MW0151548	C19H29N3O5	Ile-Phe-Thr	Amino acid and Its metabolites	Small Peptide	-	1.27049e+07	6.94427e+06	1.03122e+07	1.20042e+07	1.06517e+07	7.61265e+06	1.15408e+07	9.12425e+06	1.02162e+07	9.63124e+06	0.333429	0.474052	0.914626	-0.128745	insig
MW0151566	C16H29N3O4	Ile-Pro-Val	Amino acid and Its metabolites	Small Peptide	-	1.64002e+07	1.02231e+06	1.37532e+06	6.04451e+07	8.09124e+07	1.90554e+07	2.17479e+07	2.34999e+07	5.39146e+07	2.55095e+07	0.696469	0.858553	0.897425	-0.156137	insig
MEDP2387	C9H18N2O4	Ile-Ser	Amino acid and Its metabolites	Small Peptide	6403-14-1	1.49953e+07	4.48254e+06	9.30935e+06	1.50426e+07	2.34136e+07	1.74934e+07	1.67587e+07	1.61042e+07	3.50635e+07	2.59995e+07	1.09369	0.106767	1.65695	0.728532	insig
MW0151570	C17H29N5O9	Ile-Ser-Asn-Asp	Amino acid and Its metabolites	Small Peptide	-	138269	553716	325596	428844	525524	200424	281130	192361	254249	259679	0.962382	0.106338	0.60237	-0.731278	insig
MW0151686	C9H18N2O4	Ile-Ser-OH	Amino acid and Its metabolites	Small Peptide	-	294468	291235	279121	173304	180560	123040	134858	208792	173272	127874	1.39758	0.0275977	0.630051	-0.666459	insig
MEDP2395	C10H20N2O4	Ile-Thr	Amino acid and Its metabolites	Small Peptide	59652-61-8	1.17326e+07	4.46022e+06	5.58017e+06	1.46781e+07	1.10008e+07	3.81154e+06	5.35471e+06	5.86528e+06	1.00541e+07	6.45992e+06	0.741232	0.196214	0.664791	-0.589028	insig
MW0151597	C20H32N6O8	Ile-Thr-His-Asp	Amino acid and Its metabolites	Small Peptide	-	1.32953e+06	694643	9	1.19814e+07	6.9044e+06	2.38619e+08	2.47441e+08	1.1211e+08	8.60886e+07	1.80639e+08	1.27982	0.00644828	41.3629	5.37027	up
MW0151602	C24H44N8O10	Ile-Thr-Ser-Arg-Glu	Amino acid and Its metabolites	Small Peptide	-	3.82648e+06	1.31351e+06	2.76938e+06	1.5845e+06	1.06645e+06	1.05021e+06	2.81285e+06	2.69088e+06	1.76209e+06	2.16816e+06	0.147033	0.980838	0.992792	-0.0104372	insig
MEDP2467	C17H23N3O3	Ile-Trp	Amino acid and Its metabolites	Small Peptide	13589-06-5	8.93077e+06	3.97325e+06	6.02066e+06	1.8905e+07	1.60624e+07	4.56051e+06	2.91434e+06	4.7701e+06	9.11188e+06	6.03465e+06	0.92982	0.144057	0.508265	-0.976348	insig
MW0151611	C21H28N4O6	Ile-Trp-Asp	Amino acid and Its metabolites	Small Peptide	-	2.09536e+06	1.05489e+06	1.1888e+06	3.60931e+06	4.19553e+06	531378	560086	640467	1.62387e+06	889137	1.32301	0.065849	0.349553	-1.51642	down
MW0151618	C26H32N4O5	Ile-Trp-Tyr	Amino acid and Its metabolites	Small Peptide	-	4.62076e+06	2.20967e+06	4.05507e+06	3.99847e+06	3.31107e+06	1.33887e+06	2.4699e+06	2.62398e+06	2.798e+06	2.37219e+06	1.20761	0.0315191	0.637698	-0.649054	insig
MEDN2000	C15H22N2O4	Ile-Tyr	Amino acid and Its metabolites	Small Peptide	38579-21-4	166810	150085	123269	128275	142573	331937	190051	329025	432722	388818	1.6805	0.00837983	2.35236	1.23411	up
MW0151636	C20H31N3O5	Ile-Tyr-Val	Amino acid and Its metabolites	Small Peptide	-	2.44026e+07	8.03654e+06	9.51605e+06	1.3061e+07	9.44358e+06	4.63585e+06	4.87138e+06	3.59027e+06	1.73304e+07	3.54538e+06	1.14364	0.166248	0.527046	-0.923998	insig
MEDN1991	C11H22N2O3	Ile-Val	Amino acid and Its metabolites	Small Peptide	41017-96-3	9.14175e+06	5.04118e+06	4.25874e+06	2.26466e+07	1.91158e+07	3.55117e+06	3.77764e+06	5.2032e+06	5.16131e+06	4.10041e+06	1.17322	0.10944	0.361997	-1.46595	down
MW0151640	C15H27N3O6	Ile-Val-Asp	Amino acid and Its metabolites	Small Peptide	-	1.40959e+07	4.90461e+06	6.81562e+06	1.57531e+07	1.86001e+07	1.39632e+06	1.7604e+06	2.4969e+06	3.51987e+06	1.85952e+06	1.65734	0.0196592	0.183366	-2.4472	down
MW0151693	C11H22N2O3	Ile-Val-OH	Amino acid and Its metabolites	Small Peptide	-	3.29737e+06	2.0803e+06	2.69722e+06	2.4599e+06	1.98695e+06	605390	1.5078e+06	1.86213e+06	1.04428e+06	1.35422e+06	1.44436	0.00486103	0.50902	-0.974206	insig
MW0054016	C22H32O4	Iloprost	FA	Others	78919-13-8	1.93489e+07	991305	2.54872e+06	447672	654045	156737	888827	710393	142946	135445	1.16365	0.296175	0.0847976	-3.55983	down
MEDP1767	C14H14Cl2N2O	Imazalil	Others	Medicine	35554-44-0	478299	99563.8	212132	359980	272656	176177	226994	474369	244109	146745	0.108802	0.730821	0.891583	-0.165559	insig
MW0107524	C15H19N3O4	Imazamox	Organic acid And Its derivatives	Organic acid And Its derivatives	114311-32-9	1.84543e+07	4.45166e+06	8.06653e+06	7.41165e+06	5.28264e+06	4.00328e+06	5.97054e+06	7.64535e+06	7.74519e+06	7.21964e+06	0.387352	0.438427	0.746196	-0.422373	insig
MW0107527	C15H19N3O3	Imazethapyr	Organic acid And Its derivatives	Organic acid And Its derivatives	81335-77-5	2.0636e+06	2.22212e+06	2.17357e+06	1.94194e+06	1.55269e+06	1.33483e+06	1.66486e+06	1.8629e+06	1.60583e+06	1.89547e+06	1.08069	0.0778999	0.840261	-0.25109	insig
MEDN2088	C4H6N2O	Imidazole-4-methanol	Heterocyclic compounds	Heterocyclic compounds	32673-41-9	5.72776e+07	5.56905e+07	8.70292e+07	6.62421e+07	4.42348e+07	9.75361e+07	7.71026e+07	4.90503e+07	6.92349e+07	6.94753e+07	0.645577	0.355382	1.16724	0.223107	insig
MEDP0425	C5H6N2O2	Imidazoleacetic acid	Heterocyclic compounds	Indole and Its derivatives	645-65-8	695237	521756	552740	617195	448297	362368	417604	747297	849423	401815	0.285109	0.921035	0.979995	-0.0291536	insig
MEDN1056	C4H7NO4	Iminodiacetic acid	Organic acid And Its derivatives	Organic acid And Its derivatives	142-73-4	4.90486e+06	1.02014e+06	2.33453e+06	3.42739e+06	5.08719e+06	2.59871e+06	1.83563e+06	2.09438e+06	1.21713e+06	2.09439e+06	0.703503	0.14901	0.586631	-0.769474	insig
MW0124398	C24H28N2O3	Indacaterol	Heterocyclic compounds	Heterocyclic compounds	312753-06-3	1.14413e+06	1.20756e+06	1.00659e+06	918702	865473	551513	697523	837481	740885	798128	1.51573	0.00670796	0.705018	-0.504267	insig
MEDP0453	C8H7N	Indole	Heterocyclic compounds	Indole and Its derivatives	120-72-9	3.2363e+06	1.64556e+06	1.29916e+06	5.12693e+06	5.748e+06	1.7662e+06	1.01649e+06	1.13989e+06	4.47317e+06	2.5171e+06	0.641849	0.298012	0.639826	-0.644247	insig
MEDN0562	C9H9NO	Indole 3-carbinol	Heterocyclic compounds	Indole and Its derivatives	700-06-1	27955.5	41062.9	9	103084	151688	38556.9	9	100048	32608.3	42674.8	0.0569602	0.514858	0.660585	-0.598183	insig
MEDP2298	C10H9NO2	Indole-3-Acetic Acid	Heterocyclic compounds	Indole and Its derivatives	87-51-4	1.19371e+06	1.38282e+06	1.14998e+06	4.87727e+06	4.42279e+06	4.72935e+06	2.51041e+06	2.6038e+06	2.71254e+06	3.52821e+06	0.7429	0.538906	1.23473	0.304197	insig
MEDN0266	C9H7NO	Indole-3-Carboxaldehyde	Heterocyclic compounds	Indole and Its derivatives	487-89-8	337723	442874	284183	129076	204748	24261.9	24310.9	38612.3	24862.3	26607.6	1.83535	0.00946708	0.0991382	-3.33442	down
MEDP0529	C10H10N2O	Indole-3-acetamide	Heterocyclic compounds	Indole and Its derivatives	879-37-8	1.20351e+06	1.1076e+06	927981	1820348	1.93443e+06	1.04306e+06	1.27028e+06	1.47954e+06	2.05172e+06	1.55808e+06	0.276851	0.763558	1.05845	0.0819551	insig
MEDN1150	C9H7NO2	Indole-3-carboxylic acid	Heterocyclic compounds	Indole and Its derivatives	771-50-6	350276	292515	1.57527e+06	188023	3.33083e+06	2.41725e+06	553375	9.0039e+06	635140	1.46814e+06	0.76149	0.368817	2.4539	1.29508	insig
MEDN0523	C11H11NO3	Indole-3-lactic acid	Heterocyclic compounds	Indole and Its derivatives	1821-52-9	106775	38302.1	235507	1.34191e+06	1.70375e+06	495464	140734	1.91337e+06	269093	483025	0.354324	0.959302	0.963646	-0.0534254	insig
MEDN1039	C9H7NO	Indole-4-carboxaldehyde	Heterocyclic compounds	Indole and Its derivatives	1074-86-8	337723	442874	284183	129076	204748	24261.9	24310.9	38612.3	24862.3	26607.6	1.83535	0.00946708	0.0991382	-3.33442	down
MEDN0656	C10H9NO	Indoleacetaldehyde	Heterocyclic compounds	Indole and Its derivatives	2591-98-2	4.25576e+06	2.13022e+06	1.91048e+06	7.38108e+06	7.69148e+06	3.44362e+06	1.99584e+06	2.06257e+06	3.30144e+06	2.45895e+06	0.769563	0.180757	0.567521	-0.817254	insig
MEDN0551	C11H9NO2	Indoleacrylic acid	Organic acid And Its derivatives	Organic acid And Its derivatives	1204-06-4	124370	29558.2	61333.3	9	712989	175237	35264.6	1.34215e+06	32960.6	18042.6	0.469105	0.657249	1.72759	0.788764	insig
MEDP2506	C10H13N4O8P	Inosine 5'-monophosphate	Nucleotide And Its metabolites	Nucleotide And Its metabolites	131-99-7	3.40284e+07	4.09328e+06	1.19782e+07	3.09243e+06	1.78007e+06	1.11414e+07	5.5936e+07	7.73354e+07	4.71126e+07	5.02365e+07	1.39638	0.0213276	4.39787	2.13681	up
MEDP2266	C6H15O15P3	Inositol 1,3,4-trisphosphate	Organic acid And Its derivatives	Phosphoric acids	98102-63-7	1.09977e+06	2.84242e+06	1.26552e+06	1.18681e+06	1.18172e+06	1.43223e+06	1.37834e+06	1.49328e+06	1.92449e+06	1.91609e+06	0.3851	0.761061	1.075	0.104333	insig
MEDN2059	C6H13O9P	Inositol 1-phosphate	Alcohol and amines	Alcohols	573-35-3	486996	408948	807932	350304	274673	1.05398e+06	506139	386200	583886	480342	0.666343	0.389241	1.29271	0.370404	insig
MW0054027	C18H24ClN3O	Ipconazole	Heterocyclic compounds	Heterocyclic compounds	125225-28-7	5.64594e+06	3.36648e+06	3.6536e+06	6.00107e+06	6.89667e+06	1.68152e+06	1.47849e+06	1.17671e+06	3.5095e+06	2.10865e+06	1.54875	0.0067371	0.389413	-1.36063	down
MW0124440	C18H16O3	Ipriflavone	Flavonoids	Flavonoid	35212-22-7	1.0945e+06	667099	1.06188e+06	1.03281e+06	834288	339743	453649	366933	486177	441794	1.73136	0.00190848	0.445212	-1.16744	down
MEDN1554	C2H6O4S	Isethionic acid	Organic acid And Its derivatives	Sulfonic acids	1562-00-1	1.1376e+07	75712.6	248056	777223	1.63284e+06	4.77084e+06	5.29072e+06	6.78026e+06	8.11636e+06	1.20396e+07	1.33231	0.114585	2.62212	1.39074	up
MW0138459	C20H20O4	Isobavachalcone	Aldehyde,Ketones,Esters	Ketones	20784-50-3	1.67649e+06	1.68673e+06	1.81473e+06	1.48081e+06	1.2972e+06	1.11748e+06	1.37332e+06	1.59036e+06	1.41728e+06	1.56432e+06	0.850681	0.18831	0.887731	-0.171806	insig
MEDN1621	C6H8O7	Isocitric acid	Organic acid And Its derivatives	Organic acid And Its derivatives	320-77-4	2.58602e+06	1.86062e+06	1.03083e+06	4.10274e+06	8.71231e+06	1.6973e+06	1.15517e+06	2.04391e+06	2.4068e+06	1.80761e+06	0.728539	0.250075	0.498061	-1.00561	insig
MEDP1501	C4H5N3O	Isocytosine	Nucleotide And Its metabolites	Nucleotide And Its metabolites	108-53-2	2.05505e+07	4.57768e+07	6.36706e+07	3.74517e+07	5.0383e+07	5.04179e+06	1.22318e+07	1.32471e+07	9.814e+06	6.96406e+06	1.73388	0.00770745	0.217133	-2.20335	down
MW0007405	C13H21NO3	Isoetharine	Benzene and substituted derivatives	Phenolics	530-08-5	1.14616e+07	3.73647e+06	1.01478e+07	3.9585e+06	5.28017e+06	4.76124e+06	4.29952e+06	4.12676e+07	9.39224e+06	5.21263e+06	0.394732	0.448958	1.87753	0.908832	insig
MW0151823	C20H19NO4	Isoficine	Benzene and substituted derivatives	Benzene and substituted derivatives	2255-62-1	696452	363810	289575	1.21315e+06	1.72148e+06	228483	277554	378915	389611	252228	1.183	0.111112	0.356355	-1.48861	down
MEDN1555	C9H10O4	Isohomovanillic acid	Organic acid And Its derivatives	Organic acid And Its derivatives	1131-94-8	16847.5	8194.6	9918.67	9	30810.2	8386.37	46683	54673.1	6634.43	17575.6	0.68173	0.271595	2.03637	1.026	insig
MW0054093	C24H40O4	Isohyodeoxycholic acid	Organic acid And Its derivatives	Organic acid And Its derivatives	-	346673	133250	245374	90784.2	318097	26585.4	76033.1	365855	67056.7	26142.4	1.12675	0.199607	0.495224	-1.01385	down
MW0124470	C15H26O	Isokessane	Heterocyclic compounds	Heterocyclic compounds	-	2.90318e+06	2.33798e+06	3.61346e+06	2.36534e+06	1.7745e+06	4.37543e+06	3.88401e+06	1.96602e+06	2.39597e+06	2.38267e+06	0.43326	0.501099	1.15465	0.207461	insig
MW0107571	C20H22N2O6	Isoleucyl-Phenylalanine	Organic acid And Its derivatives	Organic acid And Its derivatives	-	1.30005e+06	728796	1.16027e+06	1.00366e+06	877118	422578	1.01327e+06	866640	989316	691752	0.83079	0.18283	0.785728	-0.347898	insig
MW0107573	C9H18N2O4	Isoleucyl-Serine	Amino acid and Its metabolites	Amino acid derivatives	-	8.19668e+06	1.75473e+06	7.27857e+06	7.99187e+06	1.2764e+07	8.94664e+06	8.79732e+06	1.13655e+07	1.74303e+07	1.72146e+07	1.05239	0.0831534	1.67837	0.747064	insig
MEDN1900	C24H40O3	Isolithocholic acid	Bile acids	Bile acids	1534-35-6	4.55937e+06	2.99816e+06	4.89083e+06	2.31212e+06	1.40797e+06	1.20118e+06	1.25244e+06	1.68407e+06	1.61722e+06	984668	1.43424	0.0448913	0.416835	-1.26245	down
MEDP1995	C5H11NO	Isovaleramide	Alcohol and amines	Amines	541-46-8	256142	411158	411732	233668	210265	301033	217647	191207	478164	351630	0.04985	0.961886	1.01098	0.0157477	insig
MW0007440	C18H24N2O4	Isoxaben	Benzene and substituted derivatives	Benzene and substituted derivatives	82558-50-7	370744	413853	376027	314433	253637	195720	214247	243217	215290	241891	1.62345	0.00909663	0.642315	-0.638648	insig
MEDP0384	C6H5N5O2	Isoxanthopterin	Heterocyclic compounds	Pteridines and derivatives	529-69-1	592062	649194	972299	280795	262006	275194	426986	816282	489634	413905	0.200273	0.687101	0.878697	-0.186563	insig
MW0124592	C21H22ClNO	JWH 203 4-chlorophenyl isomer	Heterocyclic compounds	Heterocyclic compounds	-	41981.2	77912.4	98359.2	75934.2	165942	284123	87209.9	992638	90158.4	131108	0.941832	0.263555	3.4452	1.78459	insig
MW0124598	C26H27NO2	JWH 210 N-(4-hydroxypentyl) metabolite	Heterocyclic compounds	Heterocyclic compounds	-	634930	1.19687e+06	848628	710435	554680	1.18517e+06	1.81806e+06	1.43578e+06	1.23393e+06	1.92901e+06	1.53486	0.00546101	1.92672	0.946145	insig
MW0124600	C22H25NO3	JWH 250 5-hydroxyindole metabolite	Heterocyclic compounds	Indole and Its derivatives	1379604-67-7	1.44823e+07	7.58584e+06	1.19759e+07	1.07753e+07	9.16905e+06	4.53042e+06	7.95975e+06	7.73465e+06	9.49303e+06	7.79257e+06	1.13984	0.0546025	0.694786	-0.52536	insig
MW0151902	C24H21NO6	Jadomycin A	Heterocyclic compounds	Heterocyclic compounds	-	742846	317647	375716	363190	275861	55566.8	154006	314979	199928	137771	1.35299	0.0421698	0.41549	-1.26711	down
MW0054171	C27H37ClN2O4	Jamaicamide B	FA	Others	-	9	9	9	9	9	823854	677165	409803	831152	914077	1.89545	0.00119365	81245.6	16.31	up
MEDP1770	C11H16O	Jasmone	Aldehyde,Ketones,Esters	Ketones	488-10-8	1.26336e+06	1.83708e+06	1.19749e+06	1.48963e+06	1.47404e+06	1.09089e+06	1.46021e+06	1.25449e+06	1.9982e+06	1.91259e+06	0.187371	0.67965	1.06263	0.087634	insig
MW0152014	C25H42N4O19	KDN2-3Gal1-3GlcNAcSp	Heterocyclic compounds	Heterocyclic compounds	-	268547	239417	273189	214349	170274	416867	186958	214758	199561	251018	0.234515	0.671548	1.08868	0.122585	insig
MW0054217	C32H58NO11P	KOdiA-PC	GP	PC	439904-33-3	99203.7	191815	280804	191873	175556	257122	300319	161150	216886	197166	0.647298	0.334793	1.2059	0.27011	insig
MW0114670	C18H36N4O11	Kanamycin	Heterocyclic compounds	Heterocyclic compounds	59-01-8	1.57548e+06	1.29325e+06	1.07564e+06	1.62732e+06	1.31283e+06	1.16865e+06	1.35967e+06	1.72954e+06	1.73146e+06	1.23238e+06	0.261742	0.680091	1.04898	0.0689835	insig
MW0138699	C24H24O4	Kanzonol V	Heterocyclic compounds	Heterocyclic compounds	-	1.07577e+06	1.05511e+06	779211	945173	869971	453016	391910	711769	620968	654208	1.56371	0.0018727	0.599308	-0.738631	insig
MW0054196	C22H35NO4	Karacoline	Alcohol and amines	Amines	39089-30-0	443930	208784	2.64057e+06	841415	230442	769752	1.06758e+06	196684	577669	157711	0.25274	0.541185	0.634435	-0.656456	insig
MW0114674	C22H22FN3O3	Ketanserin	Heterocyclic compounds	Heterocyclic compounds	74050-98-9	3.27219e+06	2.27109e+06	1.69295e+06	4.26697e+06	3.69786e+06	2.45178e+06	942710	1.66875e+06	3.51749e+06	1.99389e+06	0.842383	0.183526	0.69565	-0.523567	insig
MW0007460	C16H14O3	Ketoprofen	Benzene and substituted derivatives	Benzene and substituted derivatives	22071-15-4	749758	373228	422320	292716	410945	117597	284433	187522	314785	264810	1.31546	0.0489021	0.519859	-0.943807	insig
MW0124627	C19H20O10	Khelloside	Heterocyclic compounds	Heterocyclic compounds	17226-75-4	443196	491891	1.00029e+06	1.21376e+06	1.05367e+06	1.05596e+06	756433	702750	750614	1.01496e+06	0.285369	0.931354	1.01854	0.0265007	insig
MEDN1779	C20H34O4	Kirenol	Alcohol and amines	Alcohols	52659-56-0	803628	840555	635744	716883	591857	362359	496125	631700	563062	591749	1.30845	0.0224628	0.737041	-0.440183	insig
MW0112752	C9H12N2O	Kynuramine	Alcohol and amines	Amines	363-36-0	1.206e+06	393455	907035	9	753761	283263	416786	286075	9	357160	0.133186	0.144176	0.41202	-1.27921	insig
MEDP0319	C10H7NO3	Kynurenic Acid	Amino acid and Its metabolites	Amino acid derivatives	492-27-3	2.26829e+06	2.09539e+06	5.31604e+06	1.58974e+06	6.67569e+06	2.91792e+06	1.19979e+06	1.6772e+07	2487423	2.67477e+06	0.0689516	0.62095	1.45175	0.537792	insig
MEDN1235	C7H11NO5	L-2-amino-6-oximelic acid	Organic acid And Its derivatives	Organic acid And Its derivatives	75650-93-0	5.17398e+07	1.70521e+07	1.70659e+07	5.80657e+07	1.09613e+08	1.41702e+06	2.64221e+07	6.79904e+07	3.39506e+07	1.46213e+07	0.709834	0.320102	0.56955	-0.812106	insig
MEDP0013	C3H7NO2	L-Alanine	Amino acid and Its metabolites	Amino acids	56-41-7	306747	722380	464306	570038	1.93553e+06	182058	152344	372486	5.53578e+06	1.31154e+06	0.10225	0.537539	1.88902	0.917641	insig
MEDP1750	C4H9NO3	L-Allothreonine	Amino acid and Its metabolites	Amino acid derivatives	28954-12-3	629600	2.25996e+06	546891	747184	1.62372e+06	447756	468794	434220	499869	308758	1.40675	0.0952104	0.371838	-1.42725	down
MEDP0010	C6H14N4O2	L-Arginine	Amino acid and Its metabolites	Amino acids	74-79-3	8.17925e+06	5.38272e+06	4.09372e+06	1.87948e+07	5.28418e+07	4.71791e+06	4.00242e+06	7.06231e+06	1.75524e+07	1.1257e+07	0.440008	0.391469	0.499395	-1.00175	insig
MEDP0239	C6H8O6	L-Ascorbate	CoEnzyme and vitamins	CoEnzyme and vitamins	50-81-7	1.57596e+07	2.02232e+07	1.71025e+07	8.87056e+06	8.05016e+06	1.75522e+07	9.55722e+06	5.5335e+06	4.73971e+07	2.41213e+07	0.303855	0.419902	1.48789	0.573269	insig
MEDN1557	C6H9O9P	L-Ascorbic acid 2-phosphate	Organic acid And Its derivatives	Phosphoric acids	23313-12-4	3.35519e+06	1.84753e+06	2.99524e+06	2.95877e+06	2.59568e+06	251517	907272	1.35853e+06	1.79317e+06	1.41904e+06	1.33945	0.0024058	0.416619	-1.2632	down
MEDN0042	C4H8N2O3	L-Asparagine Anhydrous	Amino acid and Its metabolites	Amino acids	70-47-3	35109.1	26180.2	21991.7	858188	1.35714e+06	100914	66340.2	76059.5	253736	145335	0.00197401	0.297718	0.279467	-1.83925	insig
MEDN0009	C4H7NO4	L-Aspartic Acid	Amino acid and Its metabolites	Amino acids	56-84-8	2.09161e+06	1.11311e+06	1.30372e+06	3.89873e+06	7.95327e+06	1.31262e+06	1.50286e+06	1.78994e+06	1.99385e+06	1.38405e+06	0.720356	0.258135	0.487965	-1.03515	insig
MEDN0010	C6H13N3O3	L-Citrulline	Amino acid and Its metabolites	Amino acids	372-75-8	5.85625e+06	3.16175e+06	3.27213e+06	1.84481e+07	1.31303e+07	3.49757e+06	6.85816e+06	6.50644e+06	1.63513e+07	1.11587e+07	0.236737	0.979331	1.01148	0.0164695	insig
MEDN0045	C3H7NO2S	L-Cysteine	Amino acid and Its metabolites	Amino acids	52-90-4	399908	416428	513253	552382	538694	445312	720136	738031	562201	732715	1.18632	0.0571026	1.32129	0.401944	insig
MEDP0321	C5H6N2O4	L-Dihydroorotic Acid	Organic acid And Its derivatives	Organic acid And Its derivatives	5988-19-2	2.84152e+07	6.04659e+07	4.47726e+07	2.81156e+07	1.8159e+07	4.19427e+07	3.2699e+07	1.73587e+07	3.71891e+07	5.06886e+07	0.0453389	0.999167	0.999721	-0.000402216	insig
MEDN0570	C4H8O4	L-Erythrulose	Carbohydrates and Its metabolites	Sugars	533-50-6	14131.5	22926.1	14929.8	87203.5	35847.5	35808.5	46441	91934.7	50653.5	47114.7	0.984837	0.283347	1.55367	0.635684	insig
MEDN0011	C5H9NO4	L-Glutamic Acid	Amino acid and Its metabolites	Amino acids	56-86-0	6.07104e+06	3.60249e+06	3.67518e+06	8.91529e+06	1.2201e+07	2.36997e+06	4.5032e+06	5.59719e+06	5.87658e+06	3.77497e+06	0.770975	0.218736	0.641866	-0.639655	insig
MEDP0054	C5H10N2O3	L-Glutamine	Amino acid and Its metabolites	Amino acids	56-85-9	1.3021e+07	7.49109e+06	7.68612e+06	2.3022e+07	3.7831e+07	1.12416e+07	1.08497e+07	1.08779e+07	3.51875e+07	12683360	0.0155427	0.831553	0.90779	-0.139569	insig
MEDP0006	C2H5NO2	L-Glycine	Amino acid and Its metabolites	Amino acids	56-40-6	6000.46	8315.54	6245.07	4365.27	10538.2	9	3835.45	9	21816.2	9	1.20534	0.674783	0.724066	-0.465808	insig
MEDN1897	C6H12O6	L-Gulose	Carbohydrates and Its metabolites	Carbohydrates and Its metabolites	6027-89-0	637667	680154	522626	904208	507552	403158	467606	473859	763279	808211	0.450904	0.559305	0.896657	-0.157373	insig
MEDN0012	C6H9N3O2	L-Histidine	Amino acid and Its metabolites	Amino acids	71-00-1	252407	58648.4	37977.3	1.51419e+06	2.39138e+06	188104	97201.9	274596	398121	359554	0.112591	0.282568	0.309682	-1.69114	insig
MW0152664	C16H16N4O	L-Histidine beta-naphthylamide	Heterocyclic compounds	Indole and Its derivatives	7424-15-9	5.18593e+06	4.90613e+06	3.75835e+06	6.70574e+06	4.61428e+06	1.87021e+06	2.58151e+06	3.02302e+06	2.8624e+06	3.26383e+06	1.59714	0.0053507	0.540355	-0.888019	insig
MEDP0055	C7H15N3O3	L-Homocitrulline	Amino acid and Its metabolites	Amino acids	1190-49-4	479675	482335	966066	332808	400082	295516	293386	338802	428703	239236	1.22027	0.131132	0.599648	-0.737812	insig
MEDN0328	C4H9NO3	L-Homoserine	Organic acid And Its derivatives	Organic acid And Its derivatives	672-15-1	1.5825e+06	877183	663343	2.07882e+06	3.99298e+06	283542	447440	909744	588182	304845	1.39113	0.0879505	0.275563	-1.85955	down
MEDN2056	C6H14O6	L-Iditol	Carbohydrates and Its metabolites	Carbohydrates and Its metabolites	488-45-9	74758.6	83238.2	78883.1	68167.4	87548.4	72457.7	101423	70290.3	72839	88874.2	0.215133	0.71377	1.03385	0.0480241	insig
MEDP2131	C3H7NO3	L-Isserine	Amino acid and Its metabolites	Amino acid derivatives	632-13-3	315427	617418	167800	426724	493599	206602	243047	221982	728176	475812	0.251587	0.82489	0.928079	-0.10768	insig
MEDN0325	C3H6O3	L-Lactic Acid	Organic acid And Its derivatives	Organic acid And Its derivatives	79-33-4	240692	25647.8	28219	929448	380598	140373	49200.5	284706	213545	113673	0.00787755	0.395997	0.499498	-1.00145	insig
MEDP0011	C6H14N2O2	L-Lysine	Amino acid and Its metabolites	Amino acids	56-87-1	1.33918e+07	9.49965e+06	7.24438e+06	2.43178e+07	3.78922e+07	1.03422e+07	9.06245e+06	1.19479e+07	3.53863e+07	11129720	0.218741	0.711364	0.843228	-0.246005	insig
MEDP0020	C5H11NO2S	L-Methionine	Amino acid and Its metabolites	Amino acids	63-68-3	41480.1	54819.2	30836.6	37822.7	43517.6	376722	16388.2	7729.72	31742.4	39541.7	0.113546	0.498144	2.26464	1.17928	insig
MEDP1777	C5H11NO3S	L-Methionine sulfoxide	Amino acid and Its metabolites	Amino acid derivatives	3226-65-1	9	408226	160092	256093	381083	9	9	246412	9	9	1.19496	0.0703577	0.204436	-2.29028	down
MW0107919	C7H16N4O2	L-NG-Monomethylarginine	Amino acid and Its metabolites	Amino acid derivatives	17035-90-4	9	516101	718613	962010	952258	5.01078e+06	6.25192e+06	2.28097e+06	7.82278e+06	5.94935e+06	0.983635	0.00539457	8.67446	3.11677	insig
MEDP2322	C7H15N3O2	L-NIO-hydrochloride	Amino acid and Its metabolites	Amino acid derivatives	36889-13-1	340050	266735	369481	247488	259174	276370	235758	191584	547554	439060	0.223295	0.585848	1.13986	0.188853	insig
MEDP0519	C6H13NO2	L-Norleucine	Amino acid and Its metabolites	Amino acids	327-57-1	2.27501e+06	1.1504e+06	830040	3.94574e+06	4.16742e+06	1.57896e+06	934319	1.19904e+06	3.84492e+06	2.01767e+06	0.276588	0.536291	0.774129	-0.369353	insig
MEDP1778	C5H11NO2	L-Norvaline	Amino acid and Its metabolites	Amino acids	6600-40-4	1.08393e+06	964905	1.29089e+06	1.90885e+06	2.95247e+06	1.0618e+06	552055	832998	1.70021e+06	682750	1.04024	0.156267	0.588927	-0.763839	insig
MEDP0012	C5H13ClN2O2	L-Ornithine	Amino acid and Its metabolites	Amino acids	3184-13-2	252757	136946	111876	374216	460417	279450	156152	255629	346358	404239	0.405105	0.797729	1.07904	0.109751	insig
MEDP0021	C9H11NO2	L-Phenylalanine	Amino acid and Its metabolites	Amino acids	63-91-2	1.06448e+08	6.26315e+07	5.40966e+07	1.21682e+08	1.32679e+08	2.93773e+07	4.38025e+07	5.34206e+07	1.03827e+08	6.15729e+07	1.02925	0.104956	0.611473	-0.70964	insig
MEDP2435	C9H13NO	L-Phenylalaninol	Amino acid and Its metabolites	Amino acid derivatives	3182-95-4	46801.6	20919.6	22420.4	18146	23704.1	9	9	9	9	9	1.88922	0.0070292	0.00034093	-11.5182	down
MEDP0022	C5H9NO2	L-Proline	Amino acid and Its metabolites	Amino acids	147-85-3	1.59287e+07	2.0454e+07	1.1137e+07	37214300	5.3836e+07	2.63215e+07	1.4637e+07	13411309	1.92404e+07	2.39186e+07	0.433786	0.367883	0.703823	-0.506715	insig
MEDN0232	C6H12O5	L-Rhamnose	Carbohydrates and Its metabolites	Sugars	3615-41-6	409960	372412	343148	394301	383722	368845	453846	487735	417832	580948	1.21774	0.084905	1.21311	0.27871	insig
MEDP0385	C9H11N5O3	L-Sepiapterin	Heterocyclic compounds	Pteridines and derivatives	17094-01-8	68136.1	181632	88182.2	419204	241656	866503	300332	105423	734922	677512	1.0597	0.0787263	2.68789	1.42647	up
MEDN0018	C3H7NO3	L-Serine	Amino acid and Its metabolites	Amino acids	56-45-1	428361	305749	254153	885633	1.28297e+06	120292	210321	287206	342109	152537	1.25581	0.106793	0.352396	-1.50473	down
MW0124717	C33H48N4O6	L-Stercobilinogen	Heterocyclic compounds	Heterocyclic compounds	-	6.54329e+06	3.68454e+06	3.37836e+06	1.84416e+06	1.62464e+06	1.77943e+06	961916	4.00843e+06	2.22928e+06	2.22716e+06	0.725192	0.288279	0.656294	-0.607586	insig
MEDN0326	C4H6O6	L-Tartaric Acid	Organic acid And Its derivatives	Organic acid And Its derivatives	87-69-4	199324	117310	1.41413e+06	61710.6	349524	698093	68719.1	832840	31380	47875.5	0.386257	0.771545	0.783805	-0.351433	insig
MEDP0059	C7H14N2O3	L-Theanine	Amino acid and Its metabolites	Amino acids	3081-61-6	2.46463e+06	2.03632e+06	1.33467e+06	3.80213e+06	7.18268e+06	1.91177e+06	1.58505e+06	1.51035e+06	3.57646e+06	2.07067e+06	0.635043	0.313637	0.633414	-0.658779	insig
MEDN0005	C4H9NO3	L-Threonine	Amino acid and Its metabolites	Amino acids	72-19-5	1.5825e+06	877183	663343	2.07882e+06	3.99298e+06	283542	447440	909744	588182	304845	1.39113	0.0879505	0.275563	-1.85955	down
MEDP1781	C15H15NO4	L-Thyronine	Hormones and hormone related compounds	Hormones and hormone related compounds	1596-67-4	111762	74064.2	88698.4	116006	63660.4	40000.5	49929.3	35191.9	83357.7	68953	1.25569	0.0326882	0.610828	-0.711163	insig
MEDP0025	C11H12N2O2	L-Tryptophan	Amino acid and Its metabolites	Amino acids	73-22-3	150621	48261.9	92234.4	334627	310742	110170	74929.2	96026.4	203640	125220	0.348611	0.337721	0.651356	-0.618483	insig
MEDP0891	C11H13N3O	L-Tryptophanamide	Amino acid and Its metabolites	Amino acid derivatives	20696-57-5	435276	223512	142320	769330	890285	279223	193620	185834	459502	318301	0.563206	0.245566	0.583763	-0.776545	insig
MEDP0009	C9H11NO3	L-Tyrosine	Amino acid and Its metabolites	Amino acids	60-18-4	6.46596e+06	1.06201e+07	1.64203e+07	1.20068e+07	6.35117e+06	3.8531e+07	3.51541e+07	3.23259e+07	3.69809e+07	3.91386e+07	1.74939	8.91324e-06	3.51168	1.81216	up
MEDP0026	C5H11NO2	L-Valine	Amino acid and Its metabolites	Amino acids	72-18-4	1.08393e+06	964905	1.29089e+06	1.90885e+06	2.95247e+06	1.0618e+06	552055	832998	1.70021e+06	682750	1.04024	0.156267	0.588927	-0.763839	insig
MEDP0318	C10H12N2O3	L-kynurenine	Amino acid and Its metabolites	Amino acid derivatives	343-65-7	220152	195336	215854	353317	254315	200961	207426	184458	297096	383861	0.0953234	0.886238	1.02811	0.0399959	insig
MEDN1931	C5H10O5	L-lyxose	Carbohydrates and Its metabolites	Carbohydrates and Its metabolites	1949-78-6	9	9	132571	21805.2	9	86184.1	24465.7	170321	13828.6	9	0.722826	0.510465	1.90934	0.933078	insig
MEDN2102	C6H12O6	L-rhamnonic acid	Carbohydrates and Its metabolites	Sugar acids	6422-34-0	375250	714802	426029	1.48746e+06	846115	553417	1.03946e+06	873480	1.51183e+06	2.32645e+06	0.873108	0.223753	1.63771	0.711684	insig
MEDN1686	C5H9NO4	L-threo-3-Methylaspartate	Amino acid and Its metabolites	Amino acid derivatives	6061-13-8	6.07104e+06	3.60249e+06	3.67518e+06	8.91529e+06	1.2201e+07	2.36997e+06	4.5032e+06	5.59719e+06	5.87658e+06	3.77497e+06	0.770975	0.218736	0.641866	-0.639655	insig
MEDN1200	C10H13NO6S	L-tyrosine methyl ester 4-sulfate	Amino acid and Its metabolites	Amino acid derivatives	-	148558	107705	171075	123071	135207	110632	105779	153001	148285	176107	0.058543	0.926591	1.01194	0.0171272	insig
MEDP1346	C24H50NO7P	LPC(0:0/16:0)	GP	LPC	-	117822	63796.8	279950	698253	240573	180401	463870	197711	668018	353366	0.668731	0.538156	1.3306	0.412078	insig
MEDP1701	C26H52NO7P	LPC(0:0/18:1)	GP	LPC	-	104072	84032	461879	1.16762e+06	519721	81586.6	114120	100299	295558	162730	0.844805	0.183911	0.322717	-1.63166	insig
MEDP0495	C26H50NO7P	LPC(0:0/18:2)	GP	LPC	-	652695	512211	954393	1.61398e+06	942839	912848	950857	987033	1.24311e+06	1.13793e+06	0.613624	0.602522	1.11883	0.161992	insig
MEDP1333	C28H50NO7P	LPC(0:0/20:4)	GP	LPC	-	264405	171595	444545	606406	349605	309477	326989	319996	583537	459714	0.411156	0.733116	1.08884	0.12279	insig
MEDP0338	C24H50NO7P	LPC(16:0/0:0)	GP	LPC	17364-16-8	117822	63796.8	279950	698253	240573	180401	463870	197711	668018	353366	0.668731	0.538156	1.3306	0.412078	insig
MEDP1339	C26H52NO7P	LPC(18:1/0:0)	GP	LPC	3542-29-8	104072	84032	461879	1.16762e+06	519721	81586.6	114120	100299	295558	162730	0.844805	0.183911	0.322717	-1.63166	insig
MEDP1341	C26H50NO7P	LPC(18:2/0:0)	GP	LPC	-	652695	512211	954393	1.61398e+06	942839	912848	950857	987033	1.24311e+06	1.13793e+06	0.613624	0.602522	1.11883	0.161992	insig
MEDP1334	C28H50NO7P	LPC(20:4/0:0)	GP	LPC	-	264405	171595	444545	606406	349605	309477	326989	319996	583537	459714	0.411156	0.733116	1.08884	0.12279	insig
MEDN1285	C21H44NO7P	LPE(0:0/16:0)	GP	LPE	-	51102.2	80061.8	442206	298466	187767	544589	345036	122257	145620	112584	0.341553	0.714466	1.19864	0.261402	insig
MEDN1279	C23H48NO7P	LPE(0:0/18:0)	GP	LPE	-	609887	552895	6.87264e+06	686618	178987	1.23375e+06	1.69863e+06	207091	762852	290740	0.210587	0.507778	0.471076	-1.08597	insig
MEDN1282	C23H44NO7P	LPE(0:0/18:2)	GP	LPE	-	69207.4	78678.4	133681	161396	112176	97168.4	86406.4	78990.1	81760.1	86070.9	0.761691	0.220188	0.775295	-0.367183	insig
MEDN1269	C27H44NO7P	LPE(0:0/22:6)	GP	LPE	-	4376.62	10456.3	16497.1	8038.57	7309.2	6206.98	7179.21	8230.48	12688.2	7647.61	0.193645	0.6981	0.898766	-0.153983	insig
MEDN0366	C21H44NO7P	LPE(16:0/0:0)	GP	LPE	-	51102.2	80061.8	442206	298466	187767	544589	345036	122257	145620	112584	0.341553	0.714466	1.19864	0.261402	insig
MEDN0364	C23H48NO7P	LPE(18:0/0:0)	GP	LPE	-	609887	552895	6.87264e+06	686618	178987	1.23375e+06	1.69863e+06	207091	762852	290740	0.210587	0.507778	0.471076	-1.08597	insig
MEDP1904	C23H44NO7P	LPE(18:2/0:0)	GP	LPE	652149-09-2	456920	295665	616910	1.20643e+06	808926	243211	303573	325030	626802	361547	1.02784	0.130121	0.549555	-0.863663	insig
MEDN1276	C25H44NO7P	LPE(20:4/0:0)	GP	LPE	-	121920	113676	139187	148825	145474	161091	144439	135925	135106	145009	0.83627	0.245537	1.07845	0.108955	insig
MEDN1270	C27H44NO7P	LPE(22:6/0:0)	GP	LPE	-	4376.62	10456.3	16497.1	8038.57	7309.2	6206.98	7179.21	8230.48	12688.2	7647.61	0.193645	0.6981	0.898766	-0.153983	insig
MW0007471	C19H24N2O3	Labetalol	Benzene and substituted derivatives	Benzene and substituted derivatives	32780-64-6	8.93298e+07	6.17528e+07	5.7727e+07	7.86083e+07	5.20729e+07	1.57263e+07	1.69669e+07	1.36212e+07	8.41066e+06	9.50727e+06	1.81094	0.000965217	0.189202	-2.402	down
MEDP0229	C12H22O11	Lactose	Carbohydrates and Its metabolites	Sugars	63-42-3	802518	478648	51826.7	682841	350990	35386.2	394685	261636	614366	748685	0.167812	0.740781	0.86815	-0.203983	insig
MEDN0230	C12H22O11	Lactulose	Carbohydrates and Its metabolites	Sugars	4618-18-2	283165	136181	294454	152641	141612	303803	102517	148699	92674.8	111099	0.705692	0.374924	0.752731	-0.409794	insig
MEDP2071	C15H14O3	Lapachol	Benzene and substituted derivatives	Benzene and substituted derivatives	84-79-7	175355	66930.4	141562	138763	113263	19877.2	48400.2	76827.8	86739.8	33482.6	1.3861	0.0115357	0.417264	-1.26097	down
MW0010614	C20H24O6	Lariciresinol	Lignans and Coumarins	Lignans	27003-73-2	688313	407511	689162	4.9994e+06	2.89756e+06	2.69744e+06	743776	1.36548e+06	1.59166e+06	2.01877e+06	0.339361	0.799662	0.869363	-0.20197	insig
MW0054286	C23H34O5	Latanoprost(free acid)	Hormones and hormone related compounds	Hormones and hormone related compounds	41639-83-2	1.26779e+06	910445	996677	1.13808e+06	2.13898e+06	787773	975298	2.04943e+06	793973	368779	0.742797	0.434516	0.77112	-0.374973	insig
MW0152149	C21H27NO4	Laudanosine	Heterocyclic compounds	Heterocyclic compounds	2688-77-9	292744	187721	145182	511623	431181	750272	191312	275778	244390	790283	0.569511	0.393293	1.43583	0.521889	insig
MEDP1776	C10H20N2O4	Leu-Ala	Amino acid and Its metabolites	Small Peptide	7298-84-2	3.22599e+07	3.19135e+06	7.44354e+06	1.99721e+07	2.37252e+07	1.31715e+07	2.21296e+07	3.18621e+07	2.75429e+07	1.6231e+07	0.726361	0.469054	1.28115	0.357434	insig
MEDP1668	C14H27N3O4	Leu-Ala-Val	Amino acid and Its metabolites	Small Peptide	-	1.55428e+07	7.34925e+06	8.28944e+06	1.21704e+07	8.48613e+06	5.24054e+06	4.76607e+06	4.83679e+06	1.55236e+07	6.63268e+06	0.90184	0.283578	0.713756	-0.486497	insig
MW0152239	C22H41N7O7	Leu-Arg-Val-Glu	Amino acid and Its metabolites	Small Peptide	-	384441	163701	362164	163021	93526.6	67851.6	165135	247591	116985	74478.9	0.885979	0.189884	0.575943	-0.796002	insig
MEDN2122	C10H18N2O5	Leu-Asp	Amino acid and Its metabolites	Small Peptide	32949-40-9	2.28677e+07	1.5309e+07	2.14718e+07	4.63775e+07	7.3141e+07	1.16623e+07	1.55146e+07	2.37672e+07	2.85979e+07	1.61365e+07	0.905582	0.198842	0.534018	-0.905039	insig
MW0152262	C21H37N5O9	Leu-Asp-Glu-Lys	Amino acid and Its metabolites	Small Peptide	-	188075	310551	294124	322700	403060	256146	304736	345079	365542	338653	0.330435	0.657705	1.06035	0.0845447	insig
MW0152272	C27H46N8O8	Leu-Asp-Val-Lys-His	Amino acid and Its metabolites	Small Peptide	-	6.45302e+06	6.24512e+06	4.49638e+06	4.80323e+06	4.08444e+06	3.97677e+06	4.04036e+06	6.87787e+06	5.37959e+06	5.47396e+06	0.108008	0.928263	0.987208	-0.0185741	insig
MW0152299	C19H33N5O9	Leu-Gln-Ser-Glu	Amino acid and Its metabolites	Small Peptide	-	122572	485827	573025	413630	415150	129640	125949	467795	100729	97849.5	1.20959	0.0696226	0.458642	-1.12456	down
MEDP2393	C11H20N2O5	Leu-Glu	Amino acid and Its metabolites	Small Peptide	16364-31-1	2.61517e+07	1.33279e+07	4.63395e+07	8.72802e+07	1.19456e+08	2.79773e+07	1.82564e+07	1.73502e+07	6.69496e+07	2.12263e+07	0.670164	0.246684	0.51874	-0.946918	insig
MW0152313	C21H37N7O9	Leu-Glu-Asp-Arg	Amino acid and Its metabolites	Small Peptide	-	243457	86054.2	92526.1	1.98641e+06	623377	2.34322e+06	890840	2.30208e+06	1.43429e+06	825208	1.27007	0.0862764	2.57127	1.36248	up
MW0152326	C25H36N4O9	Leu-Glu-Phe-Glu	Amino acid and Its metabolites	Small Peptide	-	386298	844841	911983	5.10509e+06	5.70797e+06	437647	597217	280432	559797	510204	1.14949	0.141645	0.184105	-2.4414	down
MW0152332	C16H29N3O6	Leu-Glu-Val	Amino acid and Its metabolites	Small Peptide	-	3.16604e+06	471575	547989	5.06852e+07	9.77901e+07	2.33388e+06	4.21409e+06	9.47225e+06	8.83635e+06	5.77912e+06	0.0605923	0.275958	0.200678	-2.31705	insig
MEDP1294	C8H16N2O3	Leu-Gly	Amino acid and Its metabolites	Small Peptide	686-50-0	1.06303e+08	3.95594e+07	3.67473e+07	1.71877e+08	1.80457e+08	3.05027e+07	5.90493e+07	7.12129e+07	9.2625e+07	5.23428e+07	0.618924	0.219605	0.571523	-0.807116	insig
MEDP1681	C14H27N3O4	Leu-Gly-Leu	Amino acid and Its metabolites	Small Peptide	19408-48-1	2.38035e+07	9.12281e+06	7.81304e+06	4.0441e+07	9	6.99986e+06	6.1745e+06	1.05809e+07	2.74874e+07	1.51316e+07	0.558275	0.728711	0.817615	-0.290507	insig
MEDP1682	C17H25N3O4	Leu-Gly-Phe	Amino acid and Its metabolites	Small Peptide	-	6.82072e+06	2.73923e+06	3.33408e+06	1.03049e+07	6.35976e+06	6.97812e+06	3.63893e+06	3.22571e+06	1.35643e+07	8.17976e+06	0.347907	0.617606	1.20394	0.26776	insig
MW0152352	C16H25N5O6	Leu-His-Asp	Amino acid and Its metabolites	Small Peptide	-	3.10413e+06	1.31109e+06	2.0449e+06	1.69362e+06	2.01171e+06	2.25469e+06	3.90011e+06	4.79764e+06	2.8282e+06	4.18352e+06	1.39842	0.0258294	1.76718	0.821447	insig
MW0152609	C21H24N2O6	Leu-HoPhe-OH	Amino acid and Its metabolites	Small Peptide	-	3.65585e+06	1.39249e+06	597825	1.14947e+06	881237	1.29734e+06	1.65204e+06	2.10425e+06	1.61896e+06	1.99096e+06	0.660184	0.742494	1.12853	0.174441	insig
MEDN1689	C12H24N2O3	Leu-Ile	Amino acid and Its metabolites	Small Peptide	36077-41-5	2.10408e+06	1.71155e+06	1.39683e+06	2.08077e+06	807817	707080	417483	480084	1.03368e+06	781583	1.4745	0.0138707	0.422157	-1.24415	down
MW0152368	C16H30N4O5	Leu-Ile-Asn	Amino acid and Its metabolites	Small Peptide	-	2.38375e+06	1.28218e+06	1.45758e+06	5.1026e+06	6.82805e+06	6.8715e+06	1.25147e+06	1.01562e+06	3.10963e+06	2.87613e+06	0.140225	0.805438	0.886843	-0.17325	insig
MW0152369	C16H29N3O6	Leu-Ile-Asp	Amino acid and Its metabolites	Small Peptide	-	2.7742e+07	1.08399e+07	1.41021e+07	3.6337e+07	2.64002e+07	1.30984e+07	6.44997e+06	6.57068e+06	3.58751e+07	2.03089e+07	0.671484	0.385826	0.713067	-0.48789	insig
MW0152383	C20H36N4O8	Leu-Ile-Ser-Glu	Amino acid and Its metabolites	Small Peptide	-	754704	582430	623659	680921	655898	622770	610764	742250	650392	639133	0.0538633	0.866502	0.990204	-0.0142019	insig
MW0107731	C16H31N3O5	Leu-Ile-Thr	Amino acid and Its metabolites	Small Peptide	-	1.79037e+06	2.44216e+06	2.03605e+06	6.37071e+06	5.0843e+06	4.18287e+06	6.31824e+06	2.20942e+06	3.59716e+06	4.90387e+06	0.565517	0.560684	1.1968	0.25918	insig
MEDP2307	C12H24N2O3	Leu-Leu	Amino acid and Its metabolites	Small Peptide	3303-31-9	2.13112e+08	9.86653e+07	9.4102e+07	3.20143e+08	2.16599e+08	7.65055e+07	8.3299e+07	9.77454e+07	1.62194e+08	1.05519e+08	1.00342	0.121916	0.557236	-0.84364	insig
MEDP1672	C17H31N3O6	Leu-Leu-Glu	Amino acid and Its metabolites	Small Peptide	20274-83-3	2.80438e+07	1.036e+07	1.33971e+07	1.90706e+07	1.23293e+07	5.49546e+06	6.34954e+06	6.81397e+06	1.87077e+07	8.86569e+06	1.1527	0.10553	0.555672	-0.847694	insig
MW0152395	C24H41N5O11	Leu-Leu-Glu-Ser-Asp	Amino acid and Its metabolites	Small Peptide	-	6.20833e+06	2.0031e+06	4.36278e+06	2.63149e+06	2.03353e+06	989251	2.30168e+06	2.88994e+06	2.51002e+06	1.76359e+06	0.906183	0.179451	0.606435	-0.721574	insig
MEDP1675	C14H27N3O4	Leu-Leu-Gly	Amino acid and Its metabolites	Small Peptide	4464-36-2	1.29289e+07	6.11971e+06	6.52202e+06	1.16085e+07	7.63985e+06	4.37769e+06	5.16235e+06	4.99604e+06	1.45259e+07	7.45871e+06	0.600377	0.499374	0.814851	-0.295393	insig
MW0152400	C25H45N5O6	Leu-Leu-Leu-Pro-Gly	Amino acid and Its metabolites	Small Peptide	-	193923	69051.3	33212.8	2.27838e+06	2.24049e+06	2.999e+06	7.29877e+06	1.25979e+07	6.2962e+06	3.27884e+06	1.44354	0.0307564	6.74358	2.75351	up
MEDP1684	C21H33N3O4	Leu-Leu-Phe	Amino acid and Its metabolites	Small Peptide	74479-02-0	880543	547154	971650	1.92493e+06	843889	2.05628e+06	3.20489e+06	4.1687e+06	5.25571e+06	3.72039e+06	1.67257	0.00466832	3.56141	1.83245	up
MEDP2442	C11H22N2O3S	Leu-Met	Amino acid and Its metabolites	Small Peptide	36077-39-1	1.04508e+07	2.43288e+06	6.56231e+06	6.34441e+06	6.85973e+06	3.52292e+06	3.53431e+06	5.78382e+06	8.44402e+06	5.31139e+06	0.316289	0.462426	0.814591	-0.295852	insig
MEDP1780	C15H22N2O3	Leu-Phe	Amino acid and Its metabolites	Small Peptide	3063-05-6	1.03188e+07	1.99692e+06	5.33494e+06	6.50496e+06	4.1427e+06	3.87007e+06	2.44111e+06	3.95284e+06	7.31528e+06	5.56546e+06	0.20234	0.544898	0.817883	-0.290034	insig
MW0152444	C23H34N4O7	Leu-Phe-Ala-Glu	Amino acid and Its metabolites	Small Peptide	-	628749	1.46824e+06	1.24911e+06	3.97728e+06	3.44966e+06	4.26984e+06	6.56047e+06	2.4386e+06	3.1836e+06	4.25234e+06	1.1555	0.0717175	1.92191	0.942543	insig
MW0152622	C15H22N2O3	Leu-Phe-OH	Amino acid and Its metabolites	Small Peptide	-	1.18119e+06	496613	541116	544444	258091	424176	523920	539163	767710	710046	0.226988	0.948321	0.981322	-0.0272022	insig
MW0152458	C19H29N3O5	Leu-Phe-Thr	Amino acid and Its metabolites	Small Peptide	-	2.69882e+06	3.0461e+06	2.15538e+06	3.56327e+06	2.48008e+06	3.78064e+06	5.05639e+06	2.93415e+06	5.06613e+06	5.54452e+06	1.43201	0.021186	1.60516	0.68272	insig
MW0152462	C28H50N8O6	Leu-Pro-Arg-Leu-Pro	Amino acid and Its metabolites	Small Peptide	-	1.16236e+08	3.64441e+07	5.92343e+07	4.52723e+07	2.38031e+07	3.21493e+07	5.16356e+07	4.88465e+07	7.35215e+07	5.673e+07	0.134712	0.842919	0.935561	-0.0960968	insig
MW0152475	C27H47N5O8	Leu-Pro-Val-Leu-Glu	Amino acid and Its metabolites	Small Peptide	-	98469.3	72769.5	56521.3	76707	118608	146913	265822	147675	165319	222034	1.64643	0.00762911	2.24018	1.16361	up
MW0152477	C16H28N4O8	Leu-Ser-Ala-Asp	Amino acid and Its metabolites	Small Peptide	-	4.70268e+06	8.54755e+06	5.48189e+06	7.01194e+06	8.25963e+06	6.57222e+06	9.10333e+06	6.99409e+06	6.10465e+06	6.77855e+06	0.257295	0.744825	1.04556	0.0642733	insig
MW0152486	C20H37N5O8	Leu-Ser-Glu-Lys	Amino acid and Its metabolites	Small Peptide	-	101794	70192.1	76602.3	85336.6	159934	33334	64838.4	115959	43267.1	28003.8	1.17266	0.104431	0.577901	-0.791106	insig
MW0152493	C25H43N5O11	Leu-Ser-Leu-Glu-Glu	Amino acid and Its metabolites	Small Peptide	-	506090	86671.1	229167	4.03346e+06	1.46116e+06	599518	703603	1.57155e+06	948169	524431	0.370294	0.627225	0.688236	-0.539025	insig
MW0152498	C28H44N6O8S	Leu-Ser-Phe-Met-Gln	Amino acid and Its metabolites	Small Peptide	-	7.25788e+06	5.23049e+06	6.62255e+06	3.28855e+06	2.91405e+06	708400	1.63994e+06	3.00629e+06	2.69394e+06	762931	1.46943	0.0149095	0.348095	-1.52245	down
MEDP2396	C10H20N2O4	Leu-Thr	Amino acid and Its metabolites	Small Peptide	-	1.17326e+07	4.46022e+06	5.58017e+06	1.46781e+07	1.10008e+07	3.81154e+06	5.35471e+06	5.86528e+06	1.00541e+07	6.45992e+06	0.741232	0.196214	0.664791	-0.589028	insig
MW0152509	C15H27N3O7	Leu-Thr-Glu	Amino acid and Its metabolites	Small Peptide	-	6.60295e+06	299547	733411	7.76968e+06	1.08238e+07	1.81305e+06	1.57651e+06	1.4428e+06	3.42855e+06	1.38247e+06	0.260337	0.182479	0.367655	-1.44358	insig
MW0152519	C28H46N6O9	Leu-Thr-Ser-Lys-Tyr	Amino acid and Its metabolites	Small Peptide	-	3.97286e+07	1.95645e+07	2.07421e+07	3.3704e+07	2.17982e+07	2.32522e+07	4.00349e+07	5.30469e+07	3.76503e+07	3.43882e+07	1.01805	0.132073	1.38982	0.474898	insig
MEDP2466	C17H23N3O3	Leu-Trp	Amino acid and Its metabolites	Small Peptide	5156-22-9	9.52291e+06	4.087e+06	5.93483e+06	1.97362e+07	1.6071e+07	4.79583e+06	3.13099e+06	4.92823e+06	9.66303e+06	6.21821e+06	0.896404	0.153774	0.519155	-0.945762	insig
MW0152526	C27H37N7O9	Leu-Trp-Asn-Gly-Asp	Amino acid and Its metabolites	Small Peptide	-	1.59399e+07	4.90411e+06	1.01339e+07	5.68525e+06	4.32544e+06	4.10712e+06	1.08071e+07	1.03679e+07	5.94322e+06	7.75432e+06	0.0735005	0.878937	0.950988	-0.072501	insig
MEDN1999	C15H22N2O4	Leu-Tyr	Amino acid and Its metabolites	Small Peptide	968-21-8	166810	150085	123269	128275	142573	331937	190051	329025	432722	388818	1.6805	0.00837983	2.35236	1.23411	up
MW0152554	C26H43N5O6	Leu-Tyr-Val-Lys	Amino acid and Its metabolites	Small Peptide	-	8.55574e+06	3.52967e+06	5.71973e+06	6.18179e+06	5.55885e+06	2.40703e+06	4.71927e+06	5.44032e+06	2.67099e+06	3.8673e+06	1.08244	0.0716042	0.64662	-0.629009	insig
MW0054330	C28H44N2O8S	Leukotriene F4	FA	Oxidized lipids	-	9	9	9	9	98527.6	420134	672947	57140	3.54357e+06	5.17525e+06	1.63081	0.125751	100.129	6.64571	up
MEDN2093	C5H8O3	Levulinic acid	Organic acid And Its derivatives	Organic acid And Its derivatives	591-64-0	299607	503134	513740	333326	347900	147953	130873	253578	149705	160834	1.71512	0.00406552	0.421955	-1.24484	down
MW0124671	C23H22ClNO2	Licofelone	Aldehyde,Ketones,Esters	Ketones	156897-06-2	519107	254892	330444	1.58479e+06	1.21959e+06	879669	971184	652588	738498	640579	0.461596	0.985352	0.993269	-0.00974355	insig
MW0054351	C22H36O5	Limaprost	Hormones and hormone related compounds	Hormones and hormone related compounds	74397-12-9	984117	760086	914299	957835	865398	415778	754313	764322	488934	561404	1.4366	0.00904146	0.665981	-0.586447	insig
MW0152703	C28H48N4O3S	Linoleic Acid-biotin	Organic acid And Its derivatives	Organic acid And Its derivatives	-	145343	93246.5	61905.6	305394	129114	714843	533449	201221	619934	961216	1.57156	0.0176656	4.12333	2.04381	up
MEDP1106	C24H40O3	Lithocholic acid	Bile acids	Bile acids	434-13-9	352380	354726	1.56544e+06	350734	100833	14935.7	30750	71905.6	44456	7709.28	1.63655	0.120626	0.0623163	-4.00425	down
MW0114753	C22H27NO2	Lobeline	Benzene and substituted derivatives	Benzene and substituted derivatives	90-69-7	3.74939e+06	836602	1.43967e+06	1.53898e+06	1.45102e+06	845242	1.17664e+06	1.59511e+06	1.48157e+06	1.35355e+06	0.494954	0.373069	0.715656	-0.482663	insig
MW0124699	C26H27ClN2O	Lofepramine	Heterocyclic compounds	Heterocyclic compounds	23047-25-8	1.63668e+06	584742	732654	2.71664e+06	2.55066e+06	1.08467e+06	483623	665263	1.85677e+06	914751	0.631522	0.24696	0.608788	-0.715988	insig
MW0054403	C16H24O10	Loganic acid	Organic acid And Its derivatives	Organic acid And Its derivatives	22255-40-9	341289	176955	206810	842464	1.13162e+06	260947	128483	204071	319209	231869	0.884612	0.178477	0.424054	-1.23768	insig
MW0124701	C17H19F2N3O3	Lomefloxacin	Others	Medicine	98079-51-7	564507	349318	283778	997770	1.16295e+06	378315	309088	245711	737083	512493	0.62357	0.275725	0.649935	-0.621632	insig
MW0007517	C29H33ClN2O2	Loperamide	Benzene and substituted derivatives	Benzene and substituted derivatives	53179-11-6	751904	904818	843347	818934	738617	513898	733762	550066	534199	728357	1.44393	0.0113078	0.754206	-0.40697	insig
MW0152764	C24H38O6	Lovastatin acid(Mevinolinic acid)	Organic acid And Its derivatives	Organic acid And Its derivatives	-	5.40313e+06	5.67618e+06	4.75103e+06	3.16158e+06	3.35714e+06	480068	833964	2.84314e+06	311702	346076	1.62103	0.00110796	0.215443	-2.21462	down
MW0054441	C24H36O5	Lucidone C	Aldehyde,Ketones,Esters	Ketones	-	1.46842e+06	740539	694658	640285	949186	635592	468584	988450	660336	635186	0.808669	0.248814	0.754079	-0.407212	insig
MW0114775	C21H30O10	Lusitanicoside	Benzene and substituted derivatives	Benzene and substituted derivatives	499-35-4	95893.1	46089	36106	133920	346287	36069.4	37428	43818.1	21834.9	21462.1	1.25747	0.152902	0.243983	-2.03515	down
MW0054472	C25H41NO7	Lycoctonine	Alcohol and amines	Alcohols	-	7.0428e+06	1.36169e+06	2.85345e+06	2.0074e+06	2.14091e+06	530895	1.31868e+06	1.58014e+06	1.00859e+06	1.42284e+06	1.22558	0.134442	0.38044	-1.39426	down
MW0054480	C15H28O3	Lyngbic acid	FA	FFA	-	753677	810422	792708	446360	441596	206618	331003	530773	332797	318171	1.43974	0.0189142	0.529888	-0.916239	insig
MW0153215	C15H21N3O6	Lys-Abu-OH	Amino acid and Its metabolites	Small Peptide	-	462664	748708	560331	218904	172485	341672	703642	552380	430486	502684	0.527713	0.571733	1.17002	0.226535	insig
MW0107988	C12H24N4O4	Lys-Ala-Ala	Amino acid and Its metabolites	Small Peptide	33755-56-5	5.49225e+06	234110	1.36943e+06	1.98481e+06	1.84545e+06	789978	970458	1.26454e+06	362428	343771	0.767734	0.179716	0.341494	-1.55007	insig
MW0152848	C15H26N6O4	Lys-Ala-His	Amino acid and Its metabolites	Small Peptide	-	6.36387e+06	3.05548e+06	5.64606e+06	4.52875e+06	3.7878e+06	1.93712e+06	3.98189e+06	4.09766e+06	4379710	2.93564e+06	0.885787	0.149651	0.741256	-0.431956	insig
MW0152855	C24H40N8O9	Lys-Ala-Thr-Glu-His	Amino acid and Its metabolites	Small Peptide	-	2.05885e+06	1.7811e+06	2.3059e+06	1.50044e+06	1.39587e+06	454809	1.44003e+06	1.61517e+06	1.53573e+06	1.00516e+06	1.07491	0.0631128	0.669187	-0.579518	insig
MW0153219	C10H19N3O5	Lys-Asp-OH	Amino acid and Its metabolites	Small Peptide	-	4.41798e+06	2.37479e+06	2.89738e+06	4.35287e+06	2.59453e+06	6.79566e+06	5.29391e+06	2.26728e+06	5.34807e+06	6.06089e+06	1.05859	0.0829965	1.54866	0.631016	insig
MW0152912	C20H38N6O8	Lys-Asp-Thr-Lys	Amino acid and Its metabolites	Small Peptide	-	1.35085e+07	7.33771e+06	15012691	1.40288e+07	1.27391e+07	4.77342e+06	1.15009e+07	8.48591e+06	8.79594e+06	8.04761e+06	1.12149	0.0420464	0.664312	-0.590068	insig
MW0152914	C33H43N7O9	Lys-Asp-Trp-Ser-Phe	Amino acid and Its metabolites	Small Peptide	-	232767	145036	186666	188977	152091	978761	1.42231e+06	1.69178e+06	1.34641e+06	1.52548e+06	1.87491	0.000449123	7.69129	2.94322	up
MW0152916	C30H46N6O11	Lys-Asp-Tyr-Glu-Leu	Amino acid and Its metabolites	Small Peptide	-	610730	129230	225528	228921	156770	100456	229755	452258	376135	253123	0.186129	0.912582	1.04481	0.0632426	insig
MW0152946	C16H31N5O5	Lys-Gln-Val	Amino acid and Its metabolites	Small Peptide	-	1.24973e+06	498044	2.27288e+06	1.88212e+06	1.36656e+06	3.74213e+06	3.37098e+06	7.52611e+06	2.41119e+06	1.98883e+06	1.34294	0.0732758	2.61912	1.38908	up
MW0108047	C11H21N3O5	Lys-Glu	Amino acid and Its metabolites	Small Peptide	45234-02-4	141530	174454	93661.6	721059	820566	227223	154848	137944	224479	143942	0.585655	0.247499	0.455312	-1.13507	insig
MW0152948	C21H38N8O9	Lys-Glu-Arg-Asp	Amino acid and Its metabolites	Small Peptide	-	339673	224663	195588	2.61288e+06	1.65634e+06	4.76911e+06	3.04803e+06	799266	3.76164e+06	4.13906e+06	1.30645	0.0282895	3.28428	1.71557	up
MW0152958	C17H32N4O6	Lys-Glu-Ile	Amino acid and Its metabolites	Small Peptide	-	7.68671e+06	2.14444e+06	3.47641e+06	5.35087e+06	6.27932e+06	2.87362e+06	3.88683e+06	9.6357e+06	5.28595e+06	4.65202e+06	0.182528	0.859429	1.05599	0.0786015	insig
MW0152964	C23H42N6O10	Lys-Glu-Ser-Leu-Ser	Amino acid and Its metabolites	Small Peptide	-	1.22807e+06	463701	979026	1.13134e+06	774138	594725	1.04337e+06	1.18302e+06	927299	711506	0.0394589	0.896814	0.974575	-0.0371554	insig
MEDP2545	C8H17N3O3	Lys-Gly	Amino acid and Its metabolites	Small Peptide	7563-03-3	1.80737e+07	1.78397e+07	8.34376e+06	2.04105e+07	2.13055e+07	5.88241e+06	1.14674e+07	9.43367e+06	3.17786e+07	1.78171e+07	0.459026	0.720413	0.888409	-0.170705	insig
MW0152982	C23H40N8O7	Lys-His-Ala-Val-Ser	Amino acid and Its metabolites	Small Peptide	-	552471	257476	499152	399114	419078	151747	348844	342510	448435	274295	0.867702	0.148296	0.736068	-0.44209	insig
MW0152990	C28H46N8O10	Lys-His-Ile-Glu-Glu	Amino acid and Its metabolites	Small Peptide	-	2.54001e+06	1.23131e+06	2.14763e+06	2.36602e+06	1.79204e+06	719758	1.34485e+06	1.8355e+06	1.39884e+06	902997	1.21782	0.0352057	0.615455	-0.700275	insig
MW0153005	C25H43N7O11	Lys-Ile-Asp-Asn-Glu	Amino acid and Its metabolites	Small Peptide	-	1.33033e+06	150148	179796	666550	206218	948115	1.74441e+06	3.72211e+06	4.59393e+06	2.99995e+06	1.55127	0.0219071	5.53031	2.46736	up
MEDP2376	C12H25N3O3	Lys-Leu	Amino acid and Its metabolites	Small Peptide	7369-79-1	2.85282e+07	1.17018e+07	5.05368e+07	1.44229e+07	5.81922e+06	1.0971e+07	2.34929e+07	2.7665e+07	1.87631e+07	1.05519e+07	0.0100802	0.670099	0.823753	-0.279717	insig
MEDP2459	C12H26N4O3	Lys-Lys	Amino acid and Its metabolites	Small Peptide	13184-13-9	537495	279682	345452	295425	281452	537179	783840	688208	802773	510919	1.58828	0.00397299	1.91027	0.933774	insig
MW0108064	C18H38N8O4	Lys-Lys-Arg	Amino acid and Its metabolites	Small Peptide	-	874781	501842	625884	584833	659994	373322	736144	886206	789266	595055	0.0628406	0.81398	1.04085	0.0577643	insig
MW0153063	C36H55N7O7	Lys-Lys-Leu-Phe-Tyr	Amino acid and Its metabolites	Small Peptide	-	1.45404e+06	963164	1.25453e+06	2.14776e+06	1.38058e+06	4.77659e+06	4.49702e+06	1.92344e+06	3.89894e+06	4.52452e+06	1.65732	0.00626672	2.72505	1.44628	up
MW0108067	C17H35N7O4S	Lys-Met-Arg	Amino acid and Its metabolites	Small Peptide	-	7.67856e+06	3.05441e+06	1.60349e+06	5.42114e+06	5.29105e+06	1.43659e+06	3.00724e+06	3.71967e+06	3.07834e+06	2.67614e+06	0.764678	0.162012	0.603852	-0.727734	insig
MW0153076	C17H30N6O4S1	Lys-Met-His	Amino acid and Its metabolites	Small Peptide	-	810077	393848	615062	892961	551055	292392	693617	714229	651632	478922	0.415414	0.493009	0.867542	-0.204995	insig
MW0153097	C21H30N6O4	Lys-Phe-His	Amino acid and Its metabolites	Small Peptide	-	3.6135e+06	1.6838e+06	2.97563e+06	3.16052e+06	2.43293e+06	1.36478e+06	2.84452e+06	3.24051e+06	2.95237e+06	2.10094e+06	0.345031	0.582032	0.901686	-0.149303	insig
MW0153145	C15H29N5O6	Lys-Thr-Gln	Amino acid and Its metabolites	Small Peptide	-	163238	172932	9	327722	214791	440334	216607	159824	487441	442237	0.756485	0.0779514	1.98755	0.990989	insig
MW0153147	C15H28N4O7	Lys-Thr-Glu	Amino acid and Its metabolites	Small Peptide	-	169047	44868.6	95142.8	84845.2	112961	39802.8	93563.3	84856.1	118815	77139.9	0.361086	0.465941	0.817136	-0.291352	insig
MW0153198	C26H46N6O10	Lys-Val-Glu-Ile-Asp	Amino acid and Its metabolites	Small Peptide	-	73250.4	68220.1	57818.7	75874	28084.3	464316	2.70483e+06	3.66982e+06	2.72767e+06	1.33024e+06	1.78271	0.0203266	35.9339	5.16727	up
MW0153201	C17H30N6O4	Lys-Val-His	Amino acid and Its metabolites	Small Peptide	-	33748.2	223379	175277	151471	103376	67396.6	156863	67393.2	295911	243746	0.218908	0.624153	1.20962	0.274549	insig
MEDN1721	C9H10O2	M-toluene acetic acid	Organic acid And Its derivatives	Organic acid And Its derivatives	621-36-3	252216	312380	337131	216593	415510	194467	273031	192222	137379	201982	1.31737	0.0355277	0.651365	-0.618463	insig
MW0124730	C24H28FN3O3	M2 di-hydroxylated metabolite	Heterocyclic compounds	Heterocyclic compounds	-	588818	499331	330310	238928	242736	100260	158699	371721	172523	185356	1.25495	0.0672718	0.52026	-0.942695	insig
MEDP1448	C21H42O4	MG(18:0/0:0/0:0)	GL	MG	-	185271	100724	295432	96643.8	60845.9	45160.2	71385.3	78457.3	59435.3	41508.2	1.29378	0.103375	0.400514	-1.32007	down
MEDP1097	C21H38O4	MG(18:2/0:0/0:0)	GL	MG	3443-82-1	48672.7	65671.2	48988	57684.8	53762.7	49827.8	54085.7	48771.9	59400.7	63019.5	0.00457948	0.987924	1.00119	0.001712	insig
MW0153300	C30H48O6	Madecassic acid	Organic acid And Its derivatives	Organic acid And Its derivatives	18449-41-7	412871	401542	911443	269441	519466	178625	528680	957161	347396	388629	0.24879	0.897266	0.95456	-0.0670926	insig
MEDP0325	C4H4O4	Maleic Acid	Organic acid And Its derivatives	Organic acid And Its derivatives	110-16-7	3.732e+06	2.5055e+06	2.37115e+06	8.66166e+06	9.26124e+06	2.0563e+06	997888	1.97955e+06	4.55526e+06	4.68547e+06	0.834406	0.197859	0.538018	-0.894273	insig
MEDN0333	C3H4O4	Malonicacid	Organic acid And Its derivatives	Organic acid And Its derivatives	141-82-2	1.63302e+07	1.0681e+07	7.28877e+06	1.07749e+07	1.40428e+07	3.2622e+06	1.26723e+07	1.15634e+07	1.3964e+07	15336811	0.248922	0.864699	0.960774	-0.057731	insig
MEDP0230	C12H22O11	Maltose	Carbohydrates and Its metabolites	Sugars	69-79-4	802518	478648	51826.7	682841	350990	35386.2	394685	261636	614366	748685	0.167812	0.740781	0.86815	-0.203983	insig
MEDP1039	C18H32O16	Maltotriose	Carbohydrates and Its metabolites	Sugars	1109-28-0	28080.2	25048.6	23286.2	47944.5	21232.2	17097.2	21242.5	33535.8	20834	12330.2	0.920963	0.215639	0.721468	-0.470992	insig
MW0054671	C26H41NO4	Malyngamide H	Aldehyde,Ketones,Esters	Ketones	-	4.14819e+06	2.14361e+06	3.5167e+06	4.27443e+06	3.38828e+06	2.08427e+06	3.90226e+06	3.93676e+06	3.63438e+06	3.71232e+06	0.0174376	0.939518	0.988483	-0.0167122	insig
MEDN0334	C8H8O3	Mandelic Acid	Organic acid And Its derivatives	Organic acid And Its derivatives	90-64-2	4.5647e+06	2.81431e+06	2.3758e+06	3.39619e+07	1.50376e+07	2.66296e+07	1.81319e+07	6.74871e+06	1.40503e+07	2.39627e+07	0.943812	0.409752	1.52369	0.607567	insig
MW0153392	C15H16O2	Mansonone C	Quinones	Quinones	5574-34-5	326845	139563	112568	515688	412844	278841	252091	259501	331292	282601	0.257156	0.805973	0.931554	-0.102288	insig
MW0114810	C31H38N2O7	Manumycin A	Aldehyde,Ketones,Esters	Ketones	52665-74-4	145119	111114	187887	152813	130349	40540.4	82771.3	130798	65955.8	30767.4	1.42821	0.0101253	0.482388	-1.05173	down
MW0124765	C20H28O4	Marrubiin	Aldehyde,Ketones,Esters	Esters	465-92-9	4.04273e+06	754342	1.68568e+06	1.51081e+06	1.89596e+06	845549	898969	2.06665e+06	1.02918e+06	815362	0.855384	0.212601	0.571891	-0.806189	insig
MW0007562	C25H27ClN2	Meclizine	Benzene and substituted derivatives	Benzene and substituted derivatives	569-65-3	2.72413e+06	2.35743e+06	2.00397e+06	2.37899e+06	2.00325e+06	456785	559631	724403	606144	562470	1.86186	8.83594e-05	0.253705	-1.97877	down
MW0107945	C13H24N4O3	Melanostatin	Heterocyclic compounds	Heterocyclic compounds	2002-44-0	377283	586706	510517	641626	415615	271504	409347	310788	707531	596853	0.469245	0.64445	0.906892	-0.140997	insig
MW0114815	C15H18O8	Melilotoside	Organic acid And Its derivatives	Organic acid And Its derivatives	-	6.39447e+06	5.5238e+06	4.82479e+06	5.96485e+06	5.20566e+06	4.69753e+06	5.85832e+06	6.11856e+06	5.85076e+06	6.12992e+06	0.282929	0.708675	1.02656	0.0378246	insig
MW0111083	C12H21N	Memantine	Alcohol and amines	Amines	19982-08-2	908634	1.0593e+06	840982	956784	974849	876494	833701	880650	1.314e+06	1.07587e+06	0.234357	0.63996	1.05066	0.0712983	insig
MEDP1260	C56H80O2	Menadione-9	Benzene and substituted derivatives	Benzene and substituted derivatives	523-39-7	1.35809e+06	269826	872087	861727	839365	2792.49	66672	275363	30153.2	2326.63	1.5276	0.00926541	0.0898116	-3.47695	down
MW0054765	C13H24O3	Menthone 1,3-glyceryl ketal	Terpenoids	Terpene	-	610794	682567	584241	525732	435744	215638	326939	394998	300880	314640	1.66219	0.00134275	0.547042	-0.870278	insig
MW0124791	C20H22N2S	Mequitazine	Heterocyclic compounds	Heterocyclic compounds	29216-28-2	302062	319647	308298	293972	318878	144117	151205	246900	241192	224377	1.54069	0.00755116	0.653198	-0.614408	insig
MW0153739	C14H18N2O6S	Met-Abu-OH	Amino acid and Its metabolites	Small Peptide	-	1.24712e+06	998590	1.07619e+06	1.02928e+06	889459	437737	399196	444762	550416	579734	1.7896	0.00010471	0.460219	-1.11961	down
MEDP2604	C11H23N5O3S	Met-Arg	Amino acid and Its metabolites	Small Peptide	60461-10-1	35796.9	28771.8	29454.2	39281.6	31837	13650.9	21335	12256.5	31075.6	24989.2	1.31181	0.020792	0.625568	-0.676761	insig
MW0153498	C14H28N6O5S1	Met-Arg-Ser	Amino acid and Its metabolites	Small Peptide	-	5.06288e+06	2.05566e+06	3.97067e+06	5.14782e+06	3.72626e+06	1.71278e+06	3.18592e+06	3.20797e+06	3.62661e+06	3.16986e+06	0.733283	0.167226	0.746527	-0.421734	insig
MW0153748	C9H17N3O4S	Met-Asn-OH	Amino acid and Its metabolites	Small Peptide	-	5.13817e+06	658646	900409	6.42486e+06	5.32922e+06	9.13719e+06	1.79823e+06	4.32921e+06	4.80138e+06	3.84836e+06	0.648154	0.539695	1.29608	0.374155	insig
MEDN1950	C9H16N2O5S	Met-Asp	Amino acid and Its metabolites	Small Peptide	14595-65-4	595309	1.15776e+06	533116	664743	1.65479e+06	697034	740999	343893	223879	469810	1.08114	0.124247	0.537509	-0.895638	insig
MEDP1511	C10H18N2O5S	Met-Glu	Amino acid and Its metabolites	Small Peptide	14517-44-3	3.02843e+06	3.48522e+06	3.19157e+06	6.33168e+06	1.59711e+07	1.02513e+06	1.05233e+06	2.08119e+06	2.11464e+06	807496	1.51295	0.113346	0.221219	-2.17645	down
MEDP2589	C10H20N2O3S2	Met-Met	Amino acid and Its metabolites	Small Peptide	7349-78-2	247217	121033	235628	84454.8	83595.4	887601	1.47645e+06	2.57767e+06	1.64687e+06	1.43222e+06	1.78826	0.00579502	10.3906	3.37721	up
MEDP2598	C14H20N2O3S	Met-Phe	Amino acid and Its metabolites	Small Peptide	14492-14-9	355066	165396	377085	195673	235768	1.78849e+06	2.11297e+06	3.26997e+06	3.9008e+06	2.64155e+06	1.83657	0.0027743	10.319	3.36723	up
MW0153879	C9H18N2O4S	Met-Thr-OH	Amino acid and Its metabolites	Small Peptide	-	323598	219186	259203	401240	431639	206008	200584	232400	187783	212886	1.37314	0.0409784	0.63593	-0.653061	insig
MEDP2606	C14H20N2O4S	Met-Tyr	Amino acid and Its metabolites	Small Peptide	13589-04-3	86866.4	90231.3	134546	69964.7	100292	981032	1.14236e+06	1.69678e+06	3.21454e+06	1.66888e+06	1.83605	0.0140401	18.061	4.17481	up
MEDN1985	C10H20N2O3S	Met-Val	Amino acid and Its metabolites	Small Peptide	14486-13-6	155866	118466	81705.8	149979	56914.1	333350	454168	914375	246956	370227	1.63205	0.0393005	4.11965	2.04252	up
MW0007597	C30H42N4O4	Metabolite M6	Benzene and substituted derivatives	Benzene and substituted derivatives	-	58233.2	103837	81698.4	132091	146206	123833	56728.8	103906	89140.8	143572	0.00843977	0.96548	0.990642	-0.0135649	insig
MEDP0187	C10H15NO3	Metanephrine	Hormones and hormone related compounds	Hormones and hormone related compounds	5001-33-2	78493.7	75133.4	9	138408	170084	338932	856094	862955	634956	1.42422e+06	1.11237	0.0138969	8.90912	3.15528	up
MW0124838	C25H25NO2	Methanone,(2-methoxy-1-naphthalenyl)(1-pentyl-1H-indol-3-yl)-	Aldehyde,Ketones,Esters	Ketones	824960-76-1	1.06893e+06	233368	397187	469051	419805	187093	230722	346730	737038	540705	0.3884	0.554414	0.789034	-0.341841	insig
MW0124874	C24H23NO2	Methanone,(6-hydroxy-1-pentyl-1H-indol-3-yl)-1-naphthalenyl-	Aldehyde,Ketones,Esters	Ketones	1307803-44-6	217438	225385	189194	274491	249789	149440	190589	131922	163646	223093	1.28044	0.0251729	0.74262	-0.429304	insig
MW0007633	C26H24O2	Methanone,1-naphthalenyl[4-(pentyloxy)-1-naphthalenyl]-	Benzene and substituted derivatives	Benzene and substituted derivatives	432047-72-8	3.70962e+06	1.9496e+06	2.43146e+06	3.79128e+06	3.9602e+06	2.12857e+06	2.88714e+06	4.30946e+06	2.03886e+06	2.10518e+06	0.499619	0.448142	0.850214	-0.234103	insig
MW0124960	C24H22FNO2	Methanone,[1-(5-fluoropentyl)-7-hydroxy-1H-indol-3-yl]-1-naphthalenyl-	Aldehyde,Ketones,Esters	Ketones	1537889-11-4	887417	732362	665946	1438215	2.33827e+06	775175	668170	786006	1.03742e+06	730317	0.754586	0.259953	0.659344	-0.600897	insig
MW0054781	C16H14N2O	Methaqualone	Aldehyde,Ketones,Esters	Ketones	72-44-6	2.10164e+06	1.02337e+06	3.39974e+06	297856	1.4825e+06	109478	62470.4	1.4751e+06	36849.8	9	1.13942	0.0673164	0.202755	-2.30219	down
MEDN0051	C5H11NO3S	Methionine Sulfoxide	Amino acid and Its metabolites	Amino acid derivatives	62697-73-8	22375.2	21750.1	20304.6	60883.3	55299.5	27196.6	30542.8	24141.2	27148.3	28647.2	0.362287	0.396479	0.762272	-0.391622	insig
MW0054786	C16H28O3	Methoprene acid	Terpenoids	Sesquiterpenoids	53092-52-7	8.23199e+06	8.79227e+06	9.82673e+06	9.01505e+06	8.08576e+06	6.19634e+06	5.02203e+06	6.78749e+06	6.07414e+06	6.86036e+06	1.68033	0.000442066	0.703961	-0.506432	insig
MW0007640	C11H17NO3	Methoxamine	Benzene and substituted derivatives	Benzene and substituted derivatives	390-28-3	1.7307e+06	1.09633e+06	940840	1.12056e+06	755692	870178	1.38777e+06	1.92553e+06	2.84158e+06	2.28911e+06	1.04786	0.10405	1.65024	0.722678	insig
MW0153788	C22H36O4	Methyl 10-gingerol	Aldehyde,Ketones,Esters	Esters	-	1.01844e+06	821187	1.18984e+06	1.05402e+06	923324	800752	929460	1.09469e+06	1.04082e+06	1.13491e+06	0.0231633	0.989001	0.998767	-0.00177951	insig
MW0054819	C27H32O7	Methyl 2-[(1R,2S,5R,6R,13S,16S)-6-(furan-3-yl)-1,5,15,15-tetramethyl-8,14,17-trioxo-7-oxatetracyclo[11.3.1.02,11.05,10]heptadec-10-en-16-yl]acetate	Terpenoids	Triterpene	1915-67-9	3.57037e+06	3.69291e+06	1.693e+06	5.6947e+06	3.1838e+06	4.31469e+06	1.38061e+06	1.35865e+06	3.70385e+06	2.38361e+06	0.679634	0.316533	0.736842	-0.440573	insig
MW0000332	C23H30N2O5	Methyl reserpate	Alkaloids	Alkaloids	2901-66-8	850177	1.66839e+06	502507	1.20796e+06	749506	775291	1.01974e+06	1.2474e+06	1.20532e+06	1.26657e+06	0.455578	0.649094	1.10762	0.147461	insig
MEDP1178	C6H12N4	Methylamine	Alcohol and amines	Amines	74-89-5	1.15926e+06	1.61092e+06	1.10425e+06	1.25592e+06	666662	876610	868008	814171	1.47791e+06	1.28307e+06	0.29591	0.64903	0.917676	-0.123943	insig
MEDP0685	C4H9NO2S	Methylcysteine	Amino acid and Its metabolites	Amino acids	1187-84-4	1.8815e+07	134159	514932	1.76028e+07	1.85841e+07	4.27076e+06	9.53327e+06	9.58084e+06	1.58981e+07	8.35435e+06	0.639023	0.750789	0.856002	-0.224314	insig
MEDN0335	C4H6O4	Methylmalonic Acid	Organic acid And Its derivatives	Organic acid And Its derivatives	516-05-2	2.88458e+07	2.87043e+07	1.96861e+07	1.20049e+08	1.1917e+08	7.61096e+07	4.55591e+07	5.40285e+07	4.03295e+07	5.84563e+07	0.25197	0.740654	0.867367	-0.205286	insig
MEDN0748	C8H8O3	Methylparaben	Benzene and substituted derivatives	Phenolic acids	99-76-3	28898.1	23052.4	35250.8	27548	30981.4	25355.5	28055.9	43725	43395.7	25636.3	0.460078	0.418832	1.14024	0.189341	insig
MW0054947	C22H30O5	Methylprednisolone	Hormones and hormone related compounds	Hormones and hormone related compounds	83-43-2	538325	943271	714461	945648	651390	827782	850446	737154	739412	949206	0.508677	0.51645	1.08197	0.113655	insig
FDATN01288	C26H34O8	Methylprednisolone hemisuccinate	Hormones and hormone related compounds	Hormones and hormone related compounds	2921-57-5	540011	355152	459724	256194	561198	9	9	566637	9	9	1.54585	0.0452963	0.260865	-1.93862	down
MW0007814	C29H38FN3O3	Mibefradil	Benzene and substituted derivatives	Benzene and substituted derivatives	116644-53-2	2.07091e+06	9	9	9	9	9	1.39441e+06	1.4896e+06	1.34695e+06	1.15019e+06	1.1405	0.224858	2.59841	1.37763	up
MW0055067	C29H35NO2	Mifepristone	Steroids	Steroid	84371-65-3	2.36616e+06	2.32692e+06	2.09871e+06	2.36232e+06	2.12681e+06	835761	1.19071e+06	1.6061e+06	794000	364917	1.55749	0.00239262	0.424742	-1.23534	down
FDATN00477	C13H17ClN2O2	Moclobemide	Benzene and substituted derivatives	Benzene and substituted derivatives	71320-77-9	3.57514e+06	4.72599e+06	4.58981e+06	3.37606e+06	3.40452e+06	4.53873e+06	4.55462e+06	3.6536e+06	4.13098e+06	4.81564e+06	0.699151	0.299096	1.10279	0.141159	insig
MEDN1720	C15H12O4	Monobenzyl Phthalate	Aldehyde,Ketones,Esters	Esters	2528-16-7	11408.1	22877.9	13827.5	13796.8	15556.5	9	9	3053.28	9	9	1.69373	0.000957052	0.0398787	-4.64824	down
MW0138979	C35H36ClNO3S	Montelukast	Heterocyclic compounds	Heterocyclic compounds	151767-02-1	6.39344e+06	2.16149e+06	5.83923e+06	2.66553e+06	1.96351e+06	570890	1.42791e+06	2.86272e+06	1.39346e+06	1.0376e+06	1.30009	0.0689219	0.383352	-1.38326	down
MW0007847	C9H11ClN2O	Monuron	Benzene and substituted derivatives	Benzene and substituted derivatives	150-68-5	1.74771e+06	1.42558e+06	1.90551e+06	1.01935e+06	933381	800759	916320	945194	1.32864e+06	1.14478e+06	1.0033	0.128332	0.73038	-0.453281	insig
MW0000339	C17H19NO4	Morphine N-oxide	Alkaloids	Isoquinoline alkaloids	639-46-3	700924	181385	497491	1.27885e+06	1.54044e+06	525300	360055	231216	466740	313680	0.808011	0.140463	0.451762	-1.14636	insig
MW0000341	C23H27NO9	Morphine-6-glucuronide	Alkaloids	Isoquinoline alkaloids	20290-10-2	179701	152404	90522	471903	260458	336754	119733	94709.7	361685	254748	0.0880093	0.977236	1.01094	0.0157042	insig
MEDN1945	C6H13NO4S	Morpholine ethanesulfonic acid	Organic acid And Its derivatives	Sulfonic acids	4432-31-9	521189	388249	567276	480706	351961	330023	338044	353031	324880	368202	1.35888	0.040414	0.742268	-0.429988	insig
MEDN1183	C11H14O4	Multifidol	Benzene and substituted derivatives	Phenolics	125074-06-8	417436	686536	359168	507220	797601	98040.3	203552	261086	190618	295103	1.56828	0.0105585	0.378762	-1.40064	down
MW0125240	C24H29NO2	Murrayanol	Heterocyclic compounds	Heterocyclic compounds	-	403953	618626	548900	452033	485613	261379	559356	731458	570348	419528	0.185824	0.942571	1.01313	0.0188192	insig
MW0007866	C17H20O6	Mycophenolic acid	Organic acid And Its derivatives	Organic acid And Its derivatives	24280-93-1	626748	309877	289485	673953	488820	487363	571529	381202	458067	503342	0.28592	0.977353	1.00528	0.00760042	insig
MEDP1360	C10H15NO6	Mycosporine-glycine	Amino acid and Its metabolites	Amino acid derivatives	65318-21-0	419127	50090.3	382767	582340	605709	231064	358997	325216	355302	235455	0.000798214	0.35302	0.73824	-0.437839	insig
MEDN0808	C6H12O6	Myoinositol	Carbohydrates and Its metabolites	Sugar alcohols	87-89-8	728720	687080	667496	954656	715339	291638	688408	682330	820748	553751	0.833886	0.212682	0.809123	-0.305569	insig
MW0125248	C11H12O3	Myristicin	Heterocyclic compounds	Heterocyclic compounds	607-91-0	3.38986e+06	2.30531e+06	2.25283e+06	3.4466e+06	2.41175e+06	1.1082e+06	1.7759e+06	1.78506e+06	2.53321e+06	2.40411e+06	1.13242	0.0537756	0.695802	-0.523252	insig
MW0008480	C17H25ClN2O3	N'-(5-Chloro-2-hydroxyphenyl)-N-octylpropanediamide	Benzene and substituted derivatives	Benzene and substituted derivatives	1298023-69-4	990031	701507	625371	695184	716783	443861	495358	602006	637853	550994	1.37226	0.0310901	0.732144	-0.449802	insig
MEDP0326	C11H12N2O4	N'-Formylkynurenine	Amino acid and Its metabolites	Amino acid derivatives	1022-31-7	906753	749924	680385	1.7894e+06	1.49609e+06	672522	646406	570174	1.26487e+06	876710	0.744152	0.252397	0.716877	-0.480203	insig
MEDP1472	C7H8N2O2	N'-Methyl-2-pyridone-5-carboxamide	Heterocyclic compounds	Pteridines and derivatives	701-44-0	6.41746e+06	2.15091e+07	1.26608e+07	2.91312e+06	3.44113e+06	684740	2.44589e+06	2.75778e+06	4.24265e+06	2.55401e+06	1.28081	0.121218	0.270231	-1.88774	down
MEDP1913	C11H18N2O4	N(Alpha)-Acetyl-Epsilon-(2-Propenal)Lysine	Amino acid and Its metabolites	Small Peptide	99124-74-0	830980	488881	405821	1.20197e+06	1.08559e+06	493252	459648	653589	1.10092e+06	781841	0.222147	0.608173	0.869433	-0.201853	insig
MEDP1052	C5H9NO3	N,-N-diacetyl-O-methylhydroxylamine	Alcohol and amines	Polyamines	128459-09-6	431787	389427	392514	243385	333159	277472	167553	228463	514516	380392	0.56535	0.545262	0.876066	-0.190889	insig
MW0126315	C26H28N6	N,N,N',N'-Tetrakis(2-pyridylmethyl)ethylenediamine	Heterocyclic compounds	Heterocyclic compounds	16858-02-9	9	77118.5	9	415333	360331	386465	470140	375521	548318	531579	1.0381	0.0282472	2.7111	1.43888	up
MEDP2143	C16H33NO3	N,N-Bis(2-hydroxyethyl)dodecanamide	FA	Others	120-40-1	283459	333538	294045	281814	267009	305669	276813	263416	313466	329775	0.208209	0.732827	1.02005	0.0286442	insig
MEDP1663	C8H18N4O2	N,N-Dimethylarginine	Amino acid and Its metabolites	Amino acid derivatives	30315-93-6	9	1.83856e+06	9	9	9	2.52785e+06	2.7256e+06	4.02763e+06	5.06317e+06	3.19936e+06	1.53264	0.000880718	9.54182	3.25426	up
MEDN1125	C13H22N2	N,N′-dicyclohexylcarbodiimide	Alcohol and amines	Polyamines	538-75-0	7.0708e+06	6.1685e+06	1.05648e+07	6.27193e+06	5.63193e+06	8.80822e+06	7.04122e+06	9.25173e+06	6.63094e+06	6.04704e+06	0.313139	0.713651	1.058	0.0813459	insig
MEDP1914	C15H21NO7	N-(1-Deoxy-1-fructosyl)phenylalanine	Amino acid and Its metabolites	Amino acid derivatives	87251-83-0	47874.8	35797.8	53752.1	29869.9	28392.9	22155.7	23121.1	32513.6	35920.3	39639.7	0.828247	0.206754	0.783649	-0.35172	insig
MEDP2412	C8H10N2O2	N-(2-hydroxyethyl)-3-pyridinecarboxamide	Heterocyclic compounds	Heterocyclic compounds	6265-73-2	3.01967e+06	1.71684e+06	1.43589e+06	3.47499e+06	3.89654e+06	806196	1.18795e+06	1.40998e+06	3.28257e+06	1.73186e+06	0.952972	0.151853	0.621575	-0.686	insig
MEDP1040	C20H41NO2	N-(2-hydroxyethyl)stearamide	Alcohol and amines	Amines	111-57-9	7116.31	19262.6	73345	7629.08	4126.91	2435.37	3048.89	1690.65	3895.74	1327.75	1.44655	0.202745	0.111216	-3.16856	down
MW0154056	C27H25ClN2O3	N-(2-phenylethyl)-Indomethacin amide	Alcohol and amines	Amines	261766-32-9	1.20454e+06	466365	581001	1.30202e+07	1.58779e+07	707264	971861	1.36223e+06	728510	653795	0.754655	0.189826	0.142011	-2.81592	insig
MEDP1962	C13H14N2O3	N-(3-Indolylacetyl)-L-alanine	Amino acid and Its metabolites	Amino acid derivatives	57105-39-2	43893.2	74283.2	101837	258930	111669	142130	49085.3	97531.9	78387	111559	0.171206	0.60075	0.810502	-0.303113	insig
MW0154075	C12H24N2O3	N-(6-Aminohexanoyl)-6-aminohexanoate	FA	Others	-	824287	604679	498020	1.48625e+06	1.45032e+06	1.31216e+06	830355	990381	866703	575807	0.0285076	0.818587	0.940755	-0.0881098	insig
MW0125457	C24H31FN2O	N-(Adamantan-1-yl)-1-(5-fluoropentyl)-1H-indole-3-carboxamide	Heterocyclic compounds	Indole and Its derivatives	1354631-26-7	612439	727932	428584	356337	404500	275240	393938	316074	655985	637709	0.4008	0.65147	0.900843	-0.150653	insig
MEDN2116	C9H16N2O5	N-(tert-Butoxycarbonyl)-L-asparagine	Amino acid and Its metabolites	Amino acid derivatives	7536-55-2	113497	105905	33193.3	18216.8	81100.2	36370.9	122392	101806	87432.5	183142	0.694741	0.27717	1.5093	0.593884	insig
MW0108579	C12H21NO4	N-3-Hydroxyoctanoyl-L-homoserine lactone	Aldehyde,Ketones,Esters	Esters	192883-14-0	192375	71956.1	285883	26936.5	778822	381606	30442.9	3.13712e+06	241810	482574	0.530321	0.374351	3.15165	1.65611	insig
MEDN1659	C13H14N2O3	N-AcetyTryptophan	Amino acid and Its metabolites	Amino acid derivatives	2280-01-5	47055	50919	36346	288685	198342	215918	54793.6	43575.8	80463.8	115219	0.0341866	0.71991	0.82075	-0.284985	insig
MEDN0561	C11H16N2O8	N-Acetyl-Asp-Glu	Amino acid and Its metabolites	Amino acid derivatives	3106-85-2	254016	194701	208406	761648	698399	322318	352723	286653	556794	729955	0.386112	0.867393	1.062	0.0867895	insig
MEDP1494	C8H15NO6	N-Acetyl-D-Galactosamine	Alcohol and amines	Amines	1811-31-0	2112625	1.47612e+06	1.03723e+06	1048850	435241	242965	263919	279583	463405	206507	1.62278	0.0274813	0.238357	-2.0688	down
MEDP0232	C8H15NO6	N-Acetyl-D-Glucosamine	Carbohydrates and Its metabolites	Sugar derivatives	7512-17-6	2112625	1.47612e+06	1.03723e+06	1048850	435241	242965	263919	279583	463405	206507	1.62278	0.0274813	0.238357	-2.0688	down
MW0108615	C7H13NO3S	N-Acetyl-DL-methionine	Amino acid and Its metabolites	Amino acid derivatives	1115-47-5	214198	117110	134066	226260	300050	113022	138022	195884	140476	88659.6	0.936618	0.144354	0.681733	-0.552721	insig
MEDN2002	C7H11NO5	N-Acetyl-L-Glutamic Acid	Amino acid and Its metabolites	Amino acid derivatives	1188-37-0	4.59691e+07	1.58222e+07	1.6705e+07	6.17066e+07	1.18145e+08	1.36132e+06	2.5771e+07	6.78256e+07	3.40268e+07	1.46617e+07	0.694372	0.331629	0.55602	-0.84679	insig
MEDP0611	C8H11N3O3	N-Acetyl-L-Histidine	Amino acid and Its metabolites	Amino acid derivatives	2497-02-1	1.88918e+06	279150	1.58274e+06	1.68214e+06	4.52065e+06	2.22516e+06	2.63474e+06	4.15904e+06	5.14796e+06	2.76439e+06	1.00319	0.154776	1.70098	0.766363	insig
MEDN0056	C8H15NO3	N-Acetyl-L-Leucine	Amino acid and Its metabolites	Amino acid derivatives	1188-21-2	477742	385725	484845	1.09903e+06	2.78992e+06	458718	238798	3.29742e+06	326885	377714	0.403798	0.888974	0.897328	-0.156292	insig
MEDN0057	C11H13NO4	N-Acetyl-L-Tyrosine	Amino acid and Its metabolites	Amino acid derivatives	537-55-3	795562	1.48121e+06	1.20778e+06	579282	916095	367195	444073	442428	305240	320976	1.69975	0.0161088	0.377498	-1.40546	down
MEDN0586	C5H9NO3	N-Acetyl-L-alanine	Amino acid and Its metabolites	Amino acid derivatives	97-69-8	2.14016e+06	1.2849e+06	1.22523e+06	1.35962e+06	1.85666e+06	1.00607e+06	997405	2.48868e+06	1.55519e+06	1.29452e+06	0.342589	0.759236	0.933298	-0.0995903	insig
MEDP2302	C7H13NO3S	N-Acetyl-L-methionine	Amino acid and Its metabolites	Amino acid derivatives	65-82-7	753475	411124	506210	604354	861630	230726	430698	433300	632327	326559	1.11464	0.0752531	0.654685	-0.611127	insig
MEDP1916	C11H13NO3	N-Acetyl-L-phenylalanine	Amino acid and Its metabolites	Amino acid derivatives	2018-61-3	925419	568619	716307	1.35647e+06	1.93576e+06	311537	285479	359632	513306	554132	1.46782	0.0466352	0.367843	-1.44284	down
MEDP0063	C6H9NO5	N-Acetylaspartate	Amino acid and Its metabolites	Amino acid derivatives	997-55-7	2.10229e+06	1.07796e+06	176333	678326	1.00895e+06	338263	416048	1.28621e+06	1.40629e+06	976162	0.0210335	0.756236	0.876902	-0.189512	insig
MEDP1183	C7H16N2O	N-Acetylcadaverine	Alcohol and amines	Polyamines	32343-73-0	236382	346979	1.07281e+06	707754	526494	416590	474475	385838	758843	515037	0.061346	0.689882	0.882496	-0.180338	insig
MEDP0064	C5H9NO3S	N-Acetylcysteine	Amino acid and Its metabolites	Amino acid derivatives	616-91-1	952583	371922	653427	277519	237016	23142.5	50243.5	166847	124381	27943.9	1.59685	0.0340578	0.157498	-2.66659	down
MEDN1658	C10H13NO3	N-Acetyldopamine	Alcohol and amines	Polyamines	2494-12-4	9	9	9	38208.4	9	21280.6	29016.1	26630.2	8283.77	17595.2	1.50451	0.180492	2.68813	1.4266	up
MEDN0506	C8H16NO9P	N-Acetylglucosamine 1-Phosphate	Carbohydrates and Its metabolites	Phosphate sugars	6866-69-9	1.41154e+07	9.40427e+06	9.79376e+06	4.16659e+06	836171	450452	779778	1.861e+06	1.20297e+06	684400	1.44072	0.0450691	0.129934	-2.94414	down
MEDP0089	C7H11N3O	N-Acetylhistamine	Alcohol and amines	Amines	673-49-4	4.42511e+06	1.31579e+07	7.75276e+06	1.9275e+06	800600	343688	1.42408e+06	1.63334e+06	2.56519e+06	1.56238e+06	1.05911	0.139909	0.26827	-1.89824	down
MEDP0067	C8H15NO6	N-Acetylmannosamine	Carbohydrates and Its metabolites	Sugars	3615-17-6	2112625	1.47612e+06	1.03723e+06	1048850	435241	242965	263919	279583	463405	206507	1.62278	0.0274813	0.238357	-2.0688	down
MEDN0439	C6H11NO4	N-Acetylthreonine	Amino acid and Its metabolites	Amino acid derivatives	17093-74-2	901846	471041	593983	963076	1.41108e+06	844926	1.04029e+06	1.213e+06	1.40563e+06	1.26469e+06	0.983164	0.180812	1.32884	0.410172	insig
MEDP0880	C6H10N2O4	N-Alpha-Acetyl-L-Asparagine	Amino acid and Its metabolites	Amino acid derivatives	4033-40-3	2.69137e+06	2.55698e+06	1.96274e+06	4.62581e+06	7.78984e+06	2.18253e+06	1.27109e+06	1.76711e+06	3.83433e+06	2.2337e+06	0.927018	0.203261	0.575172	-0.797934	insig
MEDP0886	C5H9N3O4	N-Amidino-L-Aspartate	Amino acid and Its metabolites	Amino acid derivatives	6133-30-8	1.31686e+06	787588	108670	388782	635107	125718	453747	956214	844210	556568	0.0256954	0.817253	0.907153	-0.140582	insig
MEDP0441	C13H18N2O3	N-Caffeoyl-Putrescine	Alcohol and amines	Amines	29554-26-5	254569	139586	166072	226219	107000	117542	182840	186531	210949	273736	0.359441	0.684618	1.08747	0.12098	insig
MEDP2035	C11H11NO3	N-Cinnamylglycine	Organic acid And Its derivatives	Organic acid And Its derivatives	16534-24-0	222356	36905.2	211638	33078.5	1.438e+06	289498	33874.5	1.50728e+06	71862	33539.2	0.119822	0.99764	0.996945	-0.00441378	insig
MW0125730	C17H17ClN4	N-Desmethylclozapine	Heterocyclic compounds	Heterocyclic compounds	6104-71-8	215390	179008	9	395265	9	9.08075e+06	7.73032e+06	7.72748e+06	1.14386e+07	1.06569e+07	1.40317	0.000240585	59.0543	5.88397	up
MW0139125	C25H27NO	N-Desmethyltamoxifen	Heterocyclic compounds	Heterocyclic compounds	31750-48-8	3.61769e+06	1.62269e+06	2.43682e+06	2.60667e+06	2.03991e+06	425093	712333	809950	826555	643080	1.74638	0.00506935	0.27727	-1.85064	down
MEDP2346	C4H9NO2	N-Ethylglycine	Amino acid and Its metabolites	Amino acid derivatives	627-01-0	1.53731e+06	742161	330217	1.07507e+06	1.48156e+06	472086	811226	1.1242e+06	2.93532e+06	1.87492e+06	0.442108	0.438544	1.39708	0.482413	insig
MEDP1996	C3H5NO3	N-Formylglycine	Amino acid and Its metabolites	Amino acids	2491-15-8	1.53445e+06	580279	415367	1.30162e+06	1.35803e+06	565493	993323	1.30311e+06	3.07875e+06	2.06698e+06	0.664643	0.300801	1.54297	0.625712	insig
MW0108796	C11H19NO3	N-Heptanoyl-L-homoserine lactone	Aldehyde,Ketones,Esters	Esters	177158-20-2	2.82795e+06	1.5e+06	1.96256e+06	2.17515e+06	1.90368e+06	718676	1.34179e+06	1.47454e+06	2.3382e+06	1.72739e+06	0.926419	0.145304	0.732986	-0.448143	insig
MW0108801	C10H17NO3	N-Hexanoyl-L-homoserine lactone	Aldehyde,Ketones,Esters	Esters	147852-83-3	924577	135711	708968	167315	7.14847e+06	1.00506e+06	199349	1.03818e+07	309569	183561	0.009231	0.810579	1.32959	0.410982	insig
MEDN0060	C7H13NO3	N-Isovaleroylglycine	Amino acid and Its metabolites	Amino acid derivatives	16284-60-9	2.07663e+06	186228	3.80248e+06	59511.4	9.13119e+06	3.20515e+06	288796	2.21168e+07	476173	223411	0.092123	0.647943	1.72458	0.786247	insig
MEDP0878	C6H11NO4	N-Methyl-L-Glutamate	Amino acid and Its metabolites	Amino acid derivatives	35989-16-3	125510	9	105256	124012	128012	91008	9	221068	195043	120715	0.0886346	0.551876	1.30042	0.378981	insig
MEDP1177	C5H11NO2	N-Methyl-α-aminoisobutyric acid	Amino acid and Its metabolites	Amino acid derivatives	2566-34-9	168154	130548	130043	142988	100011	88124.7	79749.6	107046	144414	140831	0.791484	0.232854	0.833896	-0.26206	insig
MEDP0868	C4H9NO2	N-Methylalanine	Amino acid and Its metabolites	Amino acid derivatives	3913-67-5	1.53731e+06	742161	330217	1.07507e+06	1.48156e+06	472086	811226	1.1242e+06	2.93532e+06	1.87492e+06	0.442108	0.438544	1.39708	0.482413	insig
MEDP1915	C7H15NO2	N-Methylisoleucine	Amino acid and Its metabolites	Amino acids	-	66164.7	66705.1	49886.5	97300.1	54681.2	9	9	9	9	9	1.89305	0.00125857	0.000134434	-12.8608	down
MEDN1861	C16H31NO3	N-Myristoylglycine	Amino acid and Its metabolites	Amino acid derivatives	14246-55-0	22463	28100.1	28929.2	29591.3	27781.8	30365.9	31557.2	22061.4	26423.3	35288.4	0.403882	0.52056	1.06452	0.0902056	insig
MW0125913	C22H23N3O	N-Phenyl-4-(quinolin-3-ylmethyl)piperidine-1-carboxamide	Heterocyclic compounds	Heterocyclic compounds	959151-50-9	3.08962e+06	1.54169e+06	1.81623e+06	3.63999e+06	4.15546e+06	409085	322482	433861	600365	384160	1.78153	0.00868248	0.150948	-2.72788	down
MEDN0061	C10H11NO3	N-Phenylacetylglycine	Amino acid and Its metabolites	Amino acid derivatives	500-98-1	102389	11128.1	81783.2	12009.6	688251	198450	11471.6	1.11842e+06	31698.3	13197.4	0.031944	0.713906	1.53338	0.616719	insig
MEDP2177	C17H17NO3	N-Phenylacetylphenylalanine	Benzene and substituted derivatives	Benzene and substituted derivatives	738-75-0	31607	11955.3	29948.6	79892	123586	35088.5	29430.3	27166.1	72404.9	32810.3	0.116205	0.498921	0.710859	-0.492365	insig
MEDN2201	C13H11NO2	N-Phenylanthranilic acid	Benzene and substituted derivatives	Benzene and substituted derivatives	91-40-7	71057.5	91798.7	72496.1	88896.3	91931.5	73623.8	84709.3	91380.2	74121	109612	0.264211	0.683691	1.04149	0.0586464	insig
MEDN0062	C5H9NO3	N-Propionylglycine	Amino acid and Its metabolites	Amino acids	21709-90-0	2.49023e+06	1.0253e+06	1.09322e+06	3.49289e+06	4.58634e+06	1.3979e+06	1.55996e+06	2.0166e+06	2.35399e+06	1.39934e+06	0.418418	0.322046	0.687879	-0.539774	insig
MW0125556	C12H15N3O2S	N-[2-(Methylamino)ethyl]-5-isoquinolinesulfonamide dihydrochloride	Benzene and substituted derivatives	Benzene and substituted derivatives	113276-94-1	4.01606e+06	1.85303e+06	1.79531e+06	2.47544e+06	2.36325e+06	1.47884e+06	2.42296e+06	2.96044e+06	4.78617e+06	3.7148e+06	0.494664	0.434353	1.22875	0.297195	insig
MW0125557	C28H41N7O3	N-[2-[[4-(Diethylamino)butyl]amino]-6-(3,5-dimethoxyphenyl)pyrido[2,3-d]pyrimidin-7-yl]-N'-(1,1-dimethylethyl)urea	Heterocyclic compounds	Heterocyclic compounds	219580-11-7	1.81465e+07	3.33782e+07	2.36713e+07	4.00078e+07	7.20383e+07	3.69764e+07	3.46738e+07	2.82411e+07	3.84339e+07	5.38222e+07	0.310747	0.927756	1.0262	0.0373092	insig
MEDP2359	C14H25NO11	N-acetyl-D-Lactosamine	Carbohydrates and Its metabolites	Carbohydrates and Its metabolites	32181-59-2	1.15907e+06	377526	653095	1.05265e+06	795613	304846	252185	373931	346432	121674	1.49664	0.0168381	0.346479	-1.52916	down
MW0169519	C20H33NO3S	N-acetyl-S-farnesyl-L-Cysteine	Amino acid and Its metabolites	Amino acid derivatives	135304-07-3	160052	137540	134643	124648	93219.4	9	95095.7	107290	111502	81864.5	0.721869	0.0697554	0.608769	-0.716033	insig
MEDN0818	C5H9NO3	N-acetyl-beta-alanine	Amino acid and Its metabolites	Amino acid derivatives	3025-95-4	1.94139e+06	1.21019e+06	1.18997e+06	1.33814e+06	1.75726e+06	903114	947657	2.31499e+06	1.37441e+06	1.271e+06	0.423054	0.687055	0.915855	-0.126809	insig
MEDN0827	C7H14N2O3	N-acetylornithine	Amino acid and Its metabolites	Amino acid derivatives	6205-08-9	2.3721e+06	1.47272e+06	1.01526e+06	3.87386e+06	8.24814e+06	1.57218e+06	1.25748e+06	1.94281e+06	2.3258e+06	1.72827e+06	0.62948	0.281799	0.519757	-0.944091	insig
MEDN1994	C6H11NO3	N-butylglycine	Amino acid and Its metabolites	Amino acid derivatives	20208-73-5	23668.5	9	30245.3	4364.99	144230	73742.7	4620.11	286489	11750.3	6808.62	0.570269	0.570304	1.89322	0.92084	insig
MEDN0579	C12H15NO4	N-lactoyl-phenylalanine	Amino acid and Its metabolites	Amino acid derivatives	-	120391	193021	124286	99944.7	85454.7	48660.5	78957.2	92524	95448.1	99579.2	1.16978	0.0919737	0.666299	-0.585759	insig
MW0154554	C12H23NO	N-methylundec-10-enamide	FA	Others	-	1.23844e+06	1.4521e+06	1.29241e+06	1.40014e+06	1.43006e+06	1.30723e+06	1.14112e+06	1.07901e+06	1.79961e+06	1.52229e+06	0.089044	0.960498	1.0053	0.00762526	insig
MW0108923	C18H17NO5	N-trans-p-Coumaroyltyrosine	Amino acid and Its metabolites	Amino acid derivatives	1135133-23-1	473228	502561	407794	560815	523848	303583	365447	406151	328817	361644	1.60762	0.002722	0.715342	-0.483294	insig
MEDN0337	C13H16N2O4	N-γ-Acetyl-N-2-Formyl-5-Methoxykynurenamine	Amino acid and Its metabolites	Amino acid derivatives	52450-38-1	27136	9	22201.3	26838.2	9	9	26431.1	86084.4	13510.7	14392.3	0.448759	0.46529	1.84304	0.882086	insig
MW0154137	C37H43N3O9	N1,N5,N10-Triferuloyl spermidine	Heterocyclic compounds	Heterocyclic compounds	-	318924	258256	203866	1.49908e+07	1.39426e+07	1.12582e+06	893546	624911	620198	716643	0.297929	0.213691	0.133979	-2.89992	insig
MW0154139	C29H39N3O8	N1,N8-Bis(sinapoyl)spermidine	Heterocyclic compounds	Heterocyclic compounds	-	95759.6	2.06693e+06	211766	639552	510914	934507	1.43597e+06	1.61609e+06	594048	966113	0.895827	0.35036	1.57358	0.654046	insig
MEDP1786	C11H23N3O2	N1,N8-diacetylspermidine	Heterocyclic compounds	Heterocyclic compounds	82414-35-5	9.84556e+07	2.03871e+07	3.48536e+07	4.10688e+07	6.98282e+07	1.43104e+07	2.7362e+07	3.67955e+07	2.26148e+07	1.31744e+07	1.16463	0.0972002	0.431822	-1.21149	down
MW0139091	C26H33N3O6	N1-Caffeoyl-N10-feruloylspermidine	Heterocyclic compounds	Heterocyclic compounds	-	269787	170699	234391	186738	146253	402548	307138	287212	394686	504730	1.61175	0.00654187	1.88151	0.911891	insig
MW0108562	C15H20N2O4	N2-(1-Oxo-4-phenylbutyl)-L-glutamine	Alcohol and amines	Amines	491851-62-8	2.53942e+06	1.99296e+06	1.62255e+06	2.03728e+06	1.87343e+06	956000	899151	1.15337e+06	1.69204e+06	1.70367e+06	1.38174	0.0135489	0.636247	-0.652341	insig
MEDP2473	C11H9FN6	N3-(4-fluorophenyl)-1H-pyrazolo[3,4-d]pyrimidine-3,4-diamine	Heterocyclic compounds	Heterocyclic compounds	522629-08-9	196128	153048	156847	142200	110192	75049.3	66518.9	67013.4	148552	104236	1.36395	0.0220064	0.608335	-0.717062	insig
MEDP1787	C11H15N3O6	N4-Acetylcytidine	Nucleotide And Its metabolites	Nucleotide And Its metabolites	3768-18-1	284130	310685	321950	305098	469702	162788	263834	722083	251212	159369	0.576027	0.819886	0.9218	-0.117474	insig
MEDP1788	C11H18N3O15P3	N4-Acetylcytidine-triphosphate	Nucleotide And Its metabolites	Nucleotide And Its metabolites	-	430694	496664	381542	426832	473900	393821	381719	381521	477281	445077	0.626931	0.37659	0.94107	-0.0876259	insig
MW0008784	C14H16N4O3S	N4-Acetylsulfamethazine	Benzene and substituted derivatives	Benzene and substituted derivatives	100-90-3	1.20132e+06	1.12712e+06	1.1648e+06	915232	910292	856380	884297	984065	905180	960947	1.15915	0.0808726	0.863146	-0.212324	insig
MEDP1954	C12H17N5O5	N6-(2-Hydroxyethyl)adenosine	Nucleotide And Its metabolites	Nucleotide And Its metabolites	4338-48-1	9	382039	438765	49371.7	53453.8	66281.2	126593	157165	127441	112048	0.475876	0.515555	0.638266	-0.64777	insig
MEDP0062	C8H16N2O3	N6-Acetyl-L-Lysine	Amino acid and Its metabolites	Amino acid derivatives	692-04-6	7.92063e+06	5.92337e+06	1.24908e+07	4.00608e+06	7.30959e+06	4.68166e+06	5.52315e+06	1.03874e+07	3.87668e+06	2.93028e+06	0.786263	0.316568	0.727724	-0.458536	insig
MEDP0378	C14H17N5O8	N6-Succinyl Adenosine	Nucleotide And Its metabolites	Nucleotide And Its metabolites	4542-23-8	8.58066e+07	8.50184e+06	1.87858e+07	2.5176e+07	2.43807e+07	6.81607e+06	2.43634e+07	2.33601e+07	1.22683e+07	6.7528e+06	0.802055	0.268637	0.452261	-1.14477	insig
MEDN1076	C10H13N5	N6-isopentene adenine	Nucleotide And Its metabolites	Nucleotide And Its metabolites	2365-40-4	78358.1	28468	19347.7	30025.7	32749.5	9	1201.4	7019.85	4237.63	1159.31	1.40815	0.0272969	0.0721209	-3.79344	down
MEDP1789	C11H15N5O3	N6-methyl-2'-deoxyadenosine	Nucleotide And Its metabolites	Nucleotide And Its metabolites	2002-35-9	2.64625e+06	4.38144e+06	9.02944e+06	4.00777e+06	3.32602e+06	296898	706560	1.85095e+06	593574	342685	1.68627	0.0233246	0.162057	-2.62542	down
MW0154313	C23H31N5O6	NBD-FTY720 phenoxy	Benzene and substituted derivatives	Benzene and substituted derivatives	-	80820.2	69557.3	69544.6	58814.1	50038.7	68752.1	61355.2	232600	17092.1	15592.1	0.407307	0.756763	1.20262	0.266182	insig
MEDP2285	C24H35N7	NSC-23766	Benzene and substituted derivatives	Benzene and substituted derivatives	733767-34-5	5935.92	2002.63	3906.42	3000.13	5173.92	4013.66	2555.86	2174.14	3680.51	2791.71	0.583136	0.271951	0.760071	-0.395794	insig
MW0125617	C24H36O3	Nabilone	Aldehyde,Ketones,Esters	Ketones	51022-71-0	191692	145495	156822	180943	190168	117950	167304	202333	145620	175288	0.435575	0.526442	0.934545	-0.0976636	insig
MW0008829	C20H23NO4	Naltrexone	Benzene and substituted derivatives	Benzene and substituted derivatives	16590-41-3	3231111	2.03119e+06	3.17473e+06	3.86611e+06	3.04097e+06	885656	1.78315e+06	1.0172e+06	2.65006e+06	1.51492e+06	1.41459	0.00854913	0.511661	-0.966741	insig
MW0139092	C16H14O6	Nanafrocin	Heterocyclic compounds	Heterocyclic compounds	52934-83-5	1.7064e+06	1.6549e+06	1.75748e+06	2.17035e+06	1.94778e+06	698117	1.08064e+06	1.27967e+06	1.40755e+06	1.19441e+06	1.53739	0.00189174	0.612801	-0.706509	insig
MW0108686	C19H27NO3	Nateglinide	Flavonoids	Flavones	105816-04-4	1.34227e+06	661300	901268	3.16026e+06	4.32055e+06	380021	309128	453897	493840	430300	1.48149	0.0795574	0.199043	-2.32885	down
MW0125750	C38H44N2O6	Neferine	Heterocyclic compounds	Heterocyclic compounds	-	383663	415566	392588	260844	415390	229815	268691	1.46281e+06	275137	239205	0.0935625	0.643627	1.32526	0.40628	insig
MW0108757	C14H18N2O2	Nefiracetam	Heterocyclic compounds	Heterocyclic compounds	77191-36-7	1.11126e+07	7.42264e+06	8.2179e+06	8.51433e+06	6.98289e+06	5.67073e+06	3.63253e+06	4.1694e+06	6.68039e+06	6.55604e+06	1.39623	0.0116348	0.632162	-0.661633	insig
MW0125756	C33H29NO8	Neoacrimarine H	Alcohol and amines	Amines	-	8.56859e+06	5.33034e+06	8.78751e+06	3.30414e+06	2.61228e+06	535830	2.25239e+06	6.99088e+06	2.5316e+06	2.01003e+06	1.05622	0.129685	0.500675	-0.998053	insig
MW0114992	C23H46N6O13	Neomycin	Carbohydrates and Its metabolites	Carbohydrates and Its metabolites	119-04-0	2.22171e+06	908372	833735	1.32011e+06	1.04551e+06	484275	616233	811734	1.53606e+06	1.08248e+06	0.76127	0.28854	0.715826	-0.48232	insig
MW0055282	C29H46O4	Neotigogenin acetate	Terpenoids	Terpene	4948-43-0	8.9277e+06	5.36114e+06	8.44743e+06	9.95301e+06	7.63487e+06	1.88229e+06	3.5924e+06	2.08077e+06	4.73514e+06	2.41507e+06	1.65289	0.000904637	0.364687	-1.45527	down
MW0125788	C16H18N4O2	Nialamide	Alcohol and amines	Amines	51-12-7	1.73441e+06	1.00182e+06	1.23256e+06	1.98794e+06	1.32647e+06	503333	927879	919085	1.11878e+06	996812	1.26675	0.0316317	0.613177	-0.705624	insig
MEDP0242	C6H6N2O	Nicotinamide	CoEnzyme and vitamins	CoEnzyme and vitamins	98-92-0	251540	1.51562e+06	507270	226060	420448	801969	1.10083e+06	1.31964e+06	1.51597e+06	1.63106e+06	1.2698	0.0454133	2.18062	1.12474	up
MEDP1791	C11H15ClN2O5	Nicotinamide riboside chloride	Nucleotide And Its metabolites	Nucleotide And Its metabolites	23111-00-4	220477	236822	144679	147572	242524	103468	94852.1	167664	260660	163879	0.79681	0.307454	0.79684	-0.327639	insig
MEDP0246	C6H5NO2	Nicotinic Acid	CoEnzyme and vitamins	CoEnzyme and vitamins	59-67-6	1.62797e+07	2.63351e+07	1.88464e+07	6.65465e+06	5.83058e+06	5.25356e+06	1.01907e+07	1.46265e+07	3.38094e+07	1.97568e+07	0.108838	0.764382	1.13105	0.177663	insig
MEDP0173	C21H27N7O14P2	Nicotinic Acid Adenine Dinucleotide	Nucleotide And Its metabolites	Nucleotide And Its metabolites	53-84-9	183776	42550.4	56697.7	109032	87536.2	38064.9	189475	124497	312049	214787	0.778098	0.17465	1.83254	0.873845	insig
MEDP0247	C8H8N2O3	Nicotinuric Acid	CoEnzyme and vitamins	CoEnzyme and vitamins	583-08-4	1.91374e+06	1.31954e+06	1.76184e+06	3.0854e+06	2.36136e+06	4.38019e+06	3.87463e+06	4.64066e+06	4.68173e+06	3.60262e+06	1.66195	0.00056856	2.02835	1.02031	up
MW0009088	C28H22F3N7O	Nilotinib	Benzene and substituted derivatives	Benzene and substituted derivatives	641571-10-0	1.52466e+06	1.20782e+06	1.0213e+06	2.05579e+06	1.03458e+06	639575	1.17746e+06	823181	1.37901e+06	1.04378e+06	0.90451	0.171331	0.739758	-0.434874	insig
MW0125812	C21H26N2O7	Nimodipine	Heterocyclic compounds	Heterocyclic compounds	66085-59-4	1.65719e+06	1.67623e+06	1.78097e+06	1.45292e+06	1.46451e+06	926066	879449	1.08881e+06	938819	952099	1.83108	9.13269e-05	0.595785	-0.747136	insig
MW0009105	C12H9N3O5S	Nitazoxanide	Benzene and substituted derivatives	Benzene and substituted derivatives	55981-09-4	5.47691e+07	42561141	3.13836e+07	4.07935e+07	1.88484e+07	3.02616e+07	4.10972e+07	1.16408e+07	3.41809e+07	3.63343e+07	0.473044	0.401814	0.815026	-0.295082	insig
MW0125830	C18H20N2O6	Nitrendipine	Heterocyclic compounds	Heterocyclic compounds	39562-70-4	345385	598399	442774	806640	825079	421368	516522	537761	437774	596802	0.495186	0.361282	0.831675	-0.265908	insig
MEDL02258	C17H27NO3	Nordihydrocapsaicin	Alkaloids	Alkaloids	28789-35-7	1.32173e+06	681878	903184	911896	808778	447657	878594	1.0007e+06	1.27148e+06	976584	0.112244	0.952806	0.988664	-0.0164472	insig
MEDL01837	C17H26O4	Nordihydrocapsiate	Phenolic acids	Phenolic acids	220012-53-3	1.21424e+07	1.57917e+07	1.1199e+07	1.35121e+07	1.67073e+07	1.22871e+07	1.30287e+07	1.47662e+07	1.36138e+07	1.47612e+07	0.0654462	0.882197	0.987084	-0.0187547	insig
MEDN0180	C8H11NO3	Norepinephrine	Hormones and hormone related compounds	Hormones and hormone related compounds	51-41-2	37463.5	31890.4	25081.2	41575.1	57875.7	11029.5	27694.8	27189.5	31396.1	24896.1	1.11419	0.0657709	0.630299	-0.665892	insig
MW0000376	C16H17NO3	Normorphine	Alkaloids	Isoquinoline alkaloids	466-97-7	1.19078e+06	477463	1.14171e+06	386755	299182	282582	281722	268578	364114	292689	1.22075	0.10593	0.426124	-1.23065	down
MW0125895	C17H17N3S	Norquetiapine	Heterocyclic compounds	Heterocyclic compounds	5747-48-8	1.60955e+06	842359	1.22928e+06	1.54791e+06	1.46979e+06	1.02409e+06	1.52164e+06	1.37299e+06	1.64491e+06	1.61113e+06	0.428898	0.611935	1.07104	0.0990096	insig
MEDP0075	C8H16N4O3	Nα-Acetyl-L-Arginine	Amino acid and Its metabolites	Amino acid derivatives	155-84-0	5.68779e+06	1.03336e+06	1.78944e+06	2.6302e+06	4.8544e+06	3.31278e+06	2.49673e+06	1.91417e+06	3.89423e+06	2.84745e+06	0.180659	0.76126	0.904358	-0.145035	insig
MEDP0849	C7H12N2O4	Nα-Acetyl-L-glutamine	Amino acid and Its metabolites	Amino acid derivatives	2490-97-3	7.21228e+06	1.12071e+06	4.83185e+06	2.68215e+06	6.50421e+06	3.79794e+06	6.02738e+06	1.15831e+07	3.73073e+06	3.27258e+06	0.522576	0.548466	1.27115	0.346136	insig
MW0154667	C26H36N2O2	O-2545(hydrochloride)	Benzene and substituted derivatives	Benzene and substituted derivatives	-	191324	89185	135833	97990.2	91729.5	92503.5	107571	82629.9	133297	199522	0.0975214	0.94882	1.01561	0.0223498	insig
MEDN0616	C5H9NO4	O-Acetyl-L-serine	Amino acid and Its metabolites	Amino acid derivatives	5147-00-2	287810	249341	126378	152461	312697	191160	144485	306114	177339	196612	0.240841	0.636743	0.899903	-0.152159	insig
MW0125963	C32H46N8O6S2	O-Isobutyroylthiamine disulfide	Heterocyclic compounds	Heterocyclic compounds	3286-46-2	162057	85099.7	156499	119810	105458	63349.4	177799	216530	168817	91430.6	0.153526	0.599614	1.14152	0.190951	insig
MEDN0065	C3H8NO6P	O-Phospho-L-Serine	Amino acid and Its metabolites	Amino acid derivatives	407-41-0	141096	134781	125428	92161	148538	53385.1	9	129023	81449.7	63428.7	0.783852	0.0362797	0.509803	-0.971989	insig
MW0154679	C26H28N2O5	Obliquine	Heterocyclic compounds	Heterocyclic compounds	-	4.32063e+06	5.71306e+06	5.3912e+06	3.47552e+06	3.91234e+06	4.40406e+06	3.13358e+06	5.27329e+06	4.21066e+06	5.66888e+06	0.0742694	0.969307	0.99464	-0.00775413	insig
MEDP2486	C20H19NO6	Ochratoxin-B	Benzene and substituted derivatives	Benzene and substituted derivatives	4825-86-9	318990	108365	155462	223347	178033	103267	195353	217722	219811	177908	0.0751145	0.746558	0.928739	-0.106655	insig
MEDP0696	C18H37NO	Octadecanamide	Alcohol and amines	Amines	124-26-5	7361.69	5539.24	7015.04	10768.9	12070.8	10992.9	12925.1	8345.4	11494.4	12020.4	1.0816	0.11727	1.30458	0.383587	insig
MEDN1566	C18H34O4	Octadecanedioic acid	Organic acid And Its derivatives	Organic acid And Its derivatives	871-70-5	523698	954539	951420	465004	661563	104084	229106	658896	253080	128797	1.47047	0.0163992	0.386354	-1.372	down
MW0009238	C25H28ClN3O2S	Octanoic acid,2-[[4-[([1,1'-biphenyl]-4-ylmethyl)amino]-6-chloro-2-pyrimidinyl]thio]-	Benzene and substituted derivatives	Benzene and substituted derivatives	1077626-52-8	718435	9	814723	669728	839958	9	9	9	9	9	1.50276	0.017258	1.47888e-05	-16.0451	down
MEDP0574	C18H35NO	Oleamide	Alcohol and amines	Amines	301-02-0	1.00339e+06	8.79247e+06	1.15531e+07	1.97526e+06	4.29922e+06	5.36187e+06	2.67309e+06	1.53889e+06	1.66072e+06	2.38623e+06	0.630522	0.247394	0.493089	-1.02008	insig
MW0154728	C28H50N4O3S	Oleic Acid-biotin	FA	Others	-	446957	234151	251006	272406	218586	152441	110266	236124	238480	203506	1.12876	0.0896291	0.661102	-0.597055	insig
MW0154732	C45H72O12	Oligomycin B	Heterocyclic compounds	Heterocyclic compounds	11050-94-5	145688	9630.5	9	540029	366977	347046	1.0164e+06	971917	592847	227868	0.973456	0.0650753	2.97089	1.5709	insig
MW0055499	C44H70O16	Ophiopogonin D	Steroids	Steroidal saponins	945619-74-9	41875.5	12295.1	30112.3	47465.5	46485.2	14140	13640.2	19097	25449.9	9	0.869993	0.0312615	0.40585	-1.30098	insig
MW0109002	C11H19N3O6	Ophthalmic acid	Organic acid And Its derivatives	Organic acid And Its derivatives	-	4.33283e+06	2.90632e+06	2.4573e+06	9.27857e+06	1.43758e+07	900287	684853	1.12645e+06	1.88927e+06	1.15626e+06	1.55639	0.0721027	0.172623	-2.5343	down
MEDN0445	C10H12N2O8	Orotidine	Nucleotide And Its metabolites	Nucleotide And Its metabolites	314-50-1	195407	569803	536943	773218	919745	637028	625879	582129	777328	868387	0.56999	0.48955	1.16548	0.220926	insig
MW0109008	C16H28N2O4	Oseltamivir	Others	Medicine	196618-13-0	251100	297972	255778	750512	710092	292996	663688	604772	269990	321183	0.0110999	0.877463	0.950197	-0.0737018	insig
MEDN0704	C4H4O5	Oxaloacetic acid	Organic acid And Its derivatives	Organic acid And Its derivatives	328-42-7	95436.9	62459.9	71419.5	165822	185276	45360.4	45598.8	192837	157643	93263.1	0.283575	0.820216	0.921242	-0.118348	insig
MW0009299	C20H33NO3	Oxeladin	Benzene and substituted derivatives	Benzene and substituted derivatives	468-61-1	747234	302654	514792	499999	447785	231174	445318	617026	662065	399159	0.229736	0.773367	0.937224	-0.0935348	insig
MEDN0470	C6H8O5	Oxoadipic Acid	Organic acid And Its derivatives	Organic acid And Its derivatives	3184-35-8	108975	255103	271436	187348	208514	201529	260063	86125.7	314964	302528	0.154847	0.613307	1.12976	0.17602	insig
MEDP1083	C5H4N4O2	Oxypurinol	Nucleotide And Its metabolites	Nucleotide And Its metabolites	2465-59-0	5.41072e+06	1.51256e+07	9.32943e+06	6.02195e+06	1.74697e+06	535373	1.68364e+06	3.96729e+06	6.12272e+06	1.79755e+06	1.12287	0.108505	0.374829	-1.41569	down
MEDP0450	C7H7NO2	P-Aminobenzoate	Benzene and substituted derivatives	Phenolic acids	150-13-0	657673	434722	558664	229917	287242	79388.9	262937	389372	380424	187709	0.982794	0.122339	0.599493	-0.738186	insig
MEDP0101	C9H8O3	P-Coumaric Acid	Benzene and substituted derivatives	Phenolic acids	501-98-4	5.1213e+06	3.31098e+06	2.67561e+06	7.248e+06	7.51768e+06	2.63132e+06	2.73008e+06	3.75482e+06	6.88823e+06	4.75763e+06	0.457948	0.442502	0.802444	-0.317527	insig
MEDN1967	C6H7NO3S	P-sulfanilic acid	Amino acid and Its metabolites	Amino acid derivatives	121-57-3	98490.9	153990	135877	139674	141058	32770.9	91604.6	68147.9	97737.6	116211	1.24612	0.0185862	0.607499	-0.719045	insig
MEDP1657	C24H52NO6P	PC(O-16:0/0:0)	GP	PC O	52691-62-0	164937	93627.7	2.55983e+06	422426	258618	146857	297717	494479	175455	68433.4	0.564798	0.381305	0.338037	-1.56475	insig
MEDP1221	C25H54NO6P	PC(O-16:0/O-1:0)	GP	PC O	-	868148	534922	3.7627e+06	2.80845e+06	633447	1.9867e+06	5.51483e+06	1.39611e+06	5.81239e+06	2.64437e+06	1.02016	0.163899	2.01616	1.01161	up
MW0126051	C15H18N4O4	PD-160725 2-hydroxyethanesulfonate	Heterocyclic compounds	Heterocyclic compounds	186268-11-1	5.74321e+06	4.96149e+06	3.7909e+06	4.65221e+06	4.61099e+06	2.2991e+06	2.61545e+06	3.14305e+06	3.37152e+06	3.76206e+06	1.54562	0.00328146	0.639391	-0.645229	insig
MW0009346	C18H16FN3O2	PDGF Receptor Tyrosine Kinase Inhibitor IV	Benzene and substituted derivatives	Phenolics	627512-69-0	651631	556673	746562	1.40072e+06	2.21993e+06	1.01743e+06	929133	1.29239e+06	1.10688e+06	1.13656e+06	0.325579	0.956098	0.983299	-0.0242984	insig
MW0061342	C20H28O4	PGB3	Hormones and hormone related compounds	Hormones and hormone related compounds	36614-32-1	5.45337e+06	1.78134e+06	3.18361e+06	3.38396e+06	3.00175e+06	1.5238e+06	1.48383e+06	2.10644e+06	1.79084e+06	1.50463e+06	1.40889	0.0458904	0.500448	-0.998708	insig
MEDN0794	C20H36O5	PGF1α	FA	Oxidized lipids	745-62-0	149384	182427	118877	151825	143960	169634	139943	135369	138085	240535	0.452175	0.516797	1.10328	0.141796	insig
MW0155046	C20H32O4	PGF2 1,9-lactone	Hormones and hormone related compounds	Hormones and hormone related compounds	55314-48-2	672724	948396	954709	864883	855070	2.67591e+06	4.2341e+06	4.31425e+06	4.25344e+06	4.7192e+06	1.84323	0.00071646	4.70156	2.23314	up
MW0061353	C20H30O5	PGK2	Hormones and hormone related compounds	Hormones and hormone related compounds	275816-51-8	804005	285321	364354	414069	337669	221158	247939	588105	206528	213422	0.900112	0.256137	0.669783	-0.578234	insig
MW0169673	C15H18O7	PICROTIN	Aldehyde,Ketones,Esters	Esters	21416-53-5	2.18965e+07	1.26905e+07	1.95308e+07	9.59113e+06	8.23751e+06	1.28543e+07	1.36592e+07	1.446e+07	6.5094e+06	1.45939e+07	0.274081	0.546719	0.86282	-0.212869	insig
MW0126017	C23H27FN4O3	Paliperidone	Aldehyde,Ketones,Esters	Ketones	144598-75-4	600171	406807	450971	407415	394628	630934	701920	1.0544e+06	793737	758877	1.63606	0.00604645	1.74331	0.801829	insig
MEDP1795	C18H37NO2	Palmitoylethanolamide（(PEA）	Alcohol and amines	Amines	544-31-0	36069.5	81242.7	219865	45094	33879.1	25335.7	29933.2	24135.1	34921.1	24529.7	1.24667	0.190425	0.333665	-1.58353	down
MEDP0389	C11H22N2O4S	Pantetheine	CoEnzyme and vitamins	CoEnzyme and vitamins	496-65-1	9.37137e+07	1.12157e+08	1.06561e+08	9.45326e+07	9.72957e+07	9.20221e+07	9.53983e+07	8.73006e+07	102469484	1.05879e+08	0.59128	0.418428	0.957978	-0.061936	insig
MEDN0245	C9H17NO5	Pantothenate	CoEnzyme and vitamins	CoEnzyme and vitamins	79-83-4	988168	680271	1.07092e+06	837164	1.25683e+06	416932	768654	1.20055e+06	668156	386789	1.0159	0.160214	0.711945	-0.490163	insig
MEDP1468	C9H19NO4	Pantothenol	CoEnzyme and vitamins	CoEnzyme and vitamins	16485-10-2	24501	21495	68836.3	10940.2	14558.9	10564.3	15535.5	10446.5	21679.2	19470.5	0.752125	0.302183	0.553661	-0.852926	insig
MW0056777	C15H20O3	Parthenolide	Terpenoids	Sesquiterpenoids	20554-84-1	1.86674e+06	1.95762e+06	2.2141e+06	2.74545e+06	2.07032e+06	734897	1.13041e+06	687492	1.05159e+06	1.31748e+06	1.67892	0.000386574	0.453451	-1.14098	down
MW0154929	C27H31NO3	Paspalicine	Heterocyclic compounds	Heterocyclic compounds	11024-55-8	1.61078e+06	5.24147e+06	1.27233e+06	2.6265e+06	1.8748e+06	3.19274e+06	2.9006e+06	4.29563e+06	2.40974e+06	3.53765e+06	0.801428	0.382229	1.29388	0.371702	insig
MW0126060	C10H15N5O3	Penciclovir	Heterocyclic compounds	Heterocyclic compounds	39809-25-1	9	186837	422844	488483	391739	227658	302186	209638	259687	373292	0.510715	0.814075	0.921169	-0.118462	insig
MW0009350	C19H21ClN2O	Pencycuron	Benzene and substituted derivatives	Benzene and substituted derivatives	66063-05-6	135538	148215	123829	139473	113469	421409	431879	640323	248221	173391	1.54256	0.0364539	2.89955	1.53583	up
MW0154981	C37H45NO5	Penitrem B	Heterocyclic compounds	Heterocyclic compounds	11076-67-8	91217.2	540082	269455	430317	253871	950713	793846	416669	598939	1.02984e+06	1.31504	0.014307	2.39126	1.25777	up
MW0154982	C37H44ClNO4	Penitrem C	Heterocyclic compounds	Heterocyclic compounds	37318-84-6	313833	398679	377455	266283	208068	196436	379246	344903	320996	317956	0.0431158	0.984199	0.996944	-0.00441634	insig
MW0154985	C37H44ClNO5	Penitrem F	Heterocyclic compounds	Heterocyclic compounds	78213-65-7	9	9	9	569729	9	421357	662898	704560	615339	628666	1.56907	0.00900669	5.32293	2.41222	up
MEDP2662	C5H11NO	Pentanamide	Alcohol and amines	Amines	626-97-1	9	9	9	53656.6	9	34947	38611.7	101200	148071	179294	1.58639	0.0324284	9.35183	3.22525	up
MW0109069	C17H26N6O4	Pentosidine	Amino acid and Its metabolites	Small Peptide	124505-87-9	165728	562382	394145	839702	580610	461544	616979	337551	699291	757358	0.417534	0.641057	1.12985	0.176133	insig
MEDP1837	C10H15NO	Perillartine	Alcohol and amines	Amines	30950-27-7	254405	84813.5	150362	173661	184900	107894	184684	76829.7	274761	124956	0.274043	0.731691	0.906837	-0.141085	insig
MW0126079	C21H26ClN3OS	Perphenazine	Heterocyclic compounds	Heterocyclic compounds	58-39-9	782687	733951	577924	693083	581532	418411	456824	512916	625613	667192	1.14724	0.0612622	0.795731	-0.329648	insig
MEDL02573	C17H14O7	Petasiphenone	Phenolic acids	Phenolic acids	162616-81-1	1.05184e+07	1.04619e+07	1.06164e+07	8.96568e+06	7.6801e+06	8.80124e+06	9.41796e+06	9.82447e+06	1.03836e+07	1.1367e+07	0.301088	0.680671	1.03217	0.0456766	insig
MW0009371	C9H13ClNO3P	Phaclofen	Benzene and substituted derivatives	Benzene and substituted derivatives	114012-12-3	1.84881e+06	807875	965193	890090	879393	495855	666912	1.34545e+06	656515	672027	0.898873	0.241319	0.71165	-0.49076	insig
MEDP2565	C12H16N2O3	Phe-Ala	Amino acid and Its metabolites	Small Peptide	3918-87-4	690623	349113	720290	597462	1.95549e+06	1.31523e+06	1.35787e+06	7.22516e+06	2.45429e+06	1.6094e+06	1.28039	0.164043	3.23719	1.69474	up
MW0155075	C29H46N6O8	Phe-Ala-Glu-Lys-Ile	Amino acid and Its metabolites	Small Peptide	-	5.53847e+06	6.32237e+06	9.26887e+06	6291259	4.40793e+06	5.44302e+06	1.43179e+07	1.648e+07	1.20923e+07	7.94847e+06	1.12965	0.0725364	1.76826	0.822328	insig
MEDP2413	C15H21N3O5	Phe-Ala-Ser	Amino acid and Its metabolites	Small Peptide	-	2.29533e+06	905650	991572	4.06446e+06	4.65904e+06	2.79291e+06	1.90449e+06	2.48403e+06	6.65692e+06	3.40234e+06	0.678651	0.469773	1.33483	0.416654	insig
MW0109092	C24H32N6O4	Phe-Arg-Phe	Amino acid and Its metabolites	Small Peptide	-	2.92986e+07	1.19452e+07	1.49842e+07	1.62759e+07	8.4036e+06	8.4182e+06	1.30978e+07	1.19399e+07	1.68129e+07	1.41071e+07	0.420799	0.423494	0.795674	-0.329751	insig
MEDP1507	C13H17N3O4	Phe-Asn	Amino acid and Its metabolites	Small Peptide	-	1.98078e+06	402183	1.13542e+06	732701	733645	2.22558e+06	1.46158e+06	1.62069e+06	3.53799e+06	2.75144e+06	1.42025	0.0247372	2.32656	1.2182	up
MW0155126	C33H43N5O10	Phe-Asp-Glu-Phe-Leu	Amino acid and Its metabolites	Small Peptide	-	9	8.89832e+06	1.15407e+07	9	1.13229e+07	6.88198e+06	1.76652e+07	1.60636e+07	1.57227e+07	1.25959e+07	0.910188	0.0548266	2.17018	1.11782	insig
MW0155128	C22H31N5O8	Phe-Asp-Gly-Gly-Val	Amino acid and Its metabolites	Small Peptide	-	553874	469095	537448	984757	703026	460840	805928	1.14863e+06	1.13253e+06	940837	0.877431	0.154664	1.38192	0.466678	insig
MW0155132	C19H27N3O6	Phe-Asp-Leu	Amino acid and Its metabolites	Small Peptide	-	2.7278e+06	1.13286e+06	1.50145e+06	2.11635e+06	1.09813e+06	984895	1.4548e+06	2.61291e+06	2.85428e+06	2.2078e+06	0.413834	0.531734	1.17934	0.237977	insig
MW0155146	C18H27N3O4S1	Phe-Cys-Leu	Amino acid and Its metabolites	Small Peptide	-	2.76407e+06	845932	1.26219e+06	5.86181e+06	4.65948e+06	4.48528e+06	2.02268e+06	2.68763e+06	6.2582e+06	3.92479e+06	0.661483	0.531469	1.25888	0.332144	insig
MW0155169	C24H38N6O7	Phe-Gln-Thr-Lys	Amino acid and Its metabolites	Small Peptide	-	1.90163e+06	511724	797070	975646	282087	659341	1.46094e+06	1.71729e+06	1.34777e+06	1.12973e+06	0.858698	0.301852	1.41335	0.49912	insig
MEDP1667	C14H18N2O5	Phe-Glu	Amino acid and Its metabolites	Small Peptide	3617-45-6	6.44286e+06	1.28761e+07	2.89533e+07	3.78192e+07	8.24011e+07	3.13253e+07	3.19804e+07	1.74882e+07	5.99505e+07	4.24377e+07	0.476857	0.852438	1.08718	0.120593	insig
MW0155172	C24H35N7O9	Phe-Glu-Arg-Asp	Amino acid and Its metabolites	Small Peptide	-	2.05043e+06	2.17134e+06	1.90754e+06	1.73875e+06	1.62864e+06	1156182	1.68409e+06	1.67408e+06	1.5026e+06	1.5334e+06	1.3331	0.0222478	0.79505	-0.330882	insig
MW0155179	C35H45N7O8	Phe-Glu-His-Phe-Leu	Amino acid and Its metabolites	Small Peptide	-	162767	1.0397e+06	726657	9	2.71713e+06	1.47276e+06	3.82177e+06	4.16414e+06	1.51905e+06	1.63359e+06	0.821882	0.0752098	2.71429	1.44057	insig
MEDP2431	C11H14N2O3	Phe-Gly	Amino acid and Its metabolites	Small Peptide	721-90-4	1.20457e+07	892504	3.21039e+06	3.81995e+06	1.11286e+07	34702969	3.38387e+07	4.53732e+07	3.82906e+07	1.91467e+07	1.59118	0.00113504	5.51022	2.46211	up
MEDN2146	C15H18N4O3	Phe-His	Amino acid and Its metabolites	Small Peptide	16874-81-0	374268	711328	651842	911609	693509	9	591430	601595	601563	639174	0.658038	0.261906	0.728117	-0.457759	insig
MW0155211	C26H36N6O7	Phe-His-Ile-Glu	Amino acid and Its metabolites	Small Peptide	-	9	9	9	154047	9	534955	659647	302484	218463	380176	1.62	0.00562134	13.6013	3.76567	up
MW0155214	C24H27N5O4	Phe-His-Phe	Amino acid and Its metabolites	Small Peptide	-	1.45658e+06	550960	900940	851871	590932	546391	879245	937824	741874	768264	0.180656	0.608076	0.89022	-0.167767	insig
MEDP2587	C14H18N2O4	Phe-Hyp	Amino acid and Its metabolites	Amino acid derivatives	90965-82-5	532067	664582	1.39082e+06	1.11733e+06	2.03159e+06	672893	1.04707e+06	6.83648e+06	647319	622767	0.113519	0.545463	1.71302	0.776538	insig
MEDP2588	C15H22N2O3	Phe-Ile	Amino acid and Its metabolites	Small Peptide	22951-94-6	3.30859e+07	7.8154e+06	2.15661e+07	3.42728e+07	1.77428e+07	4.39891e+07	4.1084e+07	5.16937e+07	6.61104e+07	5.34283e+07	1.4804	0.00271411	2.23881	1.16273	up
MW0155226	C20H29N3O6	Phe-Ile-Glu	Amino acid and Its metabolites	Small Peptide	-	4.10181e+06	1.42891e+06	2.17376e+06	9.70959e+06	2.41091e+06	1.28275e+06	1.20065e+06	940076	3.89147e+06	1.60729e+06	0.937473	0.229635	0.45005	-1.15184	insig
MEDP1881	C17H25N3O4	Phe-Ile-Gly	Amino acid and Its metabolites	Small Peptide	-	7.83061e+06	3.00732e+06	3.49174e+06	1.0446e+07	6.4198e+06	7.68547e+06	3.7259e+06	4.00973e+06	1.52638e+07	9.26705e+06	0.450481	0.509615	1.2807	0.356927	insig
MW0109116	C19H29N3O5	Phe-Ile-Thr	Amino acid and Its metabolites	Small Peptide	-	1.82685e+07	5.74969e+06	8.16288e+06	2.22303e+07	1.76697e+07	4.68595e+06	4.62718e+06	5.11865e+06	1.3368e+07	6.01419e+06	1.12807	0.0759594	0.46911	-1.092	down
MEDP1882	C15H22N2O3	Phe-Leu	Amino acid and Its metabolites	Small Peptide	3303-55-7	255768	57486.2	109130	112744	75907.9	181447	248342	209743	5.85895e+06	3.00422e+06	1.24787	0.18995	15.5518	3.95901	up
MW0155243	C19H27N3O6	Phe-Leu-Asp	Amino acid and Its metabolites	Small Peptide	-	9.42998e+06	3.58616e+06	5.94366e+06	7.91521e+06	6.38784e+06	2.01765e+06	2.51986e+06	2.33564e+06	6.69476e+06	2.91902e+06	1.31707	0.0336747	0.495656	-1.01259	down
MW0155257	C19H29N3O5	Phe-Leu-Thr	Amino acid and Its metabolites	Small Peptide	-	2.0095e+06	691511	1.00795e+06	3.26222e+06	1.946e+06	2.08185e+06	4.55582e+06	1.86743e+06	4.34289e+06	2.78483e+06	1.1191	0.100928	1.75311	0.80992	insig
MW0155259	C24H31N3O5	Phe-Leu-Tyr	Amino acid and Its metabolites	Small Peptide	-	1.02384e+06	685337	1.26715e+06	1.11666e+06	922771	641049	1.16747e+06	1.36134e+06	1.347e+06	940855	0.260313	0.613077	1.08811	0.121829	insig
MW0155262	C24H37N5O6	Phe-Leu-Val-Gly-Gly	Amino acid and Its metabolites	Small Peptide	-	958871	528222	942045	773520	710731	259926	1.08829e+06	689914	754071	754671	0.403677	0.650249	0.906343	-0.141871	insig
MW0155265	C19H28N4O6	Phe-Lys-Asp	Amino acid and Its metabolites	Small Peptide	-	609494	404625	596601	609439	472899	419411	862106	734340	650220	507147	0.612339	0.323719	1.1783	0.236704	insig
MEDP0078	C18H20N2O3	Phe-Phe	Amino acid and Its metabolites	Small Peptide	2577-40-4	589402	203210	488346	341661	454837	1.20391e+06	1.59981e+06	1.59495e+06	2.38516e+06	1.9287e+06	1.76888	0.00153166	4.19385	2.06827	up
MW0155300	C23H27N3O6	Phe-Phe-Glu	Amino acid and Its metabolites	Small Peptide	-	2.21072e+06	777227	1.1711e+06	4.21448e+06	3.38301e+06	2.7843e+06	2.17007e+06	2.48104e+06	5.14153e+06	3.38761e+06	0.823542	0.344806	1.35793	0.441408	insig
MW0155303	C24H31N3O4	Phe-Phe-Leu	Amino acid and Its metabolites	Small Peptide	-	7.42714e+07	4.5237e+07	6.69765e+07	8.79014e+07	5.50382e+07	5.31688e+07	9.49013e+07	1.17184e+08	1.03397e+08	8.3804e+07	1.01066	0.102095	1.37347	0.457825	insig
MEDP0637	C14H18N2O3	Phe-Pro	Amino acid and Its metabolites	Amino acid derivatives	7669-65-0	4.24217e+07	4.58941e+06	1.49536e+07	2.70662e+07	3.79729e+07	2.44746e+07	3.42443e+07	2.60094e+07	6.33891e+07	3.8695e+07	0.860843	0.263291	1.47092	0.556719	insig
MEDP2584	C13H18N2O4	Phe-Thr	Amino acid and Its metabolites	Small Peptide	51352-44-4	1.90432e+07	1.95392e+06	7.0078e+06	9.45418e+06	2.0674e+07	2.69316e+07	35207408	4.57117e+07	4.81788e+07	3.85739e+07	1.49312	0.000808034	3.34755	1.74311	up
MW0155344	C25H42N8O6	Phe-Thr-Arg-Lys	Amino acid and Its metabolites	Small Peptide	-	45571.3	9	42989.3	122866	96668	588405	427501	490270	790474	9	0.38918	0.0368297	7.45418	2.89805	insig
MEDP2451	C18H20N2O4	Phe-Tyr	Amino acid and Its metabolites	Small Peptide	17355-18-9	1.70866e+06	654959	1.58042e+06	735886	1.21205e+06	4.89332e+06	7.30875e+06	9.79659e+06	1.84497e+07	9.57077e+06	1.76765	0.0179359	8.48936	3.08566	up
MW0109140	C22H25N3O7	Phe-Tyr-Asp	Amino acid and Its metabolites	Small Peptide	-	1.72338e+06	447601	667779	3.93338e+06	3.72797e+06	1.88907e+06	665332	901179	3.2169e+06	1.91976e+06	0.0371487	0.673788	0.8183	-0.289298	insig
MW0155386	C29H38N4O8	Phe-Tyr-Leu-Glu	Amino acid and Its metabolites	Small Peptide	-	1.7208e+06	1.48821e+06	1.02092e+06	1.04695e+06	1.24443e+06	684707	1.05552e+06	974566	873390	1.13865e+06	1.20129	0.0568052	0.724828	-0.46429	insig
MW0155392	C21H25N3O6	Phe-Tyr-Ser	Amino acid and Its metabolites	Small Peptide	-	3.29957e+06	2.59873e+06	2.37378e+06	4.77337e+06	3.2148e+06	6.40704e+06	3.51679e+06	2.26038e+06	4.66955e+06	5.1214e+06	0.827057	0.209803	1.35146	0.434524	insig
MEDP1512	C14H20N2O3	Phe-Val	Amino acid and Its metabolites	Small Peptide	-	4.56277e+07	7.58487e+06	2.20518e+07	3.42073e+07	2.17892e+07	4.96808e+07	5.82007e+07	7.14113e+07	8.89675e+07	7.27934e+07	1.5078	0.00198428	2.59829	1.37756	up
MEDP1676	C18H25N3O6	Phe-Val-Asp	Amino acid and Its metabolites	Small Peptide	-	1.7682e+07	5.77572e+06	8.14173e+06	2.29123e+07	1.76883e+07	5.09737e+06	4.66119e+06	4.8435e+06	1.32269e+07	6.28848e+06	1.11627	0.0799804	0.472542	-1.08149	down
MW0155424	C20H17ClN4O6	Phe4Cl-His-OH	Amino acid and Its metabolites	Small Peptide	-	1.37843e+06	357434	718787	588311	461381	548658	720050	1.21222e+06	1.02021e+06	841223	0.71984	0.459323	1.23914	0.309336	insig
MEDP2058	C8H11N	Phenethylamine	Alcohol and amines	Amines	64-04-0	95459.1	51574.3	56564.1	57716.4	99410	43418.1	26671	74545.2	112436	76516.8	0.342052	0.772846	0.924771	-0.112831	insig
MEDN0066	C13H16N2O4	Phenylacetyl-L-Glutamine	Amino acid and Its metabolites	Amino acid derivatives	28047-15-6	69108.6	9855.43	90865.5	43538.4	650320	160611	24965.2	819853	73534.2	37538.8	0.245971	0.80026	1.29272	0.370404	insig
MW0009417	C19H20N2O2	Phenylbutazone	Benzene and substituted derivatives	Benzene and substituted derivatives	50-33-9	1.87203e+06	2.15689e+06	1.79948e+06	2.3384e+06	1.58529e+06	2.27338e+06	2.43535e+06	2.19113e+06	2.12454e+06	2.80567e+06	1.23098	0.0504564	1.21308	0.278675	insig
MEDN0338	C9H10O3	Phenyllactate(Pla)	Organic acid And Its derivatives	Organic acid And Its derivatives	828-01-3	722985	348322	353693	3.17917e+06	3.41395e+06	1.71072e+06	1.10679e+06	5.532e+06	1.2787e+06	1.44725e+06	0.676171	0.589604	1.38131	0.466033	insig
MW0061611	C36H56O8	Phorbol 12-myristate 13-acetate	Heterocyclic compounds	Heterocyclic compounds	16561-29-8	181447	136785	117054	109583	145757	140305	158121	154586	170827	183278	0.997054	0.158585	1.16867	0.224873	insig
MW0168263	H3O3P	Phosphite	Others	Metal, Non-metal and related compounds	-	1.2073e+06	989563	589682	1.27283e+06	1.0462e+06	474073	579597	442637	2.25405e+06	1.16086e+06	0.406072	0.919091	0.96193	-0.0559961	insig
MEDP0881	C5H15NO4P	Phosphocholine	Nucleotide And Its metabolites	Nucleotide And Its metabolites	107-73-3	2.56692e+07	2.29756e+07	1.16857e+07	2.62351e+07	2.92589e+07	9.96903e+06	1.35712e+07	1.01468e+07	4.16877e+07	2.40707e+07	0.530097	0.644794	0.858587	-0.219964	insig
MEDP0858	C3H5O6P	Phosphoenolpyruvate	Organic acid And Its derivatives	Phosphoric acids	138-08-9	140847	224961	155016	127686	124803	132832	113798	113290	301241	191846	0.0977145	0.705019	1.10305	0.141504	insig
MEDN1567	C2H5O5P	Phosphonoacetic acid	Organic acid And Its derivatives	Phosphoric acids	4408-78-0	763729	851945	408895	478747	811907	196114	621709	368710	615222	523534	0.896257	0.144354	0.701397	-0.511696	insig
MEDN0096	C8H6O4	Phthalic Acid	Benzene and substituted derivatives	Phenolic acids	88-99-3	2.80723e+06	2.54747e+06	2.11551e+06	2.55996e+06	2.35992e+06	1.18947e+06	1.4528e+06	1.8108e+06	1.78993e+06	1.7105e+06	1.63825	0.000678591	0.641924	-0.639525	insig
MW0009461	C20H40O2	Phytanic acid	FA	Others	14721-66-5	186537	193147	160792	163336	161163	155196	171275	185480	195236	198072	0.46022	0.469309	1.04657	0.065673	insig
MW0155547	C31H48O6	Phytolaccinic acid	Terpenoids	Triterpene	54928-05-1	191778	149055	182944	472696	549619	383136	422298	468585	462831	547555	1.10455	0.156066	1.47753	0.563192	insig
MEDP1685	C18H39NO3	Phytosphingosine	SL	SM	554-62-1	541800	1.47099e+06	6.19173e+06	1.59309e+06	1.1357e+06	306826	275487	220167	200972	133508	1.64386	0.126518	0.10399	-3.26548	down
MW0126133	C6H3Cl3N2O2	Picloram	Heterocyclic compounds	Heterocyclic compounds	1918-02-1	3.38341e+06	1.90145e+06	829569	1.07441e+06	557098	258966	213518	594165	868800	203938	1.38264	0.0925686	0.276195	-1.85624	down
MW0115144	C18H22O10	Picraquassioside A	Benzene and substituted derivatives	Benzene and substituted derivatives	-	758345	547110	516060	519693	464120	272242	335520	526737	455364	143197	1.23415	0.0372314	0.617775	-0.694847	insig
MEDN0530	C7H12O4	Pimelic acid	Organic acid And Its derivatives	Organic acid And Its derivatives	111-16-0	567361	672440	587890	590051	854713	277162	325649	959551	307497	450444	1.06907	0.222453	0.709041	-0.49606	insig
MW0126151	C17H21NO3	Piperanine	Heterocyclic compounds	Heterocyclic compounds	23512-46-1	357275	204399	674128	392765	328344	113944	94352.6	83072.1	145356	113041	1.68302	0.0214015	0.280936	-1.83169	down
MEDN1722	C8H6O4	Piperic acid	Organic acid And Its derivatives	Organic acid And Its derivatives	94-53-1	19922.2	26915.3	26455.7	34650.5	26547.2	17400.1	25412.4	24704.1	25788.5	43720.1	0.0246026	0.921654	1.01884	0.0269315	insig
MEDP1304	C9H15NO2	Piperidone	Heterocyclic compounds	Heterocyclic compounds	77-03-2	188035	220874	164861	293979	297576	150330	189900	137014	469756	614850	0.280407	0.469581	1.34027	0.422522	insig
MW0126169	C21H27NO3	Pipernonaline	Heterocyclic compounds	Heterocyclic compounds	-	29816.5	119004	34251.9	277971	269861	213304	346847	208577	235447	307582	1.07252	0.106662	1.7947	0.843743	insig
FDATN00692	C14H16N4O3	Piromidic Acid	Organic acid And Its derivatives	Organic acid And Its derivatives	19562-30-2	413654	214885	327997	379252	265142	161548	364077	364936	370195	303752	0.101386	0.895768	0.977249	-0.0332025	insig
MW0009487	C24H27NO7	Platensimycin	Benzene and substituted derivatives	Benzene and substituted derivatives	835876-32-9	1.47701e+06	448580	855196	2.95777e+06	3.96984e+06	543078	545822	677874	1.21431e+06	732877	0.934732	0.145076	0.382551	-1.38627	insig
MW0062139	C27H44O6	Ponasterone A	Hormones and hormone related compounds	Hormones and hormone related compounds	13408-56-5	154619	149525	55149	723111	93649.8	379676	356883	100896	92464.1	9	0.595769	0.74499	0.790718	-0.338765	insig
MEDN0622	C10H14N2O4	Porphobilinogen	Organic acid And Its derivatives	Organic acid And Its derivatives	487-90-1	71481.3	86268.6	63654.9	92286.6	85163	54184.5	82717.3	55651	66814.3	114565	0.365809	0.70146	0.937515	-0.0930865	insig
MW0062144	C22H30O4	Potassium canrenoate	Hormones and hormone related compounds	Hormones and hormone related compounds	2181-04-6	2.55559e+06	387457	171048	1.17702e+06	340544	1.43433e+06	1.05556e+06	1.94449e+06	2.39395e+06	1.78761e+06	1.1685	0.160712	1.86022	0.895477	insig
MW0139397	C20H30N4O2	Pracinostat	Heterocyclic compounds	Heterocyclic compounds	929016-96-6	1.42861e+06	1.41053e+06	1.20933e+06	1.37125e+06	1.1328e+06	868471	1.14295e+06	1.52543e+06	1.29904e+06	1.30624e+06	0.495112	0.530705	0.937368	-0.0933129	insig
MEDP1630	C21H36O2	Pregnandiol	Hormones and hormone related compounds	Hormones and hormone related compounds	80-92-2	112818	43781.3	98273.8	96931.1	111815	21486.7	74336.2	72642.7	106441	26728.2	0.912067	0.152905	0.650608	-0.62014	insig
MEDP1298	C21H36O3	Pregnanetriol	Alcohol and amines	Alcohols	1098-45-9	923189	351497	662686	673123	1.16944e+06	128482	411305	643023	344491	126683	1.25415	0.0384369	0.437569	-1.19242	down
MEDN1571	C21H32O5S	Pregnenolone monosulfate	Hormones and hormone related compounds	Hormones and hormone related compounds	1247-64-9	1.25655e+06	939722	1.09272e+06	1.1075e+06	932033	1.08277e+06	1.10982e+06	1.12031e+06	1.20576e+06	1.23439e+06	0.86874	0.253818	1.07967	0.110594	insig
MW0122619	C16H22N2O3	Pro-Air	Aldehyde,Ketones,Esters	Ketones	72332-33-3	174387	275162	223984	214347	207444	84950.6	130124	132285	154109	159523	1.55858	0.0035594	0.603467	-0.728653	insig
MW0155773	C22H35N5O10	Pro-Ala-Val-Asp-Glu	Amino acid and Its metabolites	Small Peptide	-	4.73381e+06	3.36946e+06	5.06774e+06	5.60719e+06	4.80596e+06	3.26369e+06	5.58918e+06	6.10758e+06	5.46727e+06	4.56481e+06	0.24698	0.66365	1.05972	0.0836777	insig
MW0155778	C13H24N6O4	Pro-Arg-Gly	Amino acid and Its metabolites	Small Peptide	-	1.57759e+06	658178	1.00827e+06	932109	677708	459526	927397	604256	916962	816066	0.682674	0.278303	0.767268	-0.382198	insig
MW0155783	C20H30N6O4	Pro-Arg-Phe	Amino acid and Its metabolites	Small Peptide	-	4.46969e+06	1.42166e+06	2.12604e+06	2.93991e+06	2.56796e+06	1.78095e+06	2.44381e+06	3.30265e+06	2.66942e+06	2.15427e+06	0.0737702	0.694461	0.913187	-0.131018	insig
MEDP2555	C9H15N3O4	Pro-Asn	Amino acid and Its metabolites	Small Peptide	107856-82-6	2.47992e+06	667094	3.1722e+06	2.11275e+06	4.17383e+06	2.19955e+06	2.03889e+06	2.97254e+06	2.41521e+06	1.41292e+06	0.0267327	0.64057	0.875717	-0.191463	insig
MW0155789	C12H20N4O5	Pro-Asn-Ala	Amino acid and Its metabolites	Small Peptide	-	1.89209e+07	3.15903e+06	5.35431e+06	5.90171e+06	4.42034e+06	2.61561e+06	4.67856e+06	5.36289e+06	5.16652e+06	4.07367e+06	0.629975	0.335626	0.579962	-0.785969	insig
MW0155792	C13H20N4O7	Pro-Asn-Asp	Amino acid and Its metabolites	Small Peptide	-	2.99611e+06	1.61355e+06	1.40992e+06	1.71951e+06	521123	817476	1.00332e+06	857724	1.38363e+06	1.72624e+06	0.489183	0.301244	0.700756	-0.513017	insig
MEDN2113	C9H14N2O5	Pro-Asp	Amino acid and Its metabolites	Small Peptide	85227-98-1	155715	99829.5	80725.7	306800	332362	56292.3	74288	94159.7	182061	76297.2	1.01017	0.140168	0.495266	-1.01372	down
MW0155842	C15H26N4O5	Pro-Gln-Val	Amino acid and Its metabolites	Small Peptide	-	1.82759e+06	559131	619726	1.33722e+06	1.32866e+06	625424	1.16773e+06	1.61546e+06	1.51785e+06	969595	0.240193	0.885742	1.03944	0.0558101	insig
MW0155858	C15H25N3O6S1	Pro-Glu-Met	Amino acid and Its metabolites	Small Peptide	-	716005	1.89911e+06	1.42207e+06	2.6473e+06	1.76783e+06	4.02568e+06	8.74843e+06	7.14127e+06	3.70415e+06	4.26045e+06	1.57427	0.0152754	3.2985	1.72181	up
MEDN1559	C7H12N2O3	Pro-Gly	Amino acid and Its metabolites	Small Peptide	2578-57-6	413857	290340	744604	397214	470204	1.20318e+06	573342	196027	330593	284424	0.079396	0.793991	1.11715	0.159825	insig
MW0155864	C12H20N4O5	Pro-Gly-Gln	Amino acid and Its metabolites	Small Peptide	-	2.8412e+06	750250	899792	1.0894e+06	784162	609349	887608	1.12794e+06	1.20963e+06	1.00375e+06	0.333034	0.493233	0.760161	-0.395622	insig
MEDP1884	C11H16N4O3	Pro-His	Amino acid and Its metabolites	Small Peptide	100896-87-5	655812	647889	692340	998627	1.45238e+06	1.02533e+06	2.05206e+06	1.42042e+06	2.27038e+06	2.87567e+06	1.43482	0.0290805	2.1686	1.11676	up
MW0155884	C30H42N8O8	Pro-His-Phe-Asp-Lys	Amino acid and Its metabolites	Small Peptide	-	4.5074e+06	1.61696e+06	2.72324e+06	3.38157e+06	2.03523e+06	2.29218e+06	4.37729e+06	6.75601e+06	4.62779e+06	3.39873e+06	0.965202	0.153816	1.50388	0.588693	insig
MW0155887	C22H26N6O4	Pro-His-Trp	Amino acid and Its metabolites	Small Peptide	-	55515.1	19124.3	40061.4	33585.8	31719.5	21180.4	33129.7	50198	49488.6	39651.9	0.275626	0.743233	1.07579	0.105394	insig
MEDP1885	C11H20N2O3	Pro-Ile	Amino acid and Its metabolites	Small Peptide	-	551024	617693	631516	722948	675289	367291	468549	409450	690442	636194	1.04212	0.126055	0.804111	-0.314534	insig
MW0155897	C17H31N3O4	Pro-Ile-Ile	Amino acid and Its metabolites	Small Peptide	-	732491	574527	721195	808544	1.013e+06	374488	721844	702584	497625	449957	1.17259	0.0578762	0.713421	-0.487173	insig
MW0155903	C22H30N4O4	Pro-Ile-Trp	Amino acid and Its metabolites	Small Peptide	-	2.55643e+06	682609	1.03019e+06	1.3813e+06	1.03608e+06	391764	933988	1.45571e+06	1.22371e+06	773591	0.621979	0.343266	0.714677	-0.484638	insig
MEDP2582	C14H18N2O3	Pro-Phe	Amino acid and Its metabolites	Amino acid derivatives	13589-02-1	3.51795e+06	2.45722e+06	3.89965e+06	1.00837e+07	1.37524e+07	2.40589e+06	1.11754e+06	2.1403e+06	4.00054e+06	2.51566e+06	1.16433	0.122642	0.361305	-1.46871	down
MW0155968	C35H50N8O7	Pro-Phe-Tyr-Leu-Arg	Amino acid and Its metabolites	Small Peptide	-	104007	406652	227655	214189	28423.9	128643	587991	462747	227173	260293	0.773144	0.231817	1.69926	0.764906	insig
MW0109422	C16H28N6O4	Pro-Pro-Arg	Amino acid and Its metabolites	Small Peptide	-	1.44126e+06	737639	1.14852e+06	1.21381e+06	958331	518233	903090	1.1165e+06	985689	806047	0.820828	0.172785	0.787256	-0.345095	insig
MW0155971	C14H22N4O5	Pro-Pro-Asn	Amino acid and Its metabolites	Small Peptide	-	3.66591e+06	967712	2.07895e+06	1.36839e+06	1.15368e+06	947931	623900	475694	2.15159e+06	1.67775e+06	0.751765	0.291033	0.636393	-0.652009	insig
MW0155984	C14H23N3O5	Pro-Pro-Thr	Amino acid and Its metabolites	Small Peptide	-	254771	154627	326373	842529	773735	1.26584e+06	1.88421e+06	806328	880939	1.45808e+06	1.45163	0.0133651	2.67658	1.42039	up
MW0155986	C15H25N3O4	Pro-Pro-Val	Amino acid and Its metabolites	Small Peptide	-	6.94667e+06	783570	4.24508e+06	6.21972e+06	1.24704e+07	645921	935080	1.24363e+06	1.42553e+06	1.02933e+06	1.34351	0.0563646	0.172164	-2.53814	down
MEDP2339	C8H14N2O4	Pro-Ser	Amino acid and Its metabolites	Small Peptide	71835-80-8	3.86538e+06	1.83827e+06	4.7184e+06	4.66812e+06	6.48851e+06	2.28561e+06	2.11785e+06	2.94896e+06	3.42977e+06	1.95034e+06	1.07515	0.0780071	0.590051	-0.761087	insig
MW0155987	C12H20N4O6	Pro-Ser-Asn	Amino acid and Its metabolites	Small Peptide	-	4.38688e+06	963051	2.79753e+06	3.63101e+06	2.2246e+06	1.42678e+06	2.41614e+06	2.2753e+06	1.70375e+06	1.38243e+06	0.647078	0.185223	0.657313	-0.605347	insig
MW0156011	C21H36N6O8S	Pro-Thr-Val-Asn-Cys	Amino acid and Its metabolites	Small Peptide	-	1.73641e+06	776470	1.52554e+06	1.26598e+06	1.03886e+06	669750	1.26909e+06	1.39178e+06	1.37401e+06	1.11346e+06	0.239826	0.640665	0.917208	-0.124679	insig
MEDP2599	C16H19N3O3	Pro-Trp	Amino acid and Its metabolites	Small Peptide	35310-39-5	887954	523683	875837	2.5251e+06	4.52907e+06	942673	1.44046e+06	1.76784e+06	1.59453e+06	1.11478e+06	0.00271414	0.549708	0.734376	-0.445409	insig
MW0156016	C22H30N4O4	Pro-Trp-Ile	Amino acid and Its metabolites	Small Peptide	-	9.24971e+06	4.42412e+06	8.41365e+06	8.66279e+06	7.51074e+06	6.37505e+06	9.83744e+06	8.15145e+06	9.88603e+06	8.6148e+06	0.608006	0.416634	1.12033	0.163918	insig
MW0156020	C25H28N4O5	Pro-Trp-Tyr	Amino acid and Its metabolites	Small Peptide	-	97170.2	69393.6	183301	307583	351325	311694	387517	236768	242968	346603	1.04105	0.151846	1.51228	0.596729	insig
MW0156040	C19H27N3O5	Pro-Tyr-Val	Amino acid and Its metabolites	Small Peptide	-	599134	653010	962176	1.35973e+06	1.25027e+06	581653	774443	491579	873285	967553	0.698798	0.243519	0.764566	-0.387286	insig
MEDP2390	C10H18N2O3	Pro-Val	Amino acid and Its metabolites	Small Peptide	52899-09-9	1.85163e+07	1.80254e+07	1.587e+07	7.17737e+07	1.05981e+08	9.02611e+06	4.79211e+06	9.27378e+06	1.83179e+07	8.81675e+06	1.33607	0.120815	0.218219	-2.19615	down
MW0156055	C14H25N3O5	Pro-Val-Thr	Amino acid and Its metabolites	Small Peptide	-	682406	5.39419e+06	3.07719e+06	6.27697e+06	5.95518e+06	3.02483e+06	6.46918e+06	5.27504e+06	5.28688e+06	5.49531e+06	0.525582	0.513247	1.19477	0.256731	insig
MW0126232	C10H9NO3S	Probenazole	Benzene and substituted derivatives	Benzene and substituted derivatives	27605-76-1	1.41703e+06	3.86782e+06	2.19882e+06	2.23643e+06	1.53116e+06	9.1923e+06	4.63296e+06	1.38949e+07	1.64293e+07	1.49342e+07	1.66411	0.0103908	5.25129	2.39267	up
MW0009518	C13H20N2O2	Procaine	Benzene and substituted derivatives	Benzene and substituted derivatives	59-46-1	4.26416e+06	1.40933e+06	1511629	3.49641e+06	2.63912e+06	1.87091e+06	2.03023e+06	1.56954e+06	5.21719e+06	3.3155e+06	0.146822	0.879695	1.05125	0.0721096	insig
MW0115177	C18H26O7	Propofol beta-D-glucuronide	Benzene and substituted derivatives	Benzene and substituted derivatives	114991-26-3	4.28997e+06	3.84187e+06	4.23398e+06	3.19907e+06	2.69783e+06	2.58282e+06	3.20442e+06	3.65035e+06	3.74045e+06	3.86001e+06	0.376546	0.545552	0.932942	-0.100141	insig
MEDP2251	C24H22N2O3	Propyrazol	Heterocyclic compounds	Heterocyclic compounds	263717-53-9	1.53383e+06	572325	715791	1.79876e+06	1.72014e+06	1.25562e+06	1.79795e+06	1.55073e+06	1.54373e+06	1.50502e+06	0.787128	0.382152	1.20694	0.271358	insig
MW0062208	C39H62O12	Prosapogenin A	Steroids	Steroidal saponins	19057-67-1	1.13462e+06	295883	608261	1.17716e+06	1.2873e+06	409923	2.14677e+06	1.57486e+06	1.01528e+06	749390	0.438053	0.468421	1.30933	0.388832	insig
MW0062211	C20H32O4	Prostaglandin A1	Hormones and hormone related compounds	Hormones and hormone related compounds	14152-28-4	130799	156932	138683	174238	138579	90134.9	143961	125793	129004	132236	1.06475	0.0852804	0.840233	-0.251138	insig
MEDN1429	C20H30O4	Prostaglandin B2	FA	Oxidized lipids	13367-85-6	574901	898858	690166	827086	733834	479477	484499	632515	591955	718721	1.21208	0.0542436	0.78048	-0.357566	insig
MW0062229	C21H34O5	Prostaglandin D2 methyl ester	Hormones and hormone related compounds	Hormones and hormone related compounds	49852-81-5	86313.6	580975	283836	216094	191641	178717	272318	228880	626040	638770	0.573893	0.397045	1.43114	0.51717	insig
MW0062241	C21H34O5	Prostaglandin E2 methyl ester	Hormones and hormone related compounds	Hormones and hormone related compounds	31753-17-0	472762	330420	267264	595101	1.09682e+06	543037	339885	706923	1.09873e+06	711287	0.557106	0.52835	1.23078	0.299573	insig
MEDP0136	C7H6O4	Protocatechuic Acid	Benzene and substituted derivatives	Phenolics	99-50-3	295200	242184	248397	184954	156096	118737	116953	93738.4	257029	232130	0.935733	0.179986	0.726451	-0.461063	insig
MEDP0137	C7H6O3	Protocatechuic Aldehyde	Benzene and substituted derivatives	Phenolics	139-85-5	242845	246100	284240	144814	193424	9	9	9	9	9	1.89557	0.000773965	4.04886e-05	-14.5921	down
MEDN1313	C34H34N4O4	Protoporphyrin IX	Heterocyclic compounds	Heterocyclic compounds	553-12-8	507785	491454	744188	1.12283e+06	1.23716e+06	1.55107e+06	1.79935e+06	1.82536e+06	878900	1.21759e+06	1.29628	0.0291441	1.77225	0.825584	insig
MW0126274	C12H17N2O4P	Psilocybine	Benzene and substituted derivatives	Benzene and substituted derivatives	520-52-5	2.2994e+06	1.71975e+06	1.785e+06	2.00943e+06	1.59776e+06	1.39617e+06	877894	1.02116e+06	1.75119e+06	1.68368e+06	1.19853	0.0393339	0.715104	-0.483775	insig
ZINC1598047	C18H14O8	Psoromic Acid	Organic acid And Its derivatives	Organic acid And Its derivatives	7299-11-8	5.4554e+06	5.36347e+06	3392964	4.95569e+06	6.39818e+06	4.807e+06	6.27964e+06	6.32501e+06	5.8119e+06	6.87863e+06	0.882639	0.173768	1.17744	0.235658	insig
MEDL02205	C16H16O3	Pterostilbene	Others	Stilbene	537-42-8	9.4118e+06	7.75624e+06	1.53175e+07	1.04904e+07	9.07947e+06	2.69078e+06	3.79533e+06	4.28688e+06	3.86765e+06	3.09884e+06	1.77797	0.00523998	0.340781	-1.55308	down
MEDP0174	C5H4N4	Purine	Nucleotide And Its metabolites	Nucleotide And Its metabolites	120-73-0	7.49664e+06	5.11763e+06	3.44968e+06	8.5551e+06	9.14917e+06	1.91551e+06	2.80007e+06	3.43637e+06	9.65256e+06	4.83478e+06	0.885163	0.238364	0.670432	-0.576836	insig
MEDP2398	C10H14N2O6	Pyr-Glu	Amino acid and Its metabolites	Small Peptide	29227-92-7	3.73165e+06	2.89878e+06	3.18258e+06	5.29045e+06	4.03489e+06	9.16508e+06	4.52877e+06	6.61614e+06	1.18361e+07	8.92262e+06	1.53503	0.0208338	2.14589	1.10157	up
MEDN2096	C5H4N2O2	Pyrazine-2-carboxylic acid	Organic acid And Its derivatives	Organic acid And Its derivatives	98-97-5	560913	490713	677537	677725	883355	335599	420376	571372	489637	403487	1.36298	0.0304667	0.674865	-0.567328	insig
MW0126310	C17H22O5	Pyrethrosin	Aldehyde,Ketones,Esters	Esters	28272-18-6	3.04197e+06	2.25435e+06	1.7782e+06	1.51298e+06	1.13185e+06	1.05409e+06	1.11522e+06	2.14389e+06	1.76823e+06	1.88934e+06	0.53164	0.405331	0.820093	-0.286141	insig
MW0009611	C19H25ClN2OS	Pyridaben	Benzene and substituted derivatives	Benzene and substituted derivatives	96489-71-3	70286.7	40777.4	45954.5	95517.6	85351.7	57270.6	79824	80368	70501.1	50914.7	0.181767	0.98759	1.00293	0.00422299	insig
MEDP0898	C8H9NO3	Pyridoxal	Heterocyclic compounds	Pteridines and derivatives	66-72-8	3.59426e+06	5.07977e+06	4.67135e+06	3.14457e+06	2.08586e+06	2.03729e+06	2.90423e+06	4.4786e+06	5.75309e+06	4.55031e+06	0.0692699	0.793974	1.06179	0.0864921	insig
MEDP0369	C8H12N2O2	Pyridoxamine	Heterocyclic compounds	Pteridines and derivatives	85-87-0	221062	226928	375408	127446	267372	118297	102690	199189	127990	131902	1.32856	0.0529584	0.558249	-0.841019	insig
MEDP0240	C8H11NO3	Pyridoxine	CoEnzyme and vitamins	CoEnzyme and vitamins	65-23-6	113629	150345	282792	271848	155942	201458	185313	156900	220104	1.26398e+06	0.665526	0.385358	2.08069	1.05706	insig
MEDP0393	C8H12NO6P	Pyridoxine 5'-Phosphate	CoEnzyme and vitamins	CoEnzyme and vitamins	447-05-2	303263	161877	263354	108276	420448	126270	321737	546858	331797	287784	0.482125	0.434292	1.28414	0.360805	insig
MW0009617	C20H28ClN3O2	Pyrimidifen	Benzene and substituted derivatives	Phenolics	105779-78-0	595388	417842	377933	1.41768e+06	777588	5.09024e+06	1.61721e+06	2.65112e+06	1.12243e+06	1.14119e+06	1.40222	0.0968165	3.24059	1.69626	up
MEDN1966	C5H4N2O2	Pyrimidine-4-carboxylic acid sodium salt	Heterocyclic compounds	Heterocyclic compounds	819850-18-5	714718	570336	558663	676702	818637	360351	458551	564797	464045	472071	1.47498	0.00984638	0.694751	-0.525431	insig
MEDP2001	C5H7NO3	Pyroglutamic acid	Amino acid and Its metabolites	Amino acids	4042-36-8	2.9431e+07	2.04592e+07	52322889	1.79241e+07	1.8134e+07	2.51938e+07	2.42402e+07	3.09502e+07	2.80769e+07	3.12032e+07	0.304118	0.968513	1.01008	0.014463	insig
MEDP0792	C4H9N	Pyrrolidine	Heterocyclic compounds	Heterocyclic compounds	123-75-1	96935.5	143985	123912	196111	218015	101219	45474.2	75389.4	204054	89870.5	1.00932	0.173098	0.662431	-0.594158	insig
MEDN0097	C8H8O3	P–Hydroxyphenyl Acetic Acid	Benzene and substituted derivatives	Phenolic acids	156-38-7	4.5647e+06	2.81431e+06	2.3758e+06	3.39619e+07	1.50376e+07	2.66296e+07	1.81319e+07	6.74871e+06	1.40503e+07	2.39627e+07	0.943812	0.409752	1.52369	0.607567	insig
MW0009648	C18H23NO3	Ractopamine	Benzene and substituted derivatives	Phenolics	97825-25-7	94308.5	37115.6	12816.6	333560	429307	290403	236410	341818	378404	270504	1.04273	0.226489	1.67294	0.742387	insig
MEDP0233	C18H32O16	Raffinose	Carbohydrates and Its metabolites	Sugars	512-69-6	28080.2	25048.6	23286.2	47944.5	21232.2	17097.2	21242.5	33535.8	20834	12330.2	0.920963	0.215639	0.721468	-0.470992	insig
MW0109524	C23H32N2O5	Ramipril	Others	Medicine	87333-19-5	724241	362074	413249	340887	234658	256506	318311	527200	384191	377098	0.186184	0.667806	0.897931	-0.155323	insig
MEDN1451	C20H30O5	Resolvin E1	FA	Oxidized lipids	552830-51-0	986916	249472	472515	482814	552775	355301	381137	920757	413871	523659	0.0100476	0.855976	0.94543	-0.080958	insig
MW0126431	C24H14O5	Resorcinolnaphthalein	Heterocyclic compounds	Heterocyclic compounds	41307-63-5	1.11839e+06	300675	511864	416774	385376	1.19776e+06	1.28788e+06	1.77671e+06	576396	1.28718e+06	1.41581	0.0243288	2.2414	1.1644	up
MEDL02723	C14H12O6S	Resveratrol-3-O-sulfate	Others	Stilbene	-	42794.9	55875.9	66987.9	265348	306845	49799.7	38677.6	101833	67137	49846.6	0.810764	0.207742	0.416471	-1.26371	insig
MW0063326	C33H44O2	Reticulataxanthin	Terpenoids	Triterpene	-	5.31558e+06	3.98913e+06	4.37185e+06	4.89335e+06	7.58786e+06	1.92131e+06	3.64284e+06	5.39587e+06	2.48154e+06	1.13678e+06	1.2521	0.0455135	0.557323	-0.843413	insig
MW0126439	C21H27N7O	Reversine	Heterocyclic compounds	Heterocyclic compounds	656820-32-5	139313	132341	118121	126387	127314	154743	159906	169055	165771	142625	1.64286	0.00115613	1.23097	0.299794	insig
MW0139580	C21H24O9	Rhaponticin	Heterocyclic compounds	Heterocyclic compounds	155-58-8	362099	295317	388411	476298	307775	232711	286280	241403	337949	342760	1.05483	0.0907894	0.78753	-0.344592	insig
MW0009670	C31H22O9	Rheidin C	Benzene and substituted derivatives	Benzene and substituted derivatives	-	943946	583637	589442	1.05366e+06	981982	943195	720191	863058	835831	936253	0.375714	0.799137	1.03513	0.0498055	insig
MEDP0250	C17H20N4O6	Riboflavin	CoEnzyme and vitamins	CoEnzyme and vitamins	83-88-5	1.78674e+07	1.67887e+07	2.27305e+07	2.53767e+07	3.87977e+07	3.4308e+06	5.95017e+06	9.43294e+06	6.70741e+06	3.83513e+06	1.72968	0.00777499	0.241496	-2.04993	down
MEDP1961	C15H21N5O8	Ribosyladenosine	Nucleotide And Its metabolites	Nucleotide And Its metabolites	-	1.98418e+06	1.33378e+06	2.68471e+06	2.20843e+06	3.4932e+06	696220	1.62198e+06	1.87969e+06	2.4696e+06	1.18429e+06	0.951391	0.141239	0.670847	-0.575945	insig
MEDN0498	C5H11O8P	Ribulose-5-Phosphate	Carbohydrates and Its metabolites	Phosphate sugars	4300-28-1	277218	307068	840220	111756	93611.4	1.05443e+06	407898	373264	184444	161514	0.440469	0.616118	1.33847	0.42059	insig
MW0126453	C13H22O3	Riesling acetal	Heterocyclic compounds	Heterocyclic compounds	-	496249	413746	283910	540948	473352	109536	287529	311560	179681	219815	1.43539	0.0054306	0.50182	-0.994757	insig
MW0139586	C37H47NO12	Rifamycin	Heterocyclic compounds	Heterocyclic compounds	6998-60-3	302041	99411.5	98281.5	140879	73885.2	369322	228314	366360	409015	432640	1.56371	0.00405299	2.52716	1.33752	up
MW0156399	C39H47NO14	Rifamycin O	Heterocyclic compounds	Heterocyclic compounds	14487-05-9	196457	3.55565e+06	1.8627e+06	1.40993e+06	1.53923e+06	2.59668e+06	4.11452e+06	3.44422e+06	2.6063e+06	3.74241e+06	1.01977	0.0410484	1.92716	0.946477	insig
MW0156402	C35H43NO11	Rifamycin W-hemiacetal	Heterocyclic compounds	Heterocyclic compounds	-	82295.8	5.30722e+06	661520	3.11031e+06	1.30483e+06	1.50753e+06	2.13937e+06	1.06936e+06	3.52362e+06	3.83959e+06	0.561407	0.777905	1.15414	0.206822	insig
MW0063352	C24H34O3	Rimexolone	Hormones and hormone related compounds	Hormones and hormone related compounds	-	1.56847e+07	2094213	7.98246e+06	5.48312e+06	5.12775e+06	6.69113e+06	4.96865e+06	9.57251e+06	1.03204e+07	9.20873e+06	0.575857	0.739604	1.12067	0.164365	insig
MW0156413	C14H22O2	Rishitin	Alcohol and amines	Alcohols	18178-54-6	345678	340919	340681	340032	357722	377800	384113	382156	398286	415401	1.74742	0.00102625	1.13491	0.182578	insig
MW0063357	C17H32O4	Roccellic acid	Organic acid And Its derivatives	Organic acid And Its derivatives	22139-54-4	343684	432276	444575	226216	312002	155751	215802	442010	219332	159033	1.13527	0.128322	0.677712	-0.561256	insig
MW0126467	C16H24N2O	Ropinirole	Heterocyclic compounds	Heterocyclic compounds	91374-21-9	2.16517e+06	1.1447e+06	1.75173e+06	2.15524e+06	1.89023e+06	847827	1.32237e+06	1.50413e+06	1.50145e+06	1.24676e+06	1.12581	0.0470795	0.705225	-0.503843	insig
MW0126469	C22H23N5O2	Roquefortine C	Heterocyclic compounds	Heterocyclic compounds	58735-64-1	1.0438e+06	1.03452e+06	1.06717e+06	955691	723267	783269	905515	982007	826079	963042	0.554903	0.359221	0.924441	-0.113347	insig
MW0063374	C20H27NO4	Rosmaricine	Terpenoids	Terpene	-	1.10405e+07	5.13258e+06	4.51128e+06	1.23429e+07	8.69521e+06	3.96377e+06	2.19253e+06	1.97626e+06	4.90463e+06	3.72068e+06	1.40406	0.0292907	0.401651	-1.31599	down
MW0063376	C21H26O7	Rosmic acid	Terpenoids	Terpene	197799-63-6	1.01389e+06	882607	922462	967640	893065	560039	711642	907380	824384	808451	1.25044	0.040018	0.814566	-0.295896	insig
MW0063385	C32H50O13	Rubusoside	Terpenoids	Ditepenoids	64849-39-4	293958	218027	227561	400284	325045	407383	442669	744734	789263	324798	1.31675	0.0552736	1.8492	0.886902	insig
MW0109750	C11H13NO3S	S-Phenylmercapturic acid	Organic acid And Its derivatives	Organic acid And Its derivatives	4775-80-8	1.17861e+07	2.9624e+06	5.4464e+06	5.70399e+06	3.0117e+06	1.53908e+06	3.40505e+06	3.31575e+06	5.73673e+06	3.88307e+06	0.746859	0.258063	0.618447	-0.693279	insig
MEDP2267	C7H15N3O2S	S-methyl-L-thiocitrulline	Amino acid and Its metabolites	Amino acid derivatives	209589-59-3	684122	610197	613610	430612	497445	448363	324609	487303	760731	649704	0.360242	0.722938	0.941722	-0.0866262	insig
MW0126499	C7H5NO3S	Saccharin	Heterocyclic compounds	Heterocyclic compounds	81-07-2	120921	32769.1	184057	85074.6	551011	598879	77349.4	1.10727e+06	309758	266926	0.899645	0.218724	2.42361	1.27715	insig
MEDP1032	C7H6O2	Salicylaldehyde	Benzene and substituted derivatives	Benzene and substituted derivatives	90-02-8	3.7503e+06	9	2.02678e+06	3.99194e+06	7.91569e+06	3.4565e+06	1.31613e+06	5.0155e+06	5.06325e+06	5.03438e+06	0.679508	0.77848	1.12446	0.169233	insig
MEDP2180	C7H7NO3	Salicylhydroxamic acid	Benzene and substituted derivatives	Phenolics	89-73-6	103382	151846	103651	67652	67771.4	20416.7	15630.5	24180.2	74707.3	71653.2	1.36486	0.0224625	0.417938	-1.25864	down
MW0063415	C22H30O2S	Salirasib	Heterocyclic compounds	Heterocyclic compounds	162520-00-5	6.91756e+06	7.81874e+06	6.87494e+06	7.98105e+06	6.43015e+06	3.21294e+06	5.32216e+06	5.37227e+06	4.71436e+06	4.82719e+06	1.59689	0.00113264	0.650953	-0.619375	insig
MW0156522	C16H19NO3	Sanguinine	Alkaloids	Alkaloids	-	987021	1.06419e+06	1.12286e+06	705856	479222	568089	703666	776966	733923	707663	0.70609	0.231594	0.800685	-0.320693	insig
MEDP0404	C3H7NO2	Sarcosine	Amino acid and Its metabolites	Amino acids	107-97-1	661784	302412	497072	398421	519819	376325	198841	339448	961189	656639	0.0843743	0.844326	1.06427	0.0898658	insig
MW0108974	C8H24N4O3P2	Schradan	Alcohol and amines	Amines	152-16-9	1.31025e+06	703886	1.00183e+06	623306	847576	9	9	9	9	9	1.89309	0.00180514	1.00293e-05	-16.6054	down
MW0109588	C17H21NO5	Scopolamine N-oxide	Others	Others	6106-81-6	5.74928e+06	839055	1.2155e+06	836449	735424	561808	584397	715962	1.18697e+06	1.03563e+06	0.711003	0.339197	0.435675	-1.19867	insig
MEDP2304	C18H24BrNO4	Scopolamine-methyl-bromide	Benzene and substituted derivatives	Benzene and substituted derivatives	155-41-9	809498	427492	777145	675253	484085	365154	623500	538398	664560	605026	0.409304	0.4448	0.881255	-0.182369	insig
MW0139676	C10H8O4	Scopoletin	Heterocyclic compounds	Heterocyclic compounds	92-61-5	1.15509e+07	9.21521e+06	7.46417e+06	1.02778e+07	1.22479e+07	7.02848e+06	1.24776e+07	1.06113e+07	1.87803e+07	1.71261e+07	0.711899	0.240328	1.30081	0.379409	insig
MEDN0342	C10H18O4	Sebacate	Organic acid And Its derivatives	Organic acid And Its derivatives	111-20-6	9.71496e+06	9.5455e+06	8.18218e+06	1.37184e+07	2.03814e+07	3.81865e+06	7.31712e+06	2.53463e+07	6.06315e+06	8.70018e+06	0.627273	0.658984	0.832684	-0.264159	insig
MW0010655	C32H46O16	Secoisolariciresinol diglucoside	Lignans and Coumarins	Lignans	158932-33-3	2.09499e+06	850766	1.02274e+06	962923	604116	612999	643164	751669	660838	525571	1.14041	0.142969	0.577042	-0.793251	insig
[truncated: 324 more rows]
