# Supplementary material for: Resveratrol intervention attenuates chylomicron secretion via repressing intestinal FXR-induced expression of scavenger receptor SR-B1
Source: Nat Commun. 2023 May 9;14:2656. doi: 10.1038/s41467-023-38259-1 (PMC10169763; doi:10.1038/s41467-023-38259-1)
Supplement: Supplementary file 7 — Supplementary Data 4 [file 41467_2023_38259_MOESM7_ESM.xlsx]

## Sheet: Sheet1
Index	Formula	Compounds	Retention time
MEDP2093	C15H10O3	4'-hydroxyflavone	5.75
MW0063674	C32H50O13	Steviobioside	4.8
MW0054171	C27H37ClN2O4	Jamaicamide B	5.73
MW0141793	C22H34N4O	1-Naphthylacetylspermine	8.62
MW0006099	C17H14O7	Aurantio-obtusin	2.7
MW0155046	C20H32O4	PGF2 1,9-lactone	5.78
MW0149812	C15H29N7O6	Gln-Thr-Arg	3.64
MW0145586	C12H22N6O6	Arg-Gly-Asp	4.34
MEDN1592	C13H8O4	Urolithin A	4.97
MW0103978	C16H27N2O4P	(R)-3-Amino-4-(3-hexylphenylamino)-4-oxobutylphosphonic acid	4.78
MW0007562	C25H27ClN2	Meclizine	4.61
MEDN1427	C20H30O4	Bicyclo Prostaglandin E2	7.45
MW0141365	C20H30F2O4	13,14-dihydro-16,16-difluoro PGJ2	5.35
MW0132968	C19H26O5	3-{2-[5-(3,3-dimethyloxiran-2-yl)-3-methylpent-2-en-1-yl]-3,4-dihydroxyphenyl}propanoic acid	7.45
MW0012294	C20H34F2O5	13,14-Dihydro-16,16-difluoroprostaglandin E1	5.64
MEDN1492	C8H8O3	(R)-(-)-Mandelic acid	2.88
MEDN0345	C8H10N4O3	1,3,7-Trimethyluric Acid	2.68
MEDN1081	C18H34O4	12,13-DiHOME	7.53
MEDN1009	C8H8O3	3-hydroxyphenylacetic acid	3.38
MEDN0115	C24H40O4	Chenodeoxycholic Acid	8.16
MEDN1899	C24H40O4	Deoxycholic acid	8.16
MEDP1106	C24H40O3	Lithocholic acid	9.58
MEDN1901	C24H38O3	Dehydrolithocholic acid	9.76
MEDN0824	C24H38O5	7-ketodeoxycholic acid	6.24
MEDP1518	C17H31NO4	Carnitine C10:1	5.39
MEDP1442	C11H21NO4	Carnitine C4:0	2.05
MEDP0577	C11H21NO4	Carnitine isoC4:0	2.07
MEDP0871	C18H39NO2	Dihydro-D-sphingosine	6.83
MEDP1051	C18H37NO2	Sphingosine	7.08
MEDP1685	C18H39NO3	Phytosphingosine	6.83
