# Supplementary material for: Resveratrol intervention attenuates chylomicron secretion via repressing intestinal FXR-induced expression of scavenger receptor SR-B1
Source: Nat Commun. 2023 May 9;14:2656. doi: 10.1038/s41467-023-38259-1 (PMC10169763; doi:10.1038/s41467-023-38259-1)
Supplement: Supplementary file 9 — Source Data [file 41467_2023_38259_MOESM9_ESM.zip]

Archive with 2 entries (2 files):
- uncropped blots.pdf
- Data S1_Source Data.xlsx
