# Supplementary material for: Resveratrol intervention attenuates chylomicron secretion via repressing intestinal FXR-induced expression of scavenger receptor SR-B1
Source: Nat Commun. 2023 May 9;14:2656. doi: 10.1038/s41467-023-38259-1 (PMC10169763; doi:10.1038/s41467-023-38259-1)
Supplement: Supplementary file 9 — Source Data [file 41467_2023_38259_MOESM9_ESM.zip › Data S1_Source Data.xlsx]

## Sheet: Fig 1
Fig 1B: Body weight (g) of C57BL/6J mice treated with resveratrol for 8 weeks
group	LFD													HFD													HFR
No.	1	2	3	4	5	6	7	8	9	10	11	12	13	1	2	3	4	5	6	7	8	9	10	11	12	13	1	2	3	4	5	6	7	8	9	10	11	12	13	14
week 0	21.8	20.2	22.1	21.3	21.2	23.4	21.2	20.4	23.7	24.6	22.1	21	23.6	22.8	23.4	22.5	22.5	23.2	20.9	19.7	24	21.3	21.9	23.3	22.3	22.9	21.1	20.7	22.4	23.2	20.7	21.4	21.5	22.4	19.6	22.3	24.6	23.1	23.7	18.7
week 1	21.4	20.2	21.9	21.7	22.1	23.2	21.9	20.9	23.6	24.9	22.1	21	24.1	24.2	26	25	24.1	25.3	22.2	21.7	26	23.6	23.1	25	23.9	24	21.7	21.5	23.2	22.2	21.7	24.3	23.8	23.7	20.9	22.9	25	24.4	25.1	19.1
week 2	22.4	21.3	21.9	22.4	22.6	24.4	22.9	21.6	24.2	25.2	23.2	22.5	24.6	25.3	27.7	27.4	25.2	27.9	23.8	22.6	27.1	27	24.9	26.5	26.1	25.7	23.6	23.4	25	23.7	23.3	26.1	25.7	25.3	22.2	23	26.1	26	27.4	20.9
week 3	23.4	22.1	23.5	23.7	23.1	25.2	24.6	23.2	24.8	25.9	23.6	23.2	25.1	26.8	30	29.9	28.1	30.8	26.1	24.8	28.9	28.7	26.3	27.9	27.3	27.1	24.7	25.4	26.1	24.2	24.6	27.5	26.7	25.8	23	25.3	28.2	27.7	28.1	22
week 4	23.8	22.9	23.3	24	23.4	26.5	25	23.9	24.9	26.7	24.2	24	25.7	28.1	32.1	32.4	29.7	32.9	28.4	26.1	31	32.1	28.7	29.6	30.2	30	25.6	26.1	28.8	25.7	26.1	30.6	30	28.2	25.2	27.3	30.5	29	30.9	23.5
week 5	24.3	23.3	23.7	24.4	23.8	26.5	25.3	23.9	25.9	26.8	24.6	24.5	26.1	28.5	33.7	33.6	31.8	34.6	30.1	28.2	32.6	34.7	30.6	31.4	32.5	31.9	26.1	27.4	29.8	26.6	26.9	31.7	32.3	30.3	27.6	28.7	32	30.2	32.3	24.5
week 6	25.1	24.4	24.8	26	25.8	27.8	26.4	25.1	28.2	28.7	27	27.5	29.3	29.2	35.4	36.4	33.6	36.6	31.6	29.3	34.3	37.2	31.7	32.4	34.5	33.8	27.1	28.2	31.1	28	28.1	34.2	34.6	32.9	30.6	28.9	32.8	30	33.4	25.6
week 7	25.8	25	25.1	26.9	26.3	28.3	27	25.8	29.1	28.8	27.3	27.4	28.8	30.8	37.8	38.8	36.2	38.8	34.3	31.3	36.3	39.8	34.4	34.5	38.1	36.5	28.5	30.1	32.3	29.3	28.5	34	37	34.6	33.3	31.1	35.6	31.8	35.7	26.3
week 8	25.9	24.8	25.3	26.6	25.6	28.6	26.9	25.2	28.6	28.4	26.4	26.4	27.9	32.5	39.9	41.3	38.1	40.9	36	33.1	38.4	42.3	36.1	35.9	39.1	38.3	29.5	31.8	33	30	29.6	34	39.4	37.3	36	31.7	36.6	32.4	36.2	27
	Fig 1C: Body weight gain				Fig 1D: Blood glucose (mmol/L) during OGTT																		Fig 1E: Blood glucose (mmol/L) during IPITT
	LFD	HFD	HFR		group	LFD					HFD					HFR							group	LFD					HFD					HFR
	4.1	9.7	8.4		No.	1	2	3	4	5	1	2	3	4	5	1	2	3	4	5			No.	1	2	3	4	5	1	2	3	4	5	1	2	3	4	5
	4.6	16.5	11.1		0min	8.8	8.2	9	9.3	7.2	15.6	14.5	16.1	15.7	18.7	10.6	8.8	12.2	10.1	11.5			0min	8.6	8.6	10.5	10.4	8.9	16	17.7	14.7	16.5	17	14.4	13.5	10.17	13.23	12.24
	3.2	18.8	10.6		15min	17.5	22.9	17.8	18.2	16.4	28.3	29.1	27.8	27.3	23.3	22.9	25.3	23.4	22.5	22.6			15min	8.2	11	7.4	6.5	6.4	14.7	18	14.7	15.2	18.2	11.3	13.5	9.7	11.9	8.9
	5.3	15.6	6.8		30min	14.6	16.9	16.4	18.6	14.6	29.9	23.8	27	29.5	27	21.4	16	23.4	23.3	18.8			30min	6.8	6.8	6.2	6.2	6.1	10.3	9.6	10	13.3	10.5	8.3	9.3	8.3	9	7.5
	4.4	17.7	8.9		60min	11.6	10.6	12.6	11.8	11.3	29.3	25.5	23.3	28.2	20.2	16.2	14.2	18.6	18.6	16.8			60min	5.2	7.3	5.2	5.8	5.6	9.1	11.4	8.7	11.6	9.1	7.6	9.1	6	8.2	5.5
	5.2	15.1	12.6		90min	10.7	9.8	9.4	10.8	10.6	27.3	22.2	19.7	23.3	20	12.6	12.2	16.8	14.8	13.4			90min	5.2	8	3.4	5.4	5.4	10.7	14.1	8.3	11.5	8	7.3	9	6.3	6.8	5
	5.7	13.4	17.9		120min	8.9	8.2	7.2	10.2	8.6	25.1	20.7	16.6	18.5	18.4	10.4	10.6	12.2	12.4	10.8			120min	5.9	8.2	3.8	6.2	6.4	10.7	13.9	10.1	11.7	8.4	11.2	10.6	6.1	6.2	6.2
	4.8	14.4	14.9		AUC	1459.5	1520.25	1471.5	1592.25	1414.5	3288.75	2822.25	2684.25	3013.5	2579.25	1924.5	1756.5	2214	2125.5	1916.25			AUC	741	964.5	644.25	744	726	1326.75	1592.25	1217.25	1519.5	1275.75	1079.25	1215	869.025	1023.23	802.05
	4.9	21	16.4
	3.8	14.2	9.4
	4.3	12.6	12
	5.4	16.8	9.3
	4.3	15.4	12.5
			8.3
	Fig 1F: Fasting blood glucose (FBG) mmol/L				Fig 1G: Fasting blood insulin (FBI) ng/mL				Fig 1H: Fasting TG (mg/dL)				Fig 1I: Fasting NEFA (mmol/L)				Fig 1J: Postprandial TG (g/dL) after injection of poloxamer 407														Fig 1K: Postprandial TRL-TG (g/dL)				Fig 1L: ApoB48/Albumin (fold)
	LFD	HFD	HFR		LFD	HFD	HFR		LFD	HFD	HFR		LFD	HFD	HFR		group	LFD				HFD				HFR					LFD	HFD	HFR		LFD	HFD	HFR
	8.6	16	14.4		0.616919	1.33173	1.03289		44.4256	104.022	81.1579		0.73924	0.76752	0.68895		No.	1	2	3	4	1	2	3	4	1	2	3	4		0.42451	0.50043	0.30803		0.244063	0.923005	0.402765
	8.6	17.7	13.5		0.54458	2.1305	0.985839		71.1627	141.754	110.894		0.84295	1.24212	0.82095		0 hour	0.044	0.071	0.044	0.036	0.104	0.142	0.097	0.118	0.085	0.053	0.089	0.196		0.41826	0.74691	0.42139		0.386338	1.18086	0.781679
	10.5	14.7	10.2		0.655443	0.835815	0.628856		44.1757	97.4001	84.5313		0.78009	0.73295	0.78952		1 hour	0.658	1.052	0.95	0.605	1.232	0.856	0.648	1.297	0.512	0.317	0.616	0.699		0.35171	0.55763	0.37875		0.279626	1.06238	0.310749
	10.4	16.5	13.6		0.628856	1.74994	0.665969		62.2352	127.607	53.1714		0.84924	1.19497	0.88067		2 hour	1.832	1.624	1.661	1.38	1.902	1.934	1.636	1.842	1.18	0.909	1.713	0.974		0.53163	0.44739	0.34339		0.603481	0.833761	0.13282
	8.9	17	13.2		0.574583	2.06284	0.701596		75.009	109.573	89.1541						4 hour	2.608	2.993	3.322	2.211	3.497	3.974	3.484	3.032	2.711	3.034	2.03	2.265
	8.8	15.6	12.2						47.9586	113.33	195.60*						AUC	6.036	6.5165	6.7855	4.904	7.634	7.802	6.6345	7.151	5.0355	4.741	5.26	4.523
	8.2	14.5	10.9						124.601	114.082	123.887
	9	16.1	10.6						102.811	125.353	104.647
	9.3	15.7	8.8						35.6798	117.765	117.266
	7.2	18.7	12.2						58.5438	140.13	87.7828
	7.9	16.8	10.1						62.292	117.391	135.872
	8.1	14.9	11.5						75.9105	124.762	92.2912
	8.9	18.2	12						62.0421	130.884	96.0482
			13								75.7604
									One outier (more than mean±3SD) in blue was excluded
Fig 1M: Heatmap summarizes metabolic effects of REV-I presented in Figure 1
group	LFD													HFD													HFR
No.	1	2	3	4	5	6	7	8	9	10	11	12	13	1	2	3	4	5	6	7	8	9	10	11	12	13	1	2	3	4	5	6	7	8	9	10	11	12	13	14
Body weight	0.264516	0.296774	0.206452	0.341935	0.283871	0.335484	0.367742	0.309677	0.316129	0.245161	0.277419	0.348387	0.277419	0.625806	1.06452	1.2129	1.00645	1.14193	0.974194	0.864516	0.929032	1.35484	0.916129	0.812903	1.08387	0.993548	0.541935	0.716129	0.683871	0.43871	0.574194	0.812903	1.15484	0.96129	1.05807	0.606452	0.774194	0.6	0.806452	0.535484
Fat mass	0.135946	0.095962	0.129948	0.131947	0.107957									1.18353	1.29348	0.887645	0.709716	0.92563									0.521791	1.02159	0.54978	0.247901	0.903639
OGTT	0.507193	0.528305	0.511364	0.553326	0.491555									1.14288	0.980765	0.932809	1.04723	0.89632									0.668786	0.610405	0.769391	0.738636	0.66592
IPITT	0.534516	0.695737	0.464726	0.53668	0.523696									0.957044	1.14856	0.878057	1.09608	0.920255									0.778511	0.876434	0.626866	0.738098	0.578554
FBG	0.529231	0.529231	0.646154	0.64	0.547692	0.541538	0.504615	0.553846	0.572308	0.443077				0.984615	1.08923	0.904615	1.01538	1.04615	0.96	0.892308	0.990769	0.966154	1.15077				0.886154	0.830769	0.670769	0.652308	0.627692	0.836923	0.812308	0.750769
FTG	0.369259	0.591495	0.367182	0.51729	0.623464	0.398625	1.03567	0.854549	0.296565	0.486608	0.517762	0.630957	0.515685	0.864616	1.17824	0.809576	1.06065	0.910759	0.941987	0.948232	1.04191	0.978849	1.16474	0.975734	1.037	1.08789	0.674574	0.921733	0.702613	0.441953	0.741036	0.77	1.02974	0.869808	0.974695	0.729638	0.77	0.767112	0.798339	0.62971
FTT	0.86	1.05	0.97	0.7										0.92	1.11	0.95	1.02										0.72	0.68	0.75	0.64

## Sheet: Fig 2
Fig 2B: Average TG intake (g/kg/hr)				Fig 2C: Fecal TG output (mg/g feces)				Fig 2D: Intestinal TG content (mg/g tissue)
LFD	HFD	HFR		LFD	HFD	HFR		LFD	HFD	HFR
0.132	1.056	0.968		2.58741	5.58319	6.26498		21.471	39.509	32.72
0.141	1.023	0.99		3.12484	4.15116	6.09324		46.452	41.697	40.966
0.141	1.001	1.1		2.63194	5.73443	4.81249		43.161	39.441	33.719
0.144	0.99	1.034		2.65788	3.62384	4.95076		22.055	85.667	24.108
0.14	1.056	0.946		2.64276	3.96822	4.0954
0.128	0.968	1.023		2.81735	4.96688	4.25385
Fig 2E: Heatmap shows the relative expression level of genes involved in intestinal lipid metabolism among LFD, HFD or HFR-fed mice
group	LFD													HFD												HFR
No.	1	2	3	4	5	6	7	8	9	10	11	12	13	1	2	3	4	5	6	7	8	9	10	11	12	1	2	3	4	5	6	7	8	9	10	11	12
Cd36	0.8618	0.6069	0.6749	0.4271	0.7452	0.628	1.049	1.247	1.243	0.381	0.142	0.668	0.542	0.8613	1.0329	1.3851	0.8692	0.9336	1.265	0.478	1.448	1.144	0.61	1.497	1.096	1.741	0.9516	1.7166	1.5935	1.2221	1.663	1.931	1.296	0.587	0.567	0.836	0.482
Slc27a4	0.7085	0.829	0.9483	0.9513	0.9098	1.163	1.167	0.985	1.143	0.756	0.718	0.872	0.711	1.0878	1.1326	1.0499	0.8989	0.8602	0.929	1.059	1.336	0.762	0.941	1.015	1.048	0.9445	0.8399	1.2498	0.895	1.0144	0.906	0.945	1.045	0.938	0.77	1.187	0.928
Fabp2	0.7712	0.4514	0.4981	1.3563	0.797	0.877	1.028	0.826	1.133	1.333	1.133	1.173	0.943	0.8981	1.1721	0.9899	0.9219	1.0408	0.829	1.206	1.173	0.853	0.815	1.257	0.976	1.2005	0.5539	1.0229	1.0048	0.7513	0.904	0.914	1.01	0.862	0.835	1.106	1.424
Mttp	0.7763	0.7083	0.879	0.823	0.972	1.064	0.865	1.32	1.439	0.549	0.448	0.727	0.693	1.0653	1.031	1.0681	1.0402	0.8196	1.106	0.76	1.141	1.042	0.693	1.301	1.11	1.0541	0.817	1.4677	0.959	0.8403	1.102	1.366	1.279	0.844	0.662	1.177	0.674
Apoa4	0.6441	0.4561	0.4946	0.4686	0.8513	0.818	0.804	1.046	1.125	0.222	0.121	0.552	0.466	0.8846	1.0654	1.3158	0.7594	1.0619	1.21	0.557	1.459	1.017	0.68	1.611	0.913	1.131	0.7989	1.7327	1.2785	0.7941	0.88	1.261	0.986	0.51	0.445	0.789	0.481
Apob	0.8656	0.4846	0.5881	0.6603	0.9437	1.044	0.842	0.857	1.326	0.891	1.067	1.35	1.322	0.9006	1.1126	1.0916	0.9237	0.9898	0.954	0.918	1.254	0.909	1.089	2.17	1.556	0.9898	0.8263	1.1599	0.981	0.8358	0.799	1.216	1.001	1.009	1.123	1.498	1.313
Scarb1	0.0872	0.0973	0.0959	0.077	0.0577	0.241	0.375	0.454	0.431	0.225	0.111	0.27	0.161	1.4256	1.0131	1.7311	0.7368	0.5428	1.445	0.428	1.559	1.036	0.529	1.711	1.106	0.4602	0.8799	0.744	0.5625	0.8085	1.41	1.549	0.605	0.923	0.234	0.599	0.149
Sar1b	0.7564	0.5256	0.6621	0.7071	0.858	0.998	1.095	1.175	1.404	0.663	0.591	0.762	0.721	0.9267	0.9531	1.0627	1.1243	0.9477	1.318	0.697	1.119	0.974	0.59	1.642	1.033	1.0869	0.815	1.2821	1.1782	0.9569	1	1.187	1.007	0.77	0.598	0.669	0.529
Vamp7	0.9737	0.7391	0.8096	0.8076	0.77	1.062	1.245	1.158	1.152	0.987	0.937	1.059	1.098	0.9262	0.9965	1.1119	1.0709	0.9098	1.032	1	1.23	0.788	0.714	1.435	0.976	1.1118	0.7857	1.256	1.1799	0.8943	1.328	1.082	0.856	0.838	0.789	0.634	0.753
Fabp1	0.623	0.6538	0.7435	0.3399	0.5616	0.953	1.048	1.632	1.147	0.328	0.087	0.714	0.612	0.9534	0.9353	1.2779	1.1141	0.7877	1.126	0.642	1.275	1.086	0.789	1.172	1.082	1.1467	0.8988	1.2466	1.0495	0.8597	1.747	1.547	1.456	0.998	0.737	1.075	0.507
Sec13	0.8474	0.6429	0.7227	0.8401	0.6958	0.975	1.06	1.396	1.274	0.73	0.729	0.879	0.942	0.9784	1.0439	1.1274	1.0991	0.7903	1.074	0.998	0.998	0.936	0.864	1.092	1.059	0.9535	0.7122	1.0529	0.899	0.7529	1.449	1.227	1.116	0.934	0.814	0.959	0.608
Fasn	0.903	0.985	1.86	1.738	1.43	0.879	1.401	1.205						0.958	0.915	1.044	1.09	1.179	0.947	0.784	1.141					2.912	1.58	1.123	1.742	1.407	1.005	1.103	0.826
Acaca	0.589	0.901	1.156	1.164	1.696	1.256	1.572	1.181						0.739	0.966	1.129	1.242	0.796	1.063	1.017	1.181					1.506	0.98	0.888	1.264	1.19	0.988	0.993	1.033
Scd1	0.292	1.128	0.901	0.992	2.03	1.144	1.39	1.01						1.106	0.495	1.236	1.475	1.057	1.37	0.943	0.774					1.509	0.701	0.743	2.296	0.555	0.718	0.739	0.694
Me1	0.298	0.385	0.907	0.693	0.746	0.399	0.746	0.554						1.208	0.478	1.279	1.352	0.942	1.755	1.47	0.412					1.668	1.111	1.258	3.16	0.954	0.605	1.791	0.638
Mogat2	1.27	0.96	1.12	1.49	0.78	0.64	0.88	0.8						0.88	0.88	1.09	1.19	1.06	1.17	1.06	0.76					1.44	1.42	1.13	1.46	1.15	0.95	1.24	0.78
Dgat1	0.92	0.75	0.91	1.18	0.59	0.42	0.71	0.56						0.83	0.8	1.27	1.19	1.15	1.06	1.03	0.79					1.01	0.81	0.93	1.29	0.86	0.93	0.92	0.73
Acadm	0.79	0.792	1.075	1.128	0.83	0.716	0.866	0.783						1.071	0.75	1.131	1.1	0.84	1.341	1.248	0.712					1.422	1.452	0.966	1.71	1.293	1.057	1.272	0.938
Acadl	0.799	0.736	0.992	0.965	0.745	0.793	0.791	1.066						1.01	0.868	0.958	1.192	0.858	1.378	1.165	0.727					1.539	1.476	1.01	2.051	1.169	0.947	1.565	0.696
Acox1	0.53	1.714	0.962	2.046	1.733	1.16	1.15	1.133						1.266	0.398	1.24	1.601	1.922	1.242	1.183	0.354					2.704	1.337	1.038	1.735	0.622	0.58	0.781	0.828
Ehhadh	0.782	0.615	1.011	1.245	0.682	0.571	0.793	0.717						1.126	0.655	1.104	1.23	0.895	1.472	1.554	0.489					1.644	1.778	1.34	2.474	1.315	0.981	1.495	0.792
Cpt1a	0.578	0.611	1.066	1	1.144	0.978	1.022	0.782						1.198	0.831	0.97	1.037	1.035	1.139	1.03	0.824					2.086	1.543	1.189	2.05	1.558	1.075	1.439	0.862
Fig 2F: Normalized SR-B1 expression (fold)
group	LFD									HFD									HFR
No.	1	2	3	4	5	6	7	8	9	1	2	3	4	5	6	7	8	9	1	2	3	4	5	6	7	8	9
Jejunum	0.0750955	0.0887703	0.0668965	0.105142	0.170709	0.191061	0.179593	0.104573	0.0860381	1.08466	0.932584	0.982953	0.973176	0.946198	1.08105	0.813291	0.895295	1.29112	0.275691	0.391081	0.172423	0.528242	0.795072	0.783491	0.40774	0.419143	0.378386
Liver	0.799362	0.909831	0.92008							1.01864	0.961476	1.01989							0.962278	0.912233	0.965476
Fig 2G: SR-B1 at apical side (fold) in immunohistochemical staining				Fig 2H: SR-B1 at apical side (fold) in immunofluorescence staining
LFD	HFD	HFR		LFD	HFD	HFR
0.141613	1.02469	0.282633		0.341906	1.21921	0.490427
0.152444	0.932279	0.437153		0.20307	1.02939	0.451215
0.108021	1.04303	0.503855		0.301139	0.751403	0.244612

## Sheet: Fig 3
Fig 3B: Body weight (g) of Scarb1fl/fl and iScarb1-/- mice treated with resveratrol for 8 weeks
group	Scarb1fl/fl-R											Scarb1fl/fl+R										iScarb1-/--R										iScarb1-/-+R
No.	1	2	3	4	5	6	7	8	9	10	11	1	2	3	4	5	6	7	8	9	10	1	2	3	4	5	6	7	8	9	10	1	2	3	4	5	6	7	8	9	10	11	12
week 0	21.9	24.6	24	23.5	23.6	23.6	24.2	23.4	25	23.4	23.5	21.6	22.4	24.7	24.6	23.9	23.6	23	22	20.5	24.4	22.7	21.8	25.3	24.8	23.2	21.3	23.7	24	23	24	24.4	22.4	23.1	20.5	22.7	23.1	22.5	19.9	21.8	22.2	24.4	23.8
week 1	22.3	25.5	27.7	27.3	25.1	25.1	28.1	28.7	29	25.3	29.9	22.2	22.7	25.1	26.2	24	25.2	23.3	24	21.9	26	24.1	21	28.5	28.9	24.6	24.1	26.3	27	25.3	28.5	24.6	22.5	24	21	23.3	24.1	22.8	20.5	21.9	23	26.7	25
week 2	23.5	28	29.4	28.5	26.3	27.8	30.4	30.6	32	27.3	30	24	23	25.2	27.2	23.9	25.5	23.4	24.5	22	26.9	26	22.2	29.6	30.3	25	25.8	27.2	29	26.2	29.2	25.6	23.1	25.5	21.9	24	25.2	22.4	21.6	22.4	23.4	28.2	26
week 3	25.2	30.3	32.6	31.3	27.3	29.5	31.4	31	32.6	28.1	30.4	25.6	24.3	26.7	28.5	26	27.4	26.2	25.7	23.1	27.9	27.8	23.5	31	32.1	25.4	27.7	28.1	29.9	26.9	30.7	26.7	24	25.2	22.6	26.3	26.3	24.9	22.3	22.9	23.7	30	26.4
week 4	28	33.6	35.5	33.5	28.1	32	32.2	30.9	35.6	28.1	31	28	25.8	28	31.6	27	28.3	27.4	26.4	24	28.8	31.2	24.6	32.7	34.6	26.6	29.5	29.5	32.5	26.9	31.9	28.2	25.8	27.1	25	28.2	27.8	26.4	22.9	23.2	24.7	30.6	27.2
week 5	28.8	34.2	38.6	34.9	30.1	33.7	35	33.3	39.4	29.1	33.5	27.7	25.9	28	32.1	27.5	28.6	28	28.1	24.7	30.7	32.1	25	34.6	36.2	27.1	33	29.8	33.3	26.4	34	28.8	26.5	28.2	26	28.1	29.3	27.9	23.4	24.1	26.1	33	29.7
week 6	30.7	33	39.9	36.6	32.2	36.1	36	33.1	41.4	28.6	35	27.9	30.5	28.8	33.7	27.8	30	27.6	29	25.1	30.6	32.1	25.8	34.2	37	28	34.2	30.2	33.2	27	34.1	30.3	27.8	28.4	26.1	28.6	30.1	28.5	24.5	25.4	26.4	33.8	29.5
week 7	29	33.9	38.1	42.5	32	36.6	37.3	35.1	43.1	30.4	36.2	31.6	29.3	29.5	33.2	27.8	29.9	28	29.8	26.7	32	32.1	26.1	34.9	37.2	28.3	34.2	30.2	33.4	28.2	34.9	30.2	28	28.7	26.2	29.6	30.7	28.5	24.4	26.5	27.9	36.1	30
week 8	29.6	34.7	38.2	42.4	32.8	36.5	36.4	34	43.6	30.7	36.6	32.3	30.3	29.8	32.3	28.1	29.8	28.4	29.7	27.1	31.6	32.4	26.5	34.5	37	28.8	33.3	30.1	33.4	28.8	35.1	30.5	27.8	29.9	27	28.8	30.7	28.3	24.2	26.5	28.4	36.2	30.9
Fig 3C: Body weight gain (g) of Scarb1fl/fl and iScarb1-/- mice treated with resveratrol for 8 weeks
group	-R											+R
No.	1	2	3	4	5	6	7	8	9	10	11	1	2	3	4	5	6	7	8	9	10	11	12
Scarb1fl/fl	7.7	10.1	14.2	17.9	8.2	12.9	12.2	10.6	16.6	6.3	12.1	10.7	7.9	5.1	7.7	4.2	6.2	5.4	7.7	6.6	7.2
iScarb1-/-	9.7	4.7	9.2	12.2	5.6	12	5.4	7.4	3.8	11.1		6.1	5.4	6.8	6.5	6.1	7.6	5.8	4.3	4.7	6.2	11.8	7.1
Fig 3D: Fasting blood glucose (FBG) mmol/L
group	-R											+R
No.	1	2	3	4	5	6	7	8	9	10	11	1	2	3	4	5	6	7	8	9	10	11	12
Scarb1fl/fl	14.8	10.3	15.3	14.4	15	15.5	12.8	13.4	13.2	13.4	18.5	11.8	11.2	10	10.1	12.6	12.5	9.5	12.8	9.8	10.6
iScarb1-/-	12.3	11.3	10.2	10.9	11	13.5	11.8	12	12.2	10.7		12	14.6	16	14.6	12	10.6	11.3	15.6	13.2	13.8	13.2	11.8
Fig 3E: Blood glucose (mmol/L) during OGTT
group	Scarb1fl/fl-R											Scarb1fl/fl+R										iScarb1-/--R										iScarb1-/-+R
No.	1	2	3	4	5	6	7	8	9	10	11	1	2	3	4	5	6	7	8	9	10	1	2	3	4	5	6	7	8	9	10	1	2	3	4	5	6	7	8	9	10	11	12
0min	14.8	10.3	15.3	14.4	15	15.5	6.3	6.6	6.5	6.6	9.1	11.8	11.2	10	10.1	12.6	12.5	9.5	8.1	6.2	6.7	12.3	11.3	10.2	10.9	11	13.5	11.8	6.5	6.6	5.8	12	14.6	16	14.6	12	10.6	11.3	15.6	6.5	6.8	6.5	5.8
15min	31.1	17.9	21.1	27.3	19.8	22.9	18.9	23	22.6	23.7	25.6	31	27	26	20.5	25.1	23.7	20.1	26	20.4	24.1	25.6	24.3	17.1	20.2	20.7	26.1	22.2	16.4	22	22.4	30.3	27.2	34	33	22.8	23.5	25.1	23.1	21.7	22.5	24.1	20.7
30min	24.8	12.9	16.9	22.2	13	19.8	25.1	29.6	23	24.6	28.7	22.7	19.7	15.7	17.6	21.7	15.3	15.5	26.4	23.1	28.7	20.7	14.3	13.7	13.7	15.6	22.5	19.5	23.7	23.7	22.3	18.5	20.2	30.1	18	11.3	16.6	21.8	19.6	31.3	28.4	25.9	26.5
60min	18.3	9.1	20.5	20	12.7	17.2	22.5	23	22.2	19.1	28.7	14	11.5	9.8	9.5	15.5	13.6	11.3	24.1	21.8	19.8	16.9	11	16.2	13.5	12.8	16.6	11.9	21.7	15.6	20.7	13.8	17.8	26.5	17	8.7	10.5	14	13.8	29.7	21.7	19	18.6
90min	17.4	9.3	19.7	17.8	13.2	14.1	18.5	14.8	16.5	12	21.6	13.3	11.9	9.5	8.9	14.3	11.5	11.6	13.3	15.7	13	16.3	11.1	11.9	12	12.2	15.8	12.1	15	10	16.5	12.1	15.4	21.5	13.2	8.6	9.3	14.7	18.3	16	15.1	10.6	10.6
120min	14.1	9	17.6	20	13.7	14.3	13.1	10.3	16.4	9.3	14.3	12.5	9.7	8.8	8.7	11.8	11.5	9.7	12.5	6.7	7.4	14.9	11.7	10.3	10.4	10.6	16.8	10.7	10.4	8.6	9.6	12.9	16	18	10	8.1	8.5	12.1	13.3	8.2	8.5	10	8.1
AUC	2418	1323	2281.5	2451	1684.5	2058.75	2322	2349	2312.25	2031	2821.5	2070.75	1779.75	1529.25	1461.75	2030.25	1719	1554	2354.25	2097.75	2152.5	2161.5	1609.5	1638.75	1614	1653	2223	1740.75	2085	1809.75	2141.25	1931.25	2208	3017.25	2065.5	1326.75	1527	1994.25	2067	2572.5	2259	2031	1947.75
Two outliers (more than mean ± 3SD) in blue were excluded
Fig 3F: Blood glucose (mmol/L) during IPITT
group	Scarb1fl/fl-R											Scarb1fl/fl+R										iScarb1-/--R										iScarb1-/-+R
No.	1	2	3	4	5	6	7	8	9	10	11	1	2	3	4	5	6	7	8	9	10	1	2	3	4	5	6	7	8	9	10	1	2	3	4	5	6	7	8	9	10	11	12
0min	10.7	12.6	13.2	15	13.6	15.5	11.5	10.2	13.3	9.2	13.2	12.1	12.8	10.1	12.8	12.5	12.6	13.3	15	14.3	11.1	12.6	10.3	12.3	10.9	13.6	14.2	14.5	12.3	11.5	11.8	9.8	10.3	12.6	11.4	12	11.6	13	11.8	11.9	13.2	11.5	10.8
15min	8.5	6.3	8.4	11	7.4	5.1	10.7	9.8	9.5	7.1	9	5.2	8.5	5.7	6.9	13.9	7.7	8.8	14.1	8.7	5.8	4.6	6.7	8.3	5.1	5.8	12.3	6	7.8	5.1	8	6.3	10.7	4.4	6.3	6.5	6.8	7.9	5.9	8.2	4.5	5.1	5.1
30min	7	4.9	5.6	7.9	5.5	7.7	9.5	6.5	9.2	6.5	7.5	6.1	7	5.5	5.4	14.1	7	7.5	7.6	5.7	5.5	5.2	5.3	6.5	5.5	6.4	7.1	6.2	5.6	5.7	6.3	5.8	6.1	4.6	4.9	5.7	5.8	6.3	6.1	6.3	4.5	5.3	4.5
60min	5.8	3.3	6.8	8.1	7.3	9.2	9.2	5.3	7.7	5.6	7	5.2	5.7	5	5.1	11.8	6.7	7.5	3.6	4.1	5.2	5.8	4.2	6.1	5.7	5.5	9	6.2	3.4	4.5	5.1	4.8	5.3	4.1	4.7	5.2	5.3	6.1	6	5.4	3.9	4.3	2.2
90min	9.1	4.2	7	8.5	6.9	10.2	8.2	6.7	8.3	6.3	6.5	5.1	8.6	5.5	5.7	6.3	7.2	6.6	4.6	4.4	4.9	8.7	4.5	7	6.6	5.3	8.9	6.6	4	5.6	5.2	4.5	6.9	5.2	4.7	5.3	5.1	6.6	7.6	5.3	4.2	6.1	5.6
120min	8.5	4.3	8.2	9.1	9.8	11.2	8.1	7.4	9.5	7.2	7.4	7.7	9.3	5	6.7	11.2	8.5	7.7	12	5.2	6.2	8.2	4.5	7.2	7.5	4.7	9.6	9.5	5	5.6	5.6	5.5	5.1	6	5.3	4.8	6.2	7.7	9.1	4.9	4.8	6.2	6
AUC	939.75	588.75	888	1089.75	909.75	1116	1104	840.75	1071.75	786.75	918.75	730.5	949.5	675	745.5	1330.5	912	939	921	699	690	838.5	625.5	864	763.5	727.5	1131.75	864.75	632.25	678	743.25	660	817.5	633	651.75	702.75	724.5	854.25	858.75	748.5	582.75	687	582.75
Two outliers (more than mean ± 3SD) in blue were excluded
Fig 3G: Fasting TG (mg/dL)
group	-R											+R
No.	1	2	3	4	5	6	7	8	9	10	11	1	2	3	4	5	6	7	8	9	10	11	12
Scarb1fl/fl	128.92	108.078	129.505	116.291	73.9271	93.1341	68.8582	57.6745	55.1638	75.2314	72.6637	62.7167	30.2964	56.3547	50.3611	45.4571	51.1784	43.6863	49.4578	67.717	74.1078
iScarb1-/-	118.431	44.5717	67.1161	69.6362	44.5717	59.5559	75.3574	79.5855	67.2606	47.1754		84.2395	35.609	134.232	91.0505	65.1409	22.6403	45.2528	72.7692	68.8582	83.9221	92.8234	76.3902
Two outliers (more than mean ± 3SD) in blue was excluded
Fig 3H: Postprandial TG (g/dL) after injection of poloxamer 407
group	Scarb1fl/fl-R					Scarb1fl/fl+R						iScarb1-/--R							iScarb1-/-+R
No.	1	2	3	4	5	1	2	3	4	5	6	1	2	3	4	5	6	7	1	2	3	4	5	6	7	8
0hour	0.12892	0.108078	0.129505	0.116292	0.0739271	0.0627167	0.0302964	0.0563547	0.0503611	0.0511784	0.0436863	0.0445717	0.118431	0.0671161	0.0696362	0.0445717	0.0595559	0.0753574	0.0842395	0.035609	0.134232	0.0910505	0.0651409	0.0226403	0.0452528	0.0727693
1hour	0.733002	1.30683	1.11101	1.15052	0.946527	0.324683	0.531737	0.749689	0.426848	0.496661	0.387685	0.66932	0.567495	0.69452	0.710867	0.66932	0.563068	0.643438	0.559322	0.35363	0.670341	0.652292	0.670682	0.775231	0.436724	0.617556
2hour	1.1952	1.64473	1.80411	1.77959	1.75643	0.729332	0.625805	1.4009	1.30282	1.39409	1.16115	1.42133	1.09304	1.39	1.25787	1.42133	1.46764	1.06988	0.702088	0.643514	0.708899	0.883261	1.00858	1.24969	1.34505	1.18703
4hour	3.13362	3.37064	3.61462	3.03228	3.54651	0.719797	1.56436	2.15707	2.25242	2.01063	2.19794	1.95274	2.26045	2.34097	2.15026	1.95274	3.19575	2.52486	1.98392	2.12014	2.18961	2.23184	2.13664	2.01744	3.2264	2.3001
AUC	5.72388	7.1986	7.49655	6.91033	7.16465	2.16984	3.04995	5.03628	4.65868	4.62401	4.34919	4.77634	4.52672	5.15404	4.78274	4.77634	5.99006	4.8108	3.63849	3.45684	3.99042	4.25455	4.35276	4.67853	5.70332	4.73459
Fig 3I: Postprandial TRL-TG (g/dL)
group	-R								+R
No.	1	2	3	4	5	6	7		1	2	3	4	5	6	7	8
Scarb1fl/fl	1.58949	1.45905	0.759906	0.996929	1.0555				0.620962	1.1277	0.540251	0.451027	0.788172	0.752073
iScarb1-/-	0.472822	1.04086	0.611767	0.467033	0.472822	0.734365	0.825632		0.936651	0.982285	1.1403	0.60734	0.741516	0.501088	0.840616	0.434
Fig 3J: ApoB48/Albumin (fold)
group	-R			+R
No.	1	2	3	1	2	3
Scarb1fl/fl	1.49814	0.896311	0.605408	0.362161	0.339142	0.531107
iScarb1-/-	0.455083	0.331721	0.326244	0.585025	0.415344	0.340635
Fig 3K: mRNA/Actb (fold)
group	Scarb1fl/fl-R							Scarb1fl/fl+R						iScarb1-/--R								iScarb1-/-+R
No.	1	2	3	4	5	6	7	1	2	3	4	5	6	1	2	3	4	5	6	7	8	1	2	3	4	5	6	7	8
Cpt1a	0.92	0.68	0.98	0.9	0.97	1.15	0.9	1.38	1.71	1.24	3	0.84	2.15	1.26	1.53	0.98	1.39	2.22	0.81	2	0.91	0.75	1.18	0.52	1	0.43	0.38	0.67	1.57
Acox1	0.83	0.85	1.28	1.2	1.37	1.59	0.46	2.76	0.73	1.68	1.83	0.99	1.86	1.17	0.14	0.54	0.07	2.76	0.79	3.01	2.24	0.32	0.29	0.02	0.13	0.94	0.44	0.59	0.97
Ehhadh	0.85	0.29	1.16	1.01	0.97	1.29	0.8	0.69	1.69	0.95	3.8	0.64	2.18	0.76	1.85	0.71	0.88	2.23	0.9	3.61	1.17	0.64	1.64	1.23	1.71	0.5	0.52	0.66	1.8
Acadm	0.93	0.7	0.93	0.89	0.85	1.25	0.95	1.25	1.29	1.92	3.02	1.19	2.21	1.01	1.43	0.78	1.65	2.23	0.67	3.16	1.39	0.77	1.34	1.13	1.58	0.6	0.5	0.61	1.14
Acadl	0.85	1.41	0.75	1.11	1.37	1.6	0.45	1.75	0.71	0.69	1.98	2.48	1.14	1.9	0.76	0.82	0.95	1.23	4.47	3.23	1.34	1.23	2.08	0.78	1.02	0.79	0.77	0.19	0.58
Cd36	0.88	1.15	0.75	1.32	1.02	1.29	0.76	1.69	1.07	2.15	5.63	0.6	2.69	4.56	0.98	0.86	5.79	3.63	0.99	4.4	2.13	1.65	4.68	1.36	1.98	0.74	1.05	0.93	0.49
Fig 3L: Heatmap summarizes metabolic effects of REV-I presented in Figure 3.
group	Scarb1fl/fl-R											Scarb1fl/fl+R										iScarb1-/--R										iScarb1-/-+R
No.	1	2	3	4	5	6	7	8	9	10	11	1	2	3	4	5	6	7	8	9	10	1	2	3	4	5	6	7	8	9	10	1	2	3	4	5	6	7	8	9	10	11	12
Body weight	0.84375	0.946023	1.0625	1.17614	0.892045	1.03693	1.03409	0.965909	1.18182	0.84375	1.01136	0.897727	0.838068	0.821023	0.869318	0.786932	0.815341	0.778409	0.84375	0.769886	0.897727	0.90625	0.707386	0.957386	1.03409	0.792614	0.761364	0.940341	0.826705	0.892045	0.997159	0.849432	0.764205	0.818182	0.75	0.786932	0.886364	0.78125	0.647727	0.752841	0.806818	1.02841	0.877841
Fat mass	0.805779	0.734067	1.3049	1.43276	0.775764	1.0514	1.10125	0.842132	1.18343	0.722323	1.02036	0.97371	0.75909	0.505723	0.860287	0.401123	0.571786	0.452305	0.716567	0.517236	0.678892	0.927042	0.247142	0.859773	1.14821	0.615752	0.459242	1.06386	0.857638	0.939082	0.871746	0.768945	0.695835	0.602445	0.796426	0.647968	0.71773	0.652681	0.404858	0.406386	0.79752	0.918449	0.666611
OGTT	1.06379	0.638143	1.00374	1.07831	0.741091	0.905741	0.980906	0.992312	0.976787	0.857976	1.19191	0.911021	0.782996	0.672789	0.643093	0.893203	0.756269	0.683678	0.994529	0.886174	0.909302	0.950946	0.708095	0.720963	0.710075	0.727233	0.978003	0.765838	0.880787	0.764511	0.90455	0.849648	0.971403	1.25154	0.908711	0.5837	0.671799	0.877365	0.909371	1.08673	0.954292	0.857976	0.822808
IPITT	0.998672	0.657545	0.943677	1.15808	0.966791	1.18597	1.17322	0.678268	1.13895	0.780287	0.976355	0.776302	1.10468	0.717322	0.792242	1.41392	0.969182	0.997875	0.978746	0.742827	0.733262	0.891073	0.664718	0.918172	0.811371	0.773114	1.20271	0.918969	0.671892	0.72051	0.789851	0.701382	0.868757	0.672689	0.692614	0.746812	0.769926	0.907811	0.912593	0.79543	0.619288	0.730074	0.619288
FBG	1.04225	0.725352	1.07746	1.01408	1.05634	1.09155	0.9	0.942857	0.928571	0.942857	1.3	0.830986	0.788732	0.704225	0.711268	0.887324	0.880282	0.669014	1.15714	0.885714	0.957143	0.866197	0.795775	0.71831	0.767606	0.774648	0.950704	0.830986	0.928571	0.942857	0.828571	0.84507	1.02817	1.12676	1.02817	0.84507	0.746479	0.795775	1.09859	0.928571	0.971429	0.928571	0.828571
FTT	0.829693	1.04346	1.08665	1.00167	1.03854							0.314524	0.442099	0.730023	0.675289	0.670263	0.630427					0.692344	0.65616	0.747093	0.693272	0.692344	0.868276	0.697339				0.52741	0.501079	0.578422	0.616708	0.630945	0.678166	0.826712	0.686292
TG	1.4217	1.19186	1.42815	1.28244	0.815253	1.02706	0.759354	0.636022	0.608335	0.829636	0.80132	0.691627	0.334102	0.621468	0.555371	0.501292	0.564384	0.481763	0.545411	0.746769	0.817245	1.30603	0.491527	0.740142	0.767933	0.491527	0.65677	0.831026	0.877652	0.741735	0.520241	0.928976	0.392688	1.48028	1.00409	0.71836	0.249672	0.499038	0.802484	0.759354	0.925475	1.02364	0.842415
The outliers (more than mean ± 3SD) excluded in other experiments presented in Figure 3 were also excluded in this summary

## Sheet: Fig 4
Fig 4B: Body weight (g) of mice from week 4 to 6 when treated with resveratrol and BLT-1
group	LFD					HFD						HFD+B								HFR							HFR+B
No.	1	2	3	4	5	1	2	3	4	5	6	1	2	3	4	5	6	7	8	1	2	3	4	5	6	7	1	2	3	4	5	6	7	8
week 4	28.8	26.5	25.8	26.6	23.5	31.4	30.8	33.2	36.8	36.9	35.1	35.5	36.3	34.6	34.2	27.9	29.7	31.4	33.1	33.6	32.2	30.3	30.6	28.8	27.6	30.1	35	35.5	32.8	34.1	31.6	28.5	29.7	30.2
week 5	29.1	26.4	25.5	26.9	23.4	31.9	31.6	34.1	37.2	37.7	36.2	35.2	36.6	34.7	34.1	28.4	29.8	31.5	33.2	34.3	32.6	30.9	31.2	29.5	28.4	30.6	35	35.9	32.6	34	31.8	28.6	29.9	30.8
week 6	29.6	26.7	25.8	27.9	23.5	32.2	32.9	35.9	38.9	39.2	38.1	35.7	37.3	34.8	34.4	28.7	30.2	32.4	33.5	34.6	33.2	31.9	31.8	30.2	29.5	32	35.6	36.5	32.6	34.8	32.9	28.9	30.2	31.2
Fig 4C: Body weight gain (g) from week 4 to 6						Fig 4D: Epididymal WAT (g)						Fig 4E: Liver weight/body weight (%)						Fig 4F: Fasting glucose (mmol/L)						Fig 4G: Fasting TG (mg/dL)
LFD	HFD	HFD+B	HFR	HFR+B		LFD	HFD	HFD+B	HFR	HFR+B		LFD	HFD	HFD+B	HFR	HFR+B		LFD	HFD	HFD+B	HFR	HFR+B		LFD	HFD	HFD+B	HFR	HFR+B
0.8	1.4	0.2	2	0.6		0.32	0.66	1.8	2.33	1.68		4.6	3.8	2.9	2.9	2.8		5.8	15.9	12.7	9.7	9		114.9	129.862	91.723	106.978	115.193
0.2	2.1	1	0.9	1		0.17	1.04	2.28	2.24	2.31		4.4	4.7	3.5	2.7	3		9.5	8.2	13.7	7.6	7.7		97.884	134.556	129.569	99.057	149.812
0	2.7	0.2	1.6	-0.2		0.25	1.72	2.24	1.8	1.13		4.5	4.1	3.2	3.2	2.5		6.6	10	11.1	10.1	6.2		114.606	118.42	102.284	126.928	83.508
1.3	2.1	0.2	1.2	0.7		0.21	3.08	1.98	1.63	2.32		4.5	2.9	3.4	3	2.9		8.5	10.5	13.9	7.6	10.7		56.224	153.919	94.07	127.808	109.325
0	2.3	0.8	1.4	1.3		0.22	2.42	0.66	0.48	1.08		3.8	3	3	3.6	3.3		5.8	18.4	8.4	6.2	10		73.826	141.597	87.322	72.946	85.562
	3	0.5	1.9	0.4			2.53	1.5	1.78	1.28			2.8	2.8	3.1	3.3			15.1	15.1	11.4	9.5			112.846	115.193	76.173	75.293
		1	1.9	0.5				1.94	0.54	1.2				3.8	4.2	3.1				11.1	8.7	8.6				74.413	87.322	97.003
		0.4		1				2.2		0.84				2.8		3.5				15.2		8.8				60.918		87.322
																								One outlier (more than mean ± 3SD) in blue was excluded
Fig 4H: Postprandial TG (g/dL) after injection of poloxamer 407																		Fig 4I: Postprandial TRL-TG (g/dL)						Fig 4J: ApoB48/Albumin (fold)
group	HFD				HFD+B				HFR				HFR+B					HFD	HFD+B	HFR	HFR+B			HFD	HFD+B	HFR	HFR+B
No.	1	2	3	4	1	2	3	4	1	2	3	4	1	2	3	4		0.518247	0.575035	0.271656	0.328444			0.838965	0.423403	0.332128	0.239447
0hour	0.06	0.082	0.084	0.058	0.04	0.057	0.046	0.038	0.054	0.064	0.08	0.084	0.058	0.101	0.041	0.058		0.526177	0.470668	0.313863	0.396998			1.02065	0.421486	0.298453	0.235542
1hour	1.082	0.935	1.005	1.074	0.633	0.929	0.893	0.64	0.502	0.449	0.846	1.107	0.569	1.125	0.764	0.771		0.632846	0.393161	0.281376	0.533851			1.14047	0.72042	0.272777	0.401067
2hour	1.905	1.593	2.014	1.861	1.552	1.59	1.598	1.525	1.445	1.671	1.581	1.617	1.162	1.625	1.621	1.624		0.565314		0.468878
4hour	2.9555	4.667	4.732	4.491	2.795	3.877	3.928	2.089	3.098	2.594	2.907	3.098	2.797	2.117	3.439	4.024
AUC	6.926	8.032	8.799	8.386	5.776	7.219	7.241	5.035	5.795	5.581	6.164	6.673	5.139	5.73	6.655	7.255

## Sheet: Fig 5
Fig 5A: SREBP-1/α-tubulin (fold)				Fig 5B: Relative expression of genes which are targets of SREBP-1 (mRNA/actb, fold)
LFD	HFD	HFR		group	LFD								HFD								HFR
1.00016	0.474329	0.891968		No.	1	2	3	4	5	6	7	8	1	2	3	4	5	6	7	8	1	2	3	4	5	6	7	8
0.518553	1.24897	0.685013		Srebf1	0.358	0.531	0.306	0.62	0.741	0.22	0.912	0.358	0.794	0.824	0.881	1.736	0.896	1.237	0.902	1.039	1.485	1.321	1.295	1.287	1.246	0.833	1.506	0.54
0.782922	1.27659	0.609845		Fasn	0.903	0.985	1.86	1.738	1.43	0.879	1.401	1.205	0.958	0.915	1.044	1.09	1.179	0.947	0.784	1.141	2.912	1.58	1.123	1.742	1.407	1.005	1.103	0.826
				Acaca	0.589	0.901	1.156	1.164	1.696	1.256	1.572	1.181	0.739	0.966	1.129	1.242	0.796	1.063	1.017	1.181	1.506	0.98	0.888	1.264	1.19	0.988	0.993	1.033
				Scd1	0.292	1.128	0.901	0.992	2.03	1.144	1.39	1.01	1.106	0.495	1.236	1.475	1.057	1.37	0.943	0.774	1.509	0.701	0.743	2.296	0.555	0.718	0.739	0.694
Fig 5D: NF-κB/GAPDH or Lamin A (fold)
group	LFD				HFD				HFR
No.	1	2	3	4	1	2	3	4	1	2	3	4
cytoplasmic	0.48861	0.42122	0.667125	0.111883	1.06864	0.931329	1.1135	0.886452	0.136698	0.0860006	0.0321343	0.0190822
nuclear	0.0414033	0.193464	0.0992697	0.166936	1.00681	0.993331	0.957422	1.04257	0.0733111	0.0471038	0.21273	0.102527
Fig 5E: Heatmap shows the comparison of intestinal inflammatory genes that are known to be regulated by NF-κB in the jejunum
group	LFD								HFD								HFR
No.	1	2	3	4	5	6	7	8	1	2	3	4	5	6	7	8	1	2	3	4	5	6	7	8
Il1b	0.66	0.913	0.793	0.207	0.85	0.682	0.926	1.769	0.748	0.682	1.055	1.859	1.051	0.879	1.124	1.012	0.688	0.61	0.927	1.048	0.725	0.722	0.684	1.199
Il6	1.612	0.63	0.456	1.363	0.827	0.22	0.866	0.956	0.638	1.044	1.687	0.891	0.925	1.45	0.837	0.824	1.009	0.739	0.426	0.765	0.733	0.6	0.413	0.157
Tnf	1.232	0.51	0.524	0.999	0.528	0.364	0.917	1.112	1.014	0.918	0.935	1.148	1.328	1.442	0.899	0.772	0.421	0.739	0.527	0.445	0.825	0.706	0.79	0.533
Ccl2	0.771	0.378	0.725	0.51	1.193	0.674	0.452	1.613	0.824	0.77	1.176	1.339	1.021	1.219	0.818	1.003	1.073	0.435	0.329	0.752	0.918	0.711	0.529	0.379
Ifng	0.593	0.62	0.429	1.118	1.073	1.224	0.793	0.659	0.858	0.848	0.846	1.625	0.886	0.711	0.646	2.175	0.834	0.655	0.925	0.836	0.561	0.573	0.66	1.372
Ddit3	1.1	1.043	0.804	1.594					1.927	0.352	0.694	0.991					0.785	0.388	0.355	0.238
Hspa5	0.358	0.643	0.699	1.138					1.367	1.002	0.86	0.848					1.251	0.792	0.748	0.856
Xbp1	0.58	0.433	1.074	1.322					0.991	0.896	0.884	1.274					0.943	0.808	0.769	0.563
Fig 5F: Inflammasome protein level (fold)
group	LFD			HFD			HFR
No.	1	2	3	1	2	3	1	2	3
NLRP3	0.0136981	0.0020748	0.0532457	0.942973	0.930437	1.12668	0.426581	0.271278	0.0787773
ASC	0.299033	0.119406	0.22722	1.03908	1.04973	0.911087	0.209033	0.223895	0.395051
Caspase 1	0.412086	0.350206	0.322895	1.12804	1.05356	0.818335	0.574845	0.504511	0.254926
IL-1β	0.209033	0.223895	0.395051	1.0393	0.992827	0.967681	0.515171	0.4816	0.506301
Fig 5I: NF-κB IP (% of input)				Fig 5J: RNA Poly II IP (% of input)
LFD	HFD	HFR		LFD	HFD	HFR
0.625715	0.882785	0.704306		0.341914	0.795112	0.629722
0.853544	1.46234	0.497576		0.764947	1.12423	0.475533
1.1807	0.825523	0.183789		0.386618	1.01863	0.412747
0.548617	1.82724	0.425714
0.537638	1.78227	0.554258
0.444304	1.05022	0.68792

## Sheet: Fig 6
Fig 6B: Blood glucose (mmol/L) during OGTT at day 7
Diet	LFD														HFD
group	HFD-FMT				HFR-FMT					HFD-FMT+R					HFD-FMT				HFR-FMT					HFD-FMT+R
No.	1	2	3	4	1	2	3	4	5	1	2	3	4	5	1	2	3	4	1	2	3	4	5	1	2	3	4	5
0 min	15.5	14.4	10.7	11.6	12.2	13	8.1	13	12.1	13.8	9.5	8.8	10.8	9.5	14.6	11.4	13.3	16.5	11.6	12.7	14	14.5	16.9	7.1*	13.6	12.9	12.8	15.3
15 min	21.1	20	18.7	20.1	21.4	20.6	20	23.8	23.6	22.4	21.8	17.1	22.1	23.2	25.6	18.9	25	23.2	24.1	18.2	21.5	23.8	23.2	14.3*	17.9	19.3	26.5	24.3
30 min	18.7	17.2	20.3	19	18.1	18.6	18	19	17.5	17.5	18.1	13.1	16.5	21.6	25.8	23	26	20	21.8	20.3	22.8	23.6	23.9	13.5*	20.5	21.5	24.3	23.8
60 min	16.8	16.8	18	16.5	15.2	15.2	13	16.6	15	13.4	18.3	10.4	14.5	15.3	24	20	19.6	24.2	15.5	20.5	21.6	23.2	20	9.5*	18.7	18	20.2	19.2
90 min	11.7	11	11.8	11.3	12.8	11.2	9	13.3	14.5	10.8	10.6	11.7	9.6	13.2	16.7	16.7	17.6	24.8	12.9	17.8	19.2	20.1	18.6	8.8*	18.1	13.2	18.6	14.5
120 min	10.6	11.2	11.5	11.1	12.3	12.2	9.2	13.2	11.5	11.4	11.9	7.8	11.4	10.1	15.6	11.6	16.5	17.2	13.2	16.7	15.8	15.7	14.7	8.7*	16.6	12.1	14.1	13.9
AUC	1867.5	1797	1884	1816.5	1844.25	1800	1563.75	1977	1896	1730.25	1851	1397.25	1677.75	1911.75	2529	2161.5	2423.25	2649.75	1989	2224.5	2401.5	2531.25	2391	1251*	2184.8	1987.5	2415.8	2234.3
One outlier (more than mean ± 3SD) in blue was excluded
Fig 6C: Basal body weight (g)
group	HFD-FMT				HFR-FMT					HFD-FMT+R
No.	1	2	3	4	1	2	3	4	5	1	2	3	4	5
LFD	26.9	23.4	26.9	26.6	25.2	24	24.8	26.4	25.9	23.2	29.1	25.7	27.2	27.4
HFD	28.2	28.4	34	30.1	27.8	28.7	28.3	29.4	28.9	30	31.5	28.5	28.2	28.1
Fig 6D: Body weight gain (g)
group	HFD-FMT				HFR-FMT					HFD-FMT+R
No.	1	2	3	4	1	2	3	4	5	1	2	3	4	5
LFD	0.8	0.6	0.3	0.4	0.7	1	0.1	0.9	0.7	0.8	1.5	0.9	1.4	1
HFD	1.2	2	1.1	1.2	1.2	1.4	1	0.6	1.5	0.3	1.6	0.8	1.1	0.3
Fig 6E: Fasting TG (mg/dL) at day 12
group	HFD-FMT				HFR-FMT					HFD-FMT+R
No.	1	2	3	4	1	2	3	4	5	1	2	3	4	5
LFD	47.9459	40.5965	75.9788	72.619	69.5743	83.0132	77.3437	67.8944	85.3231	93.7224	69.3643	63.0648	78.8136	78.8136
HFD	88.4728	65.0596	77.4487	74.5089	47.4209	68.5243	90.0477	82.6983	92.8825	36.1868	58.0251	died of accident	50.6757	94.5624
Fig 6F: Postprandial TG (g/dL) after injection of poloxamer 407
Diet	LFD														HFD
group	HFD-FMT				HFR-FMT					HFD-FMT+R					HFD-FMT				HFR-FMT					HFD-FMT+R
No.	1	2	3	4	1	2	3	4	5	1	2	3	4	5	1	2	3	4	1	2	3	4	5	1	2	3	4	5
0 hour	0.0479459	0.0405965	0.0759788	0.072619	0.0695743	0.0830132	0.0773437	0.0678944	0.0853231	0.0937224	0.0693643	0.0630648	0.0788136	0.0788136	0.0884728	0.0650596	0.0774487	0.0745089	0.0474209	0.0685243	0.0900477	0.0826983	0.0928825	0.0361868	0.0580251	No data	0.0506757	0.0945624
1 hour	0.817537	0.808612	0.716482	0.70257	0.773177	0.697846	0.764253	0.64115	0.821474	0.805725	0.847984	0.798638	0.73538	0.874495	0.74378	0.57448	0.672385	0.805463	0.695221	0.852446	0.723831	0.521722	0.771078	0.646137	0.556631		0.756641	0.797063
2 hour	1.64277	1.62282	1.28265	1.55038	1.48318	1.34879	1.29735	1.36244	1.33724	1.48423	1.63122	1.62177	1.8895	1.88005	1.49473	1.34669	1.87585	1.51258	1.48633	1.32359	1.21965	1.2585	1.33094	1.2648	1.41809		1.63752	1.40339
4 hour	2.01234	2.14358	2.38243	2.29844	2.04383	2.27482	1.96246	2.40868	2.03596	3.41135	3.89432	4.0833	4.90487	2.03071	3.20924	2.77353	3.20137	3.61346	2.56617	2.51105	2.09108	2.36668	2.29844	2.32731	2.37718		3.08588	3.25912
AUC	5.318	5.40672	5.06088	5.36288	5.07657	5.03736	4.71141	5.12744	4.90596	6.49029	7.22382	7.34613	8.5139	5.76469	6.23936	5.40058	6.72626	6.72505	5.5146	5.38315	4.68941	4.8175	5.11237	4.88874	5.08996		6.32414	6.20854
Fig 6G: Postprandial TRL-TG (g/dL)
group	HFD-FMT				HFR-FMT					HFD-FMT+R
No.	1	2	3	4	1	2	3	4	5	1	2	3	4	5
LFD	0.496662	0.279837	0.326211	0.28674	0.290369	0.343203	0.342053	0.443828	0.430199	0.585251	0.686052	0.713841	0.584897	0.517991
HFD	0.637643	0.603039	0.519318	0.500025	0.514805	0.324264	0.394799	0.383736	0.469581	0.337451	0.51923	No data	0.50861	0.561179
Fig 6H: TRL-ApoB48/Albumin (fold)
group	HFD-FMT				HFR-FMT					HFD-FMT+R
No.	1	2	3	4	1	2	3	4	5	1	2	3	4	5
LFD	1.05186	1.19344	1.68385	0.069807	1.0791	1.15732	0.650963	1.13699	0.975497	0.973068	1.61577	1.23868	1.80241	1.96735
HFD	2.17285	0.983132	0.977734	1.0391	1.09664	0.543815	0.231156	0.579035	0.645671	0.496115	1.33893	No data	0.599554	0.78021
One outlier (more than mean ± 3SD) in blue was excluded
Fig 6I: SR-B1/GAPDH (fold)
group	HFD-FMT				HFR-FMT					HFD-FMT+R
No.	1	2	3	4	1	2	3	4	5	1	2	3	4	5
LFD	0.990693	0.945116	0.90725	1.1569	0.785904	1.0273	0.77639	1.00621	0.906692	0.991313	1.04097	1.06358	0.837061	0.788113
HFD	1.03584	1.09188	1.18104	0.690834	0.263719	0.59356	0.77641	0.702402	0.641637	0.591044	0.744681	0.939786	0.84416	0.517618

## Sheet: Fig 7
Fig 7C: Fecal bile acids (μg/g feces)					Fig 7D: Fecal CDCA and DCA (μg/g feces)
LFD	HFD	HFR	HRH		group	LFD					HFD					HFR					HRH
1001.38	1055.47	739.62	716.926		No.	1	2	3	4	5	1	2	3	4	5	1	2	3	4	5	1	2	3	4	5
1129.01	1211.02	273.235	269.483		CDCA	0.846597	0.646054	1.43249	0.534159	0.687639	1.8155	2.95182	1.79087	4.76436	1.36311	1.09296	0.165362	0.23686	0.131068	1.3834	0.943	0.175141	0.223346	0.177745	1.34735
1161.59	2108.28	836.32	835.349		DCA	24.4537	29.0417	36.1186	50.6917	33.6672	37.6046	40.3014	51.7643	50.9904	39.5456	24.8771	15.9421	12.8047	28.8529	31.0382	21.6743	15.2102	12.7795	29.0393	29.2204
1066.66	1488.65	474.893	452.335
769.446	1127.23	1014.58	1006.1
Fig 7E: Serum bile acids (ng/mL)
group	LFD					HFD					HFR
No.	1	2	3	4	5	1	2	3	4	5	1	2	3	4	5
unconjugated	157.357	189.323	294.718	243.994	229.253	425.536	370.788	280.081	444.797	405.19	455.466	203.075	276.92	435.625	184.643
conjugated	131.348	173.803	236.484	216.266	198.635	83.5797	95.2473	75.5763	103.896	108.585	232.838	211.197	167.882	237.892	233.062
total	288.705	363.125	531.202	460.26	427.888	509.116	466.036	355.658	548.693	513.775	688.304	414.273	444.802	673.516	417.705
Fig 7F: Serum bile acids (ng/mL)
group	LFD					HFD					HFR
No.	1	2	3	4	5	1	2	3	4	5	1	2	3	4	5
CA	7.91038	30.6922	15.2813	34.3238	19.68	50.316	85.141	38.9042	34.85	74.2252	41.4876	29.9715	48.1967	51.6722	13.6458
CDCA	5.3785	3.93614	8.22968	6.30214	9.62806	23.7982	14.5034	17.1662	30.9214	12.3646	11.4266	6.38446	5.8718	15.5582	13.5474
αMCA	0.77355	1.21607	4.37012	1.52288	5.93288	1.55027	2.53278	0.80159	0.50321	0.76002	2.24788	1.08211	0.88646	1.62498	0.81198
βMCA	15.3468	37.806	34.2006	41.567	11.3314	44.159	49.3444	59.0874	37.1816	21.8528	56.879	31.644	20.0282	36.8956	41.9463
ωMCA	96.9112	59.7597	113.624	108.275	122.17	227.334	138.89	59.4432	250.164	195.976	255.544	92.722	165.71	267.366	56.644
DCA	29.2292	52.7562	115.424	48.084	50.7458	73.0424	77.1614	103.433	89.3625	98.9402	78.683	38.2484	34.5244	61.415	56.8354
UDCA	1.80689	3.1566	3.58822	3.91902	9.76522	5.33632	3.21534	1.24582	1.8146	1.07079	9.19804	3.0229	1.70266	1.0925	1.212
LCA	2.02014	1.81745	2.35986	0.59319	1.48378	2.31229	2.65498	4.45018	2.82894	3.1884	1.309	2.5438	1.17754	2.56778	1.31542
TCA	35.249	35.1492	47.4948	64.6474	39.396	17.8153	18.4485	14.1896	13.0019	27.413	54.8736	44.5196	23.519	37.5664	37.374
TCDCA	12.2433	15.8128	28.4918	39.4073	15.9112	4.66892	7.573	5.20032	12.1444	12.1938	25.4985	20.3024	16.7066	58.1815	22.4393
TαMCA	26.9642	34.5926	40.3638	35.756	53.9098	12.072	9.8683	12.8095	25.278	11.5891	48.8221	28.6042	19.7793	47.9326	20.923
TβMCA	1.23709	1.11207	1.80854	1.23286	1.61888	1.04609	1.06774	0.8448	1.23029	1.18708	1.27641	1.04332	1.38985	1.35333	0.97247
TωMCA	17.1676	36.4948	35.7716	22.073	32.0888	26.2008	24.0906	22.0094	10.508	10.3366	33.016	40.422	25.9562	44.3734	88.982
TDCA	32.2792	39.8034	57.1512	43.0088	46.7462	17.2038	27.2508	15.8465	28.3162	40.8992	34.9396	60.7682	66.5786	33.8852	47.96
TUDCA	6.20808	10.8377	25.4018	10.141	8.96452	4.57282	6.94832	4.67622	13.4173	4.96674	34.4114	15.5377	13.9522	14.5995	14.4112
TLCA	0.75678	0.58694	1.04555	0.59385	1.04573	0.49947	0.58824	0.36676	0.81586	0.77739	0.64954	0.49514	0.58378	0.83829	0.55727
Fig 7G: Relative expression of hepatic CYP enzymes to Actb (fold)
group	LFD								HFD								HFR
No.	1	2	3	4	5	6	7	8	1	2	3	4	5	6	7	8	1	2	3	4	5	6	7	8
Cyp7a1	1.757	1.797	1.473	2.309	0.944	3.297	1.372	1.527	1.192	1.335	0.825	1.17	0.778	0.774	0.987	1.099	2.064	1.771	1.669	3.592	2.343	2.35	1.704	1.98
Cyp27a1	1.1	1.356	1.394	1.268	1.164	1.469	1.212	1.256	1.201	1.139	1.126	0.699	0.739	1.028	1.065	1.145	1.275	1.5026	1.025	1.201	1.402	1.621	1.6	1.259
Cyp7b1	2.065	1.815	2.122	2.941	3.05	2.623	1.013	2.986	0.741	1.006	0.609	1.644	1.041	1.304	0.676	1.463	1.841	1.453	3.142	2.547	1.62	1.559	1.117	2.151
Cyp8b1	1.669	1.931	1.923	1.736	1.792	3.401	1.795	2.156	1.318	1.056	0.959	0.62	0.841	1.183	0.889	1.364	0.561	1.225	1.02	1.682	1.441	1.473	1.041	0.843
Cyp2c70	2.497	2.279	2.17	2.031	2.18	1.576	0.98	2.889	1.112	1.257	0.994	1.875	1.186	0.675	0.866	0.554	1.359	2.064	1.184	2.334	2.244	2.107	1.966	2.066
Fig 7H: Hepatic CDCA (nmol/mg liver)				Fig 7I: BSH activity (nmol d4-CDCA/mg protein/min)
LFD	HFD	HFR		LFD	HFD	HFR
7.82307	7.92026	7.22341		7.82307	7.92026	7.22341
8.97611	8.46656	5.08496		8.97611	8.46656	5.08496
6.84396	9.55657	5.21739		6.84396	9.55657	5.21739
8.96707	9.72966	8.16504		8.96707	9.72966	8.16504
7.88135	9.44376	6.43005		7.88135	9.44376	6.43005

## Sheet: Fig 8
Fig 8A: mRNA/ACTB (fold)											Fig 8B: SCARB1/ACTB (fold)
group	DMSO			CDCA			GW4064				DMSO	CDCA	QNZ	Gug	CDCA+QNZ	CDCA+Gug
No.	1	2	3	1	2	3	1	2	3		0.958039	1.7344	0.764028	1.21825	1.8536	0.974538
NR1H4	0.827843	1.17817	1.02528	2.55153	1.77489	2.97124	4.71293	5.03139	5.29314		1.04103	2.04151	0.646866	1.16409	1.58821	1.03985
NR0B2	0.910916	0.996128	1.10209	1.28414	2.8342	2.84355	2.05724	2.33818	2.237		1.00188	1.99718	0.684888	0.961268	1.57757	0.962168
RELA	0.941467	0.935362	1.13549	1.98303	1.9096	1.97029	1.2741	1.11709	1.34962		1.00092	1.97346	0.883793	1.21826	1.58457	1.10968
IL6	0.88639	1.26548	0.891507	1.61831	2.53777	3.19617	8.22157	8.51492	8.83562
SCARB1	1.09959	0.936307	0.971241	1.31914	1.52776	1.3443	1.78312	1.70066	1.57281
Fig 8C: Relative expression of mRNA to ACTB (fold)
group	DMSO				CDCA				QNZ				Gug				CDCA+QNZ				CDCA+Gug
No.	1	2	3	4	1	2	3	4	1	2	3	4	1	2	3	4	1	2	3	4	1	2	3	4
NR1H4	0.884956	0.899142	1.15259	1.09029	2.52672	2.65446	2.0034	1.93742	1.5145	1.02858	0.839186	0.697058	0.787377	0.926037	0.841372	0.552475	2.00138	2.23534	1.70054	2.55922	1.41944	2.28888	1.17475	0.994034
NR0B2	0.95491	1.2638	0.811476	1.02122	2.86323	1.83542	2.16446	1.86774	0.778011	1.16948	0.960163	0.932296	0.664359	0.821337	0.750156	0.737467	1.82491	2.69709	1.51311	2.15972	0.608695	0.230307	0.426593	0.367283
FGF19	1.10225	0.869456	1.04208	1.0013	6.34732	3.98107	4.80644	3.86693	1.0802	1.00242	0.207453	0.304251	0.684069	0.375348	0.520387	0.456377	5.08594	4.36032	3.80031	2.32205	0.976904	0.220856	0.187979	0.157391
Fig 8D: Relative expression of mRNA to ACTB (fold)
group	DMSO				CDCA				QNZ				Gug				CDCA+QNZ				CDCA+Gug
No.	1	2	3	4	1	2	3	4	1	2	3	4	1	2	3	4	1	2	3	4	1	2	3	4
RELA	0.906909	0.887692	1.13123	1.098	2.37835	3.05028	3.15052	2.86636	0.742932	0.596642	0.610575	0.966447	2.78694	2.05005	2.16255	2.22676	2.36815	1.9961	2.57982	2.89144	4.16538	3.19535	3.02232	3.00188
IL6	0.769202	1.15868	0.898096	1.24926	1.46024	2.26007	2.30391	2.42603	0.751742	0.387097	0.297334	0.689893	0.500735	0.452825	0.321197	0.533907	1.49953	1.08445	1.18559	1.38454	0.221154	0.173208	0.326941	0.10179
IL1B	0.96348	0.97847	0.99239	1.06875	2.12425	2.5882	1.46444	2.30005	0.792773	0.64016	0.742062	0.716138	0.578163	0.563754	0.525511	0.472469	1.06212	1.2941	1.46444	1.15002	0.277116	0.185539	0.172229	0.149298
Fig 8E: mRNA/Actb (fold)
group	LFD								HFD								HFR
No.	1	2	3	4	5	6	7	8	1	2	3	4	5	6	7	8	1	2	3	4	5	6	7	8
Nr1h4	0.291	0.82	1.496	0.953	0.622	1.133	0.567	1.18	0.6	1.728	0.747	1.292	0.555	1.383	0.661	1.971	0.804	0.763	0.388	0.528	0.289	0.955	0.527	0.734
Nr0b2	0.17	0.503	0.065	0.115	0.05	0.035	0.102	0.023	0.659	1.78	1.519	0.562	0.91	1.67	0.824	0.798	0.548	0.416	0.431	0.234	1.553	0.909	1.659	3.497
Fgf15	0.427	0.227	0.32	0.372	0.126	0.242	0.243	0.293	1.067	1.129	0.83	1.099	1.575	1.198	0.57	0.93	0.881	0.25	0.125	0.09	0.205	0.25	0.42	0.203
Slc51a	0.578	0.859	2.511	0.969	1.43	2.301	1.082	0.877	1.347	1.644	0.551	0.818	0.942	1.006	0.733	1.442	0.74	1.123	0.89	1.386	0.259	0.387	0.665	0.705
Slc51b	0.785	1.367	1.864	2.018	1.066	0.816	0.88	1.989	0.881	1.188	1.174	0.815	0.582	1.206	0.614	2.325	0.625	0.713	0.547	1.051	0.687	0.274	0.77	0.593
One outlier (more than mean ± 3SD) in blue was excluded
Fig 8F: Postprandial TG (g/dL) after injection of poloxamer 407
group	HFD							HFG							HFR							HFGR
No.	1	2	3	4	5	6	7	1	2	3	4	5	6	7	1	2	3	4	5	6	7	1	2	3	4	5	6	7
0hour	0.175929	0.197755	0.176025	0.192355	0.156706	0.193255	0.182922	0.192413	0.190766	0.212962	0.287156	0.215577	0.199715	0.240395	0.183709	0.15065	0.188455	0.116037	0.179708	0.134618	0.152659	0.17672	0.232485	0.158691	0.187052	0.171363	0.106459	0.127589
1hour	0.744378	0.760749	0.811204	0.854677	0.945547	0.683385	1.26671	0.988703	1.22902	1.20184	1.09639	0.981931	0.87177	0.959885	0.520033	0.820593	0.544073	0.626961	0.704516	0.684728	0.530055	0.951115	0.829914	0.919404	1.02675	1.30226	0.911075	1.00598
2hour	1.96395	1.84563	1.50308	1.94709	1.76673	1.66842	1.26891	1.90104	1.55346	1.95189	1.66404	2.09189	2.14967	2.21777	1.48582	1.5912	1.13364	1.53631	1.03988	1.3443	1.42578	1.78717	1.70703	1.61451	2.13763	1.83585	1.58157	2.00114
4hour	3.21516	3.51645	3.82083	2.88912	3.43283	3.53938	3.56623	4.33266	3.45387	4.20463	2.90597	3.73037	3.83458	4.32365	2.83203	3.30493	2.65869	2.31304	2.93635	2.79309	3.18392	3.83802	3.42565	3.39126	3.82461	3.54161	3.60608	4.25521
AUC	6.99343	7.14452	6.97466	6.76061	7.10682	6.82202	6.82777	8.26913	7.10845	8.44079	6.642	7.95792	8.03071	8.73038	5.67264	6.58765	4.99744	5.30248	5.29054	5.56158	5.92897	7.55825	6.93235	6.81178	8.15132	7.68333	6.94274	8.3267
Fig 8G: Postprandial TRL-TG (g/dL)					Fig 8H: Postprandial TRL-ApoB48 (μg/mL)					Fig 8I: SR-B1/β-actin (fold)
HFD	HFG	HFR	HFGR		HFD	HFG	HFR	HFGR		group	HFD			HFG			HFR			HFGR
0.821281	1.10035	0.428616	1.21794		181.124	266.975	150.792	123.659		No.	1	2	3	1	2	3	1	2	3	1	2	3
0.607563	0.983719	0.70376	0.964975		212.548	322.044	106.926	148.356		jejunum	0.978249	0.961066	1.06059	1.30065	1.38098	1.1402	0.744419	0.663465	0.692084	0.881826	1.05533	1.30795
0.729658	1.03517	0.556696	0.943892		182.966	264.331	169.437	201.674		liver	0.954748	0.976119	1.0692	1.04524	1.10671	0.969889	0.8717	1.05956	0.94098	0.727448	0.951346	0.747353
0.654613	0.852888	0.557177	0.617021		187.995	295.5	74.5789	208.155
0.782623	0.880884	0.321895	0.602335		214.192	273.016	91.9716	358.769
0.897083	1.06076	0.417404	0.862965		245.391	250.481	83.1918	167.463
0.745788	0.864169	0.467343	0.721885		217.353	355.283	89.7505	342.716

## Sheet: Fig S1
Fig S1A: Fat mass/body weight (fold change)
group	LFD					HFD					HFR
No.	1	2	3	4	5	1	2	3	4	5	1	2	3	4	5
iWAT	0.291783	0.159784	0.184462	0.2886	0.214257	1.19148	1.20067	1.04637	0.858586	0.721947	0.610776	1.15438	0.576986	0.396825	0.723641
eWAT	0.160652	0.117126	0.172335	0.178253	0.173481	1.1272	1.10294	0.932568	0.83779	0.968259	0.646704	1.06085	0.628382	0.339367	1.00517
mWAT	0.229183	0.261464	0.213068	0.177096	0.164989	1.19982	1.30629	0.739098	0.743802	0.911341	0.492881	0.724707	0.714864	0.28305	0.832415
BAT	0.60024	0.505689	0.669643	0.618429	0.388903	1.23278	1.2016	0.851723	0.952381	0.777935	0.516351	1.12016	0.678253	0.523286	1.10542
Fig S1C: Liver weight/body weight (%)
LFD	HFD	HFR
4.3277	2.6904	3.0422
4.469	2.7336	2.666
4.2969	2.6829	2.6706
4.632	2.8485	3.2234
4.0381	2.6238	2.7341
Fig S1D: Average food intake (kcal/day/mouse)
week	LFD			HFD			HFR
Cage	1	2	3	1	2	3	1	2	3	4
week 1	11.57	11.39	11.82	15.11	12.75	12.36	13.06	14.2	13.49	12.02
week 2	11.66	11.8	11.63	13.65	12.39	12.56	12.39	15.25	12.58	11.98
week 3	13.2	13.19	12.75	16.89	16.02	13.62	15.33	15.8	14.01	14.31
week 4	12.16	12.3	11.87	15.06	14.92	15.14	13.49	15.29	15.22	14.02
week 5	12.02	11.88	11.82	15.71	14.87	14.9	14.12	15.72	15.83	14.18
week 6	11.63	12.67	12.61	16.84	15.67	14.57	15.33	16.27	16.39	13.65
week 7	12.06	12.41	11.28	16.78	16.78	16.27	16	16.98	16.36	15.37
week 8	12.36	12.42	11.97	17.15	15.95	16.38	15.72	16.12	16.14	15.8
Fig S1E: Blood glucose (% of basal) during IPITT
group	LFD					HFD					HFR
No.	1	2	3	4	5	1	2	3	4	5	1	2	3	4	5
0min	100	100	100	100	100	100	100	100	100	100	100	100	100	100	100
15min	95.3488	127.907	70.4762	62.5	71.9101	91.875	101.695	100	92.1212	107.059	78.4722	100	95.3786	89.9471	72.7124
30min	79.0698	79.0698	59.0476	59.6154	68.5393	64.375	54.2373	68.0272	80.6061	61.7647	57.6389	68.8889	81.6126	68.0272	61.2745
60min	60.4651	84.8837	49.5238	55.7692	62.9213	56.875	64.4068	59.1837	70.303	53.5294	52.7778	67.4074	58.9971	61.9803	44.9346
90min	60.4651	93.0233	32.381	51.9231	60.6742	66.875	79.661	56.4626	69.697	47.0588	50.6944	66.6667	61.9469	51.3983	40.8497
120min	68.6047	95.3488	36.1905	59.6154	71.9101	66.875	78.5311	68.7075	70.9091	49.4118	77.7778	78.5185	59.9803	46.8632	50.6536
AUC(x103)	8.61628	11.2151	6.13571	7.15385	8.1573	8.29219	8.99576	8.28061	9.20909	7.50441	7.49479	9	8.54499	7.73413	6.5527
Fig S1F: Fasting TG (g/dL) after injection of poloxamer 407
group	LFD				HFD				HFR
No.	1	2	3	4	1	2	3	4	1	2	3	4	5
0hour	0.029	0.031	0.038	0.031	0.07	0.059	0.062	0.065	0.041	0.055	0.062	0.052	0.059
1hour	0.271	0.261	0.119	0.191	0.199	0.225	0.243	0.226	0.205	0.137	0.24	0.184	0.293
2hour	0.534	0.497	0.339	0.533	0.488	0.544	0.564	0.58	0.568	0.509	0.481	0.481	0.497
4hour	1.274	1.231	1.304	1.399	1.551	1.382	1.321	1.406	1.423	1.354	1.332	1.305	1.254
AUC	2.3606	2.2524	1.9496	2.4047	2.5179	2.4525	2.4405	2.5354	2.5005	2.2808	2.3258	2.2367	2.3219
Fig S1G: ApoB48/Albumin (fold)				Fig S1H: Fasting TRL-TG (g/L)				Fig S1I: Plasma LPL activity (mU/mL)
LFD	HFD	HFR		LFD	HFD	HFR		LFD	HFD	HFR
0.715178	0.816067	1.08276		1.67346	3.40194	2.84658		73.812	76.752	68.562
0.689565	1.10321	1.05729		1.4925	3.03378	2.12898		68.94	91.536	77.97
0.105386	1.11422	0.976276		0.81858	2.47842	3.00258		75.156	72.552	69.36
0.462818	0.966894	0.925807		1.72338	2.50962	3.13986		68.268	73.182	64.152
								75.828	82.506	69.379

## Sheet: Fig S2
Fig S2A: Scarb1/Actb (fold)
group	Scarb1fl/fl			iScarb1-/-
No.	1	2	3	1	2	3
J mucosa	1.20508	1.21918	0.680686	0.224349	0.0272556	0.114328
J muscle	0.471418	1.80628	1.1744	0.95079	1.49819	1.11157
heart	0.855864	1.07908	1.08273	1.18957	0.59113	0.978469
liver	0.924745	1.24769	0.866571	0.71513	0.821043	0.522266
muscle	0.668639	1.08066	1.38392	1.12794	0.857527	1.65889
kidney	0.778962	0.943689	1.36048	0.305357	0.950456	1.20704
WAT	0.502596	1.25664	1.58318	1.33346	1.14196	0.573319
BAT	0.77189	0.809292	1.60084	1.2944	0.917913	1.56924
Fig S2C: Basal body weight (g)
group	-R											+R
No.	1	2	3	4	5	6	7	8	9	10	11	1	2	3	4	5	6	7	8	9	10	11	12
Scarb1fl/fl	21.9	24.6	24	23.5	23.6	23.6	24.2	23.4	25	23.4	23.5	21.6	22.4	24.7	24.6	23.9	23.6	23	22	20.5	24.4
iScarb1-/-	22.7	21.8	25.3	24.8	23.2	24.3	21.3	23.7	24	24		24.4	22.4	23.1	20.5	22.7	23.1	22.5	19.9	21.8	22.2	24.4	23.8
Fig S2D: Basal fasting TG (mg/dL)
group	-R											+R
No.	1	2	3	4	5	6	7	8	9	10	11	1	2	3	4	5	6	7	8	9	10	11	12
Scarb1fl/fl	80.3721	78.0521	96.0478	94.6486	77.9659	83.4551	94.7702	69.9026	78.1918	85.262	97.452	89.5156	93.3367	71.831	57.0857	103.474	113.807	89.1595	85.262	90.8694	89.0409
iScarb1-/-	68.7721	77.0968	95.0791	95.0791	98.7385	64.1893	71.2929	82.7021	103.791	74.9005		88.9697	59.7651	96.7485	87.605	93.357	80.4414	64.1893	79.688	96.7206	76.8509	100.499	96.233
Fig S2E: Fat mass/body weight (fold change)
group	Scarb1fl/fl-R											Scarb1fl/fl+R										iScarb1-/--R										iScarb1-/-+R
No.	1	2	3	4	5	6	7	8	9	10	11	1	2	3	4	5	6	7	8	9	10	1	2	3	4	5	6	7	8	9	10	1	2	3	4	5	6	7	8	9	10	11	12
iWAT	0.893437	0.691481	1.39553	1.57852	0.768242	1.00937	0.951899	0.761094	1.15448	0.716227	1.07801	1.04097	0.869759	0.508408	0.838493	0.372094	0.557797	0.42419	0.66454	0.558361	0.617644	0.859319	0.264215	0.787391	1.3435	0.589511	1.00705	0.874179	0.852051	0.319128	0.79972	0.689433	0.676645	0.578704	0.739301	0.657103	0.69585	0.661882	0.413589	0.405495	0.764455	0.878405	0.603248
eWAT	0.746817	0.795909	1.24141	1.28038	0.838082	1.13297	1.22387	0.912207	1.04377	0.759474	1.01905	0.993385	0.675417	0.520332	0.933707	0.393583	0.602552	0.493936	0.78479	0.485531	0.725707	1.03707	0.241568	0.937061	1.07411	0.640041	1.17552	0.878485	1.07155	0.519021	0.910396	0.842407	0.733712	0.600459	0.847289	0.69895	0.771159	0.676692	0.34626	0.425592	0.781002	0.934657	0.675232
mWAT	0.748223	0.628079	1.29321	1.59452	0.541193	0.966962	1.16713	0.826605	1.77539	0.572171	0.899611	0.703235	0.708984	0.384468	0.704857	0.519101	0.47824	0.333954	0.594177	0.434122	0.703235	0.737599	0.157493	0.77578	0.897795	0.585658	0.928065	0.71873	0.686899	0.536533	0.949668	0.699499	0.583133	0.635439	0.767479	0.448314	0.586559	0.594177	0.515996	0.271303	0.920556	0.993031	0.803774
BAT	0.906501	0.924001	1.23406	1.20773	1.1024	0.737619	0.950972	1.0181	1.20192	1.036	0.864304	1.09542	0.912647	0.931594	0.754148	0.416551	0.804074	0.842223	1.036	0.993471	0.730282	1.08512	0.617856	1.14129	0.845309	0.82713	0.697188	1.05736	1.34738	1.29162	0.986193	1.1577	1.00086	0.934829	1.01981	0.694252	0.862919	0.41958	0.843455	0.870827	1.08342	0.956226	0.871297
Fig S2F: Liver weight/body weight (%)
group	-R											+R
No.	1	2	3	4	5	6	7	8	9	10	11	1	2	3	4	5	6	7	8	9	10	11	12
Scarb1fl/fl	2.761	3.303	2.647	2.729	2.675	2.301	2.665	3.059	2.885	2.727	2.612	2.848	2.983	3.045	2.843	3.285	3.066	4.015	2.896	2.989	2.911
iScarb1-/-	3.072	3.655	3.116	2.637	3.513	2.639	2.598	2.68	2.611	2.934		3.378	3.197	3.299	3.409	2.78	2.756	3.2	2.851	2.83	3.063	2.845	2.816

[truncated: 4 more sheets: Fig S3, Fig S4, Fig S5, Fig S6]
